# Supplementary material for: Single-cell multiomic comparison of mouse and rat spermatogenesis reveals gene regulatory networks conserved for over 20 million years
Source: Stem Cell Reports. 2025 Mar 13;20(4):102449. doi: 10.1016/j.stemcr.2025.102449 (PMC12069898; doi:10.1016/j.stemcr.2025.102449)
Supplement: Table S1. Genes expressed in mouse and rat germ cells [file mmc2.xlsx]

## Sheet: mouse.expressed.genes
SSCs	Undiff	EarlyDiff	LateDiff	Preleptotene	LeptoteneZygotene	Pachytene	DiploteneSecondary	EarlyRound	MidRound	LateRound	EarlyElongating	MidElongating	LateElongating
Pcmt1	Pcmt1	Pcmt1	Pcmt1	Pcmt1	Pcmt1	Pcmt1	Pcmt1	Pcmt1	Pcmt1	Pcmt1	Pcmt1	Pcmt1	Pcmt1
Ppil4	Katna1	Lats1	Lats1	Ppil4	Ppil4	Ppil4	4930432B10Rik	Sash1	Adgb	Adgb	Fbxo30	Fbxo30	Fbxo30
Tab2	Ppil4	Katna1	Ppil4	Tab2	Tab2	Tab2	Fbxo30	Adgb	Grm1	4930432B10Rik	Pex3	Map7	Hbs1l
Shprh	Tab2	Ppil4	Tab2	Stxbp5	Stxbp5	Stxbp5	Sf3b5	Pex3	Fbxo30	Fbxo30	Ccdc28a	Hbs1l	Epb41l2
Utrn	Sash1	Tab2	Stxbp5	Shprh	Shprh	Shprh	Nmbr	Adat2	Pex3	Zc2hc1b	Map7	Epb41l2	Rps12
Sf3b5	Shprh	Stxbp5	Shprh	Ltv1	Fbxo30	4930432B10Rik	4930444F02Rik	Ccdc28a	Adat2	Pex3	Hbs1l	Rps12	Eya4
Ltv1	Utrn	Shprh	Sf3b5	Pex3	Sf3b5	Fbxo30	Gm33104	Gm10827	Ccdc28a	Ccdc28a	Epb41l2	Eya4	Tbpl1
Aig1	Sf3b5	Sf3b5	Ltv1	Heca	Ltv1	Sf3b5	Map7	Nhsl1	Gm10827	Gm10827	Rps12	Akap12	Akap12
Hivep2	Aig1	Ltv1	Aig1	Reps1	Pex3	Ltv1	Bclaf1	Map7	Nhsl1	Nhsl1	Ncoa7	Rmnd1	Rmnd1
Cited2	Hivep2	Aig1	Vta1	Pex7	Vta1	Pex3	Ahi1	Bclaf1	Map7	Map7	Med10	Ldhal6b	Ldhal6b
Heca	Heca	Heca	Heca	Bclaf1	Reps1	Heca	Hbs1l	Pde7b	Bclaf1	Bclaf1	Akap12	Synj2	Synj2
Reps1	Reps1	Reps1	Reps1	Hbs1l	4930444F02Rik	Reps1	Lama2	Ahi1	Pde7b	Ahi1	Rmnd1	Tulp4	Tulp4
Pex7	Map3k5	Bclaf1	Pex7	Epb41l2	Pex7	4930444F02Rik	Rps12	Hbs1l	Ahi1	Hbs1l	Ldhal6b	Tcp1	Tcp1
Map3k5	Map7	Ahi1	Bclaf1	Rps12	Bclaf1	Pex7	Tbpl1	Epb41l2	Hbs1l	Epb41l2	Synj2	Pacrg	Pacrg
Map7	Bclaf1	Hbs1l	Ahi1	Hint3	Ahi1	Map7	Cenpw	Rps12	Epb41l2	Rps12	Tulp4	Tcp10b	Tcp10b
Bclaf1	Ahi1	Epb41l2	Hbs1l	Cenpw	Hbs1l	Bclaf1	Echdc1	Tbpl1	Rps12	Eya4	Tcp1	Ube2s	Ube2s
Ahi1	Hbs1l	Rps12	Epb41l2	Sdha	Epb41l2	Ahi1	Sdha	Nkain2	Eya4	Tbpl1	Pacrg	Rpl28	Rpl28
Hbs1l	Epb41l2	Rnf217	Akap7	Exoc3	Med23	Hbs1l	Exoc3	Cenpw	Tbpl1	Ncoa7	Tcp10b	Rps5	Cox6b2
Epb41l2	Stx7	Cenpw	Rps12	Clptm1l	Rps12	Med23	Cep72	Cep72	Nkain2	Zdhhc11	Rps9	Ube2m	Rps5
Rps12	Rps12	Sdha	Rnf217	Med10	Tbpl1	Rps12	Brd9	Zdhhc11	Cenpw	Brd9	Ube2s	Selenow	Ube2m
Rnf217	Nkain2	Pdcd6	Hint3	Fbxo5	Cenpw	Tbpl1	Med10	Brd9	Zdhhc11	1700084F23Rik	Rpl28	Calm3	Selenow
Cenpw	Rnf217	Exoc3	Sdha	Scaf8	Echdc1	Cenpw	Akap12	1700084F23Rik	Brd9	Med10	Rps5	Snrpd2	Napa
Sdha	Cenpw	Brd9	Exoc3	Gtf2h5	Sdha	Echdc1	Armt1	Med10	Ice1	Akap12	Chmp2a	Vasp	Calm3
Pdcd6	Sdha	Trip13	Brd9	Tulp4	Exoc3	Sdha	Ldhal6b	Akap12	1700084F23Rik	Rmnd1	Ube2m	Apoe	Snrpd2
Exoc3	Pdcd6	Clptm1l	Trip13	Sod2	Cep72	Exoc3	Tulp4	Rmnd1	Med10	Armt1	Selenow	Nectin2	Vasp
Trip13	Exoc3	Med10	Clptm1l	Wtap	Brd9	Cep72	Sod2	Armt1	Akap12	Ldhal6b	Napa	Tescl	Gemin7
Med10	Trip13	Nsun2	Med10	Tcp1	Clptm1l	Brd9	Tcp1	Syne1	Rmnd1	Synj2	Calm3	Gm5893	Apoe
Nsun2	Slc12a7	Scaf8	Nsun2	Mrpl18	Med10	Med10	Mrpl18	Tfb1m	Armt1	Tulp4	Sympk	Rps19	Nectin2
Scaf8	Med10	Arid1b	Scaf8	Igf2r	Armt1	Armt1	Prkn	Ldhal6b	Syne1	Tcp1	Snrpd2	Rabac1	Tescl
Arid1b	Nsun2	Gtf2h5	Arid1b	Prkn	Scaf8	Scaf8	Pacrg	Tulp4	Ldhal6b	Prkn	Vasp	Zfp574	Gm5893
Zdhhc14	Akap12	Tulp4	Gtf2h5	Pacrg	Arid1b	Ldhal6b	Pabpc6	Sod2	Synj2	Pacrg	Klc3	Lipe	Lypd4
Snx9	Scaf8	Sod2	Tulp4	Mpc1	Ldhal6b	Snx9	Pde10a	Tcp1	Tulp4	Ermard	Apoe	Exosc5	Rps19
Gtf2h5	Arid1b	Wtap	Sod2	Afdn	Snx9	Tulp4	Mpc1	Mrpl18	Sod2	Spaca6	Nectin2	Egln2	Rabac1
Tulp4	Zdhhc14	Tcp1	Wtap	Phf10	Gtf2h5	Sod2	Tcp10b	Mas1	Tcp1	Rps9	Tescl	Dyrk1b	Zfp574
Sod2	Snx9	Mrpl18	Tcp1	Ermard	Tulp4	Tcp1	Afdn	Prkn	Mas1	Ccdc106	Gm5893	Rps16	Lipe
Wtap	Gtf2h5	Airn	Mrpl18	Psmb1	Sod2	Pnldc1	Wdr27	Pacrg	Prkn	Ube2s	Lypd4	Samd4b	Exosc5
Tcp1	Tulp4	Igf2r	Pnldc1	Prdm9	Tcp1	Prkn	Phf10	4930452A19Rik	Pacrg	Rpl28	Rps19	Nfkbib	Egln2
Mrpl18	Sod2	Map3k4	Igf2r	Lnpep	Prkn	Pacrg	Ermard	Pde10a	4930452A19Rik	Tmem190	Rabac1	Sirt2	Dyrk1b
Pnldc1	Tcp1	Prkn	Map3k4	Rps9	Pacrg	Pabpc6	Fam120b	Afdn	Pde10a	Cox6b2	Lipe	Eif3k	Samd4b
Igf2r	Mrpl18	Pacrg	Prkn	Tsen34	Mpc1	Pde10a	Psmb1	Wdr27	Afdn	Dnaaf3	Exosc5	Fam98c	Nfkbib
Map3k4	Pnldc1	Mpc1	Mpc1	Cnot3	Afdn	Mpc1	Tbp	Phf10	Wdr27	Leng8	Egln2	Psmd8	Sirt2
Prkn	Map3k4	Afdn	Afdn	Zfp667	Wdr27	Afdn	Chd1	Ermard	Phf10	Rps5	Dyrk1b	Yif1b	Eif3k
Pacrg	Prkn	Phf10	Phf10	U2af2	Phf10	Wdr27	Rps9	Lnpep	Ermard	Chmp2a	Selenov	Capns1	Fam98c
Afdn	Pacrg	Psmb1	Psmb1	Ube2s	Ermard	Phf10	Rasl2-9	Spaca6	Spaca6	Ube2m	Rps16	Psenen	Ggn
Smoc2	Afdn	Pdcd2	Pdcd2	Rpl28	Fam120b	Ermard	Ube2s	Rps9	Rps9	Selenow	Samd4b	Gapdhs	Psmd8
Psmb1	Smoc2	Lnpep	Prdm9	Cox6b2	Psmb1	Fam120b	Rpl28	Rasl2-9	Rasl2-9	Napa	Nfkbib	Fam187b	Yif1b
Riok2	Psmb1	Rps9	Lnpep	Kmt5c	Chd1	Psmb1	Cox6b2	Ube2s	Ube2s	Ap2s1	Sirt2	Cep89	Capns1
Lnpep	Chd1	Tsen34	Rps9	Rps5	Lnpep	Tbp	Dnaaf3	Rpl28	Rpl28	Calm3	Eif3k	Pdcd5	Psenen
Ppp2r1a	Lnpep	Cnot3	Tsen34	Trim28	Rps9	Chd1	Leng8	Tmem190	Tmem190	Sympk	Fam98c	Emc10	Gapdhs
Rps9	Rps9	Ndufa3	Cnot3	Chmp2a	Ube2s	Lnpep	Rps5	Cox6b2	Cox6b2	Snrpd2	Ggn	Izumo2	Fam187b
Cnot3	U2af2	U2af2	Ndufa3	Ube2m	Rpl28	Rps9	Trim28	Dnaaf3	Dnaaf3	Vasp	Psmd8	Tsks	Cep89
U2af2	Ube2s	Ube2s	U2af2	Lig1	Cox6b2	Ube2s	Chmp2a	Leng8	Leng8	Tescl	Yif1b	Rpl13a	Pdcd5
Ube2s	Rpl28	Rpl28	Ube2s	Selenow	Leng8	Rpl28	Ube2m	Rps5	Rps5	Zfp428	Capns1	Pih1d1	Emc10
Rpl28	Rps5	Cox6b2	Rpl28	Zfp541	Rps5	Cox6b2	Selenow	Chmp2a	Chmp2a	Gm5893	Psenen	Dkkl1	Tsks
Rps5	Trim28	Rps5	Zfp329	Sae1	Trim28	Leng8	Zfp541	Ube2m	Ube2m	Lypd4	Gapdhs	Tulp2	Rps11
Trim28	Chmp2a	Trim28	Rps5	Arhgap35	Chmp2a	Rps5	Sae1	Selenow	Selenow	Dmrtc2	Fam187b	Rpl18	Rpl13a
Chmp2a	Lig1	Chmp2a	Trim28	Calm3	Ube2m	Trim28	Arhgap35	Napa	Napa	Rps19	Cep89	Fam83e	Dkkl1
Lig1	Selenow	Ube2m	Chmp2a	Sympk	Selenow	Chmp2a	Ap2s1	Ap2s1	Ap2s1	Rabac1	Pdcd5	Ldhc	Tulp2
Sae1	Sae1	Lig1	Ube2m	Snrpd2	Zfp541	Ube2m	Calm3	Calm3	Calm3	4732471J01Rik	Cldnd2	Svip	Rpl18
Arhgap35	Arhgap35	Selenow	Lig1	Tex101	Napa	Selenow	Rsph6a	Snrpd2	Sympk	Lipe	Emc10	Lrrc28	Fam83e
Ap2s1	Ap2s1	Nop53	Selenow	Dmrtc2	Sae1	Zfp541	Snrpd2	Tescl	Snrpd2	Exosc5	Izumo2	Gm34549	Ldhc
Calm3	Calm3	Sae1	Nop53	Rps19	Arhgap35	Sae1	Trappc6a	Lypd4	Vasp	Egln2	Tsks	Cib1	Svip
Snrpd2	Snrpd2	Arhgap35	Napa	Rabac1	Calm3	Arhgap35	Smg9	Dmrtc2	Tescl	Fbl	Rps11	Ttll13	Lrrc28
Tomm40	Tomm40	Ap2s1	Sae1	4732471J01Rik	Ppp5c	Calm3	Tex101	Rps19	Zfp428	Dyrk1b	Rpl13a	Iqgap1	Gm34549
Tex101	Tex101	Calm3	Arhgap35	Exosc5	Ccdc61	Ccdc61	Lypd10	Rabac1	Lypd4	Selenov	Pih1d1	Rps17	Cib1
Rps19	Rps19	Snrpd2	Ap2s1	Hnrnpul1	Sympk	Snrpd2	Lypd4	4732471J01Rik	Dmrtc2	Rps16	Dkkl1	Sh3gl3	Ttll13
Pafah1b3	Pafah1b3	Opa3	Calm3	Psmc4	Snrpd2	Smg9	Dmrtc2	Exosc5	Rps19	Med29	Tulp2	Zfand6	Btbd1
Hnrnpul1	4732471J01Rik	Clptm1	Ppp5c	Fbl	Opa3	Tex101	Rps19	Egln2	Rabac1	Samd4b	Rpl18	Picalm	Sh3gl3
Snrpa	Exosc5	Tomm40	Snrpd2	Timm50	Tex101	Lypd10	Rabac1	Hipk4	4732471J01Rik	Nfkbib	Fam83e	Ankrd42	Zfand6
Psmc4	Hnrnpul1	Tex101	Clptm1	Rps16	Lypd10	Lypd4	Grik5	Dyrk1b	Lipe	Sirt2	Ldha	Gab2	Picalm
Fbl	Snrpa	Rps19	Tex101	Paf1	Dmrtc2	Dmrtc2	Zfp574	Selenov	Exosc5	Eif3k	Ldhc	Aqp11	Gab2
Rps16	Psmc4	Pafah1b3	Rps19	Samd4b	Rps19	Rps19	4732471J01Rik	Dll3	Egln2	Fam98c	Svip	Spcs2	Aqp11
Samd4b	Fbl	4732471J01Rik	Pafah1b3	Mrps12	Rabac1	Grik5	Exosc5	Rps16	Fbl	Spred3	Lrrc28	Xrra1	Spcs2
Mrps12	Rps16	Exosc5	4732471J01Rik	Hnrnpl	4732471J01Rik	Zfp574	Hnrnpul1	Med29	Dyrk1b	Ggn	Ttc23	Stard10	Xrra1
Hnrnpl	Samd4b	Hnrnpul1	Exosc5	Actn4	Exosc5	Pou2f2	Egln2	Samd4b	Selenov	Psmd8	Cib1	Clpb	Stard10
Actn4	Mrps12	Snrpa	Hnrnpul1	Eif3k	Hnrnpul1	4732471J01Rik	Sptbn4	Mrps12	Rps16	Yif1b	Ttll13	Lrrc51	Clpb
Eif3k	Hnrnpl	Psmc4	Snrpa	Psmd8	Snrpa	Exosc5	Dll3	Sirt2	Med29	Sipa1l3	Iqgap1	Nup98	Lrrc51
Psmd8	Eif3k	Fbl	Psmc4	Yif1b	Akt2	Hnrnpul1	Rps16	Eif3k	Samd4b	Capns1	Rps17	Pgap2	Art5
Spint2	Psmd8	Timm50	Fbl	Spint2	Rps16	Rps16	Med29	Map4k1	Mrps12	Psenen	Btbd1	Ubqln3	Nup98
Sipa1l3	Spint2	Rps16	Timm50	Sipa1l3	Samd4b	Samd4b	Sirt2	Fam98c	Nfkbib	Gapdhs	Sh3gl3	Ubqlnl	Pgap2
Tbcb	Sipa1l3	Med29	Rps16	Tbcb	Sirt2	Sirt2	Hnrnpl	Ggn	Sirt2	Fam187b	Zfand6	Taf10	Hbb-bs
Polr2i	Tbcb	Samd4b	Samd4b	Kmt2b	Hnrnpl	Hnrnpl	Eif3k	Psmd8	Eif3k	Pdcd5	Picalm	Eif3f	Ubqln3
Psenen	Polr2i	Mrps12	Mrps12	Cox6b1	Eif3k	Eif3k	Fam98c	Yif1b	Fam98c	Zfp536	Ankrd42	Stk33	Ubqlnl
Cox6b1	Psenen	Hnrnpl	Hnrnpl	Tmem147	Psmd8	Fam98c	Ggn	Capns1	Ggn	Uri1	Aqp11	Rpl27a	Taf10
Rbm42	Cox6b1	Actn4	Actn4	Uba2	Spint2	Psmd8	Psmd8	Tbcb	Psmd8	Cldnd2	Dgat2	Eif4g2	Stk33
Tmem147	Rbm42	Eif3k	Eif3k	Lsm14a	Tbcb	Spint2	Yif1b	Polr2i	Yif1b	Emc10	Spcs2	Rps13	Rpl27a
Uba2	Tmem147	Psmd8	Psmd8	Pepd	Wdr62	Tbcb	Spint2	Psenen	Sipa1l3	Izumo2	Xrra1	Rps15a	Eif4g2
Lsm14a	Gapdhs	Spint2	Yif1b	Tdrd12	Arhgap33	Wdr62	Capns1	Gapdhs	Capns1	Atf5	Pold3	Gde1	Rps13
Cebpg	Uba2	Sipa1l3	Spint2	Pdcd5	Kmt2b	Arhgap33	Tbcb	Fam187b	Psenen	Ap2a1	Stard10	Knop1	Gde1
Tdrd12	Lsm14a	Tbcb	Sipa1l3	Zfp507	Zbtb32	Kmt2b	Polr2i	Lsm14a	Gapdhs	Tsks	Clpb	Gprc5b	Knop1
Pdcd5	Cebpg	Polr2i	Tbcb	Uri1	Tmem147	Zbtb32	Wdr62	Cebpg	Fam187b	Rps11	Lrrc51	4933432K03Rik	Mosmo
Uri1	Tdrd12	Psenen	Polr2i	Emc10	Uba2	Uba2	Psenen	Cep89	Cebpg	Rpl13a	Nup98	Eif3c	Nsmce1
Emc10	Pdcd5	Kmt2b	Psenen	Pold1	Lsm14a	Cebpg	Zbtb32	Pdcd5	Pdcd5	Pih1d1	Ubqln3	Aldoa	Eif3c
Ptov1	Uri1	Cox6b1	Zbtb32	Prmt1	Cebpg	Cep89	Gapdhs	Uri1	Zfp536	Slc17a7	Ubqlnl	Cdiptos	Sgf29
Ap2a1	Emc10	Rbm42	Cox6b1	Rps11	Tdrd12	Tdrd12	Pdcd2l	Cldnd2	Uri1	Dkkl1	Taf10	1700008J07Rik	Aldoa
Prmt1	Ptov1	Tmem147	Rbm42	Rpl13a	Pdcd5	Pdcd5	Cebpg	Izumo2	Cldnd2	Tead2	Rbmxl2	Phkg2	Cdiptos
Rras	Prmt1	Wtip	Tmem147	Dkkl1	Zfp507	Zfp507	Cep89	Ap2a1	Etfb	Cd37	Eif3f	Bcl7c	1700008J07Rik
Rps11	Rras	Uba2	Wtip	Snrnp70	Uri1	Zfp536	Tdrd12	Tsks	Acp4	Slc6a21	Stk33	Fam24b	Phkg2
Rpl13a	Rps11	Lsm14a	Uba2	Ftl1	Emc10	Uri1	Pdcd5	Nosip	Izumo2	Tulp2	Rpl27a	Fank1	Fank1
Snrnp70	Rpl13a	Tdrd12	Lsm14a	Nucb1	Prmt1	Zfp936	Vrk3	Rps11	Atf5	Izumo1	Eif4g2	Glrx3	Glrx3
Ftl1	Dkkl1	Pdcd5	Pepd	Rpl18	Irf3	Bcl2l12	Il4i1	Rpl13a	Ap2a1	Sec1	Rps13	Pwwp2b	Pwwp2b
Bax	Snrnp70	Tshz3	Tdrd12	Cyth2	Rps11	Irf3	Bcl2l12	Pih1d1	Tsks	Rpl18	Rps15a	Syce1	Syce1
Rpl18	Ftl1	Uri1	Pdcd5	Syngr4	Rpl13a	Rps11	Irf3	Dkkl1	Rps11	Fam83e	Gde1	Ptdss2	Ptdss2
Nomo1	Bax	Emc10	Zfp507	Nomo1	Pih1d1	Rpl13a	Nosip	Slc6a21	Rpl13a	Spaca4	Knop1	Hras	Hras
Gtf2h1	Rpl18	Pold1	Uri1	Gtf2h1	Dkkl1	Pih1d1	Rps11	Snrnp70	Pih1d1	Cyth2	Gprc5b	Rplp2	Tollip
Ldhc	Nomo1	Ap2a1	Etfb	Ldhc	Snrnp70	Dkkl1	Rpl13a	Ruvbl2	Dkkl1	Syngr4	Dcun1d3	Tollip	Cdkn1c
Tsg101	Gtf2h1	Prmt1	Emc10	Tsg101	Ruvbl2	Slc6a21	Pih1d1	Tulp2	Slc6a21	Ldha	Mettl9	Cdkn1c	Shank2
Nav2	Ldhc	Rps11	Ap2a1	Zdhhc13	Nucb1	Snrnp70	Dkkl1	Izumo1	Ruvbl2	Ldhc	4933432K03Rik	Aldh3b2	Aldh3b2
Prmt3	Tsg101	Rpl13a	Prmt1	Prmt3	Rpl18	Ruvbl2	Slc6a21	Rpl18	Tulp2	Svip	Eif3c	Rbm4b	Rbm4b
Tubgcp5	Nav2	Snrnp70	Rps11	Nipa2	Cyth2	Rpl18	Snrnp70	Fam83e	Izumo1	Gabrg3	Sgf29	Tsga10ip	Drap1
Nipa2	Gas2	Ftl1	Rpl13a	Herc2	Syngr4	Syngr4	Ruvbl2	Spaca4	Rpl18	Gabrb3	Aldoa	Drap1	Fam89b
Herc2	Nipa2	Bax	Snrnp70	Ube3a	Gtf2h1	Gtf2h1	Dhdh	Cyth2	Fam83e	A230057D06Rik	Cdiptos	Fau	Fau
Ube3a	Herc2	Nucb1	Ftl1	Mphosph10	Ldha	Ldha	Tulp2	Syngr4	Spaca4	Selenos	1700008J07Rik	Znhit2	Znhit2
Klf13	Ube3a	Rpl18	Bax	Tjp1	Ldhc	Ldhc	Rpl18	Ldha	Cyth2	Asb7	Phkg2	Ehd1	Ehd1
Mphosph10	Otud7a	Cyth2	Nucb1	Selenos	Tsg101	Nav2	Cyth2	Ldhc	Syngr4	Lysmd4	Bcl7c	Catsperz	Catsperz
Tjp1	Klf13	Gtf2h1	Rpl18	Mef2a	Prmt3	Gas2	Syngr4	Nav2	Ldha	Mef2a	Rgs10	Dnajc4	Dnajc4
Tm2d3	Mphosph10	Ldhc	Gtf2h1	Igf1r	Gas2	Svip	Gtf2h1	Svip	Ldhc	Lrrc28	Fank1	Macrod1	Macrod1
Snrpa1	Tjp1	Tsg101	Ldhc	Akap13	Nipa2	Herc2	Ldha	Herc2	Slc17a6	Ttc23	Glrx3	Atl3	Atl3
Selenos	Snrpa1	Prmt3	Tsg101	Mfge8	Herc2	Ube3a	Ldhc	Atp10a	Svip	Gm34549	Lrrc27	Plaat5	Plaat5
Chsy1	Selenos	Tubgcp5	Prmt3	Ticrr	Ube3a	Otud7a	Nav2	Ube3a	Herc2	Agbl1	Pwwp2b	Eef1g	Eef1g
Mef2a	Mef2a	Nipa2	Tubgcp5	Prc1	Mphosph10	Mphosph10	Htatip2	A230006K03Rik	Gabrg3	Ntrk3	Syce1	Asrgl1	Asrgl1
Lrrc28	Lrrc28	Herc2	Nipa2	Blm	Tjp1	Tjp1	Ano5	A230057D06Rik	Atp10a	Abhd2	Ptdss2	Fth1	Fth1
Igf1r	Igf1r	Ube3a	Herc2	Nmb	Snrpa1	Selenos	Gas2	Tjp1	Ube3a	Mir9-3hg	Hras	Rab3il1	Fen1
Chd2	Chd2	Otud7a	Ube3a	Sec11a	Selenos	Cers3	Svip	Selenos	A230057D06Rik	Cib1	Rplp2	Fen1	Ms4a5
Akap13	Akap13	Mphosph10	Mphosph10	Pde8a	Cers3	Mef2a	Herc2	Lrrc28	Selenos	Ttll13	Cdkn1c	Ms4a5	Ms4a14
AU020206	AU020206	Tjp1	Tjp1	Rps17	Mef2a	Lrrc28	Ube3a	Gm34664	Asb7	Iqgap1	Aldh3b1	Ms4a14	Zfp91
Zfp710	Cib1	Snrpa1	Tm2d3	Cpeb1	Lrrc28	Ttc23	1810049I09Rik	Slco3a1	Lrrc28	Pde8a	Aldh3b2	Zfp91	Vps13a
Cib1	Prc1	Selenos	Selenos	Ramac	Chd2	Chd2	Selenos	Agbl1	Gm34664	Rps17	Rbm4b	Vps13a	Plpp6
Prc1	Blm	Mef2a	Mef2a	Btbd1	Gm21269	Gm21269	Cers3	Isg20	Slco3a1	Ramac	Tmem151a	Rfk	Sgms1
Blm	Sec11a	Lrrc28	Lrrc28	Hdgfl3	Akap13	Akap13	Adamts17	Abhd2	Agbl1	Btbd1	Tsga10ip	Plpp6	Atad1
Iqgap1	Rps17	Igf1r	Igf1r	Zfand6	Polg	Fanci	Lrrc28	Wdr93	Ntrk3	Sh3gl3	Drap1	Sgms1	Cpeb3
Sec11a	Cpeb1	Akap13	Akap13	Tmem135	Wdr93	Polg	Chd2	Mesp1	Abhd2	Saxo2	Fau	Atad1	Ubtd1
Pde8a	Btbd1	Mrpl46	Mfge8	Hikeshi	Ttll13	Wdr93	Gm21269	Cib1	Mesp1	Mex3b	Znhit2	Cpeb3	Ndufb8
Rps17	Hdgfl3	Aen	Ticrr	Picalm	Prc1	Mesp1	Slco3a1	Ttll13	Cib1	Il16	Ehd1	Ubtd1	Npm3
Cpeb1	Zfand6	Polg	Cib1	Ccdc90b	Blm	Cib1	Mrps11	Iqgap1	Ttll13	Zfand6	Catsperz	Morn4	Pdzd8
Btbd1	Tmem135	Cib1	Blm	Pcf11	Sec11a	Ttll13	Polg	Pde8a	Iqgap1	Ccdc81	Ppp1r14b	Gm16541	Eif3a
Hdgfl3	Eed	Prc1	Sec11a	Gab2	Zfp592	Prc1	Wdr93	Rps17	Pde8a	Picalm	Dnajc4	Ndufb8	Rps23
Efl1	Picalm	Blm	Pde8a	Ndufc2	Pde8a	Man2a2	Mesp1	Ramac	Rps17	Ccdc83	Atl3	Npm3	Spz1
Zfand6	Pcf11	Sec11a	Rps17	Aamdc	Rps17	Blm	Cib1	Btbd1	Ramac	Ccdc89	Plaat5	Gsto2	Hexb
Tmem135	Nars2	Pde8a	Cpeb1	Rsf1	Cpeb1	Sec11a	Ttll13	Sh3gl3	Btbd1	Dlg2	Eef1g	Ccdc186	Btf3
Eed	Gab2	Rps17	Ramac	Pak1	Btbd1	Pde8a	Prc1	Saxo2	Sh3gl3	Ankrd42	Asrgl1	Pdzd8	Serf1
Picalm	Ndufc2	Cpeb1	Btbd1	Acer3	Hdgfl3	Rps17	Man2a2	Cfap161	Saxo2	Pcf11	Rab3il1	Eif3a	Kif2a
Pcf11	Rsf1	Ramac	Hdgfl3	Emsy	Sh3gl3	Btbd1	Iqgap1	Zfand6	Cfap161	Prcp	Fen1	Fam81b	Tmem267
Nars2	Clns1a	Btbd1	Zfand6	Thap12	Mesd	Hdgfl3	Sec11a	Ccdc81	Zfand6	Gab2	Ms4a5	Spz1	Mroh2b
Gab2	Pak1	Hdgfl3	Tmem135	Uvrag	Zfand6	Sh3gl3	Pde8a	Picalm	Ccdc81	Rsf1	Ms4a14	Hexb	Nipbl
Ndufc2	Acer3	Zfand6	Hikeshi	Rps3	Eed	Saxo2	Rps17	Ccdc83	Picalm	Aqp11	Zfp91	Btf3	Nadk2
Rsf1	Emsy	Tmem135	Eed	Spcs2	Picalm	Eed	Whamm	Ccdc89	Ccdc83	Dgat2	Plpp6	Serf1	Dnajc21
Pak1	Rps3	Eed	Picalm	Rnf169	Crebzf	Picalm	Btbd1	Dlg2	Ccdc89	Spcs2	Insl6	Kif2a	Ropn1l
Acer3	Spcs2	Picalm	Crebzf	Pold3	Ankrd42	Crebzf	Hdgfl3	Ankrd42	Dlg2	Xrra1	Sgms1	Tmem267	Car2
Emsy	Rnf169	Ccdc90b	Tmem126a	Pgm2l1	Pcf11	Dlg2	Sh3gl3	Pcf11	Ankrd42	Pold3	Atad1	Mroh2b	Fabp12
Uvrag	Pold3	Pcf11	Ccdc90b	Ppme1	Gab2	Ankrd42	Saxo2	Prcp	Pcf11	Kcne3	Cpeb3	Rpl37	Fabp9
Rps3	Pgm2l1	Nars2	Nars2	Mrpl48	Alg8	Pcf11	Cfap161	Gm26862	Prcp	Ppme1	Frat1	Skp2	Mtfr1
Spcs2	Ppme1	Ndufc2	Ndufc2	Rab6a	Ndufc2	Gab2	Mesd	Gab2	Gab2	C2cd3	Frat2	Dnajc21	Dnajc5b
Rnf169	Rab6a	Aamdc	Aamdc	Fam168a	Rsf1	Alg8	Picalm	Aamdc	Rsf1	Dnajb13	Morn4	Rai14	Fxr1
Pold3	Fam168a	Rsf1	Rsf1	Fchsd2	Pak1	Ndufc2	Ccdc83	Rsf1	Aqp11	Stard10	Gm16541	Golph3	Dcun1d1
Pgm2l1	Fchsd2	Pak1	Clns1a	Clpb	Gdpd4	Rsf1	Ccdc89	Aqp11	Dgat2	Clpb	Ndufb8	Retreg1	Cetn4
C2cd3	Clpb	Acer3	Pak1	Anapc15	Acer3	Gdpd4	Dlg2	Dgat2	Rps3	Lrrc51	Npm3	Ropn1l	Hspa4l
Rab6a	Anapc15	Emsy	Acer3	Lamtor1	Emsy	Acer3	Ankrd42	Rps3	Spcs2	Nup98	Sufu	Car2	Larp1b
Fam168a	Lamtor1	Thap12	Emsy	Numa1	Uvrag	Emsy	Pcf11	Spcs2	Xrra1	Pgap2	Gsto2	Fabp12	Sclt1
Fchsd2	Lrrc51	Uvrag	Thap12	Rnf121	Rps3	Uvrag	Gab2	Xrra1	Pold3	Ubqln3	Ccdc186	Fabp9	Ccdc169
Clpb	Numa1	Rps3	Uvrag	Nup98	Spcs2	Rps3	Rsf1	Pold3	Kcne3	Ubqlnl	Pdzd8	Mtfr1	Dclk1
Anapc15	Nup98	Spcs2	Rps3	Stim1	Rnf169	Spcs2	Aqp11	Kcne3	Ppme1	Taf10	Cacul1	Dnajc5b	Mlf1
Lamtor1	Stim1	Rnf169	Spcs2	Rrm1	Pold3	Rnf169	Gdpd4	Ppme1	C2cd3	Nlrp14	Eif3a	4930412E21Rik	Smc4
Numa1	Rrm1	Pold3	Rnf169	Timm10b	Ppme1	Pold3	Emsy	C2cd3	Dnajb13	Rbmxl2	Cast	Fxr1	Zbbx
Nup98	Taf10	Pgm2l1	Pold3	Taf10	C2cd3	Ppme1	Rps3	Dnajb13	Stard10	Stk33	Fam81b	Dcun1d1	Hdgf
Stim1	Mrpl17	Ppme1	Pgm2l1	Mrpl17	Rab6a	C2cd3	Spcs2	Stard10	Clpb	Trim66	Atp6ap1l	Cetn4	Isg20l2
Rrm1	Rbmxl2	Rab6a	Ppme1	Rbmxl2	Fchsd2	Fchsd2	Xrra1	Clpb	Lrrc51	Rpl27a	Rps23	Hspa4l	Ttc24
Taf10	Eif3f	Fam168a	Rab6a	Stk33	Clpb	Lrrc51	Pold3	Lrrc51	Rnf121	Eif4g2	Spz1	Larp1b	Tsacc
Mrpl17	Rpl27a	Fchsd2	Fam168a	Rpl27a	Anapc15	Numa1	Ppme1	Rnf121	Xndc1	Usp47	Btf3	Sclt1	Dap3
Rbmxl2	Dennd5a	Clpb	Fchsd2	Nrip3	Numa1	Nup98	C2cd3	Xndc1	Nup98	Mical2	Serf1	Ccdc169	Hax1
Syt9	Ipo7	Anapc15	Clpb	Dennd5a	Nup98	Stim1	Dnajb13	Nup98	Pgap2	Btbd10	Mrps36	Dclk1	Creb3l4
Ppfibp2	Wee1	Lamtor1	Lamtor1	Tmem41b	Stim1	Dnhd1	Rab6a	Pgap2	Ubqln3	Pde3b	Kif2a	Pfn2	Smcp
Eif3f	Swap70	Numa1	Numa1	Ipo7	Taf10	Taf10	Lrrc51	Hbb-bs	Taf10	Sox6	Mroh2b	Siah2	Oaz3
Rpl27a	Sbf2	Rnf121	Rnf121	Wee1	Rbmxl2	Rbmxl2	Nup98	Ubqln3	Nlrp14	Rps13	Rpl37	Mlf1	Riiad1
Dennd5a	Ctr9	Nup98	Nup98	Swap70	Eif3f	Eif3f	Pgap2	Taf10	Rbmxl2	Rps15a	Skp2	Smc4	Tmod4
Tmem41b	Eif4g2	Stim1	Stim1	Sbf2	Stk33	Stk33	Stim1	Nlrp14	Eif3f	Smg1	Lmbrd2	Zbbx	Mllt11
Ipo7	Usp47	Rrm1	Rrm1	Ctr9	Rpl27a	Rpl27a	Rrm1	Rbmxl2	Stk33	Tmc7	Dnajc21	Lrrc71	Pdzk1
Wee1	Tead1	Hbb-bs	Timm10b	Eif4g2	Dennd5a	Dennd5a	Dnhd1	Eif3f	Trim66	Gde1	Ttc23l	Hdgf	Spag17
Swap70	Btbd10	Timm10b	Taf10	Usp47	Tmem41b	Tmem41b	Taf10	Stk33	Rpl27a	Knop1	Rai14	Isg20l2	Tent5c
Sbf2	Far1	Taf10	Mrpl17	Btbd10	Ipo7	Wee1	Nlrp14	Rpl27a	Scube2	Iqck	Golph3	Ttc24	Man1a2
Ctr9	Psma1	Mrpl17	Rbmxl2	Far1	Wee1	Sbf2	Rbmxl2	Sbf2	Sbf2	Gprc5b	Retreg1	Tsacc	Sycp1
Eif4g2	Pde3b	Rbmxl2	Syt9	Copb1	Sbf2	Ctr9	Eif3f	Eif4g2	Eif4g2	Pdilt	Ropn1l	Dap3	Csde1
Usp47	Sox6	Syt9	Eif3f	Psma1	Ctr9	Eif4g2	Stk33	Usp47	Usp47	Dcun1d3	Car2	Mtx1	Bcas2
Tead1	Rps13	Eif3f	Rpl27a	Pde3b	Eif4g2	Usp47	Rpl27a	Mical2	Mical2	Lyrm1	Lrrcc1	Hax1	Hipk1
Btbd10	Pik3c2a	Rpl27a	Dennd5a	Sox6	Usp47	Btbd10	Tmem41b	Btbd10	Btbd10	Dnah3	Fabp12	Creb3l4	Ppm1j
Far1	Rps15a	Dennd5a	Tmem41b	Plekha7	Btbd10	Far1	Wee1	Far1	Pde3b	Abca14	Fabp9	Smcp	Ubl4b
Psma1	Arl6ip1	Ipo7	Wee1	Rps13	Far1	Copb1	Sbf2	Pde3b	Sox6	Abca16	Mtfr1	Oaz3	Gstm5
Pde3b	Smg1	Wee1	Swap70	Pik3c2a	Copb1	Psma1	Ctr9	Sox6	Rps13	Vwa3a	Dnajc5b	Riiad1	Larp7
Rps13	Coq7	Sbf2	Sbf2	Rps15a	Psma1	Pde3b	Eif4g2	Rps13	Rps15a	Cdr2	Actrt3	Tmod4	Ube2d3
Pik3c2a	Ccp110	Eif4g2	Ctr9	Arl6ip1	Pde3b	Sox6	Usp47	Pik3c2a	Smg1	Mfsd13b	Fxr1	Mllt11	Dnajb14
Rps15a	Knop1	Usp47	Eif4g2	Smg1	Sox6	Rps13	Btbd10	Rps15a	Tmc7	4933432K03Rik	Dcun1d1	Mcl1	Eif4e
Arl6ip1	Uqcrc2	Btbd10	Usp47	Ccp110	Rps13	Pik3c2a	Far1	Tmc7	Knop1	Rbbp6	Cetn4	Pdzk1	Sh3glb1
Smg1	Polr3e	Far1	Btbd10	Rexo5	Pik3c2a	Rps15a	Pde3b	Tmc5	Iqck	Hs3st4	Hspa4l	Spag17	Ssx2ip
Coq7	Mettl9	Rras2	Far1	Dcun1d3	Rps15a	Arl6ip1	Sox6	Gde1	Pdilt	Nsmce1	Larp1b	Tent5c	Spata1
Ccp110	Usp31	Copb1	Copb1	Uqcrc2	Arl6ip1	Smg1	Rps13	Knop1	Dcun1d3	Xpo6	Pgrmc2	Csde1	Dnajb4
Knop1	Ubfd1	Psma1	Psma1	Cdr2	Smg1	Ccp110	Pik3c2a	Iqck	Lyrm1	Nfatc2ip	Sclt1	Hipk1	Tubb4b
Abca16	Ndufab1	Pde3b	Pde3b	Mfsd13b	Ccp110	Knop1	Rps15a	Pdilt	Dnah3	Atxn2l	Ccdc169	Ppm1j	C8g
Uqcrc2	Rbbp6	Plekha7	Plekha7	Usp31	Knop1	Iqck	Arl6ip1	Dcun1d3	Abca14	Eif3c	Serp1	Ubl4b	Edf1
Mettl9	Tnrc6a	Rps13	Rps13	Ndufab1	Thumpd1	Rexo5	Smg1	Lyrm1	Abca16	Sgf29	Siah2	Gstm5	Camsap1
Ubfd1	Arhgap17	Pik3c2a	Pik3c2a	Rbbp6	Rexo5	Lyrm1	Gde1	Dnah3	Vwa3a	Aldoa	Mlf1	Cdc14a	Entr1
Ndufab1	Lcmt1	Rps15a	Rps15a	Tnrc6a	Lyrm1	Abca14	Ccp110	Abca14	Cdr2	Cdiptos	Smc4	Gstcd	Agpat2
Rbbp6	Gtf3c1	Arl6ip1	Arl6ip1	Lcmt1	Abca16	Abca16	Knop1	Abca16	Mfsd13b	Phkg2	Zbbx	Ppa2	Spaca9
Tnrc6a	Xpo6	Smg1	Smg1	Gtf3c1	Uqcrc2	Uqcrc2	Iqck	Pdzd9	Gm45079	Bcl7c	Isg20l2	4930539J05Rik	Setx
Arhgap17	Sbk1	Coq7	Coq7	Xpo6	Mosmo	Mosmo	Rexo5	Vwa3a	4933432K03Rik	Fus	Ttc24	Ube2d3	Odf2
Lcmt1	Atxn2l	Ccp110	Gde1	Nfatc2ip	Ndufab1	4933432K03Rik	Dcun1d3	Mfsd13b	Rbbp6	Sec23ip	Tsacc	Dnajb14	Ak1
Nsmce1	Eif3c	Knop1	Ccp110	Atxn2l	Rbbp6	Usp31	Lyrm1	Gm45079	Hs3st4	Fgfr2	Arhgef2	Eif4e	Rpl12
Gtf3c1	Bola2	Thumpd1	Vps35l	Eif3c	Tnrc6a	Ndufab1	Abca14	4933432K03Rik	Nsmce1	Fam24b	Dap3	Sh3glb1	Mapkap1
Xpo6	Ypel3	Uqcrc2	Knop1	Sgf29	4933440M02Rik	Rbbp6	Abca15	Ndufab1	Nfatc2ip	Fam24a	Mtx1	Ssx2ip	Rabepk
Sbk1	Ppp4c	Polr3e	Thumpd1	Bola2	Nsmce1	Tnrc6a	Abca16	Rbbp6	Atxn2l	Zranb1	Ubap2l	Spata1	Morn5
Atxn2l	Aldoa	Mettl9	Rexo5	Ppp4c	Gtf3c1	4933440M02Rik	Gm32916	Hs3st4	Eif3c	Tex36	Rps27	Gng5	Mrrf
Eif3c	Dctpp1	Usp31	Uqcrc2	Hirip3	Xpo6	Nsmce1	Uqcrc2	Nsmce1	Sgf29	Edrf1	Creb3l4	Dnajb4	Strbp
Ypel3	Srcap	Ubfd1	Usp31	Kctd13	Atxn2l	Gtf3c1	Pdzd9	Nfatc2ip	Aldoa	Fank1	Smcp	Asb17	Nr6a1
Ppp4c	Bcl7c	Ndufab1	Ndufab1	Dctpp1	Eif3c	Xpo6	4933432K03Rik	Atxn2l	Hirip3	Glrx3	Oaz3	Lrriq3	Wdr38
Aldoa	Setd1a	Plk1	Rbbp6	Fbrs	Ppp4c	Atxn2l	Ndufab1	Eif3c	Cdiptos	Ppp2r2d	Riiad1	Stpg3	Rpl35
Dctpp1	Fus	Rbbp6	Tnrc6a	Srcap	Maz	Eif3c	Rbbp6	Sgf29	Phkg2	Stk32c	Psmd4	Tubb4b	Stk39
Srcap	Tial1	Tnrc6a	Arhgap17	Setd1a	Zfp771	Tmem219	Lcmt1	Ypel3	Bcl7c	Lrrc27	Mllt11	C8g	Erich2
Bcl7c	Inpp5f	Arhgap17	Lcmt1	Vkorc1	Sephs2	Zfp771	4933440M02Rik	Aldoa	Fus	Pwwp2b	Mcl1	Edf1	Cir1
Fus	Mcmbp	Lcmt1	Gtf3c1	Fus	Prr14	Sephs2	Nsmce1	Hirip3	Itgad	Gm16201	Pdzk1	Camsap1	Hoxd3os1
Tial1	Sec23ip	Gtf3c1	Xpo6	Tial1	Fbrs	B130055M24Rik	Gtf3c1	Cdiptos	Sec23ip	Syce1	Spag17	Entr1	Plekha3
Inpp5f	Fgfr2	Xpo6	Eif3c	Inpp5f	Srcap	Prr14	Xpo6	Phkg2	Fgfr2	Ptdss2	Tent5c	Agpat2	Nup35
Mcmbp	Plekha1	Atxn2l	Bola2	Mcmbp	Phkg2	Srcap	Atxn2l	Bcl7c	Fam24b	Rplp2	Csde1	Spaca9	Fsip2
Sec23ip	Bub3	Eif3c	Ppp4c	Fgfr2	Fus	Phkg2	Eif3c	Fus	Fam24a	Chid1	Hipk1	Setx	Zc3h15
Fgfr2	Zranb1	Bola2	Hirip3	Ate1	Tial1	Fus	Ino80e	Itgad	Zranb1	Ap2a2	Ppm1j	Odf2	C1qtnf4
Plekha1	Edrf1	Ppp4c	Dctpp1	Nsmce4a	Sec23ip	Tial1	Tmem219	Sec23ip	Tex36	Kcnq1ot1	Tmigd3	Swi5	Ptpmt1
Bub3	Dhx32	Kif22	Srcap	Plekha1	Wdr11	Sec23ip	Cdiptos	Fgfr2	Fank1	Chka	Ubl4b	Ak1	Psmc3
Zranb1	Dock1	Dctpp1	Bcl7c	Acadsb	Fgfr2	Wdr11	Sephs2	Btbd16	Glrx3	Aldh3b1	Gstm5	Rpl12	Slc39a13
Edrf1	Mki67	Srcap	Setd1a	Zranb1	Acadsb	Fgfr2	Srcap	Fam24b	Ppp2r2d	Rbm4b	Cdc14a	Mapkap1	Aven
Dock1	Mgmt	Bcl7c	Vkorc1	Edrf1	Bub3	Acadsb	Phkg2	Fam24a	Lrrc27	Brms1	Mfsd14a	Rabepk	Srp14
Mki67	Glrx3	Setd1a	Fus	Mki67	Zranb1	Bub3	Bcl7c	Acadsb	Pwwp2b	Tmem151a	Arhgap29	Morn5	Knstrn
Mgmt	Ppp2r2d	Vkorc1	Tial1	Glrx3	Fank1	Zranb1	Fus	Zranb1	Inpp5a	Catsper1	Ndst4	Strbp	Oip5os1
Glrx3	Syce1	Fus	Inpp5f	Ppp2r2d	Mki67	Fank1	Tial1	Tex36	Gm16201	Tsga10ip	Larp7	Nr6a1	Lrrc57
Ppp2r2d	Psmd13	Tial1	Mcmbp	Tubgcp2	Glrx3	Glrx3	Sec23ip	Fank1	Syce1	Drap1	Pla2g12a	Rpl35	Sord
Syce1	Hras	Inpp5f	Sec23ip	Syce1	Ppp2r2d	Ppp2r2d	Fgfr2	Glrx3	Ptdss2	Cfl1	Rpl34	Arpc5l	Slc30a4
Psmd13	Phrf1	Mcmbp	Wdr11	Psmd13	Tubgcp2	Lrrc27	Btbd16	Ppp2r2d	Rplp2	Znrd2	Gstcd	Gpd2	Stk35
Taldo1	Taldo1	Sec23ip	Fgfr2	Phrf1	Syce1	Cfap46	Fam24a	Lrrc27	Ap2a2	Fau	Ppa2	Stk39	Tmem239
Rplp2	Rplp2	Fgfr2	Ate1	Taldo1	Sirt3	Syce1	Bub3	Cfap46	Gm16982	Znhit2	4930539J05Rik	Erich2	Gm14285
Ap2a2	Ap2a2	Ate1	Nsmce4a	Rplp2	Psmd13	Sirt3	Zranb1	Syce1	Kcnq1ot1	Tmem262	Ube2d3	Hoxd3os1	Ankef1
Mob2	Mob2	Nsmce4a	Oat	Tollip	Phrf1	Psmd13	Tex36	Sirt3	Lrp5	Ehd1	Dnajb14	Plekha3	Tasp1
Ctsd	Ctsd	Oat	Zranb1	Mob2	Rplp2	Phrf1	Fank1	Ptdss2	Chka	Sf1	Eif4e	Pde1a	Macrod2
Mrpl23	Mrpl23	Zranb1	Edrf1	Ctsd	Tollip	Rplp2	Glrx3	Lmntd2	Rbm4b	Catsperz	Sh3glb1	Nup35	Scp2d1
Kcnq1ot1	Kcnq1ot1	Edrf1	Dock1	Kcnq1ot1	Mob2	Tollip	Ppp2r2d	Rplp2	Brms1	Ppp1r14b	Ssx2ip	Fsip2	Cst8
Nap1l4	Nap1l4	Dhx32	Mki67	Nap1l4	Kcnq1ot1	Kcnq1ot1	Lrrc27	Pnpla2	Sf3b2	Spindoc	Spata1	Zc3h15	Psmf1
Ppfia1	Ppfia1	Mki67	Ebf3	Shank2	Nap1l4	Nap1l4	Inpp5a	Kcnq1ot1	Catsper1	Rtn3	Gng5	C1qtnf4	Tbc1d20
Ccnd1	Ccnd1	Mgmt	Glrx3	Ppfia1	Ppfia1	Ppfia1	Cfap46	Ano1	Tsga10ip	Atl3	Ttll7	Ptpmt1	1700030C14Rik
Mrpl21	Mrpl21	Ebf3	Ppp2r2d	Mrpl21	Mrpl21	Tesmin	Syce1	Ppp6r3	Drap1	Plaat5	Dnajb4	Psmc3	Dusp15
Ppp6r3	Ppp6r3	Glrx3	Tubgcp2	Tesmin	Tesmin	Ppp6r3	Sirt3	Lrp5	Cfl1	Eef1g	Asb17	Slc39a13	Nol4l
Kmt5b	Kmt5b	Ppp2r2d	Syce1	Ppp6r3	Ppp6r3	Kmt5b	Psmd13	Chka	Znrd2	Asrgl1	Erich3	Aven	Bpifa3
Ndufs8	Chka	Tubgcp2	Psmd13	Kmt5b	Kmt5b	Chka	Ptdss2	Aldh3b1	Fau	Best1	Gm20389	Fmn1	Map1lc3a
Ndufv1	Ndufs8	Syce1	Taldo1	Chka	Chka	Ndufv1	Lrrc56	Rbm4b	Znhit2	Rab3il1	Lrriq3	Knstrn	Scand1
Cdk2ap2	Ndufv1	Psmd13	Rplp2	Ndufv1	Ndufv1	Kdm2a	Rplp2	Ccs	Tmem262	Ms4a5	Stpg3	Oip5os1	Dlgap4
Ppp1ca	Ppp1ca	Hras	Ap2a2	Cdk2ap2	Kdm2a	Rbm4	Pnpla2	Brms1	Ehd1	Ms4a14	Tubb4b	Rtf1	Ndrg3
Kdm2a	Kdm2a	Phrf1	Mob2	Ppp1ca	Rbm14	Pacs1	Tollip	Sf3b2	Sf1	Zfp91	Tmem210	Lrrc57	Oser1
Rbm4	Rbm4	Deaf1	Ctsd	Kdm2a	Rbm4	Sf3b2	Kcnq1ot1	Catsper1	Catsperz	Vps13a	C8g	Serf2	Fam209
Pacs1	Pacs1	Taldo1	Mrpl23	Rbm4b	Pacs1	Banf1	Nap1l4	Tsga10ip	Ppp1r14b	Klf9	Edf1	Sord	Ankrd60
Sf3b2	Sf3b2	Rplp2	Cd81	Rbm4	Sf3b2	Drap1	Ppfia1	Drap1	Spindoc	Rfx3	Ccdc183	Slc30a4	Rab22a
Banf1	Banf1	Ap2a2	Kcnq1ot1	Pacs1	Banf1	Cfl1	Tesmin	Cfl1	Rtn3	Plpp6	Entr1	Stk35	Tcfl5
Eif1ad	Eif1ad	Mob2	Nap1l4	Sf3b2	Drap1	Znrd2	Ppp6r3	Fam89b	Atl3	Cdc37l1	Agpat2	Tmem239	Col20a1
Drap1	Drap1	Ctsd	Shank2	Banf1	Fibp	Fau	Chka	Znrd2	Plaat5	Insl6	Rpl7a	Gm14285	Lkaaear1
Cfl1	Cfl1	Mrpl23	Ppfia1	Eif1ad	Cfl1	Majin	Ndufv1	Fau	Nxf1	Prkg1	Brd3	Ankef1	Dnajb6
Sipa1	Fau	Cd81	Ccnd1	Drap1	Znrd2	Sf1	Kdm2a	Znhit2	Bscl2	Sgms1	Spaca9	Tasp1	Galntl5
Fau	Ehd1	Kcnq1ot1	Mrpl21	Cfl1	Fau	Prdx5	Rbm4b	Tmem262	Ubxn1	Atad1	Odf2	Macrod2	Srpk2
Ehd1	Sf1	Nap1l4	Ppp6r3	Rnaseh2c	Majin	Trmt112	Ccs	Ehd1	Eef1g	Kif20b	Fam78a	Scp2d1	Psmc2
Sf1	Prdx5	Shank2	Kmt5b	Dpf2	Sf1	Catsperz	Brms1	Sf1	Asrgl1	Cpeb3	Swi5	Kiz	Dnajc2
Rasgrp2	Trmt112	Ppfia1	Chka	Fau	Prdx5	Ppp1r14b	Pacs1	Prdx5	Best1	Frat1	Ak1	Cstl1	Tmem60
Prdx5	Ppp1r14b	Ccnd1	Ndufs8	Majin	Trmt112	Stip1	Sf3b2	Catsperz	Rab3il1	Frat2	Rpl12	Cst8	Magi2
Trmt112	Fkbp2	Mrpl21	Ndufv1	Sf1	Catsperz	Naa40	Tsga10ip	Ppp1r14b	4930526L06Rik	Ubtd1	Mapkap1	Psmf1	Cfap69
Ppp1r14b	Stip1	Ppp6r3	Cdk2ap2	Prdx5	Stip1	Mark2	Drap1	Stip1	Ms4a5	Morn4	Rabepk	Srxn1	Fscn3
Stip1	Cox8a	Kmt5b	Tmem134	Fkbp2	Naa40	Rtn3	Fam89b	Naa40	Ms4a14	Gm16541	Morn5	Tbc1d20	Ccdc136
Cox8a	Naa40	Chka	Ppp1ca	Stip1	Mark2	Plaat5	Znrd2	Spindoc	Osbp	Ndufb8	Strbp	1700030C14Rik	Bpgm
Naa40	Mark2	Ndufs8	Kdm2a	Naa40	Spindoc	Nxf1	Fau	Rtn3	Zfp91	Lzts2	Nr6a1	Dusp15	Ubn2
Mark2	Rtn3	Ndufv1	Rbm4	Mark2	Rtn3	Hnrnpul2	Znhit2	Atl3	Vps13a	Btrc	Rpl35	Nol4l	Mkrn1
Rtn3	Slc3a2	Cdk2ap2	Ctsf	Rtn3	Nxf1	Bscl2	Ehd1	Plaat5	Rfk	Npm3	Arpc5l	Bpifa3	Llcfc1
Slc3a2	Snhg1	Tmem134	Pacs1	Atl3	Polr2g	Ubxn1	Sf1	Nxf1	Tmc1	Oga	Gpd2	Map1lc3a	Igf2bp3
Snhg1	Polr2g	Ppp1ca	Sf3b2	Polr2g	Hnrnpul2	Eef1g	Prdx5	Bscl2	Abhd17b	Actr1a	Stk39	Ergic3	Hoxa4
Polr2g	Hnrnpul2	Kdm2a	Banf1	Hnrnpul2	Ubxn1	Asrgl1	Catsperz	Ubxn1	C330002G04Rik	Sufu	Bbs5	Scand1	Tax1bp1
Hnrnpul2	Ubxn1	Rbm4	Eif1ad	Ubxn1	Eef1g	Fth1	Bad	Eef1g	Klf9	Arl3	Erich2	Dlgap4	Plekha8
Ubxn1	Ganab	Pacs1	Drap1	Eef1g	Asrgl1	Tmem258	Ppp1r14b	Asrgl1	Smc5	Nt5c2	Lnpk	Oser1	Rnf181
Ganab	Eef1g	Sf3b2	Fibp	Asrgl1	Fth1	Cpsf7	Macrod1	Best1	Tjp2	Cfap43	Hoxd3os1	Spata25	Kcmf1
Eef1g	Asrgl1	Banf1	Cfl1	Fth1	Tmem258	Tkfc	Naa40	Rab3il1	1700048O14Rik	Gsto2	Pde1a	Ankrd60	Tmsb10
Asrgl1	Incenp	Eif1ad	Rnaseh2c	Tmem258	Cpsf7	Ddb1	Mark2	4930526L06Rik	Smarca2	Sorcs1	Nup35	Rab22a	M1ap
Incenp	Fth1	Drap1	Znrd2	Syt7	Tkfc	Zfp91	Rtn3	Ms4a5	Rfx3	Xpnpep1	Fsip2	Tcfl5	Actg2
Fth1	Tmem258	Fibp	Dpf2	Cpsf7	Ddb1	Lpxn	Plaat5	Ms4a14	Cdc37l1	Smc3	Zc3h15	Col20a1	Cct7
Fen1	Cpsf7	Cfl1	Fau	Ddb1	Zfp91	Cep78	Nxf1	Osbp	1700018L02Rik	Pdcd4	Mtch2	Abhd16b	Alms1
Tmem258	Ddb1	Rnaseh2c	Sf1	Prpf19	Lpxn	Gnaq	Bscl2	Zfp91	Insl6	Bbip1	C1qtnf4	Tcea2	Nat8f4
Cpsf7	Prpf19	Dpf2	Prdx5	Patl1	Tle4	Vps13a	Ubxn1	Lpxn	Prkg1	Tcf7l2	Ptpmt1	Lkaaear1	Dnajb8
Ddb1	Zfp91	Fau	Trmt112	Zfp91	Cep78	Carnmt1	Eef1g	Vps13a	Sgms1	Ccdc186	Psmc3	Dnajb6	Chchd6
Prpf19	Tle4	Ehd1	Ppp1r14b	Tle4	Gnaq	Zfand5	Asrgl1	Rfk	Atad1	Pdzd8	Slc39a13	Galntl5	Slc25a26
Zfp91	Gnaq	Sf1	Fkbp2	Gnaq	Vps13a	Abhd17b	Fth1	Trpm6	Stambpl1	Cacul1	Alkbh3	Srpk2	Tmf1
Tle4	Vps13a	Prdx5	Vegfb	Vps13a	Carnmt1	Smc5	Tmem258	Tmc1	Kif20b	Eif3a	Gm13872	Psmc2	Chl1
Gnaq	Zfand5	Trmt112	Stip1	Carnmt1	Zfand5	Ptar1	Tkfc	AC106834.1	Cpeb3	Grk5	Aven	Dnajc2	Trnt1
Vps13a	Abhd17b	Ppp1r14b	Cox8a	Zfand5	Abhd17b	Apba1	Zfp91	Abhd17b	Sorbs1	Cast	Fmn1	Tmem60	Mkrn2
Zfand5	Smc5	Fkbp2	Naa40	Abhd17b	Smc5	Smarca2	Lpxn	C330002G04Rik	Frat2	Ell2	Knstrn	Magi2	Rpl32
Abhd17b	Tjp2	Stip1	Mark2	Smc5	Pum3	Rfx3	Vps13a	Klf9	Golga7b	Spata9	Oip5os1	Cfap69	Zfand4
Smc5	Dmrt1	Cox8a	Rtn3	Dmrt1	Rfx3	Cdc37l1	Abhd17b	Smc5	Gm16541	Fam81b	Rtf1	Ica1	Hnrnpf
Tjp2	Rfx3	Naa40	Atl3	Pum3	Cdc37l1	Insl6	Smc5	Tjp2	Hpse2	Mctp1	Lrrc57	1700016P04Rik	Mical3
Dmrt1	Glis3	Mark2	Snhg1	Rfx3	Ric1	Ermp1	Ptar1	Smarca2	Ndufb8	9330111N05Rik	Serf2	Rnf133	Phc1
Smarca2	Cdc37l1	Rtn3	Wdr74	Cdc37l1	Ermp1	Uhrf2	Apba1	Rfx3	Btrc	Cetn3	Sord	Fscn3	Rimklb
Pum3	Rcl1	Atl3	Tmem179b	Jak2	Uhrf2	Sgms1	Smarca2	1700018L02Rik	Npm3	Tmem161b	Slc30a4	Rbm28	Tpi1
Rfx3	Uhrf2	Slc3a2	Polr2g	Ric1	Sgms1	Pten	Rfx3	Insl6	Oga	Cox7c	Sqor	Ccdc136	Acrbp
Glis3	Sgms1	Snhg1	Hnrnpul2	Uhrf2	Atad1	Kif20b	Cdc37l1	Prkg1	Gbf1	Atp6ap1l	Usp50	Chchd3	Mrpl51
Cdc37l1	Atad1	Polr2g	Ubxn1	Pten	Pten	Pcgf5	1700018L02Rik	Sgms1	Sufu	Rps23	Bcl2l11	Bpgm	Tuba3a
Uhrf2	Pten	Hnrnpul2	Ganab	Kif20b	Kif20b	Hectd2	Insl6	Atad1	Arl3	Ckmt2	Stk35	Mkrn1	Gabarapl1
Sgms1	Kif20b	Ubxn1	Eef1g	Pcgf5	Rpp30	Tnks2	Sgms1	Btaf1	Nt5c2	Spz1	Tmem239	Prss58	Ybx3
Atad1	Pcgf5	Ganab	Asrgl1	Hectd2	Pcgf5	Btaf1	Pten	Sorbs1	Cfap43	Jmy	Rnf24	Llcfc1	Bcl2l14
Pten	Hectd2	Eef1g	Fth1	Tnks2	Hectd2	Kif11	Pank1	Entpd1	Gsto2	Scamp1	Gm14285	Igf2bp3	Gsg1
Kif20b	Tnks2	Asrgl1	Fen1	Btaf1	Tnks2	Cep55	Kif20b	Arhgap19	Cfap58	Ap3b1	Ankef1	Hoxa4	Pbp2
Pcgf5	Btaf1	Incenp	Tmem258	Cpeb3	Btaf1	Fra10ac1	Hectd2	Frat2	Sorcs1	Tbca	Tasp1	Tax1bp1	Plcz1
Tnks2	Kif11	Fth1	Syt7	Ide	Cpeb3	Tbc1d12	Btaf1	Gm16541	Gm50302	Pde8b	Macrod2	Chn2	Capza3
Btaf1	Exoc6	Fen1	Cpsf7	Kif11	Kif11	Hells	Ide	Hpse2	Xpnpep1	Iqgap2	Banf2	Znrf2	Tuba3b
Ide	Fra10ac1	Tmem258	Ddb1	Cep55	Fra10ac1	Entpd1	Kif11	Ndufb8	Smc3	Polk	Scp2d1	Rnf181	Fgfr1op2
Kif11	Tbc1d12	Cpsf7	Prpf19	Rbp4	Tbc1d12	Cc2d2b	Cep55	Btrc	Pdcd4	Btf3	Kiz	Kcmf1	Ccdc91
Exoc6	Hells	Ddb1	Osbp	Fra10ac1	Hells	Zfp518a	Tbc1d12	Npm3	Bbip1	Tnpo1	Cstl1	Tmsb10	Ergic2
Cep55	Sorbs1	Prpf19	Zfp91	Hells	Cc2d2b	Tm9sf3	Hells	Oga	Shoc2	Serf1	Cst8	M1ap	Ube2w
Fra10ac1	Zfp518a	Zfp91	Tle4	Zfp518a	Zfp518a	Arhgap19	Entpd1	Gbf1	Ccdc186	Mrps36	Cst13	Actg2	Cops5
Hells	Tm9sf3	Tle4	Cep78	Tm9sf3	Tm9sf3	Ubtd1	Cc2d2b	Sufu	Atrnl1	4932411K12Rik	Psmf1	Nat8f4	Rb1cc1
Sorbs1	Lcor	Cep78	Gnaq	Lcor	Lcor	R3hcc1l	Zfp518a	Arl3	Shtn1	Mast4	Fam110a	Dnajb8	Tcea1
Zfp518a	Pgam1	Gnaq	Vps13a	Exosc1	Arhgap19	Hpse2	Tm9sf3	Cfap43	Pdzd8	1700099I09Rik	Srxn1	Chchd6	Lypla1
Tm9sf3	Exosc1	Vps13a	Ostf1	Mms19	Pi4k2a	Slc25a28	Arhgap19	Gsto2	Rab11fip2	Erbin	Tbc1d20	Hdac11	Rps20
Lcor	Pi4k2a	Ostf1	Carnmt1	Pi4k2a	Hpse2	Erlin1	Ubtd1	Cfap58	Cacul1	Kif2a	1700030C14Rik	Tmf1	Tmem64
Pgam1	Hpse2	Carnmt1	Zfand5	R3hcc1l	Slc25a28	Chuk	R3hcc1l	Xpnpep1	Gm46652	Zswim6	Dusp15	Chl1	Ube2j1
Exosc1	Chuk	Zfand5	Abhd17b	Hpse2	Erlin1	Bloc1s2	Hpse2	Smndc1	Eif3a	Ndufaf2	Bpifa3	Rpl32	Spaca1
Pi4k2a	Bloc1s2	Abhd17b	Smc5	Cutc	Chuk	Ndufb8	Slc25a28	Smc3	Cast	Gpbp1	Map1lc3a	Zfand4	Akirin2
Hpse2	Ndufb8	Smc5	Dmrt1	Dnmbp	Bloc1s2	Slf2	Cutc	Pdcd4	Ell2	Ddx4	Ergic3	Hnrnpf	Cfap206
Chuk	Slf2	Dmrt1	Pum3	Erlin1	Ndufb8	Mrpl43	Erlin1	Bbip1	Spata9	Slc38a9	Spag4	Mical3	Bag1
Bloc1s2	Mrpl43	Pum3	Rfx3	Chuk	Slf2	Btrc	Bloc1s2	Shoc2	Fam81b	Mtrex	Scand1	Rimklb	Ube2r2
Ndufb8	Btrc	Rfx3	Cdc37l1	Bloc1s2	Mrpl43	Npm3	Ndufb8	Ccdc186	Mctp1	Ndufs4	Dlgap4	Slc2a3	Ubap2
Slf2	Npm3	Cdc37l1	Jak2	Ndufb8	Btrc	Oga	Btrc	Atrnl1	Slf1	Tmem267	Rab5if	Tpi1	Tesk1
Btrc	Oga	Uhrf2	Uhrf2	Slf2	Npm3	Armh3	Npm3	Eno4	Fam172a	Ghr	Adig	Mrpl51	Rnf38
Npm3	Armh3	Sgms1	Sgms1	Mrpl43	Oga	Gbf1	Oga	Rab11fip2	9330111N05Rik	Rpl37	Gtsf1l	Gabarapl1	Gm12462
Oga	Pprc1	Atad1	Atad1	Btrc	Armh3	Actr1a	Armh3	Fam204a	Adgrv1	Cplane1	Oser1	Ybx3	Stx17
Armh3	Nolc1	Pten	Pten	Npm3	Gbf1	Arl3	Gbf1	Cacul1	Cetn3	Nipbl	Serinc3	Bcl2l14	Ppp3r2
Ldb1	Gbf1	Kif20b	Kif20b	Oga	Actr1a	Cnnm2	Actr1a	Gm46652	Tmem161b	Skp2	Pkig	Gsg1	Cylc2
Pprc1	Nt5c2	Pcgf5	Pcgf5	Armh3	Arl3	Nt5c2	Arl3	Eif3a	Cox7c	Lmbrd2	Spata25	Plcz1	Rad23b
Nolc1	Pcgf6	Hectd2	Hectd2	Gbf1	Nt5c2	Pcgf6	Nt5c2	Cast	Xrcc4	Dnajc21	Ankrd60	Capza3	Actl7a
Gbf1	Taf5	Tnks2	Tnks2	Sufu	Pcgf6	Slk	Pcgf6	Ell2	Atp6ap1l	Ttc23l	Rab22a	Fgfr1op2	Hsdl2
Arl3	Pdcd11	Btaf1	Btaf1	Cnnm2	Slk	Sfr1	Cfap43	Spata9	Rps23	Rai14	Tcfl5	Ccdc91	Bspry
Nt5c2	Slk	Kif11	Ide	Nt5c2	Sfr1	Cfap43	Gsto2	Fam81b	Ckmt2	4930556M19Rik	Col20a1	Ergic2	Pole3
Pcgf6	Sfr1	Cep55	Rbp4	Taf5	Cfap43	Gsto2	Cfap58	Mctp1	Spz1	Sub1	Abhd16b	Ube2w	Tex48
Taf5	Add3	Rbp4	Fra10ac1	Pdcd11	Add3	Add3	Add3	Slf1	Jmy	Zfr	Tcea2	Cops5	Ift74
Pdcd11	Mxi1	Fra10ac1	Hells	Slk	Smndc1	Pdcd4	Smc3	Fam172a	Scamp1	Cdh9	Lkaaear1	Rb1cc1	Hook1
Slk	Smndc1	Noc3l	Zfp518a	Sfr1	Smc3	Bbip1	Pdcd4	Adgrv1	Tbca	Retreg1	Dnajb6	Tcea1	Mroh7
Sfr1	Smc3	Hells	Tm9sf3	Add3	Pdcd4	Shoc2	Bbip1	Cetn3	Iqgap2	Trio	Galntl5	Lypla1	Dmrtb1
Add3	Pdcd4	Zfp518a	Lcor	Smndc1	Bbip1	Zdhhc6	Zdhhc6	Cox7c	AC171003.1	Ctnnd2	Prkag2	Rps20	Czib
Mxi1	Bbip1	Tm9sf3	Exosc1	Smc3	Shoc2	Vti1a	Vti1a	Xrcc4	Polk	Ropn1l	Srpk2	Tmem64	Osbpl9
Smndc1	Shoc2	Lcor	Mms19	Pdcd4	Zdhhc6	Tdrd1	Adrb1	Atp6ap1l	Ankrd31	Cct5	Psmc2	Fhl5	Agbl4
Smc3	Vti1a	Pgam1	Pi4k2a	Bbip1	Vti1a	Ccdc172	Tdrd1	Rps23	Btf3	Sema5a	Dnajc2	4933421O10Rik	Spata6
Pdcd4	Nhlrc2	Exosc1	Hpse2	Shoc2	Nhlrc2	Hspa12a	Hspa12a	Spz1	Gm9828	Car2	Tmem60	Ube2j1	Nsun4
Bbip1	Ccdc186	Mms19	Dnmbp	Zdhhc6	Tdrd1	Pdzd8	Rab11fip2	Homer1	Tnpo1	Lrrcc1	Magi2	Akirin2	Uqcrh
Shoc2	Tdrd1	Pi4k2a	Chuk	Vti1a	Ccdc172	Rab11fip2	Eif3a	Jmy	Serf1	Fabp12	Cfap69	Smim8	Nasp
Vti1a	Atrnl1	Hpse2	Bloc1s2	Nhlrc2	Pdzd8	Fam204a	Rhobtb3	Scamp1	Mrps36	Fabp9	Gatad1	Bag1	Rps8
Nhlrc2	Gfra1	Chuk	Ndufb8	Ccdc172	Rab11fip2	Eif3a	Rfesd	Ap3b1	4932411K12Rik	Zfp704	Glcci1	Ubap2	Kif2c
Ccdc186	Ccdc172	Bloc1s2	Slf2	Pdzd8	Fam204a	Slf1	Slf1	Tbca	Mast4	Zc2hc1a	Ica1	Tesk1	Tmem53
Tdrd1	Pdzd8	Ndufb8	Mrpl43	Rab11fip2	Eif3a	Fam172a	Fam172a	Iqgap2	Erbin	Mtfr1	1700016P04Rik	Fam221b	Svbp
Atrnl1	Rab11fip2	Slf2	Btrc	Fam204a	Slf1	Cetn3	Pou5f2	AC171003.1	Kif2a	Dnajc5b	Rnf133	Rnf38	Ybx1
Gfra1	Fam204a	Mrpl43	Npm3	Cacul1	Fam172a	Tmem161b	Arrdc3	Ndufs6	Zswim6	Tbl1xr1	Fscn3	Stx17	Ccdc30
Ccdc172	Cacul1	Btrc	Oga	Eif3a	Cetn3	Ccnh	Adgrv1	Polk	Ndufaf2	4930412E21Rik	Rbm28	Ppp3r2	Slfnl1
Pdzd8	Eif3a	Npm3	Armh3	Grk5	Tmem161b	Rasa1	Cetn3	Hmgcr	Pde4d	Naaladl2	Ccdc136	Cylc2	Ppt1
Rab11fip2	Grk5	Oga	Nolc1	Ell2	Ccnh	Cox7c	Tmem161b	Ankrd31	Gpbp1	Nlgn1	Atp6v1f	Rad23b	Oxct2b
Fam204a	Erap1	Armh3	Gbf1	Slf1	Rasa1	Xrcc4	Rasa1	Btf3	Ddx4	Spata16	Tsga13	Actl7a	Oxct2a
Cacul1	Slf1	Pprc1	Nt5c2	Fam172a	Cox7c	Rps23	Cox7c	Gm9828	Slc38a9	Rpl22l1	Chchd3	Txndc8	Dnali1
Eif3a	Fam172a	Nolc1	Taf5	Cetn3	Xrcc4	Msh3	Xrcc4	Tnpo1	Mtrex	Slc7a14	Bpgm	Hsdl2	Tekt2
Grk5	Arrdc3	Gbf1	Pdcd11	Tmem161b	Rps23	Zfyve16	Atp6ap1l	Bdp1	Ndufs4	Lrrc34	Ubn2	Bspry	Hmgb4
Slf1	Adgrv1	Arl3	Slk	Ccnh	Ssbp2	Tent2	Rps23	Serf1	4930544M13Rik	Actrt3	Mkrn1	Pole3	Azin2
Fam172a	Polr3g	Nt5c2	Sfr1	Rasa1	Zfyve16	Scamp1	Zfyve16	Rad17	Hcn1	Ndufb5	Prss37	Tex48	Rnf19b
Arrdc3	Cetn3	Taf5	Add3	Cox7c	Tent2	Ap3b1	Spz1	Ak6	Fgf10	Pex5l	Prss58	Rps6	Bsdc1
Adgrv1	Tmem161b	Pdcd11	Smndc1	Xrcc4	Homer1	Tbca	Ap3b1	Ccnb1	Tmem267	Ttc14	Llcfc1	Ift74	Tssk3
Polr3g	Ccnh	Slk	Smc3	Rps23	Jmy	Wdr41	Tbca	4932411K12Rik	Oxct1	Fxr1	Igf2bp3	Hook1	Fam229a
Cetn3	Rasa1	Sfr1	Pdcd4	Ssbp2	Scamp1	Ndufs6	Ndufs6	Mast4	Rpl37	Dnajc19	Tax1bp1	Usp1	Ptp4a2
Tmem161b	Cox7c	Add3	Bbip1	Dhfr	Ap3b1	Polk	Poc5	1700099I09Rik	Wdr70	Sox2ot	Jazf1	Czib	Rcc1
Ccnh	Xrcc4	Smndc1	Shoc2	Zfyve16	Tbca	Hmgcr	Polk	Srek1	Cplane1	Dcun1d1	Chn2	Osbpl9	Fam76a
Rasa1	Rps23	Smc3	Zdhhc6	Tent2	Wdr41	Ankrd31	Hmgcr	Erbin	Nipbl	Adad1	Znrf2	Agbl4	Wasf2
Cox7c	Atg10	Pdcd4	Vti1a	Homer1	Ndufs6	Btf3	Ankrd31	Cenpk	Skp2	Cetn4	Atoh8	Spata6	Wdtc1
Xrcc4	Ssbp2	Bbip1	Nhlrc2	Jmy	Hmgcr	Fcho2	Nsa2	Cwc27	Lmbrd2	Hspa4l	Rnf181	Nsun4	Ubxn11
Rps23	Serinc5	Shoc2	Ccdc186	Ap3b1	Ankrd31	Tnpo1	Btf3	Kif2a	Spef2	Abhd18	Kcmf1	Uqcrh	Fuca1
Atg10	Tent2	Vti1a	Ccdc172	Tbca	Nsa2	Mrps27	Gm9828	Zswim6	Ttc23l	Larp1b	Tmsb10	Nasp	Rpl11
Ssbp2	Homer1	Nhlrc2	Pdzd8	Ndufs6	Hexb	Bdp1	Tnpo1	Ndufaf2	Rai14	Pgrmc2	M1ap	Rps8	Luzp1
Msh3	Jmy	Ccdc186	Rab11fip2	Ankrd31	Btf3	Serf1	Bdp1	Pde4d	4930556M19Rik	Sclt1	Actg2	Kif2c	Tex46
Tent2	Ap3b1	Tdrd1	Fam204a	Fam169a	Fcho2	Gtf2h2	Serf1	Gpbp1	Sub1	Ndufc1	Cct7	Tmem53	C1qb
Homer1	Tbca	Ccdc172	Cacul1	Nsa2	Tnpo1	Rad17	Rad17	Ddx4	Zfr	Ccdc169	Nat8f4	Svbp	Eif4g3
Jmy	Aggf1	Pdzd8	Eif3a	Hexb	Bdp1	Cenph	Ccnb1	Slc38a9	Mtmr12	Dclk1	Dnajb8	Tmem269	Kif17
Ap3b1	Ndufs6	Rab11fip2	Zfp950	Btf3	Serf1	Slc30a5	Slc30a5	Mtrex	Cdh18	Nbea	4930512J16Rik	Ybx1	Pink1
Tbca	Hmgcr	Fam204a	Ell2	Fcho2	Gtf2h2	Srek1	Srek1	Ndufs4	Retreg1	Serp1	Chchd6	Ccdc30	Camk2n1
Aggf1	Ankrd31	Cacul1	Slf1	Tnpo1	Rad17	Erbin	Erbin	4930544M13Rik	Ctnnd2	Siah2	Tmf1	Slfnl1	Pla2g2c
Ndufs6	Fam169a	Eif3a	Fam172a	Bdp1	Cdk7	Trim23	Trim23	Itga1	Ropn1l	Gmps	Chl1	Tmco2	Otud3
Hmgcr	Nsa2	Grk5	Polr3g	Serf1	Cenph	Ppwd1	Ppwd1	Hcn1	Cct5	Kcnab1	Vhl	Ppt1	Micos10
Ankrd31	Hexb	Slf1	Cetn3	Gtf2h2	Slc30a5	Cenpk	Cwc27	Fgf10	Sema5a	Lekr1	Rpl32	Oxct2b	Capzb
Fam169a	Btf3	Fam172a	Tmem161b	Rad17	Srek1	Cwc27	Kif2a	Tmem267	Zfp458	Ccnl1	Zfand4	Oxct2a	Spata21
Nsa2	Fcho2	Polr3g	Ccnh	Cenph	Erbin	Rnf180	Zswim6	Oxct1	Lrrcc1	Mlf1	Hnrnpf	Akirin1	Efhd2
Hexb	Tnpo1	Cetn3	Rasa1	Srek1	Nln	Ipo11	Ndufaf2	Rpl37	Ralyl	Schip1	Mical3	Dnali1	Fhad1
Btf3	Bdp1	Tmem161b	Cox7c	Erbin	Trim23	Kif2a	Depdc1b	Wdr70	Fabp12	Smc4	Tuba8	Mrps15	Fbxo44
Fcho2	Serf1	Ccnh	Rps23	Nln	Ppwd1	Zswim6	Pde4d	Cplane1	Fabp9	Trim59	Rimklb	Sh3d21	Eno1
Tnpo1	Rad17	Rasa1	Ssbp2	Trim23	Cenpk	Ndufaf2	Gpbp1	Nipbl	Zfp704	Kpna4	1700013D24Rik	Hmgb4	Acot7
Bdp1	Cenph	Cox7c	Dhfr	Ppwd1	Adamts6	Ercc8	Mier3	Lmbrd2	Mrps28	Ppm1l	Lpcat3	Azin2	Actrt2
Serf1	Ccnb1	Xrcc4	Zfyve16	Cenpk	Cwc27	Depdc1b	Ddx4	Spef2	Zc2hc1a	Zbbx	Tpi1	Bsdc1	Cptp
Smn1	Mast4	Rps23	Tent2	Cwc27	Ipo11	Gpbp1	Slc38a9	Dnajc21	Mtfr1	Tmem144	Acrbp	Tssk3	Ube2j2
Rad17	Srek1	Ssbp2	Homer1	Ipo11	Kif2a	Mier3	Plpp1	Brix1	Dnajc5b	Gask1b	Mrpl51	Fam229a	Ttll10
Cenph	Erbin	Dhfr	Jmy	Kif2a	Zswim6	Ddx4	Mtrex	Ttc23l	Tbl1xr1	Pdgfc	Akap3	Rcc1	Stpg4
Ccnb1	Nln	Tent2	Ap3b1	Zswim6	Ndufaf2	Slc38a9	Ndufs4	Rai14	Naaladl2	Fhdc1	Tex52	Fam76a	Cript
Mast4	Cwc27	Homer1	Tbca	Ndufaf2	Ercc8	Plpp1	Paip1	Sub1	Spata16	Fbxw7	Klrb1	Wasf2	Tmem247
Srek1	Rnf180	Jmy	Aggf1	Gpbp1	Gpbp1	Mtrex	Tmem267	Zfr	Ect2	Isg20l2	Gabarapl1	Wdtc1	Plekhh2
Erbin	Ipo11	Ap3b1	Ndufs6	Ddx4	Mier3	Cdc20b	Mroh2b	Mtmr12	Rpl22l1	Ttc24	Ybx3	Ubxn11	Cox7a2l
Nln	Kif2a	Tbca	Hmgcr	Slc38a9	Ddx4	Arl15	C7	Cdh18	Slc7a14	Tsacc	Bcl2l14	Fuca1	Morn2
Cenpk	Zswim6	Aggf1	Ankrd31	Mtrex	Slc38a9	Ndufs4	Rpl37	Dnah5	Lrriq4	Cct3	Gsg1	Rpl11	Ttc39d
Cwc27	Ndufaf2	Ndufs6	Fam169a	Arl15	Mtrex	Parp8	Rictor	Ctnnd2	Lrrc34	Arhgef2	Plcz1	Luzp1	Ift172
Rnf180	Gpbp1	Hmgcr	Nsa2	Ndufs4	Arl15	Paip1	Wdr70	Ropn1l	Mfn1	Dap3	Capza3	Tex46	Ppm1g
Ipo11	Ddx4	Ankrd31	Hexb	Paip1	Ndufs4	Zfp131	Nup155	Cct5	Ndufb5	Fdps	Fgfr1op2	C1qb	Trim54
Kif2a	Slc38a9	Fam169a	Btf3	Zfp131	Paip1	Mroh2b	Cplane1	Sema5a	Pex5l	Mtx1	Ccdc91	Eif4g3	Prr30
Zswim6	Mtrex	Nsa2	Fcho2	Oxct1	Zfp131	Rpl37	Nipbl	Lrrcc1	Ttc14	Ubap2l	Ergic2	Kif17	Dpysl5
Ndufaf2	Snx18	Hexb	Tnpo1	Rpl37	Ccdc152	Rictor	Nadk2	Ralyl	Ccdc39	Tpm3	Eloc	Camk2n1	Dnajc27
Gpbp1	Arl15	Btf3	Map1b	Rictor	Mroh2b	Wdr70	Spef2	Fabp12	Fxr1	Rps27	Ube2w	Pla2g2c	Laptm4a
Ddx4	Ndufs4	Fcho2	Bdp1	Wdr70	Rpl37	Nup155	Dnajc21	Fabp9	Dnajc19	Creb3l4	Rpl7	Otud3	Nt5c1b
Slc38a9	Parp8	Tnpo1	Serf1	Cplane1	Rictor	Cplane1	Brix1	Mrps28	Gm38505	Gatad2b	Cspp1	Micos10	Smc6
Mtrex	Hmgcs1	Map1b	Gtf2h2	Nipbl	Wdr70	Nipbl	Rai14	Zc2hc1a	Sox2ot	Smcp	Cops5	Capzb	Lpin1
Snx18	Zfp131	Bdp1	Rad17	Lmbrd2	Nup155	Lmbrd2	4930556M19Rik	Mtfr1	Dcun1d1	Oaz3	Rb1cc1	Spata21	Odc1
Arl15	Oxct1	Serf1	Cenph	Dnajc21	Cplane1	Spef2	Sub1	Dnajc5b	Adad1	Riiad1	Tcea1	Efhd2	Ywhaq
Ndufs4	Rpl37	Gtf2h2	Slc30a5	Brix1	Nipbl	Dnajc21	Zfr	Naaladl2	Cetn4	Celf3	Lypla1	Fhad1	Rps7
Fst	Rictor	Rad17	Srek1	Sub1	Lmbrd2	Brix1	Mtmr12	Spata16	Hspa4l	Psmd4	Mrpl15	Eno1	Prps1l1
Parp8	Wdr70	Cenph	Erbin	Zfr	Dnajc21	Rai14	Ropn1l	Ect2	Abhd18	Mllt11	Rps20	Errfi1	Arl4a
Hmgcs1	Nup155	Ccnb1	Nln	Golph3	Brix1	Sub1	Cct5	Rpl22l1	Larp1b	Cdc42se1	Lrrc69	Acot7	Immp2l
Zfp131	Cplane1	Srek1	Trim23	Drosha	Sub1	Zfr	Lrrcc1	Slc7a14	Pgrmc2	Prune1	Tmem64	Rpl22	Dnajb9
Oxct1	Nipbl	Erbin	Ppwd1	Zfp622	Zfr	Drosha	Impa1	Lrriq4	Sclt1	Mcl1	Tstd3	Chd5	Pnpla8
Rpl37	Dnajc21	Nln	Cenpk	Ctnnd2	Drosha	Ropn1l	Fabp12	Lrrc34	Elf2	Otud7b	Fhl5	Actrt2	Psma6
Rictor	Brix1	Ppwd1	Cwc27	Ropn1l	Ropn1l	Cct5	Fabp9	Mfn1	Ndufc1	Pdzk1	Map3k7	Ttll10	Aldoart2
Wdr70	Rai14	Cenpk	Ipo11	Cct5	Cct5	Lrrcc1	Zbtb10	Actl6a	Ccdc169	Spag17	4933421O10Rik	Stpg4	Fscb
Nup155	Sub1	Cwc27	Kif2a	E2f5	Lrrcc1	Impa1	Mrps28	Ndufb5	Dclk1	Tent5c	Ube2j1	Tmem247	Rps29
Cplane1	Zfr	Ipo11	Zswim6	Snx16	Fabp9	Fabp9	Ythdf3	Pex5l	Gm42609	Sycp1	Akirin2	Plekhh2	Actr10
Nipbl	Golph3	Kif2a	Ndufaf2	Fabp9	Zbtb10	Zbtb10	Mtfr1	Ccdc39	Nbea	Csde1	Cfap206	Cox7a2l	Lrrc9
Nadk2	Pdzd2	Zswim6	Gpbp1	Zc2hc1a	Mrps28	Mrps28	Agtr1b	Fxr1	Wwtr1	Bcas2	Smim8	Morn2	Ppm1a
Dnajc21	Drosha	Ndufaf2	Map3k1	Ythdf3	Ythdf3	Zc2hc1a	Tbl1xr1	Gm38505	Serp1	Hipk1	Aptx	Ttc39d	Hspa2
Brix1	Myo10	Gpbp1	Ddx4	Ect2	Pde7a	Ythdf3	Spata16	Sox2ot	Selenot	Rsbn1	Bag1	Ypel5	Ppp1r36
Rai14	Otulin	Map3k1	Slc38a9	Rpl22l1	Tbl1xr1	Mtfr1	Ect2	Dcun1d1	Siah2	Ddx20	Aqp7	Clip4	Gphn
Sub1	Ctnnd2	Ddx4	Mtrex	Skil	Spata16	Pde7a	Rpl22l1	Bbs7	Gmps	Tmigd3	Ubap2	Ift172	Zfyve1
Zfr	Ropn1l	Slc38a9	Arl15	Sec62	Ect2	Tbl1xr1	Gpr160	Adad1	Kcnab1	Lrif1	Dcaf12	Ppm1g	Arel1
Mtmr12	Cct5	Mtrex	Ndufs4	Mfn1	Rpl22l1	Spata16	Sec62	Cetn4	Lekr1	Ubl4b	Tesk1	Trim54	Acyp1
Golph3	E2f5	Dhx29	Paip1	Actl6a	Phc3	Ect2	Lrrc34	Hspa4l	Ccnl1	Gstm5	Fam221b	Prr30	Ift43
Pdzd2	Fabp9	Arl15	Hmgcs1	Ndufb5	Sec62	Rpl22l1	Zmat3	Abhd18	Rsrc1	Sort1	Rnf38	Dnajc27	Lrrc74a
Drosha	Pag1	Ndufs4	Zfp131	Ttc14	Pik3ca	Gpr160	Actl6a	Larp1b	Mlf1	Taf13	Ppp3r2	Laptm4a	Cep128
Myo10	Zfp704	Paip1	Oxct1	Fxr1	Zfp639	Sec62	Ndufb5	Pgrmc2	Ift80	Vav3	Cylc2	Nt5c1b	Spata7
Zfp622	Ythdf3	Hmgcs1	Rpl37	Dnajc19	Mfn1	Pik3ca	Ttc14	Sclt1	Smc4	Cdc14a	Actl7a	Smc6	Calm1
Fbxl7	Pde7a	Zfp131	Rictor	Atp11b	Actl6a	Mfn1	Ccdc39	Elf2	Trim59	Mfsd14a	Txndc8	Lpin1	Atxn3
Otulin	Tbl1xr1	Oxct1	Wdr70	Bbs7	Ndufb5	Actl6a	Fxr1	Ndufc1	Kpna4	Gm26871	Hsdl2	Odc1	Cox8c
Trio	Ect2	Rpl37	Cplane1	Adad1	Ttc14	Ndufb5	Sox2ot	Naa15	Zbbx	Dpyd	Wdr31	Ywhaq	Otub2
Ctnnd2	Fndc3b	Rictor	Nipbl	Slc25a31	Ccdc39	Ttc14	Gm21388	Ccna1	Tmem144	Arhgap29	Bspry	Allc	Clmn
Ropn1l	Eif5a2	Wdr70	Lmbrd2	Hspa4l	Fxr1	Ccdc39	Dcun1d1	Ccdc169	Pdgfc	Ank2	Pole3	Rps7	Ccnk
Cct5	Rpl22l1	Nup155	Dnajc21	Plk4	Atp11b	Fxr1	Ccdc144b	Nbea	Tmem131l	Larp7	Tex48	Crppa	Hsp90aa1
Rbis	Skil	Cplane1	Brix1	Abhd18	Dcun1d1	Sox2ot	Bbs7	Wwtr1	Mnd1	Alpk1	Rps6	Arl4a	Eif5
Fabp9	Sec62	Nipbl	Sub1	Larp1b	Adad1	Gm21388	Adad1	Tsc22d2	Fbxw7	Rpl34	Izumo3	Immp2l	Bag5
Zfp704	Pik3ca	Dnajc21	Zfr	Jade1	Cetn4	Atp11b	Cetn4	Serp1	Lrba	Sgms2	Ift74	Dnajb9	Tex22
Tpd52	Gnb4	Brix1	Golph3	Sclt1	Slc25a31	Dcun1d1	Slc25a31	Selenot	Hdgf	Gstcd	Hook1	Pnpla8	Crip2
Ythdf3	Actl6a	Rai14	Drosha	Elf2	Hspa4l	Ccdc144b	Hspa4l	Erich6	Isg20l2	Slc9b1	Agbl4	Cfl2	Naca
Pde7a	Ndufb5	Sub1	Zfp622	Ndufc1	Plk4	Bbs7	Plk4	Siah2	Tsacc	Cisd2	Spata6	Psma6	Rpl41
Tbl1xr1	Ttc14	Zfr	Otulin	Naa15	Larp1b	Adad1	Larp1b	Dhx36	Cct3	4930539J05Rik	Nsun4	Aldoart2	Smim24
Ect2	Fxr1	Golph3	Ctnnd2	Foxo1	Sclt1	Cetn4	Sclt1	Slc33a1	Ubqln4	Ube2d3	Nasp	Sec23a	Mrpl54
Fndc3b	Atp11b	Drosha	Ropn1l	Exosc8	Elf2	Slc25a31	Elf2	Gmps	Arhgef2	Slc39a8	Rps8	Fscb	Map2k2
Eif5a2	Ccna2	Zfp622	Cct5	Rfxap	Ndufc1	Hspa4l	Ndufc1	Lekr1	Dap3	Dnajb14	Kif2c	Rps29	Thop1
Rpl22l1	Adad1	Otulin	E2f5	Nbea	Naa15	Plk4	Naa15	Ccnl1	Ash1l	Eif4e	Tmem53	Actr10	Sgta
Skil	Slc25a31	Ctnnd2	Snx16	Tsc22d2	Cog6	Abhd18	Maml3	Rsrc1	Mtx1	Pdha2	Svbp	Lrrc9	Oaz1
Sec62	Hspa4l	Ropn1l	Fabp9	Dhx36	Rfxap	Larp1b	Cog6	Mlf1	Dcst1	Sh3glb1	Tmem269	Ppm1a	Csnk1g2
Pik3ca	Plk4	Cct5	Zfp704	Gmps	Nbea	Sclt1	Ccna1	Ift80	Dcst2	Ssx2ip	Ybx1	Ppp1r36	Rexo1
Actl6a	Larp1b	E2f5	Zc2hc1a	Ssr3	Rnf13	Elf2	Nbea	Smc4	Ubap2l	Spata1	Ccdc30	Gphn	Atp8b3
Ndufb5	Jade1	Fabp9	Ythdf3	Tiparp	Pfn2	Ndufc1	1700007F19Rik	Trim59	Tpm3	Gng5	Slfnl1	Zfyve1	Mbd3
Ttc14	Sclt1	Zfp704	Armc1	Rsrc1	Tsc22d2	Naa15	Tsc22d2	Kpna4	Rps27	Ttll7	Tmco2	Lrrc74a	Mex3d
Fxr1	Elf2	Ythdf3	Pde7a	Mlf1	Eif2a	Maml3	Serp1	Zbbx	Creb3l4	Dnajb4	Ppt1	Cep128	Reep6
Atp11b	Ndufc1	Armc1	Ect2	Ift80	Selenot	Cog6	Selenot	Wdr49	Gatad2b	Fubp1	Oxct2b	Spata7	Rps15
Slc25a31	Naa15	Pde7a	Fndc3b	Smc4	Dhx36	Nbea	Dhx36	Pdcd10	Smcp	St6galnac3	Oxct2a	Calm1	Gpx4
Hspa4l	Maml3	Hltf	Eif5a2	Kpna4	Gmps	Rnf13	Gmps	Ppid	Oaz3	Asb17	Akirin1	Atxn3	Cdc34
Plk4	Foxo1	Ect2	Rpl22l1	Nmd3	Ssr3	1700007F19Rik	Lekr1	Rbm46	Riiad1	Slc44a5	Dnali1	Ubr7	Actl9
Larp1b	Exosc8	Fndc3b	Skil	Pdcd10	Tiparp	Tsc22d2	Ccnl1	Tmem131l	Celf3	Erich3	Mrps15	Cox8c	Rps28
Jade1	Nbea	Eif5a2	Phc3	Fnip2	Lekr1	Selenot	Rsrc1	Fbxw7	Snx27	Gm20389	Oscp1	Otub2	Fhl4
Sclt1	Tsc22d2	Rpl22l1	Sec62	Rbm46	Ccnl1	Dhx36	Mlf1	Lrba	Psmb4	Lrriq3	Sh3d21	Clmn	Chpt1
Elf2	Eif2a	Skil	Mfn1	Tmem131l	Rsrc1	Gmps	Ift80	Hdgf	Psmd4	Zranb2	Hmgb4	Ccnk	Ccdc38
Ndufc1	Med12l	Phc3	Actl6a	Fbxw7	Mlf1	Lekr1	Smc4	Tsacc	Pip5k1a	Srsf11	Azin2	Ppp2r5c	Ndufa12
Naa15	Mbnl1	Sec62	Ndufb5	Lrba	Ift80	Ccnl1	Kpna4	Cct3	Mllt11	Lrrc40	Rnf19b	Hsp90aa1	Cep83
Maml3	Dhx36	Mfn1	Ttc14	Arhgef11	Smc4	Rsrc1	Zbbx	Arhgef2	Cdc42se1	Gm20557	Bsdc1	Eif5	Ube2n
Foxo1	Gmps	Actl6a	Fxr1	Hdgf	Kpna4	Mlf1	Pdcd10	Dap3	Mcl1	Stpg3	Tssk3	Bag5	Nudt4
Exosc8	Tiparp	Ndufb5	Dnajc19	Naxe	Nmd3	Ift80	Rbm46	Ash1l	Otud7b	Tubb4b	Fam229a	Clba1	Lin7a
Nbea	Lekr1	Ttc14	Atp11b	Cct3	Pdcd10	Smc4	Rbm46os	Mtx1	Pdzk1	Tmem210	Rcc1	Tex22	Cct2
Wwtr1	Ccnl1	Fxr1	Adad1	Pmf1	Ppid	Kpna4	Fbxw7	Dcst1	Spag17	Edf1	Fam76a	Crip2	Ctdsp2
Tsc22d2	Rsrc1	Dnajc19	Slc25a31	Lamtor2	Rbm46	B3galnt1	Gatb	Dcst2	Tent5c	Ccdc183	Wasf2	Naca	Ddit3
Med12l	Mlf1	Atp11b	Hspa4l	Ssr2	Mnd1	Nmd3	Arhgef11	Gm19710	Igsf3	Glt6d1	Ubxn11	Gm29585	Mtdh
Mbnl1	Smc4	Ccna2	Plk4	Khdc4	Fbxw7	Zbbx	Lrrc71	Ubap2l	Slc22a15	Ccdc187	Mtfr1l	Rpl41	Rpl30
Dhx36	Kpna4	Slc25a31	Abhd18	Gon4l	Gatb	Pdcd10	Hdgf	Nup210l	Sycp1	Entr1	Fuca1	Smim24	Rgs22
Gmps	Ppm1l	Hspa4l	Larp1b	Dap3	Lrba	Fnip2	Tsacc	Rps27	Csde1	Pmpca	Rpl11	Mrpl54	Rnf19a
Tiparp	Nmd3	Plk4	Pgrmc2	Ash1l	Arhgef11	Ppid	Cct3	Creb3l4	Bcas2	Agpat2	Luzp1	Eef2	Pabpc1
Ccnl1	Pdcd10	Larp1b	Jade1	Mtx1	Hdgf	Rbm46	Syt11	Gatad2b	Hipk1	Rpl7a	Tex46	Map2k2	Ywhaz
Rsrc1	Rapgef2	Jade1	Sclt1	Krtcap2	Naxe	Rbm46os	Gon4l	Smcp	Rsbn1	Brd3	Eif4g3	Thop1	Zfp706
Mlf1	Fnip2	Sclt1	Ndufc1	Ube2q1	Tsacc	Fbxw7	Dap3	Oaz3	Phtf1	Spaca9	Kif17	Oaz1	Odf1
Mfsd1	Ppid	Elf2	Naa15	Ubap2l	Cct3	Gatb	Ash1l	Riiad1	Ppm1j	Ak8	Camk2n1	Csnk1g2	Eif3h
Ift80	Rbm46	Ndufc1	Foxo1	Rps27	Ssr2	Lrba	Mtx1	Snx27	Ddx20	Setx	Otud3	Rexo1	Rnf139
Smc4	Tmem131l	Naa15	Cog6	Gatad2b	Khdc4	Arhgef11	Ubap2l	Psmb4	Tmigd3	Odf2	Micos10	Atp8b3	Asap1
Trim59	Fbxw7	Foxo1	Exosc8	Ilf2	Gon4l	Lrrc71	Nup210l	Psmd4	Lrif1	Ntmt1	Capzb	Mex3d	Chrac1
Kpna4	Sh3d19	Exosc8	Rfxap	Chtop	Dap3	Hdgf	Rps27	Pip5k1a	Ubl4b	Abl1	Spata21	Reep6	Ptp4a3
Nmd3	Lrba	Rfxap	Nbea	Smcp	Ash1l	Tsacc	Ilf2	Mllt11	Gstm5	Nup214	Efhd2	Rps15	Eef1d
Pdcd10	Dclk2	Nbea	Pfn2	Tdrkh	Ubap2l	Cct3	Chtop	Hormad1	Sort1	Fam78a	Fhad1	Gpx4	Spatc1
Serpini1	Arhgef11	Tsc22d2	Tsc22d2	Snx27	Nup210l	Ssr2	Smcp	Mcl1	Taf13	Swi5	Eno1	Cdc34	Hgh1
Rapgef2	Hdgf	Eif2a	Eif2a	Tuft1	Rps27	Khdc4	Them4	Pdzk1	Vav3	Slc25a25	Errfi1	Actl9	Rpl8
Fnip2	Naxe	Selenot	Selenot	Psmb4	Gatad2b	Syt11	Oaz3	Spag17	Cdc14a	Ak1	Acot7	Rps28	Tomm22
Ppid	Tsacc	Med12l	Med12l	Pi4kb	Ilf2	Gon4l	Riiad1	Tent5c	Arhgap29	Rpl12	Rpl22	Fhl4	Nptxr
Rbm46	Cct3	Dhx36	Dhx36	Zfp687	Chtop	Dap3	Snx27	Slc22a15	Ndst3	Mapkap1	Chd5	Chpt1	8430426J06Rik
Tmem131l	Pmf1	Gmps	Gmps	Psmd4	Smcp	Ash1l	Tuft1	Sycp1	Ndst4	Hspa5	Actrt2	Usp44	Rangap1
Fbxw7	Lamtor2	Ssr3	Ssr3	Pip5k1a	Tdrkh	Thbs3	Psmb4	Csde1	Ank2	Rabepk	Ttll10	Cep83	Desi1
Sh3d19	Ssr2	Tiparp	Tiparp	Gabpb2	Oaz3	Ubap2l	Psmd4	Bcas2	Larp7	Ttll11	Stpg4	Ube2n	Smc1b
Lrba	Khdc4	Ccnl1	Ccnl1	Setdb1	Snx27	Nup210l	Mllt11	Hipk1	Alpk1	Ndufa8	Cript	Nudt4	Zdhhc25
Dclk2	Gon4l	Rsrc1	Rsrc1	Hormad1	Pogz	Rps27	Mindy1	Rsbn1	Sec24b	Morn5	Atp6v1e2	Lin7a	Asb8
Arhgef11	Dap3	Mlf1	Mlf1	Ensa	Psmb4	Gatad2b	Hormad1	Phtf1	Rpl34	Mrrf	Tmem247	Cct2	Lmbr1l
Hdgf	Ash1l	Smc4	Ift80	Mcl1	Psmd4	Ilf2	Golph3l	Capza1	Sgms2	Strbp	Ppm1b	Grip1	Krt88
Cct3	Fdps	Trim59	Smc4	Rprd2	Pip5k1a	Chtop	Otud7b	Ddx20	Gstcd	Nr6a1	Plekhh2	Usp15	Spryd3
Lamtor2	Mtx1	Kpna4	Kpna4	Prpf3	Gabpb2	Smcp	Rbm8a	Tmigd3	Cenpe	Rpl35	Cox7a2l	Ctdsp2	Pfdn5
Ssr2	Krtcap2	Ppm1l	Nmd3	Otud7b	Setdb1	Tdrkh	Rnf115	Lrif1	Slc9b1	Arpc5l	Morn2	Ddit3	Gtsf1
Khdc4	Cks1b	Nmd3	Pdcd10	Rbm8a	Arnt	Snx27	Chd1l	Ubl4b	Ube2d3	Arhgap15	Ttc39d	Mtdh	Gtsf2
Gon4l	Ubap2l	Pdcd10	Fnip2	Rnf115	Hormad1	Psmb4	Adam30	Gstm5	Slc39a8	Mbd5	Rmdn2	Rgs22	Nckap1l
Dap3	Tpm3	Fnip2	Ppid	Sec22b	Ensa	Psmd4	Spag17	Psma5	Dnajb14	Prpf40a	Spast	Rnf19a	Cep57
Ash1l	Rps27	Ppid	Rbm46	Man1a2	Mcl1	Gabpb2	Tent5c	Sort1	Eif4e	Arl6ip6	Dpy30	Pabpc1	Deup1
Fdps	Gatad2b	Rbm46	Tmem131l	Sycp1	Rprd2	Setdb1	Man1a2	Taf13	Stpg2	Gpd2	Ypel5	Ywhaz	Ubl5
Krtcap2	Ints3	Tmem131l	Fbxw7	Csde1	Prpf3	Hormad1	Slc22a15	Wdr47	Pdha2	Upp2	Clip4	Zfp706	Eif3g
Cks1b	Ilf2	Fbxw7	Lrba	Bcas2	Otud7b	Golph3l	Sycp1	Vav3	Pdlim5	Baz2b	Ift172	Odf1	Elof1
Ubap2l	Chtop	Lrba	Arhgef11	Trim33	Rbm8a	Rprd2	Csde1	Cdc14a	Gtf2b	Rbms1	Ppm1g	Eif3h	Herpud2
Tpm3	Smcp	Arhgef11	Hdgf	Rsbn1	Rnf115	Otud7b	Nras	Sass6	Selenof	Kcnh7	Prr30	Rnf139	Spata19
Rps27	Tdrkh	Hdgf	Naxe	Phtf1	Spag17	Rbm8a	Bcas2	Ptbp2	Sh3glb1	Stk39	Mapre3	Asap1	Ccdc15
Gatad2b	Oaz3	Naxe	Cct3	Magi3	Man1a2	Rnf115	Trim33	Arhgap29	Ssx2ip	Bbs5	Itsn2	Col22a1	Spa17
Ilf2	Snx27	Cct3	Pmf1	Lrig2	Sycp1	Chd1l	Rsbn1	Bcar3	Spata1	Gad1os	Laptm4a	Chrac1	Usp2
Chtop	Pogz	Smg5	Lamtor2	Slc16a1	Csde1	Spag17	Phtf1	Ndst3	Gng5	Erich2	Nt5c1b	Ptp4a3	Fxyd2
Smcp	Psmb4	Pmf1	Ssr2	Capza1	Nras	Man1a2	Magi3	Ndst4	Ttll7	Gorasp2	Lpin1	Eef1d	Pafah1b2
Snx27	Psmd4	Lamtor2	Khdc4	Rap1a	Bcas2	Sycp1	Lrig2	Ank2	Gm5149	Dync1i2	Odc1	Plec	Cul5
Pogz	Pip5k1a	Ssr2	Gon4l	Cept1	Trim33	Csde1	Capza1	Larp7	Dnajb4	Cir1	Itgb1bp1	Spatc1	Ube2q2
Psmb4	Gabpb2	Khdc4	Dap3	Lrif1	Hipk1	Nras	Gstm5	Sec24b	Pigk	Lnpk	Ywhaq	Rpl8	Scaper
Psmd4	Setdb1	Gon4l	Ash1l	Lamtor5	Rsbn1	Bcas2	Prpf38b	Rpl34	Asb17	Hnrnpa3	Allc	Nptxr	Cox5a
Pip5k1a	Arnt	Dap3	Fdps	Ahcyl1	Phtf1	Trim33	Slc25a54	Sgms2	Slc44a5	Fkbp7	Rps7	Rpl3	Ubl7
Gabpb2	Hormad1	Ash1l	Mtx1	Gstm5	Magi3	Hipk1	Sass6	Aimp1	Erich3	Ttn	Efcab10	8430426J06Rik	Ccdc33
Setdb1	Ensa	Fdps	Krtcap2	Gnai3	Capza1	Rsbn1	Mfsd14a	Gstcd	Gm20389	Gm13938	Hdac9	Rangap1	Tbc1d21
Arnt	Mcl1	Mtx1	Cks1b	Psma5	St7l	Phtf1	Slc35a3	Ppa2	Lrriq3	Pde1a	Prps1l1	Desi1	Pkm
Hormad1	Rprd2	Krtcap2	Ube2q1	Wdr47	Rap1a	Magi3	Ptbp2	Cenpe	Zranb2	Nup35	Crppa	Zdhhc25	Tle3
Ensa	Prpf3	Cks1b	Ubap2l	Gpsm2	Cept1	Lrig2	Arhgap29	Slc9b1	Srsf11	Fsip2	Arl4a	Rabl2	Rplp1
Mcl1	Anp32e	Ubap2l	Tpm3	Prpf38b	Lrif1	Capza1	Gclm	4930539J05Rik	Gm20557	P2rx3	Immp2l	Asb8	Paqr5
Rprd2	Otud7b	Tpm3	Rps27	Rnpc3	Lamtor5	St7l	Larp7	Ube2d3	Stpg3	Nup160	Dnajb9	Lmbr1l	Clpx
Prpf3	Txnip	Rps27	Gatad2b	Slc35a3	Ahcyl1	Rap1a	Sec24b	Ppp3ca	Tubb4b	Fnbp4	Pnpla8	Atf1	Plekho2
Anp32e	Rbm8a	Gatad2b	Ilf2	Ptbp2	Gstm5	Cept1	Rpl34	Dnajb14	Tmem210	Mtch2	Cfl2	Spryd3	Tln2
Otud7b	Rnf115	Ilf2	Chtop	Arhgap29	Gnai3	Lrif1	Lef1	Trmt10a	Edf1	C1qtnf4	Baz1a	Pfdn5	Sltm
Txnip	Chd1l	Chtop	Tdrkh	Gclm	Psma5	Lamtor5	Aimp1	Eif4e	Rabl6	Ptpmt1	Ppp2r3c	Gtsf1	Cgnl1
Rbm8a	Phgdh	Tdrkh	Snx27	Dnttip2	Wdr47	Ahcyl1	Gstcd	Stpg2	Ccdc183	Psmc3	Psma6	Ddi1	Mns1
Rnf115	Wdr3	Snx27	Pogz	Fnbp1l	Prpf38b	Gstm5	Ppa2	Pdha2	Fcnaos	Slc39a13	Aldoart2	Cep57	Ccpg1
Chd1l	Man1a2	Pogz	Psmb4	Usp53	Rnpc3	Gnai3	Cenpe	Gtf2b	Ccdc187	Ckap5	Sec23a	Deup1	Mapk6
Phgdh	Igsf3	Psmb4	Psmd4	Larp7	Trmt13	Psma5	Slc9b1	Hs2st1	Entr1	Alkbh3	Fscb	Mbd3l1	Lrrc1
Wdr3	Atp1a1	Psmd4	Pip5k1a	Zgrf1	Sass6	Prpf38b	4930539J05Rik	Selenof	Pmpca	Lrrc4c	Rps29	Eif3g	Eef1a1
Man1a2	Sycp1	Pip5k1a	Gabpb2	Fam241a	Mfsd14a	Rnpc3	Ube2d3	Sh3glb1	Rpl7a	Gm13872	Actr10	Elof1	Cox7a2
Igsf3	Csde1	Gabpb2	Setdb1	Gar1	Slc35a3	Trmt13	Slc39a8	Odf2l	Brd3	Caprin1	Lrrc9	Herpud2	Tmem30a
Sycp1	Nras	Setdb1	Arnt	Sec24b	Ptbp2	Sass6	Ppp3ca	Ssx2ip	Spaca9	Cd59b	Ppm1a	Spata19	Me1
Csde1	Bcas2	Arnt	Hormad1	Ostc	Arhgap29	Mfsd14a	Dnajb14	Spata1	Ak8	Immp1l	Ppp1r36	Ntm	Cyb5r4
Nras	Trim33	Hormad1	Ensa	Rpl34	Gclm	Slc35a3	Mttp	Gng5	Cfap77	Ccdc34	Gphn	Ccdc15	Morf4l1
Bcas2	Rsbn1	Ensa	Mcl1	Aimp1	Dnttip2	Ptbp2	Trmt10a	Ttll7	Setx	Aven	Zfyve1	Spa17	Paqr9
Trim33	Phtf1	Mcl1	Rprd2	Tbck	Fnbp1l	Arhgap29	Metap1	Dnajb4	Odf2	Tmco5b	Tmed10	1700063D05Rik	Atp1b3
Rsbn1	Magi3	Rprd2	Prpf3	Gstcd	Larp7	Gclm	Eif4e	Pigk	Nup214	Fmn1	Lrrc74a	Usp2	Cep63
Phtf1	Capza1	Prpf3	Mrps21	Cenpe	Zgrf1	Larp7	Stpg2	Slc44a5	Fam78a	Fsip1	Noxred1	Rps25	Srprb
Magi3	Kcnd3	Otud7b	Otud7b	Cisd2	Gar1	Zgrf1	Pdha2	Erich3	Swi5	Srp14	Cep128	Cd3d	Cdv3
Lrig2	Ddx20	Rbm8a	Txnip	Ube2d3	Pla2g12a	Fam241a	Gtf2b	Gm20389	Slc25a25	Knstrn	Spata7	Fxyd2	Nudt16l2
Capza1	Rap1a	Rnf115	Rbm8a	Ppp3ca	Sec24b	Sec24b	Pkn2	Lrriq3	Ak1	Rtf1	Calm1	Dscaml1	Rpl29
Ddx20	Wdr77	Chd1l	Rnf115	Trmt10a	Ostc	Rpl34	Selenof	Negr1	Rpl12	Lrrc57	Atxn3	Pafah1b2	Gpr62
Rap1a	Cept1	Sec22b	Chd1l	Eif4e	Rpl34	Lef1	Sh3glb1	Zranb2	Mapkap1	Stard9	Ubr7	Cul5	Iqcf1
Wdr77	Lrif1	Man1a2	Sec22b	Rap1gds1	Aimp1	Aimp1	Odf2l	Srsf11	Hspa5	Catsper2	Cox8c	Dnaja4	Iqcf5
Cept1	Ahcyl1	Sycp1	Man1a2	Stpg2	Tbck	Gstcd	Ssx2ip	Gm20557	Rabepk	Pdia3	Otub2	Scaper	Iqcf3
Lrif1	Gstm5	Csde1	Sycp1	Pdlim5	Gstcd	Ppa2	Spata1	Mrpl41	Dab2ip	Serf2	Clmn	Ubl7	Tusc2
Ahcyl1	Gnai3	Nras	Csde1	Pkn2	Cenpe	Cenpe	Gng5	Tubb4b	Ttll11	Serinc4	Ccnk	Ccdc33	Actl11
Gstm5	Psma5	Bcas2	Nras	Hs2st1	Slc9b1	Slc9b1	Dnajb4	Tprn	Ndufa8	Ctdspl2	Ppp2r5c	Tbc1d21	Ndufaf3
Gnai3	Prpf38b	Trim33	Bcas2	Selenof	Cisd2	Ube2d3	Fubp1	Tmem210	Morn5	Sord	Hsp90aa1	Pkm	Prkar2a
Psma5	Ptbp2	Rsbn1	Trim33	Sh3glb1	Ube2d3	Ppp3ca	Zzz3	Edf1	Mrrf	Slc30a4	Eif5	Tle3	Tma7
Sort1	Arhgap29	Phtf1	Rsbn1	Odf2l	Ppp3ca	Dnajb14	Pigk	Rabl6	Strbp	Sqor	Bag5	Rplp1	Kif9
Prpf38b	Gclm	Magi3	Phtf1	Znhit6	Trmt10a	Trmt10a	Lrriq3	Ccdc183	Dennd1a	Gabpb1	Atp5mpl	Paqr5	Ubp1
Ptbp2	Dnttip2	Lrig2	Magi3	Spata1	Eif4e	Eif4e	Zranb2	Fcnaos	Lhx2	Usp50	Clba1	Fem1b	Osbpl10
Abcd3	Fnbp1l	Capza1	Lrig2	Gng5	Stpg2	Stpg2	Ankrd13c	Camsap1	Psmb7	Sppl2a	Tex22	Clpx	Azi2
Arhgap29	Usp53	Kcnd3	Capza1	Prkacb	Pdha2	Pdha2	Srsf11	Entr1	Nr6a1	Nphp1	Crip2	Plekho2	Rpsa
Gclm	Larp7	Ddx20	Ddx20	Fubp1	Gtf2b	Gtf2b	Mrpl41	Rpl7a	Rpl35	Bcl2l11	Naca	Cgnl1	Nktr
Dnttip2	Ap1ar	Rap1a	Rap1a	Miga1	Pkn2	Pkn2	Pnpla7	Brd3	Arpc5l	Stk35	Gm29585	Mns1	Higd1a
Fnbp1l	Gar1	Wdr77	Wdr77	Usp33	Hs2st1	Hs2st1	Tubb4b	Spaca9	Lrp1b	Cpxm1	Rpl41	Ccpg1	Lars2
Usp53	Col25a1	Cept1	Cept1	Zzz3	Selenof	Selenof	Tprn	Ak8	Arhgap15	Tmem239	Rps26	Mapk6	Ubxn6
Larp7	Rpl34	Lamtor5	Lamtor5	Pigk	Sh3glb1	Sh3glb1	Ssna1	Cfap77	Mbd5	Rnf24	Smim24	Lrrc1	Znrf4
Ap1ar	Aimp1	Rbm15	Ahcyl1	Msh4	Odf2l	Odf2l	Man1b1	Setx	Epc2	Gm14285	Mrpl54	Eef1a1	Micos13
Gar1	Cenpe	Ahcyl1	Gstm5	Zranb2	Znhit6	Ssx2ip	Fbxw5	Coq4	Mmadhc	Crls1	Eef2	Cox7a2	Rpl36
Col25a1	Slc9b1	Gstm5	Gnai3	Ankrd13c	Ssx2ip	Spata1	Edf1	Odf2	Rbm43	Tmx4	Map2k2	Tmem30a	Acsbg2
Rpl34	Cisd2	Gnai3	Psma5	Srsf11	Spata1	Gng5	Camsap1	Spout1	Prpf40a	Plcb4	Thop1	Morf4l1	1700008K24Rik
Aimp1	Ube2d3	Psma5	Prpf38b	Lrrc40	Gng5	Prkacb	Rpl7a	Crat	Arl6ip6	Ankef1	Oaz1	Paqr9	Mea1
Cenpe	Ppp3ca	Taf13	Sass6	Ehmt1	Prkacb	Dnajb4	Brd3	Usp20	Gpd2	Tasp1	Csnk1g2	Atp1b3	Klhdc3
Slc9b1	Trmt10a	Prpf38b	Mfsd14a	Zmynd19	Dnajb4	Fubp1	Ak8	Swi5	Upp2	Sel1l2	Abhd17a	Cep63	Ttbk1
Cisd2	Adh5	Sass6	Slc35a3	Tubb4b	Fubp1	Usp33	Ttf1	Slc25a25	Dapl1	Macrod2	Rexo1	Srprb	Gtpbp2
Ube2d3	Eif4e	Mfsd14a	Agl	Ssna1	Usp33	Zzz3	Setx	Ak1	Baz2b	Rrbp1	Atp8b3	Cdv3	Aars2
Ppp3ca	Tspan5	Agl	Ptbp2	Abca2	Zzz3	Pigk	Med27	Cfap157	Rbms1	Banf2	Mex3d	Nudt16l2	Crisp2
Trmt10a	Rap1gds1	Ptbp2	Abcd3	Rabl6	Pigk	Msh4	Coq4	Rpl12	Kcnh7	Scp2d1	Reep6	Rpl29	Pgk2
Adh5	Stpg2	Arhgap29	Arhgap29	Camsap1	Msh4	Lrriq3	Odf2	Mapkap1	Csrnp3	Ralgapa2	Rps15	Iqcf1	Smap1
Metap1	Pdlim5	Gclm	Gclm	Ubac1	Lrriq3	Zranb2	Gle1	Hspa5	Galnt3	Kiz	Gpx4	Iqcf5	Prss39
Eif4e	Pkn2	Dnttip2	Dnttip2	Rpl7a	Zranb2	Ankrd13c	Sptan1	Rabepk	Ttc21b	Cstl1	Rnf126	Iqcf3	Vwa3b
Tspan5	Hs2st1	Fnbp1l	Fnbp1l	Surf4	Ankrd13c	Srsf11	Set	Dab2ip	Stk39	Cst8	Bsg	Tusc2	Eif5b
Rap1gds1	Selenof	Usp53	Usp53	Brd3	Srsf11	Spopl	Spout1	Ttll11	Bbs5	Cst13	Cdc34	Actl11	4932412D23Rik
Stpg2	Sh3glb1	Larp7	Larp7	Wdr5	Spopl	Mrpl41	Nup188	Ndufa8	Phospho2	Fkbp1a	Actl9	Ip6k1	Asnsd1
Pdlim5	Znhit6	Zgrf1	Zgrf1	Tsc1	Ehmt1	Pnpla7	Crat	Morn5	Gad1os	Psmf1	Rps28	Prkar2a	Nemp2
Pkn2	Ddah1	Ap1ar	Ap1ar	Setx	Zmynd19	Tubb4b	Ptpa	Rc3h2	Erich2	Fam110a	Ndufa7	Tma7	Ccdc150
Hs2st1	Ssx2ip	Gar1	Pla2g12a	Med27	Tubb4b	Ssna1	Ntmt1	Strbp	Gorasp2	Tbc1d20	Fhl4	Kif9	Bzw1
Selenof	Spata1	Pla2g12a	Sec24b	Rapgef1	Ssna1	Fbxw5	Abl1	Dennd1a	Dync1i2	1700030C14Rik	Chpt1	Lrrfip2	Sumo1
Sh3glb1	Gng5	Sec24b	Ostc	Odf2	Fbxw5	Edf1	Nup214	Psmb7	Cir1	Mcts2	Usp44	Ubp1	Zdbf2
Znhit6	Prkacb	Ostc	Rpl34	Gle1	Edf1	Rabl6	Pomt1	Nr6a1	Chn1	Ttll9	Ndufa12	Osbpl10	2810408I11Rik
Spata1	Fubp1	Rpl34	Aimp1	Sptan1	Rabl6	Camsap1	Swi5	Rpl35	Atf2	Sun5	Cep83	Azi2	Ccnyl1
Gng5	Zzz3	Aimp1	Tbck	Set	Camsap1	Qsox2	Ciz1	Arpc5l	Hnrnpa3	Bpifa3	Ube2n	Ttc21a	Map2
Prkacb	St6galnac3	Tbck	Gstcd	Nup188	Qsox2	Rpl7a	Rpl12	Lrp1b	Cyct	Necab3	Nudt4	Rpsa	Spag16
Adgrl2	Negr1	Cenpe	Ppa2	Ptpa	Sec16a	Brd3	Garnl3	Arhgap15	Fkbp7	Eif2s2	Btg1	Eif1b	Rpl37a
Fubp1	Zranb2	Cisd2	Cenpe	Abl1	Rpl7a	Tsc1	Ralgps1	Gtdc1	Ttn	Map1lc3a	Ccer1	Higd1a	Tnp1
Usp33	Ankrd13c	Ube2d3	Cisd2	Nup214	Surf4	Ak8	Mapkap1	Acvr2a	Gm13938	Acss2	Mgat4c	Abhd5	1700027A15Rik
Zzz3	Srsf11	Adh5	Ube2d3	Swi5	Brd3	Ddx31	Gapvd1	Mbd5	Pde1a	Uqcc1	Lin7a	Lars2	Tns1
St6galnac3	Lrrc40	Eif4e	Adh5	Slc25a25	Wdr5	Ttf1	Hspa5	Epc2	Nup35	Ergic3	Rab3ip	Ubxn6	Stk36
Negr1	Ehmt1	Rap1gds1	Metap1	Stxbp1	Tsc1	Setx	Rabepk	Mmadhc	Fsip2	Spag4	Cct2	Znrf4	Atg9a
Zranb2	Zmynd19	Pdlim5	Eif4e	Rpl12	Ddx31	Med27	Cntrl	Stam2	Zswim2	Scand1	Grip1	Micos13	Cul3
Ankrd13c	Nelfb	Pkn2	Rap1gds1	Garnl3	Ttf1	Rapgef1	Ttll11	Prpf40a	Tmx2	Cnbd2	Usp15	Rpl36	Mff
Srsf11	Tubb4b	Hs2st1	Pdlim5	Pbx3	Setx	Coq4	Ndufa8	Arl6ip6	P2rx3	Dlgap4	Slc16a7	Catsperd	Trip12
Spopl	Ssna1	Selenof	Pkn2	Mapkap1	Med27	Odf2	Morn5	Gpd2	Ptprj	Ctnnbl1	Ctdsp2	Acsbg2	Spata3
Ehmt1	Edf1	Sh3glb1	Hs2st1	Gapvd1	Rapgef1	Gle1	Rc3h2	Ccdc148	Nup160	Adig	Dctn2	1700008K24Rik	Tex44
Zmynd19	Sohlh1	Znhit6	Selenof	Hspa5	Odf2	Sptan1	Rabgap1	Baz2b	Mtch2	Zhx3	Mtdh	Ccnd3	Eif4e2
Pnpla7	Camsap1	Spata1	Sh3glb1	Fbxw2	Gle1	Set	Strbp	Rbms1	C1qtnf4	Srsf6	Rpl30	Mea1	Dnajb3
Tubb4b	Ubac1	Gng5	Znhit6	Cntrl	Sptan1	Nup188	Dennd1a	Kcnh7	Ndufs3	Gtsf1l	Rgs22	Klhdc3	Ube2f
Ssna1	Entr1	Prkacb	Ssx2ip	Rab14	Set	Crat	Psmb7	Galnt3	Ptpmt1	Oser1	Rnf19a	Gtpbp2	Hdlbp
Edf1	Rpl7a	Fubp1	Spata1	Dab2ip	Nup188	Ptpa	Nr6a1	Ttc21b	Psmc3	Pkig	Pabpc1	Aars2	Pdxdc1
Camsap1	Brd3	Usp33	Gng5	Rc3h2	Crat	Abl1	Rpl35	Xirp2	Ckap5	Spata25	Ywhaz	Znrd1as	Snn
Ubac1	Wdr5	Zzz3	Prkacb	Rabgap1	Ptpa	Nup214	Arpc5l	Stk39	Alkbh3	Cse1l	Zfp706	Crisp2	Prm1
Entr1	Ddx31	Pigk	Fubp1	Strbp	Gpr107	Pomt1	Golga1	Bbs5	Lrrc4c	Adnp	Odf1	Pgk2	Prm2
Rpl7a	Setx	St6galnac3	Usp33	Dennd1a	Abl1	Swi5	Scai	Phospho2	Slc1a2	Dpm1	Eif3h	Smap1	Prm3
Surf4	Rapgef1	Negr1	Zzz3	Psmb7	Nup214	Golga2	Gtdc1	Gad1os	Gm13872	Zfp217	1700015H07Rik	Prss39	Tnp2
Brd3	Odf2	Zranb2	Pigk	Nr6a1	Pomt1	Rpl12	Acvr2a	Erich2	Caprin1	Fam209	Rnf139	Prss40	Rpl39l
Wdr5	Gle1	Ankrd13c	Zranb2	Rpl35	Swi5	Garnl3	Mbd5	Gorasp2	Elp4	Ankrd60	Ndufb9	Vwa3b	Carhsp1
Setx	Sptan1	Srsf11	Ankrd13c	Arpc5l	Golga2	Ralgps1	Epc2	Dync1i2	Immp1l	Rab22a	Asap1	Tsga10	Mettl22
Odf2	Set	Lrrc40	Srsf11	Golga1	Stxbp1	Pbx3	Mmadhc	Hat1	Ccdc34	Sycp2	Col22a1	Mrpl30	Rogdi
Gle1	Nup188	Spopl	Spopl	Scai	Rpl12	Mapkap1	Rif1	Cir1	Ccdc34os	Rps21	Eef1d	Rpl31	Hmox2
Sptan1	Ptpa	Ehmt1	Ehmt1	Ppp6c	Garnl3	Gapvd1	Neb	Chn1	Nop10	Tcfl5	Grina	4932412D23Rik	Naa60
Set	Abl1	Zmynd19	Zmynd19	Gtdc1	Ralgps1	Hspa5	Stam2	Atf2	Aven	Dido1	Spatc1	Tex30	Elob
Nup188	Nup214	Nelfb	Nelfb	Acvr2a	Pbx3	Cntrl	Fmnl2	Hnrnpa3	Fmn1	Col20a1	Rpl8	Asnsd1	Pgp
Nup214	Prrc2b	Tubb4b	Tubb4b	Orc4	Mapkap1	Rab14	Prpf40a	Cyct	Gm13986	Fndc11	Fam227a	Nemp2	Rnf151
Prrc2b	Swi5	Ssna1	Ssna1	Mbd5	Gapvd1	Ttll11	Arl6ip6	Fkbp7	Fsip1	Abhd16b	Dnajb7	Stat4	Hagh
Swi5	Cdk9	Edf1	Abca2	Epc2	Hspa5	Ndufa8	Ccdc148	Ttn	Srp14	Tcea2	Rangap1	Ccdc150	Spsb3
Cdk9	Rpl12	Rabl6	Edf1	Mmadhc	Fbxw2	Morn5	Pkp4	Gm13938	Rtf1	Lkaaear1	Desi1	Coq10b	Ube2i
Rpl12	Garnl3	Camsap1	Rabl6	Rif1	Cntrl	Rc3h2	Baz2b	Pde1a	Zfp106	Myt1	Efcab6	Bzw1	Smim23
Ralgps1	Ralgps1	Ubac1	Camsap1	Fmnl2	Rab14	Rabgap1	Tank	Dnajc10	Snap23	Pcmtd2	Zdhhc25	Sumo1	Npm1
Zbtb43	Zbtb43	Entr1	Ubac1	Prpf40a	Ndufa8	Strbp	Galnt3	Nup35	Stard9	Dnajb6	Ttll8	Ica1l	Ube2b
Pbx3	Pbx3	Rpl7a	Entr1	Tank	Morn5	Dennd1a	Ttc21b	Fsip2	Catsper2	Lmbr1	Syce3	Zdbf2	Uqcrq
Mapkap1	Mapkap1	Brd3	Rpl7a	Psmd14	Rc3h2	Psmb7	Stk39	Zc3h15	Pdia3	Rnf32	Rabl2	2810408I11Rik	Trim17
Gapvd1	Gapvd1	Wdr5	Surf4	Spc25	Rabgap1	Nr6a1	Ppig	Zswim2	Serf2	Dpp6	Asb8	Ccnyl1	Guk1
Hspa5	Hspa5	Ddx31	Brd3	Ppig	Strbp	Rpl35	Phospho2	Ptprj	Sord	Galntl5	Tmbim6	Map2	Mprip
Fbxw2	Fbxw2	Setx	Wdr5	Ssb	Dennd1a	Arpc5l	Ubr3	Nup160	Sqor	Prkag2	Atf1	Lancl1	Ulk2
Psmd5	Psmd5	Rapgef1	Tsc1	Ubr3	Psmb7	Golga1	Erich2	Agbl2	Fam227b	Abcf2	Pfdn5	Spag16	Zswim7
Cntrl	Cntrl	Odf2	Setx	Tlk1	Nr6a1	Scai	Gorasp2	Mtch2	Usp8	Iqca1l	Gtsf1	Rpl37a	Cenpv
Rab14	Rab14	Gle1	Rapgef1	Dync1i2	Rpl35	Gtdc1	Dync1i2	C1qtnf4	Usp50	Klhl7	Ddi1	Tnp1	Ubb
Ndufa8	Ndufa8	Sptan1	Odf2	Hat1	Arpc5l	Acvr2a	Map3k20	Ndufs3	Sppl2a	Tomm7	Cep57	1700027A15Rik	Cdrt4
Rc3h2	Rc3h2	Set	Gle1	Ola1	Golga1	Orc4	Cir1	Ptpmt1	Nphp1	Srpk2	Ankrd49	Tns1	Stx8
Rabgap1	Rabgap1	Nup188	Sptan1	Cir1	Scai	Mbd5	Atf2	Psmc3	Bcl2l11	Psmc2	Cep295	Aamp	Rpl26
Strbp	Strbp	Ptpa	Set	Chn1	Gtdc1	Epc2	Lnpk	Ckap5	Spdye4c	Dnajc2	Deup1	Stk36	Odf4
Dennd1a	Dennd1a	Fubp3	Nup188	Atf2	Acvr2a	Mmadhc	Mtx2	Ambra1	Zc3h8	Fbxl13	Mbd3l1	Atg9a	Rangrf
Psmb7	Psmb7	Abl1	Ptpa	Lnpk	Orc4	Rif1	Hnrnpa3	Phf21a	Stk35	Magi2	Ubl5	Tuba4a	Spem2
Nr6a1	Nr6a1	Nup214	Abl1	Mtx2	Mbd5	Neb	Cyct	Lrrc4c	Crls1	Zfp804b	Eif3g	Dnajb2	Spem1
Rpl35	Rpl35	Prrc2b	Nup214	Hnrnpa3	Epc2	Stam2	Pde1a	Trim44	Tmx4	Cfap69	Tmem205	Cul3	Ybx2
Arpc5l	Arpc5l	Swi5	Prrc2b	Agps	Mmadhc	Prpf40a	Dnajc10	Slc1a2	Plcb4	Cdk14	Elof1	Mff	Gabarap
Scai	Scai	Cdk9	Swi5	Zfp385b	Rif1	Arl6ip6	Nup35	Caprin1	Ankef1	Cyp51	Herpud2	Spata3	Zmynd15
Ppp6c	Gtdc1	Rpl12	Rpl12	Ube2e3	Stam2	Ccdc148	Fsip2	Hipk3	Tasp1	Akap9	Spata19	Eif4e2	Psmb6
Gtdc1	Acvr2a	Garnl3	Garnl3	Dnajc10	Prpf40a	Pkp4	Zc3h15	Cstf3	Sel1l2	Lrrd1	Hyls1	Dnajb3	Tekt1
Acvr2a	Orc4	Ralgps1	Pbx3	Nckap1	Arl6ip6	Baz2b	Zswim2	Eif3m	Macrod2	Gatad1	Ccdc15	Ube2f	Haspin
Orc4	Mbd5	Pbx3	Mapkap1	Zc3h15	Pkp4	Tank	Ctnnd1	Elp4	Kif16b	Bet1	Spa17	Asb1	Pafah1b1
Mbd5	Kif5c	Mapkap1	Gapvd1	Selenoh	Baz2b	Psmd14	Fnbp4	Immp1l	Banf2	Asb4	1700063D05Rik	Hdlbp	Dbil5
Epc2	Rif1	Gapvd1	Hspa5	Med19	Tank	Galnt3	Agbl2	Lin7c	Scp2d1	Gm20619	Gm16322	Txndc2	Git1
Rif1	Stam2	Hspa5	Fbxw2	Nup160	Psmd14	Ttc21b	Mtch2	Ccdc34	Rin2	Sem1	Usp2	Pdxdc1	Proca1
Arl5a	Fmnl2	Fbxw2	Psmd5	Mtch2	Ttc21b	Stk39	C1qtnf4	Ccdc34os	Cfap61	Asns	Rps25	Snn	Tmem97
Cacnb4	Prpf40a	Psmd5	Cntrl	Ndufs3	Stk39	Ppig	Ndufs3	Nutm1	Ralgapa2	Glcci1	Dscaml1	Prm1	Spaca3
Stam2	Arl6ip6	Cntrl	Rab14	Celf1	Ppig	Phospho2	Ptpmt1	Nop10	Kiz	Ica1	Pafah1b2	Prm2	Cct6b
Fmnl2	Pkp4	Rab14	Dab2ip	Psmc3	Ssb	Ssb	Psmc3	Aven	Xrn2	1700016P04Rik	Zpr1	Prm3	Ap2b1
Prpf40a	Tanc1	Dab2ip	Ndufa8	Madd	Ubr3	Ubr3	Ckap5	Ryr3	Nxt1	Tes	Rdx	Tnp2	Ggnbp2
Arl6ip6	Baz2b	Ndufa8	Rc3h2	Ddb2	Gorasp2	Erich2	Ambra1	Fmn1	Cst8	Cftr	Dnaja4	Rpl39l	Trim37
Pkp4	Rbms1	Rc3h2	Rabgap1	Ckap5	Tlk1	Gorasp2	Phf21a	Gm13986	Cst13	Ankrd7	Scaper	Carhsp1	Dynll2
Tanc1	Psmd14	Rabgap1	Strbp	Ambra1	Dcaf17	Tlk1	Alkbh3	Fsip1	Fkbp1a	Tspan12	Cox5a	Mettl22	Msi2
Baz2b	Cobll1	Strbp	Dennd1a	Phf21a	Dync1i2	Dcaf17	Trim44	Srp14	Psmf1	Rnf133	Ubl7	Rogdi	Akap1
Rbms1	Ttc21b	Dennd1a	Psmb7	Ext2	Hat1	Dync1i2	Slc1a2	Knl1	Fam110a	Rnf148	Ccdc33	Hmox2	Coil
Psmd14	B3galt1	Psmb7	Nr6a1	Alkbh3	Metap1d	Hat1	Caprin1	Rtf1	1700030C14Rik	Iqub	Tbc1d21	Naa60	Ankrd40
Cobll1	Stk39	Nr6a1	Rpl35	Hsd17b12	Sp3	Metap1d	Hipk3	Mga	Ttll9	Ndufa5	Arih1	Elob	Spata20
B3galt1	Cers6	Rpl35	Arpc5l	Api5	Ola1	Sp3	Cstf3	Zfp106	Kif3b	Hyal5	Pkm	Pgp	Hils1
Cers6	Ppig	Arpc5l	Golga1	Trim44	Cir1	Ola1	Ccdc73	Snap23	Asxl1	Arf5	Rplp1	Gfer	Lrrc46
Spc25	Ssb	Scai	Scai	Abtb2	Chn1	Cir1	Eif3m	Stard9	Sun5	Rbm28	Paqr5	Rnf151	Socs7
Ppig	Ubr3	Ppp6c	Ppp6c	Caprin1	Atf2	Chn1	Elp4	Catsper2	Necab3	Ccdc136	Fem1b	Spsb3	Rpl23
Ssb	Tlk1	Gtdc1	Gtdc1	Cstf3	Lnpk	Atf2	Immp1l	Pdia3	Eif2s2	Atp6v1f	Clpx	Mettl26	Rpl19
Ubr3	Dync1i2	Acvr2a	Acvr2a	Qser1	Mtx2	Lnpk	Mettl15	Serf2	Map1lc3a	Ube2h	Sltm	Smim23	Eif1
Tlk1	Hat1	Orc4	Orc4	Ccdc73	Hnrnpa3	Mtx2	Kif18a	Trim69	Uqcc1	Ssmem1	Cgnl1	Cby3	Klhl10
Dync1i2	Itga6	Mbd5	Mbd5	Eif3m	Agps	Hnrnpa3	Lin7c	Sord	Spag4	Tsga13	Ccpg1	Ube2b	Nkiras2
Hat1	Pdk1	Epc2	Epc2	Elp4	Cyct	Cyct	Ccdc34	Sqor	Rbm39	Chchd3	Gm27211	Cdkl3	Hspb9
Itga6	Cdca7	Rif1	Mmadhc	Immp1l	Sestd1	Sestd1	Nop10	Galk2	Scand1	Bpgm	Mapk6	Uqcrq	Nbr1
Pdk1	Sp3	Stam2	Rif1	Dnajc24	Ube2e3	Ube2e3	Slc12a6	Fam227b	Cnbd2	Agbl3	Lrrc1	Larp1	G6pc3
Cdca7	Ola1	Prpf40a	Stam2	Mettl15	Dnajc10	Pde1a	Emc4	Usp8	Rab5if	Trim24	Eef1a1	Trim17	Rundc3a
Sp3	Cir1	Arl6ip6	Prpf40a	Kif18a	Nckap1	Dnajc10	Aven	Usp50	Ndrg3	Ubn2	Cox7a2	Guk1	Slc25a39
Ola1	Chn1	Pkp4	Arl6ip6	Ccdc34	Nup35	Nup35	Fmn1	Nphp1	Blcap	Hipk2	Tmem30a	Mprip	Gosr2
Cir1	Atf2	Baz2b	Pkp4	Nop10	Fsip2	Fsip2	Fsip1	Bub1	Ctnnbl1	Mkrn1	Morf4l1	Gid4	Wnt3
Chn1	Lnpk	Psmd14	Baz2b	Slc12a6	Zc3h15	Zc3h15	Srp14	Spdye4c	Adig	Prss37	Paqr9	Ulk2	Tlk2
Atf2	Mtx2	Cobll1	Psmd14	Emc7	Ctnnd1	Ctnnd1	Bub1b	Zc3h8	Zhx3	Prss58	Atp1b3	Zswim7	Ace
Mtx2	Hnrnpa3	Ttc21b	Ttc21b	Dph6	Med19	Nup160	Knl1	Crls1	Gtsf1l	Llcfc1	Cep63	Cenpv	Limd2
Hnrnpa3	Agps	Cers6	Ppig	Spred1	Ssrp1	Fnbp4	Ino80	Tmx4	Oser1	Tpk1	Anapc13	Ubb	Ddx5
Nfe2l2	Cyct	Spc25	Ssb	Srp14	Nup160	Agbl2	Exd1	Plcb4	Pkig	Cul1	Srprb	Cdrt4	Cep112
Agps	Ccdc141	Ppig	Ubr3	Knl1	Fnbp4	Mtch2	Nusap1	Ankef1	Wfdc15a	Igf2bp3	Cdv3	Stx8	Amz2
Cyct	Sestd1	Ssb	Tlk1	Rad51	Agbl2	C1qtnf4	Rtf1	Slx4ip	Ube2c	Tra2a	Nudt16l2	Rpl26	Fam104a
Ttn	Zfp385b	Ubr3	Dync1i2	Zfyve19	Mtch2	Ndufs3	Mga	Tasp1	Spata25	Stk31	Rpl29	Odf4	Nat9
Ccdc141	Ube2e3	Tlk1	Hat1	Ino80	C1qtnf4	Celf1	Mapkbp1	Sel1l2	Cse1l	Tax1bp1	Iqcf1	Rangrf	Jpt1
Sestd1	Dnajc10	Dync1i2	Metap1d	Oip5os1	Ndufs3	Psmc3	Snap23	Macrod2	Adnp	Jazf1	Iqcf5	Spem2	H3f3b
Zfp385b	Fsip2	Hat1	Sp3	Nusap1	Celf1	Ckap5	Ubr1	Kif16b	Dpm1	Chn2	Iqcf3	Spem1	St6galnac2
Ube2e3	Zc3h15	Metap1d	Ola1	Rtf1	Psmc3	Ambra1	Adal	Rrbp1	Zfp217	Abcg2	Actl11	Gps2	Jmjd6
Dnajc10	Selenoh	Cdca7	Cir1	Mga	Ckap5	Phf21a	Tubgcp4	Dzank1	Fam209	Serbp1	Ip6k1	Eif5a	Sec14l1
Nckap1	Med19	Sp3	Chn1	Ehd4	Ambra1	Alkbh3	Ppip5k1	Dtd1	Ankrd60	Kdm3a	Ndufaf3	Ybx2	Mrpl12
Zc3h15	Ssrp1	Ola1	Atf2	Tmem87a	Phf21a	Api5	Catsper2	Scp2d1	Sycp2	Mrpl35	Prkar2a	Gabarap	Aspscr1
Ctnnd1	Nup160	Cir1	Lnpk	Snap23	Ext2	Trim44	Pdia3	Rin2	Rps21	Immt	Tma7	Haspin	Csnk1d
Selenoh	Fnbp4	Chn1	Mtx2	Haus2	Alkbh3	Pdhx	Serf2	Cfap61	Tcfl5	Rnf181	Kif9	Pafah1b1	Csnka2ip
Med19	Mtch2	Atf2	Hnrnpa3	Stard9	Api5	Caprin1	Ctdspl2	Kiz	Dido1	Tmsb10	Lrrfip2	Smg6	Zfp654
Ssrp1	C1qtnf4	Lnpk	Agps	Pdia3	Ldlrad3	Fbxo3	Trim69	Xrn2	Fndc11	Suclg1	Ubp1	Dbil5	4930500H12Rik
Nup160	Ndufs3	Mtx2	Zfp385b	Serf2	Trim44	Hipk3	Sord	Nxt1	Tcea2	Ctnna2	Osbpl10	Git1	Sod1
Fnbp4	Celf1	Hnrnpa3	Ube2e3	Frmd5	Caprin1	Cstf3	Myef2	Cst8	Lkaaear1	Pole4	Gm4665	Proca1	Eva1c
Mtch2	Psmc3	Nfe2l2	Dnajc10	Ctdspl2	Fbxo3	Qser1	Dut	Fkbp1a	Myt1	M1ap	Stt3b	Lyrm9	Cfap298
C1qtnf4	Ddb2	Agps	Nckap1	Terb2	Hipk3	Ccdc73	Galk2	Psmf1	Pcmtd2	Actg2	Azi2	Cct6b	Ifitm7
Ndufs3	Ckap5	Zfp385b	Zc3h15	Slc30a4	Cstf3	Eif3m	Fam227b	1700030C14Rik	Dnajb6	Ankrd53	Ttc21a	Rffl	St3gal6
Celf1	Ambra1	Ube2e3	Selenoh	Myef2	Qser1	Elp4	Fgf7	Ttll9	Lmbr1	Paip2b	1700019L13Rik	Fndc8	Cmss1
Psmc3	Phf21a	Dnajc10	Tmx2	Dut	Ccdc73	Immp1l	Usp8	Kif3b	Rnf32	Exoc6b	Rpsa	Ap2b1	Pcnp
Ddb2	Hsd17b12	Zc3h15	Med19	Cops2	Eif3m	Mettl15	Usp50	Asxl1	Dpp6	Cct7	Eif1b	Ggnbp2	Zbtb11os1
Ckap5	Api5	Selenoh	Ssrp1	Usp8	Elp4	Lin7c	Sppl2a	Sun5	Galntl5	Alms1	Higd1a	Ppm1d	Rpl24
Ambra1	Ldlrad3	Med19	Nup160	Trpm7	Immp1l	Ccdc34	Snrnp200	Chmp4b	Prkag2	Cnbp	Abhd5	Gdpd1	Ccdc54
Phf21a	Trim44	Ssrp1	Mtch2	Snrnp200	Dnajc24	Nop10	Gm14244	Eif2s2	Abcf2	Dnajb8	Lars2	Trim37	Ropn1
Hsd17b12	Caprin1	Nup160	Ndufs3	Ciao1	Mettl15	Slc12a6	Nphp1	Map1lc3a	Iqca1l	Chchd6	Ubxn6	Dynll2	Rpl35a
Api5	Cstf3	Fnbp4	Celf1	Stard7	Lin7c	Emc7	Zc3h6	Uqcc1	Klhl7	Txnrd3	Znrf4	Akap1	Ppp1r2
Trim44	Qser1	Mtch2	Psmc3	Gpat2	Ccdc34	Aven	Ckap2l	Spag4	Tomm7	Cfap100	Micos13	Coil	Plaat1
Abtb2	Ccdc73	C1qtnf4	Ddb2	Nphp1	Nop10	Fmn1	Snrpb	Rbm39	Srpk2	Slc41a3	Rpl36	Spag9	Ccdc50
Caprin1	Eif3m	Ndufs3	Ckap5	Bub1	Slc12a6	Aqr	Pank2	Scand1	Psmc2	Iqsec1	Catsperd	Ankrd40	Lpp
Fbxo3	Elp4	Celf1	Ambra1	Anapc1	Emc7	Dph6	Tmem230	Cnbd2	Dnajc2	Hdac11	Acsbg2	Spata20	Eif4g1
Cstf3	Immp1l	Psmc3	Phf21a	Tmem87b	Aven	Fam98b	Pcna	Ndrg3	Fbxl13	Slc6a6	1700008K24Rik	Hils1	Ufd1
Qser1	Mpped2	Ddb2	Ext2	Zc3h8	Aqr	Fsip1	Gpcpd1	Ctnnbl1	Ccdc146	Prickle2	Ccnd3	Snf8	Ccdc188
Ccdc73	Kif18a	Ckap5	Ttc17	Zc3h6	Dph6	Srp14	Tmx4	Top1	Gsap	Magi1	Mea1	Lrrc46	Dgcr6
Eif3m	Ccdc34	Ambra1	Api5	Ckap2l	Fam98b	Bub1b	Slx4ip	Zhx3	Magi2	Tmf1	Klhdc3	Socs7	Tssk2
Elp4	Nop10	Phf21a	Trim44	Snrpb	Fsip1	Knl1	Sel1l2	Ift52	Cacna2d1	Frmd4b	Aars2	Rpl23	Ccdc74a
Dnajc24	Slc12a6	Ext2	Pdhx	Nop56	Srp14	Ino80	Macrod2	Gtsf1l	Adam22	Gxylt2	Znrd1as	Rpl19	Tmem191c
Mpped2	Aqr	Ttc17	Apip	Ptpra	Bub1b	Exd1	Kif16b	Oser1	Zfp804b	Ppp4r2	Crisp2	Eif1	Ube2l3
Kif18a	Dph6	Api5	Abtb2	Ddrgk1	Knl1	Rtf1	Rrbp1	Pkig	Cfap69	Chl1	Pgk2	Klhl10	Ypel1
Ccdc34	Spred1	Trim44	Caprin1	Itpa	Ino80	Mga	Ovol2	Wfdc15a	Cyp51	Cntn6	Smap1	Dnajc7	Ube2v2
Nop10	Srp14	Pdhx	Fbxo3	Atrn	Exd1	Mapkbp1	Cfap61	Wfdc3	Akap9	Cntn4	Zfp451	Nkiras2	N4bp2l2
Slc12a6	Bub1b	Apip	Cstf3	Pank2	Oip5os1	Tmem87a	Ralgapa2	Dnttip1	Lrrd1	Trnt1	Prss39	Hspb9	Map2k7
Fmn1	Knl1	Abtb2	Qser1	Pcna	Rtf1	Zfp106	Kiz	Cse1l	Tmbim7	Ttll3	Prss40	Rab5c	Ubl3
Aqr	Rad51	Caprin1	Ccdc73	Gpcpd1	Mga	Snap23	Xrn2	Adnp	Bet1	Fancd2os	Vwa3b	Nbr1	Rpl21
Dph6	Ino80	Cstf3	Eif3m	Trmt6	Mapkbp1	Cdan1	Nxt1	Dpm1	Gm20619	Vhl	Tsga10	Cfap97d1	Usp12
Spred1	Oip5os1	Qser1	Elp4	Mcm8	Zfp106	Ubr1	Entpd6	Zfp217	Sem1	Rpl32	Mrpl30	Lsm12	Cdk8
Srp14	Rtf1	Ccdc73	Immp1l	Tmx4	Snap23	Tubgcp4	Ninl	Fam209	Dlx6os1	Efcab12	Rpl31	G6pc3	Pdap1
Knl1	Mga	Eif3m	Dnajc24	Slx4ip	Cdan1	Ppip5k1	Fkbp1a	Rae1	Glcci1	Mbd4	4932412D23Rik	Rundc3a	Rbakdn
Rad51	Ehd4	Elp4	Mpped2	Tasp1	Ubr1	Catsper2	Bcl2l1	Ankrd60	Ica1	Ift122	Tex30	Slc25a39	Actb
Ino80	Tmem87a	Immp1l	Lin7c	Esf1	Catsper2	Pdia3	Tpx2	Sycp2	Nxph1	Tmcc1	Asnsd1	Spata32	Eif3b
Oip5os1	Zfp106	Mpped2	Ccdc34	Macrod2	Pdia3	Serf2	Dusp15	Rps21	Phf14	Zfand4	Nemp2	Gosr2	Znhit1
Rtf1	Pdia3	Kif18a	Nop10	Kif16b	Serf2	Ctdspl2	Kif3b	Tcfl5	Thsd7a	Hnrnpf	Stat4	Wnt3	Fis1
Mga	Serf2	Lin7c	Slc12a6	Snrpb2	Ctdspl2	Trim69	Asxl1	Dido1	Foxp2	Cacna1c	Nabp1	Sppl2c	Ift22
Ehd4	Frmd5	Ccdc34	Emc4	Rrbp1	Sord	Sord	Nol4l	Fndc11	Tes	Erc1	Ccdc150	Myl4	Cux1
Tmem87a	Ctdspl2	Nop10	Katnbl1	Snx5	Myef2	Myef2	Efcab8	Tcea2	Cftr	Mical3	Coq10b	Tlk2	Tmem120a
Zfp106	Myef2	Slc12a6	Emc7	Dzank1	Dut	Dut	Cbfa2t2	Lkaaear1	Ankrd7	Tuba8	Bzw1	Ace	Tmem270
Pdia3	Dut	Emc7	Aqr	Sec23b	Cops2	Galk2	Eif2s2	Myt1	Tspan12	Phc1	C2cd6	Limd2	Eif4h
Serf2	Cops2	Aqr	Dph6	Dtd1	Galk2	Fam227b	Itch	Dnajb6	Iqub	Slc2a3	Sumo1	Ddx5	Rfc2
Frmd5	Usp8	Dph6	Spred1	Ralgapa2	Fam227b	Usp8	Map1lc3a	Lmbr1	Ndufa5	1700013D24Rik	Ica1l	Cep112	Chchd2
Ctdspl2	Trpm7	Spred1	Fam98b	Kiz	Usp8	Trpm7	Ncoa6	Rnf32	Asb15	Lpcat3	Zdbf2	Amz2	Gm43001
Spg11	Snrnp200	Srp14	Srp14	Xrn2	Trpm7	Sppl2a	Trpc4ap	Dpp6	Spam1	Grcc10	2810408I11Rik	Fam104a	Ran
Myef2	Mrps5	Bub1b	Knl1	Cst3	Snrnp200	Snrnp200	Rbm39	Kmt2c	Hyal5	Tpi1	Ccnyl1	Rpl38	Glt1d1
Dut	Bub1	Knl1	Rad51	Abhd12	Gpat2	Gpat2	Scand1	Galntl5	Ccdc136	4930557K07Rik	Map2	Jpt1	1700048F04Rik
Cops2	Anapc1	Rad51	Spint1	Nsfl1c	Gm14244	Gm14244	Ndrg3	Iqca1l	Atp6v1f	Acrbp	Lancl1	H3f3b	Bri3bp
Usp8	Tmem87b	Ino80	Ino80	Fkbp1a	Nphp1	Nphp1	Dsn1	Klhl7	Nrf1	Chd4	Spag16	St6galnac2	Ubc
Trpm7	Zc3h6	Oip5os1	Oip5os1	Csnk2a1	Bub1	Bub1	Rbl1	Tomm7	Ube2h	Mrpl51	Rpl37a	Jmjd6	Ccdc92
Snrnp200	Stk35	Nusap1	Rtf1	Tbc1d20	Anapc1	Anapc1	Mroh8	Srpk2	Klhdc10	Tuba3a	Tnp1	Sec14l1	Morn3
Mrps5	Snrpb	Rtf1	Mga	Bcl2l1	Zc3h6	Zc3h6	Rpn2	Kmt2e	Ssmem1	Akap3	1700027A15Rik	Cyth1	Orai1
Bub1	Nop56	Mga	Ehd4	Tpx2	Snrpb	Snrpb	Ctnnbl1	Psmc2	Cpa5	Dyrk4	Tns1	Cep295nl	Pebp1
Anapc1	Ptpra	Ehd4	Tmem87a	Pdrg1	Ddrgk1	Atrn	Top1	Dnajc2	Cep41	Fkbp4	Aamp	0610009L18Rik	Rplp0
Tmem87b	Itpa	Tmem87a	Haus2	Tm9sf4	Atrn	Pank2	Zhx3	Pmpcb	Tsga13	Klrb1	Plcd4	Aspscr1	Dynll1
Zc3h6	Atrn	Stard9	Stard9	Asxl1	Pank2	Tmem230	Oser1	Fbxl13	Chchd3	1700101I11Rik	Stk36	Ccdc57	Ube3b
Stk35	Pank2	Pdia3	Pdia3	Nol4l	Tmem230	Pcna	Pkig	Fam185a	Exoc4	Gabarapl1	Atg9a	Csnk1d	Phlpp1
Snrpb	Pcna	Serf2	Serf2	Mapre1	Pcna	Gpcpd1	Stk4	Ccdc146	Bpgm	Ybx3	Tuba4a	Csnka2ip	Yod1
Nop56	Gpcpd1	Frmd5	Wdr76	Cbfa2t2	Gpcpd1	Tmx4	Wfdc15a	Gsap	Agbl3	Bcl2l14	Dnajb2	Zfp654	Lemd1
Ptpra	Trmt6	Ctdspl2	Frmd5	Raly	Tmx4	Ankef1	Wfdc3	Rsbn1l	Nup205	Gsg1	Wdfy1	4930500H12Rik	Adipor1
Ddrgk1	Tmx4	Spg11	Ctdspl2	Eif2s2	Slx4ip	Slx4ip	Zswim3	Tmem60	Trim24	Plbd1	Cul3	Usp16	Glrx2
Itpa	Plcb4	Myef2	Spg11	Itch	Tasp1	Tasp1	Ncoa5	Magi2	Ubn2	Wbp11	Mff	Sod1	Smg7
Atrn	Slx4ip	Dut	Patl2	Dynlrb1	Esf1	Esf1	Arfgef2	Cacna2d1	Luc7l2	Rerg	Trip12	Eva1c	Glul
Rnf24	Tasp1	Cops2	Myef2	Pigu	Macrod2	Sel1l2	Rnf114	Tmem243	Hipk2	Plcz1	Spata3	Ifitm7	Acbd6
Slc23a2	Esf1	Gabpb1	Dut	Ncoa6	Kif16b	Macrod2	Ptpn1	Adam22	Mkrn1	Capza3	Eif4e2	St3gal6	Ralgps2
Pcna	Macrod2	Usp8	Eid1	Acss2	Snrpb2	Kif16b	Adnp	Zfp804b	Braf	Plekha5	Dnajb3	Cmss1	Tex35
Gpcpd1	Kif16b	Trpm7	Cops2	Eif6	Rrbp1	Rrbp1	Dpm1	Tex47	Tmem178b	Etnk1	Ube2f	Pcnp	Mpc2
Trmt6	Dstn	Snrnp200	Usp8	Cep250	Snx5	Dtd1	Aurka	Cfap69	Llcfc1	Sox5	Asb1	Rpl24	Adcy10
Tmx4	Rrbp1	Stard7	Trpm7	Ergic3	Dtd1	Naa20	Fam209	Akap9	Tpk1	Lmntd1	Ppp1r7	Ccdc54	Tmco1
Plcb4	Snx5	Mrps5	Sppl2a	Cpne1	Naa20	Cfap61	Spo11	Tmbim7	Cntnap2	Tuba3b	Txndc2	Tex55	Spata46
Slx4ip	Dtd1	Bub1	Snrnp200	Romo1	Ralgapa2	Ralgapa2	Ankrd60	Gatad1	Cul1	Fgfr1op2	Ppp4r1	Ropn1	Cfap126
Tasp1	Rin2	Anapc1	Stard7	Rbm39	Kiz	Kiz	Rab22a	Bet1	Ezh2	Ccdc91	Ndufv2	Ppp1r2	Atp1a4
Esf1	Crnkl1	Tmem87b	Gpat2	Phf20	Xrn2	Xrn2	Stx16	Sem1	Igf2bp3	Ergic2	Epb41l3	Ccdc50	Cfap45
Macrod2	Ralgapa2	Zc3h6	Mrps5	Rab5if	Nxt1	Nxt1	Gnasas1	Dlx6os1	Tra2a	Amn1	Pdxdc1	Lpp	Wdr64
Kif16b	Kiz	Ckap2l	Bub1	Ndrg3	Gzf1	Cst3	Sycp2	Glcci1	Stk31	Eloc	Snn	Eif4g1	Efcab2
Dstn	Xrn2	Snrpb	Anapc1	Dsn1	Cst3	Gins1	Osbpl2	Ica1	Tax1bp1	Ube2w	Prm1	Ufd1	H3f3a
Rrbp1	Cst3	Nop56	Tmem87b	Rpn2	Nsfl1c	Ninl	Rps21	Nxph1	Chn2	Gm7568	Prm2	Ccdc188	Srp9
Snx5	Ninl	Ptpra	Zc3h6	Ctnnbl1	Fkbp1a	Fkbp1a	Mrgbp	Phf14	Pde1c	Rdh10	Prm3	Dgcr6	Spata17
Dtd1	Nsfl1c	Mrps26	Snrpb	Tti1	Csnk2a1	Csnk2a1	Tcfl5	Thsd7a	Herc6	Rpl7	Tnp2	Tssk2	Lrrc8b
Crnkl1	Fkbp1a	Itpa	Nop56	Ralgapb	Tbc1d20	Bcl2l1	Dido1	Foxp2	Abcg2	Kcnb2	Tekt5	Tmem191c	Cfap299
Ralgapa2	Psmf1	Atrn	Vps16	Top1	Bcl2l1	Kif3b	Fndc11	Tes	Grid2	Ncoa2	Rpl39l	Ypel1	Ccni
Kiz	Csnk2a1	Pank2	Ptpra	Zhx3	Tpx2	Asxl1	Tcea2	Cftr	Smarcad1	Cpa6	Usp7	Ube2v2	Cdkl2
Xrn2	Tbc1d20	Slc23a2	Mrps26	Chd6	Tm9sf4	Nol4l	Lkaaear1	Ankrd7	Serbp1	Arfgef1	Carhsp1	Map2k7	Cabs1
Nxt1	Tpx2	Pcna	Ddrgk1	Srsf6	Kif3b	Mapre1	Dnajb6	Cadps2	Krcc1	Cspp1	Rogdi	Ubl3	Spink2
Cst3	Tm9sf4	Gpcpd1	Itpa	Serinc3	Asxl1	Cdk5rap1	Ube3c	Iqub	Kdm3a	Cops5	Hmox2	Rpl21	Arl9
Pygb	Asxl1	Trmt6	Atrn	Pkig	Nol4l	Cbfa2t2	Lmbr1	Ndufa5	Immt	Ppp1r42	Naa60	Usp12	Pdcl2
Ninl	Nol4l	Tmx4	Pank2	Stk4	Mapre1	Eif2s2	Rnf32	Asb15	Rnf181	Sntg1	Elob	Cdk8	Spata18
Nsfl1c	Dnmt3b	Plcb4	Slc23a2	Sys1	Cbfa2t2	Itch	Rbm33	Spam1	Tmsb10	Rb1cc1	Pdpk1	Pdap1	Dcun1d4
Fkbp1a	Mapre1	Slx4ip	Tmem230	Pigt	Chmp4b	Map1lc3a	Kmt2c	Hyal5	Dnah6	Atp6v1h	Pgp	Zdhhc4	Slain2
Psmf1	Cbfa2t2	Tasp1	Pcna	Dnttip1	Raly	Pigu	Prkag2	Ccdc136	Suclg1	Tcea1	Gfer	Rbakdn	Cox7b2
Csnk2a1	Chmp4b	Esf1	Gpcpd1	Ncoa5	Eif2s2	Ncoa6	Rheb	Atp6v1f	Ctnna2	Lypla1	Rnf151	Actb	Ube2k
Tbc1d20	Raly	Macrod2	Trmt6	Ncoa3	Itch	Acss2	Klhl7	Ahcyl2	Pole4	Rp1	Rps2	Eif3b	Prom1
Tm9sf4	Eif2s2	Kif16b	Mcm8	Arfgef2	Map1lc3a	Trpc4ap	Tomm7	Ube2h	M1ap	Rps20	Spsb3	Znhit1	Rab28
Asxl1	Itch	Snrpb2	Tmx4	Cse1l	Ncoa6	Uqcc1	Srpk2	Klhdc10	Bola3	Chd7	Mettl26	Fis1	Lyar
Mapre1	Dynlrb1	Rrbp1	Plcb4	Stau1	Acss2	Ergic3	Kmt2e	Ssmem1	Actg2	Lrrc69	Smim23	Ift22	Fam193a
Cbfa2t2	Map1lc3a	Snx5	Tasp1	Ddx27	Trpc4ap	Cpne1	5031425E22Rik	Cep41	Ankrd53	Tmem64	Sox30	Cux1	Osbp2
Chmp4b	Ncoa6	Sec23b	Esf1	Rnf114	Ergic3	Nfs1	Lhfpl3	Tsga13	Paip2b	Cnbd1	Cby3	Tmem120a	Ankrd36
Raly	Trpc4ap	Dtd1	Macrod2	Ptpn1	Cpne1	Rbm39	Orc5	Chchd3	Exoc6b	Cngb3	Ube2b	Tmem270	Pgam2
Eif2s2	Eif6	Ralgapa2	Kif16b	Adnp	Romo1	Phf20	Psmc2	Exoc4	Cct7	Nkain3	Cdkl3	Eif4h	Zmiz2
Itch	Cpne1	Kiz	Snrpb2	Dpm1	Rbm39	Dsn1	Dnajc2	Lrguk	Snrpg	Usp45	Hspa4	Rfc2	Ppia
Dynlrb1	Romo1	Xrn2	Rrbp1	Pfdn4	Phf20	Rbl1	Pmpcb	Bpgm	Gmcl1	Fhl5	Uqcrq	Gm43001	Sun3
Map1lc3a	Rbm39	Cst3	Snx5	Rae1	2900097C17Rik	Mroh8	Napepld	Agbl3	Gfpt1	Bach2	Lyrm7	Ran	Zpbp
Ncoa6	Phf20	Abhd12	Sec23b	Rab22a	Dsn1	Rpn2	Ccdc146	Cnot4	Cnbp	4933421O10Rik	Hint1	Glt1d1	Fam161a
Trpc4ap	Rab5if	Nsfl1c	Dtd1	Stx16	Rbl1	Ctnnbl1	Tmem60	Nup205	Dnajb8	Ube2j1	Larp1	Bri3bp	1700030C12Rik
Eif6	Samhd1	Fkbp1a	Ralgapa2	Prelid3b	Rpn2	Ralgapb	Magi2	Trim24	Chchd6	Spaca1	Lypd9	Ubc	Cfap36
Cpne1	Rpn2	Csnk2a1	Kiz	Sycp2	Ctnnbl1	Actr5	Dbf4	Ubn2	Txnrd3	Akirin2	Trim17	Ccdc92	Ccdc88a
Rbm39	Ctnnbl1	Tbc1d20	Xrn2	Psma7	Ralgapb	Top1	Adam22	Luc7l2	Cfap100	Cfap206	Guk1	Ccdc62	Psme4
Phf20	Ralgapb	Tpx2	Nxt1	Osbpl2	Top1	Zhx3	Cfap69	Kdm7a	Hdac11	Smim8	Mrpl55	Denr	Vdac2
2900097C17Rik	Top1	Pdrg1	Cst3	Rps21	Zhx3	Chd6	Cdk14	Mkrn1	Slc6a6	Zfp292	Mprip	Morn3	Saysd1
Rab5if	Chd6	Tm9sf4	Abhd12	Mrgbp	Chd6	Srsf6	Krit1	Ndufb2	Prickle2	Aptx	Gid4	Ppp1cc	Pxk
Samhd1	Ptprt	Asxl1	Nsfl1c	Tcfl5	Srsf6	Pkig	Ankib1	Braf	Tmf1	Dnaja1	Ulk2	Rpl6	Tppp2
Rpn2	Srsf6	Dnmt3b	Fkbp1a	Dido1	Ift52	Stk4	Tmbim7	Tmem178b	Frmd4b	Bag1	Cenpv	Pebp1	Rpgrip1
Ralgapb	Serinc3	Mapre1	Csnk2a1	Ythdf1	Serinc3	Wfdc15a	Gatad1	Llcfc1	Ppp4r2	Chmp5	Ubb	Suds3	Dad1
Top1	Pkig	Cbfa2t2	Tbc1d20	Gmeb2	Pkig	Dnttip1	Fam133b	Tpk1	Gm26911	Nfx1	Cdrt4	Rplp0	Pabpn1
Chd6	Ywhab	Chmp4b	Pdrg1	Arfrp1	Wfdc15a	Zswim3	Cdk6	Cntnap2	Chl1	Aqp7	Stx8	Dynll1	Fitm1
Ptprt	Tomm34	Raly	Tm9sf4	Tpd52l2	Dnttip1	Ncoa5	Pon2	Cul1	Cntn6	Ube2r2	Ndel1	1700095B10Rik	Gzmn
Srsf6	Stk4	Eif2s2	Asxl1	Dnajb6	Zswim3	Cse1l	Gm20619	Ezh2	Cntn4	Ubap2	Rpl26	Srrd	Atp8a2
Oser1	Sdc4	Itch	Mapre1	Ube3c	Ncoa5	Stau1	Sem1	Igf2bp3	Trnt1	Dcaf12	Odf4	Phlpp1	4930556J02Rik
Serinc3	Sys1	Dynlrb1	Cbfa2t2	Nom1	Arfgef2	Slc9a8	Glcci1	Tra2a	Itpr1	Unc13b	Rangrf	R3hdm1	Pebp4
Pkig	Dbndd2	Map1lc3a	Chmp4b	Lmbr1	Cse1l	Rnf114	Asz1	Hnrnpa2b1	Rad18	Tesk1	Naa38	Yod1	Nudt18
Ywhab	Dnttip1	Pigu	Raly	Rbm33	Stau1	Ptpn1	Cftr	Tax1bp1	Ttll3	Fam221b	Spem2	Lemd1	Gfra2
Tomm34	Ube2c	Ncoa6	Eif2s2	Kmt2c	Slc9a8	Adnp	Ankrd7	Cpvl	Fancd2os	Ccin	Spem1	Glrx2	Sucla2
Stk4	Ncoa3	Acss2	Itch	Prkag2	Rnf114	Dpm1	Iqub	Chn2	Vhl	Rnf38	Gps2	Glul	Lrrc63
Sdc4	Cse1l	Trpc4ap	Dynlrb1	Rheb	Ptpn1	Aurka	Ndufa5	Znrf2	Rpl32	Pax5	Eif5a	Acbd6	Tpt1
Sys1	Stau1	Eif6	Pigu	Abcf2	Adnp	Spo11	Wasl	Pde1c	Efcab12	Zcchc7	Ybx2	Axdnd1	Dnajc15
Dnttip1	Ddx27	Cep250	Ncoa6	Fastk	Dpm1	Rae1	Zfp800	Herc6	Tmcc1	Exosc3	Gabarap	Ralgps2	Dzip1
Ncoa3	Znfx1	Ergic3	Acss2	Klhl7	Pfdn4	Rab22a	Ccdc136	Abcg2	Zfand4	Tmod1	Fbxo39	Tex35	Gm16835
Cse1l	Rnf114	Cpne1	Trpc4ap	Tomm7	Aurka	Stx16	Atp6v1f	Grid2	Hnrnpf	Hemgn	Tekt1	Kifap3	Ipo5
Stau1	Ube2v1	Romo1	Eif6	Srpk2	Spo11	Gnasas1	Tnpo3	Smarcad1	Cacna1c	Tmeff1	Itgae	Ccdc181	Tm9sf2
Ddx27	Ptpn1	Rbm39	Ergic3	Kmt2e	Rae1	Sycp2	Ahcyl2	Hpgds	Dcp1b	Cavin4	Haspin	Dcaf6	Fgf14
Rnf114	Adnp	Phf20	Cpne1	5031425E22Rik	Rab22a	Rps21	Ube2h	Serbp1	Erc1	Ppp3r2	Pafah1b1	Mpc2	Rps24
Ube2v1	Dpm1	Rab5if	Nfs1	Psmc2	Stx16	Mrgbp	Klhdc10	Krcc1	Kdm5a	Cylc2	Smg6	Adcy10	Arf4
Ptpn1	Sall4	Rbl1	Romo1	Dnajc2	Gnas	Tcfl5	Ssmem1	Kdm3a	Phc1	Smc2	Dbil5	Spata46	Selenok
Adnp	Zfp217	Rpn2	Rbm39	Pmpcb	Gnasas1	Dido1	Cep41	Mrpl35	Rimklb	Klf4	Git1	Cfap126	Prkcd
Dpm1	Rae1	Ctnnbl1	Phf20	Ptpn12	Sycp2	Zfp512b	Copg2	Immt	Slc2a3	Actl7b	Proca1	Atp1a4	Spcs1
Atp9a	Rab22a	Ralgapb	2900097C17Rik	Rsbn1l	Lsm14b	Tcea2	Mkln1	Atoh8	Clec4a2	Actl7a	Lyrm9	Wdr64	Phf7
Sall4	Stx16	Top1	Rab5if	Phtf2	Rps21	Dnajb6	Exoc4	Rnf181	1700013D24Rik	Txndc8	Cct6b	Cep170	Dph3
Zfp217	Gnas	Zhx3	Rpn2	Pclo	Mrgbp	Ube3c	Lrguk	Sh2d6	Grcc10	Lpar1	Rffl	Efcab2	Lrrc18
Rae1	Sycp2	Chd6	Ctnnbl1	Rundc3b	Tcfl5	Lmbr1	Bpgm	Kcmf1	Spsb2	Hsdl2	Fndc8	H3f3a	Ghitm
Rab22a	Lsm14b	Srsf6	Snhg11	Dbf4	Dido1	Rnf32	Agbl3	Tmsb10	Tpi1	Zfp37	Ap2b1	Spata17	Dydc2
Vapb	Psma7	Hnf4aos	Ralgapb	Akap9	Ythdf1	Rbm33	Cnot4	Dnah6	Cdca3	Wdr31	Aatf	Lrrc8b	Use1
Stx16	Rps21	Serinc3	Top1	Krit1	Zfp512b	Kmt2c	Nup205	Suclg1	4930557K07Rik	Bspry	Ggnbp2	Cfap299	Ocel1
Gnas	Tcfl5	Pkig	Zhx3	Ankib1	Tcea2	Prkag2	Mtpn	Ctnna2	Ing4	Pole3	Ppm1d	Ccni	Abhd8
Sycp2	Dido1	Ywhab	Chd6	Fam133b	Dnajb6	Rheb	Trim24	M1ap	Acrbp	Rgs3	Gdpd1	Cdkl2	Dda1
Cdh4	Ythdf1	Tomm34	Srsf6	Vps50	Ube3c	Klhl7	Ubn2	Mrpl53	Chd4	Akna	Trim37	Cabs1	Pgls
Lsm14b	Tpd52l2	Stk4	Serinc3	Bet1	Nom1	Tomm7	Luc7l2	Wdr54	Mrpl51	Atp6v1g1	Dynll2	Spink2	Rpl18a
Psma7	Dnajc5	Sys1	Pkig	Sem1	Lmbr1	Srpk2	Kdm7a	Bola3	Vamp1	Tex48	Akap1	Arl9	Ccdc124
Adrm1	Prpf6	Pigt	Ywhab	Mios	Rnf32	Kmt2e	Mkrn1	Actg2	Tuba3a	Pappa	Kif2b	Pdcl2	Iqcn
Rps21	Dnajb6	Dnttip1	Stk4	Glcci1	Rbm33	5031425E22Rik	Ndufb2	Paip2b	Akap3	Rasef	Nme2	Spata18	Jund
Mrgbp	Ube3c	Ube2c	Sys1	Ndufa4	Kmt2c	Orc5	Braf	Exoc6b	Fkbp4	Ptprd	Spag9	Dcun1d4	Lsm4
Tcfl5	Nom1	Ncoa3	Pigt	Phf14	Rheb	Psmc2	Agk	Cct7	1700101I11Rik	Cntln	Spata20	Ociad1	Isyna1
Dido1	Lmbr1	Cse1l	Dnttip1	Bmt2	Klhl7	Dnajc2	Cntnap2	Alms1	Gabarapl1	Adamtsl1	Hils1	Slain2	Fkbp8
Ythdf1	Rbm33	Stau1	Ncoa5	Capza2	Tomm7	Pmpcb	Cul1	Snrpg	Ybx3	Saxo1	Snf8	Ube2k	Uba52
Tpd52l2	Kmt2c	Ddx27	Ncoa3	Asz1	Srpk2	Ccdc146	Ezh2	Gfpt1	Bcl2l14	Rps6	Lrrc46	Rpl9	Comp
Dnajc5	Prkag2	Rnf114	Arfgef2	Lsm8	Kmt2e	Ptpn12	Zfp956	Dnajb8	Gsg1	Mllt3	Socs7	Pi4k2b	Tssk6
Prpf6	Rheb	Ube2v1	Cse1l	Cadps2	5031425E22Rik	Rsbn1l	Igf2bp3	Chchd6	Pbp2	Izumo3	Srcin1	Prom1	Ndufa13
Dnajb6	Nub1	Ptpn1	Stau1	Ndufa5	Orc5	Magi2	Tra2a	Txnrd3	Wbp11	Ift74	Rpl23	Rab28	Mfap3l
Ube3c	Abcf2	Adnp	Ddx27	Wasl	Psmc2	Cacna2d1	Stk31	Cfap100	Strap	Eqtn	Rpl19	Lyar	Spata4
Nom1	Klhl7	Dpm1	Rnf114	Zfp800	Dnajc2	Dbf4	Hnrnpa2b1	Slc6a6	Plcz1	Hook1	Eif1	Afap1	Acsl1
Lmbr1	Tomm7	Pfdn4	Ube2v1	Snd1	Pmpcb	Cfap69	Cbx3	Nr2c2	Capza3	Usp1	Klhl10	Grk4	Cfap97
Rbm33	Pus7	Rae1	Ptpn1	Rbm28	Ptpn12	Akap9	Skap2	Tmf1	Plekha5	Itgb3bp	Dnajc7	Fam193a	Saraf
Kmt2c	Srpk2	Rab22a	Adnp	Ccdc136	Rsbn1l	Krit1	Tax1bp1	Frmd4b	Etnk1	Ube2u	Nkiras2	Rnf4	Letm2
Rheb	Kmt2e	Stx16	Dpm1	Tnpo3	Magi2	Ankib1	Znrf2	Foxp1	Sox5	Sgip1	Hspb9	Osbp2	Adam5
Nub1	Reln	Sycp2	Zfp64	Ahcyl2	Dbf4	Tmbim7	Mindy4	Ppp4r2	Lmntd1	Mier1	Psmc3ip	Ankrd36	Gpat4
Abcf2	Psmc2	Lsm14b	Pfdn4	Strip2	Cfap69	Gatad1	Pde1c	Cntn3	Tuba3b	Mroh7	Psme3	Pgam2	Polb
Tomm7	Dnajc2	Psma7	Rae1	Nrf1	Akap9	Fam133b	Lancl2	Chl1	Fgfr1op2	Ssbp3	Nbr1	Ppia	Vdac3
Srpk2	Ptpn12	Adrm1	Rab22a	Ube2h	Krit1	Gm20619	Herc6	Cntn6	Stk38l	Dmrtb1	Dusp3	Sun3	Ccdc70
Kmt2e	Rsbn1l	Rps21	Stx16	Klhdc10	Ankib1	Sem1	Serbp1	Arl8b	Ccdc91	Lrp8	Cfap97d1	Sec61g	Upf3a
Orc5	Phtf2	Tcfl5	Gnasas1	Tmem209	Gatad1	Mios	Krcc1	Rad18	Ergic2	Tut4	Lsm12	Actr2	Spaca7
Reln	Magi2	Dido1	Nelfcd	Cep41	Fam133b	Glcci1	Kdm3a	Setd5	Amn1	Osbpl9	G6pc3	Fam161a	Habp4
Psmc2	Cacna2d1	Gid8	Prelid3b	Copg2	Vps50	Phf14	Mrpl35	Ttll3	Gdap1	Ttc39a	Rundc3a	1700061J23Rik	Isca1
Dnajc2	Dmtf1	Ythdf1	Sycp2	Mkln1	Bet1	Bmt2	Immt	Fancd2os	Eloc	Rnf11	Slc25a39	1700030C12Rik	Gkap1
Ptpn12	Rundc3b	Tpd52l2	Lsm14b	Chchd3	Casd1	Capza2	Ptcd3	Vhl	Ube2w	Agbl4	Spata32	Cfap36	Rnf44
Rsbn1l	Dbf4	Dnajc5	Psma7	Exoc4	Ppp1r9a	Asz1	Mat2a	Rpl32	Rpl7	Spata6	Gosr2	Ccdc88a	Nup153
Tmem60	Cdk14	Prpf6	Adrm1	Agbl3	Gm20619	Cftr	Kcmf1	Efcab12	Terf1	Trabd2b	Wnt3	Psme4	Ranbp9
Phtf2	Akap9	Dnajb6	Rps21	Stra8	Sem1	Iqub	Tmsb10	Ift122	Ncoa2	Pdzk1ip1	Sppl2c	Saysd1	Phactr1
Cacna2d1	Krit1	Ube3c	Mrgbp	Cnot4	Mios	Ndufa5	Dnah6	Tmcc1	Cpa6	Nsun4	Kansl1	Rpl15	Cage1
Rundc3b	Ankib1	Nom1	Tcfl5	Nup205	Glcci1	Wasl	Suclg1	Zfand4	Arfgef1	Nasp	Myl4	Ngly1	Fam217a
Dbf4	Gatad1	Lmbr1	Dido1	Mtpn	Ndufa4	Zfp800	1700009C05Rik	Hnrnpf	Cspp1	Ccdc163	Efcab3	Pxk	Armh2
Cdk14	Fam133b	Rbm33	Gid8	Trim24	Phf14	Snd1	Mrpl53	Cacna1c	Cops5	Tesk2	Tlk2	Tppp2	Ripor2
Akap9	Cdk6	Kmt2c	Ythdf1	Ubn2	Bmt2	Rbm28	Bola3	Dcp1b	Ppp1r42	Rps8	Ace	Rpgrip1	Nme8
Krit1	Vps50	Prkag2	Ppdpf	Luc7l2	Capza2	Ccdc136	Stambp	Erc1	Sntg1	Kif2c	Limd2	Dad1	Crem
Ankib1	Ppp1r9a	Rheb	Arfrp1	Hipk2	Asz1	Atp6v1f	Tex261	Wnk1	St18	Armh1	Ddx5	Pabpn1	Pfkfb3
Gatad1	Slc25a13	Abcf2	Tpd52l2	Parp12	Cftr	Tnpo3	Nagk	Kdm5a	Rb1cc1	Tmem53	Cep112	Dhrs1	Prkcq
Fam133b	Sem1	Klhl7	Dnajc5	Kdm7a	Lsm8	Ahcyl2	Zfp638	Cecr2	Tcea1	Rnf220	Amz2	Gzmn	Camk1d
Vps50	Mios	Tomm7	Prpf6	Mkrn1	Ndufa5	Nrf1	Exoc6b	Mical3	Lypla1	Atp6v0b	Fam20a	Atp8a2	Optn
Ppp1r9a	Glcci1	Rint1	Dnajb6	Braf	Wasl	Ube2h	Cct7	Phc1	Rp1	Svbp	Fam104a	Mipep	Meig1
Sem1	Ica1	Pus7	Ube3c	Agk	Zfp800	Klhdc10	Alms1	Rimklb	Rps20	Ybx1	Rpl38	4930556J02Rik	Bmi1
Rpa3	Ndufa4	Srpk2	Nom1	Ssbp1	Arf5	Tmem209	Gm19265	Slc2a3	Rab2a	Ccdc30	Nat9	Prss55	Cetn1
Glcci1	Phf14	Kmt2e	Lmbr1	Cul1	Snd1	Copg2	Snrpg	1700013D24Rik	4930431P03Rik	Slfnl1	Trim80	Slc25a37	Snrpd1
Ica1	Capza2	Reln	Rbm33	Ezh2	Rbm28	Mkln1	Tia1	Lpcat3	Tmem67	Tmco2	Jpt1	Pebp4	Riok3
Ndufa4	Asz1	Psmc2	Kmt2c	Pdia4	Ccdc136	Chchd3	1600020E01Rik	Grcc10	Lrrc69	Ppt1	H3f3b	Nudt18	Cabyr
Phf14	Cftr	Dnajc2	Prkag2	Zfp398	Atp6v1f	Exoc4	Gmcl1	Spsb2	Otud6b	Oxct2b	Qrich2	Gfra2	Rnf138
Bmt2	Lsm8	Pmpcb	Rheb	Malsu1	Tnpo3	Lrguk	Aak1	Tpi1	Cnbd1	Oxct2a	St6galnac2	Sucla2	Tpgs2
Capza2	Kcnd2	Ptpn12	Abcf2	Tra2a	Ahcyl2	Agbl3	Nfu1	Cdca3	Cngb3	Ndufs5	Jmjd6	Tpt1	Fam53c
Asz1	Cadps2	Rsbn1l	Fastk	Stk31	Nrf1	Cnot4	Gfpt1	4930557K07Rik	Wwp1	Akirin1	Sec14l1	Serp2	Paip2
Cftr	Ndufa5	Phtf2	Klhl7	Cycs	Ube2h	Nup205	Cnbp	Acrbp	Nkain3	Mycbp	Cyth1	Dnajc15	Spata24
Lsm8	Wasl	Magi2	Tomm7	Hnrnpa2b1	Klhdc10	Mtpn	Mgll	Chd4	Fhl5	Dnali1	Timp2	Ndfip2	Cystm1
Cadps2	Zfp800	Gnai1	Rint1	Cbx3	Tmem209	Trim24	Chchd6	Mrpl51	Gm11924	Oscp1	Cep295nl	Dzip1	Sh3rf2
Ndufa5	Arf5	Pclo	Kmt2e	Skap2	Copg2	Ubn2	Txnrd3	Vamp1	Map3k7	Sh3d21	0610009L18Rik	Gm16835	Ppp2r2b
Wasl	Snd1	Dmtf1	Psmc2	Hibadh	Mkln1	Luc7l2	Iqsec1	Tuba3a	Bach2	Thrap3	Aspscr1	Ipo5	Fem1c
Zfp800	Rbm28	Tmem243	Dnajc2	Tax1bp1	Chchd3	Hipk2	Nr2c2	Akap3	Mdn1	Tekt2	Ccdc57	Tm9sf2	Ap3s1
Arf5	Calu	Rundc3b	Pmpcb	Jazf1	Exoc4	Parp12	Tmf1	Rhno1	4933421O10Rik	Zmym4	Csnk1d	Fgf14	Gykl1
Snd1	Ccdc136	Dbf4	Ptpn12	Plekha8	Agbl3	Kdm7a	Foxp1	Fkbp4	Ube2j1	Hmgb4	Csnka2ip	Rps24	Rps14
Rbm28	Atp6v1f	Akap9	Rsbn1l	Lsm5	Cnot4	Mkrn1	Prok2	Gabarapl1	Spaca1	Azin2	Zfp654	Selenok	Csnk1a1
Calu	Tnpo3	Krit1	Tmem60	Avl9	Nup205	Braf	Rybp	Ybx3	Akirin2	Ak2	4930500H12Rik	Prkcd	Stard6
Ccdc136	Ahcyl2	Ankib1	Phtf2	Smarcad1	Mtpn	Mrps33	Ppp4r2	Bcl2l14	Cfap206	1700086P04Rik	Usp25	Spcs1	Mbd2
Atp6v1f	Nrf1	Gatad1	Gnai1	Gng12	Trim24	Agk	Arl8b	Gsg1	Smim8	Rnf19b	Mir99ahg	Phf7	Rpl17
Tnpo3	Ube2h	Fam133b	Pclo	Serbp1	Ubn2	Cntnap2	Rad18	Pbp2	Zfp292	Tssk3	Usp16	Dph3	Cmtm2b
Ahcyl2	Klhdc10	Cdk6	Tmem243	Krcc1	Luc7l2	Cul1	Thumpd3	Wbp11	Lingo2	Fam229a	Sod1	Lrrc18	Cmtm2a
Nrf1	Copg2	Vps50	Rundc3b	Rmnd5a	Hipk2	Ezh2	Setd5	Strap	Aptx	Kpna6	Ifitm7	Ghitm	Ccdc113
Ube2h	Mkln1	Slc25a13	Dbf4	Rnf103	Parp12	Zfp956	Fancd2	Igbp1b	Dnaja1	Rcc1	Fam3b	Dydc2	Arl2bp
Klhdc10	Chchd3	Sem1	Cyp51	Chmp3	Kdm7a	Igf2bp3	Rpl32	Plcz1	Bag1	Eya3	Cmss1	Use1	Herpud1
Copg2	Exoc4	Mios	Akap9	Kdm3a	Mkrn1	Tra2a	Ift122	Capza3	Aqp7	Fam76a	Pcnp	Dda1	Mt1
Mkln1	Stra8	Glcci1	Krit1	Mrpl35	Braf	Stk31	Tmcc1	Plekha5	Ube2r2	Wasf2	Rpl24	Pgls	Aktip
Chchd3	Cnot4	Ndufa4	Ankib1	Immt	Mrps33	Hnrnpa2b1	Zfand4	Etnk1	Dcaf12	Wdtc1	Ccdc54	Rpl18a	Trir
Exoc4	Nup205	Phf14	Gatad1	Polr1a	Agk	Cbx3	Hnrnpf	Sox5	Kif24	Arid1a	Bbx	Ccdc124	Rnaseh2a
Cnot4	Mtpn	Capza2	Fam133b	Mat2a	Ssbp1	Skap2	Bms1	Lmntd1	Dctn3	Ubxn11	Nectin3	Iqcn	Syce2
Nup205	Dgki	Asz1	Vps50	Kcmf1	Tpk1	Hibadh	Erc1	Tuba3b	Unc13b	Catsper4	Cd96	Jund	Ndufb7
Mtpn	Trim24	Lsm8	Bet1	Tmsb10	Cul1	Tax1bp1	Wnk1	Fgfr1op2	Tesk1	Mtfr1l	Tex55	Isyna1	Clgn
Dgki	Ubn2	Kcnd2	Slc25a13	Pole4	Ezh2	Jazf1	Ccdc77	Med21	Fam221b	Fuca1	Gsk3b	Uba52	Ttc29
Trim24	Luc7l2	Cadps2	Sem1	M1ap	Pdia4	Plekha8	Rimklb	Smco2	Tmem8b	Rpl11	Kpna1	Tssk6	Wwp2
Ubn2	Parp12	Ndufa5	Mios	Mthfd2	Zfp746	Znrf2	Slc2a3	Ccdc91	Ccin	Luzp1	Ropn1	Ndufa13	Pmfbp1
Luc7l2	Kdm7a	Wasl	Rpa3	Nagk	Malsu1	Mindy4	Lpcat3	Ergic2	Rnf38	Tex46	Rpl35a	1700125H03Rik	Hydin
Kdm7a	Mkrn1	Zfp800	Glcci1	Paip2b	Igf2bp3	Pde1c	Tpi1	Amn1	Pax5	Eif4g3	Ppp1r2	Mfap3l	Hsbp1
Mkrn1	Ndufb2	Arf5	Ndufa4	Zfp638	Tra2a	Lancl2	Cdca3	Eloc	Zcchc7	Kif17	Plaat1	Spata4	Osgin1
Braf	Braf	Snd1	Phf14	Exoc6b	Stk31	Serbp1	Cops7a	Rpl7	Exosc3	Camk2n1	Ccdc50	Acsl1	Dnaaf1
Mrps33	Mrps33	Rbm28	Capza2	Cct7	Hnrnpa2b1	Krcc1	Acrbp	Tram1	Tdrd7	Micos10	Lpp	Saraf	Cox4i1
Ssbp1	Ssbp1	Calu	Asz1	Alms1	Cbx3	Chmp3	Chd4	Ncoa2	Coro2a	Capzb	Eif4a2	Letm2	Aprt
Tpk1	Tpk1	Ccdc136	Lsm8	Fam136a	Skap2	Kdm3a	Ncapd2	Cpa6	Tgfbr1	Ubr4	Eif4g1	Adam5	Rpl13
Cul1	Cul1	Atp6v1f	Cadps2	Snrpg	Hibadh	Immt	Mrpl51	Arfgef1	Tmeff1	Spata21	Ufd1	Gpat4	Spata33
Ezh2	Ezh2	Tnpo3	Ndufa5	Tia1	Tax1bp1	Ptcd3	Tuba3a	Cspp1	Cavin4	Efhd2	Ccdc188	Polb	Ccsap
Pdia4	Pdia4	Ahcyl2	Wasl	Snrnp27	Jazf1	Mat2a	Ndufa9	Cops5	Ppp3r2	Fhad1	Dgcr6	Ccdc70	Gnpat
Malsu1	Malsu1	Nrf1	Zfp800	Gmcl1	Plekha8	Kcmf1	Gm10010	Ppp1r42	Cylc2	Fbxo44	Tssk2	Defb33	4930567H12Rik
Igf2bp3	Igf2bp3	Ube2h	Arf5	Aak1	Znrf2	Tmsb10	Gm31138	Sntg1	Smc2	Fbxo2	Tmem191c	Upf3a	Ccdc7a
Tra2a	Tra2a	Klhdc10	Snd1	Gfpt1	Mindy4	Dnah6	Fkbp4	Rb1cc1	Toporsl	Slc2a5	Ube2l3	Cdc14b	Ccdc7b
Stk31	Stk31	Copg2	Rbm28	Rab43	Pde1c	Suclg1	Gm10069	Lypla1	Nipsnap3a	Camta1	Ypel1	Habp4	Iqcm
Osbpl3	Cycs	Mkln1	Calu	Cnbp	Lsm5	Ctnna2	Ybx3	Rps20	Fktn	Acot7	Ube2v2	Aopep	Ppp1r11
Hnrnpa2b1	Hnrnpa2b1	Chchd3	Ccdc136	Hmces	Smarcad1	1700009C05Rik	4933406J09Rik	Chchd7	Klf4	Chd5	Map2k7	Isca1	Abcf1
Cbx3	Cbx3	Exoc4	Atp6v1f	Rpn1	Prdm5	Mrpl53	Gsg1	Penk	Actl7b	Ccdc27	Hsph1	Agtpbp1	Cchcr1
Skap2	Skap2	Stra8	Tnpo3	Eefsec	Serbp1	Bola3	Pbp2	Rab2a	Actl7a	Actrt2	Ubl3	Kif27	Aif1
Hibadh	Hibadh	Cnot4	Tspan33	Sec61a1	Krcc1	Stambp	Atf7ip	4930431P03Rik	Txndc8	Mmel1	Polr1d	Gkap1	Csnk2b
Tax1bp1	Tax1bp1	Nup205	Ahcyl2	4933427D06Rik	Rmnd5a	Nagk	Wbp11	Tmem67	Lpar1	Mrpl20	Rpl21	Rnf44	Ly6g6c
Jazf1	Jazf1	Mtpn	Nrf1	Chchd6	Rnf103	Zfp638	Strap	Lrrc69	Hsdl2	Ttll10	Usp12	Nup153	Lsm2
Chn2	Plekha8	Trim24	Ube2h	Txnrd3	Chmp3	Exoc6b	Plekha5	Otud6b	Zfp37	Nrxn1	Cdk8	Fam8a1	Ehmt2
Plekha8	Znrf2	Ubn2	Klhdc10	Iqsec1	Kdm3a	Cct7	Aebp2	Cnbd1	Wdr31	Gtf2a1l	Pdap1	Ranbp9	Nelfe
Znrf2	Pde1c	Luc7l2	Copg2	Nup210	Immt	Alms1	Recql	Cngb3	Bspry	Epcam	Ankrd61	Phactr1	Fkbpl
Pde1c	Lsm5	Parp12	Mkln1	Chchd4	Ptcd3	Gm19265	C2cd5	Wwp1	Pole3	Calm2	Zdhhc4	Cage1	Agpat1
Lsm5	Smarcad1	Kdm7a	Chchd3	Lsm3	Mat2a	Snrpg	Etnk1	Nkain3	Atp6v1g1	Stpg4	Rbakdn	Fam217a	Rps18
Avl9	Gng12	Mkrn1	Exoc4	Ccdc174	Kcmf1	Tia1	Sox5	Ccnc	Tex48	Cript	Actb	Serpinb6a	Ggnbp1
Smarcad1	Serbp1	Ndufb2	Stra8	Nr2c2	Tmsb10	Pcbp1	Lmntd1	Pnisr	Pappa	Pigf	Papolb	Nqo2	Uqcc2
Gng12	Rmnd5a	Braf	Cnot4	Mrps25	Suclg1	1600020E01Rik	Tuba3b	Fhl5	Rasef	Atp6v1e2	Eif3b	Nme8	Rps10
Serbp1	Kdm3a	Mrps33	Nup205	Magi1	1700009C05Rik	Snrnp27	Ints13	Gm11924	Ptprd	Tmem247	Cops6	Crem	Ilrun
Eif2ak3	Mrpl35	Agk	Mtpn	Slc25a26	Pole4	Gmcl1	Fgfr1op2	Map3k7	Mpdz	Camkmt	Znhit1	Gdi2	Tcp11
Rmnd5a	Immt	Ssbp1	Trim24	Lrig1	Mrpl53	Aak1	Smco2	Mdn1	Psip1	Ppm1b	Ift22	Pfkfb3	Armc12
Kdm3a	Ptcd3	Tpk1	Ubn2	Suclg2	Bola3	Gfpt1	Ergic2	4933421O10Rik	Ccdc171	Plekhh2	Tmem120a	Prkcq	Srpk1
Mrpl35	Polr1a	Cul1	Luc7l2	Tmf1	Stambp	Cnbp	Tmtc1	Ube2j1	Bnc2	Thada	Tmem270	1700061F12Rik	Pim1
Immt	Mat2a	Ezh2	Hipk2	Foxp1	Nagk	Rpn1	Dennd5b	Spaca1	Adamtsl1	Cox7a2l	Eif4h	Camk1d	Zfand3
Ptcd3	Kcmf1	Pdia4	Parp12	Rybp	Zfp638	Eefsec	Amn1	Akirin2	Saxo1	Eml4	Rfc2	Optn	Dnah8
Polr1a	Tmsb10	Zfp398	Kdm7a	Shq1	Exoc6b	Mgll	Eloc	Cfap206	Plin2	Map4k3	Sbds	Fam107b	Rsph1
Mat2a	Suclg1	Malsu1	Mkrn1	Ppp4r2	Cct7	Chchd6	Ube2w	Smim8	Rps6	Morn2	Ran	Meig1	Rrp1
Kcmf1	Ctnna2	Tra2a	Ndufb2	Trnt1	Alms1	Txnrd3	Rpl7	Lingo2	Mllt3	Galm	Bri3bp	Bmi1	Agpat3
Tmsb10	Mthfd2	Stk31	Braf	Rad18	Snrpg	Nr2c2	Terf1	Aptx	Izumo3	Cyp1b1	Ubc	Cetn1	Pttg1ip
Suclg1	Tet3	Cycs	Mrps33	Gt(ROSA)26Sor	Tia1	Slc25a26	Tram1	Dnaja1	Ift74	Vit	Ccdc92	Snrpd1	Spatc1l
Zfp638	Zfp638	Hnrnpa2b1	Agk	Setd5	Pcbp1	Tmf1	Ncoa2	B4galt1	Eqtn	Dpy30	Denr	Riok3	Gstt4
Exoc6b	Exoc6b	Cbx3	Ssbp1	Brpf1	1600020E01Rik	Prok2	Arfgef1	Bag1	Fggy	Alk	Lrrc43	Cabyr	Ddt
Cct7	Cct7	Skap2	Tpk1	Emc3	Snrnp27	Rybp	Cspp1	Aqp7	9530080O11Rik	Clip4	Morn3	Rnf138	Tfam
Alms1	Egr4	Hibadh	Cul1	Brk1	Gmcl1	Ppp4r2	Cops5	Ubap2	Hook1	Plb1	Ppp1cc	Nol4	Ctnna3
Snrpg	Alms1	Tax1bp1	Ezh2	Syn2	Aak1	Arl8b	Ppp1r42	Dcaf12	Patj	Ift172	Ccdc63	Tpgs2	Cdh23
Gmcl1	Snrpg	Jazf1	Pdia4	Pparg	Gfpt1	Rad18	Vcpip1	Kif24	Usp1	Ppm1g	Erp29	Camk4	Hk1
Aak1	Tia1	Plekha8	Zfp398	Raf1	Cnbp	Thumpd3	Mybl1	Dctn3	Itgb3bp	Prr30	Rpl6	Fam53c	Cep85l
Nfu1	Pcbp1	Znrf2	Malsu1	Rpl32	Rpn1	Setd5	Rb1cc1	Vcp	Ube2u	Agbl5	Pebp1	Paip2	Pkib
Cnbp	Gmcl1	Lsm5	Tra2a	Ift122	Eefsec	Fancd2	Atp6v1h	Tesk1	Sgip1	Mapre3	Suds3	Spata24	Fam229b
Rpn1	Aak1	Avl9	Stk31	Tmcc1	Ruvbl1	Brk1	Rp1	Fam221b	Mier1	Dpysl5	Rplp0	Dnajc18	Snx3
Eefsec	Gfpt1	Herc3	Cycs	Zfand4	Sec61a1	Raf1	Rps20	Rnf38	Mroh7	Selenoi	Dynll1	Cystm1	Cdk16
Ruvbl1	Cnbp	Gng12	Hnrnpa2b1	Hnrnpf	Chchd6	Rpl32	Chchd7	Zcchc7	Dmrtb1	Itsn2	1700095B10Rik	Sh3rf2	Akap4
Sec61a1	Rpn1	Serbp1	Cbx3	Bms1	Txnrd3	Ift122	Penk	Exosc3	Lrp8	Pfn4	Srrd	Ppp2r2b	Zcchc13
Mcm2	Eefsec	Krcc1	Skap2	Adipor2	Chchd4	Tmcc1	Sdcbp	Ccdc180	Tut4	1700101O22Rik	Cntnap5b	Dpysl3	Satl1
Chchd6	Ruvbl1	Rmnd5a	Hibadh	Erc1	Lsm3	Zfand4	Nsmaf	Tdrd7	Osbpl9	Gm33037	Phlpp1	Fem1c	Tspan6
Iqsec1	Sec61a1	Chmp3	Tax1bp1	Wnk1	Nr2c2	Hnrnpf	Rab2a	Ncbp1	Ttc39a	Pum2	Clasp1	Ap3s1	Tmsb15a
Xpc	Mgll	Kdm3a	Jazf1	Kdm5a	Slc25a26	Bms1	Virma	Coro2a	Rnf11	Laptm4a	R3hdm1	Pudp	Tex13a
Lsm3	Mcm2	Mrpl35	Plekha8	Cecr2	Tafa1	Dcp1b	Tmem67	Tgfbr1	Faf1	Nt5c1b	Yod1	Rps14	Vsig1
Ccdc174	Chchd6	Immt	Lsm5	M6pr	Tmf1	Wnt5b	Runx1t1	Stx17	Agbl4	Smc6	Lemd1	Csnk1a1	4933415F23Rik
Fgd5	Txnrd3	Ptcd3	Avl9	Phc1	Uba3	Erc1	Pnisr	Tmeff1	Spata6	Lpin1	Rabif	St8sia3os	1700019D03Rik
Nr2c2	Iqsec1	Polr1a	Herc3	Rimklb	Rybp	Wnk1	Ufl1	Ppp3r2	Pdzk1ip1	Odc1	Glrx2	Stard6	1700019A02Rik
9530026P05Rik	Chchd4	St3gal5	Gng12	Emg1	Ppp4r2	Ccdc77	Epha7	Cylc2	Tex38	Itgb1bp1	Rgsl1	Mbd2	Cd55b
Magi1	Lsm3	Mat2a	Serbp1	Phb2	Trnt1	Kdm5a	Mdn1	Smc2	Atpaf1	Ywhaq	Glul	Rpl17	Gm10138
Slc25a26	Fgd5	Kcmf1	Krcc1	Grcc10	Arl8b	Cecr2	Ube2j1	Toporsl	Nsun4	Dcdc2c	Acbd6	Cmtm2b	4930518J20Rik
Suclg2	Nr2c2	Tmsb10	Rmnd5a	Cops7a	Rad18	Rimklb	Rngtt	Nipsnap3a	Uqcrh	Allc	Cep350	Cmtm2a	1700034H15Rik
Tmf1	Magi1	Pole4	Chmp3	Chd4	Setd5	Slc2a3	Spaca1	Fsd1l	Lurap1	Rps7	Tor1aip1	Ccdc113	H2al2a
Foxp1	Slc25a26	M1ap	Kdm3a	Gapdh	Emc3	Lpcat3	Akirin2	Fktn	Pomgnt1	Acp1	Ralgps2	Arl2bp	Fam166a
Rybp	Suclg2	Mthfd2	Mrpl35	Ncapd2	Fancd2	Cdca3	Cfap206	Klf4	Pik3r3	Sh3yl1	Tex35	Herpud1	1700001O22Rik
Shq1	Tmf1	Mob1a	Immt	Mrpl51	Brk1	Cops7a	Smim8	Actl7b	Nasp	Bcap29	Ankrd45	Mt1	4930527E20Rik
Ppp4r2	Foxp1	Tet3	Ptcd3	Tuba3a	Raf1	Acrbp	Gm12374	Actl7a	Ccdc163	4933406C10Rik	Prdx6	Aktip	1110008P14Rik
Pdzrn3	Rybp	Tex261	Mat2a	Ndufa9	Rpl32	Chd4	Topors	Txndc8	Tesk2	Efcab10	Kifap3	Rbl2	Ccdc173
Itpr1	Shq1	Paip2b	Kcmf1	Rad51ap1	Ift122	Iffo1	Dnaja1	Lpar1	Rps8	Hdac9	Ccdc181	Tent4b	Prdx6b
Rad18	Ppp4r2	Zfp638	Tmsb10	Fkbp4	Tmcc1	Ncapd2	Bag1	Hsdl2	Kif2c	Prps1l1	Dcaf6	Rnaseh2a	Tmco5
Thumpd3	Pdzrn3	Exoc6b	Suclg1	Ybx3	Zfand4	Mrpl51	Ubap2	Zfp37	Armh1	Snx13	Mpc2	Syce2	AA467197
Setd5	Itpr1	Cct7	Pole4	Lrp6	Hnrnpf	Tuba3a	Dcaf12	Cdc26	Tmem53	Lrrc72	Adcy10	Dnajb1	1700020A23Rik
Emc3	Rad18	Alms1	M1ap	Borcs5	Bms1	Ndufa9	Kif24	Wdr31	Rnf220	Crppa	Mael	Ndufb7	1700037H04Rik
Brk1	Setd5	Fam136a	Mrpl53	Dusp16	Erc1	Gm10010	Dctn3	Bspry	Klf17	Dgkb	Uck2	Ttc29	4930556L07Rik
Syn2	Brk1	Snrpg	Dctn1	Wbp11	Wnk1	Fkbp4	Vcp	Pole3	Svbp	Gm34809	Tmco1	Pard6a	1700003F12Rik
Raf1	Raf1	Tia1	Mob1a	Strap	Ccdc77	Gm10069	Rusc2	Atp6v1g1	Ybx1	Arl4a	Spata46	Pmfbp1	Tmem189
Rpl32	Rpl32	Pcbp1	Bola3	Plekha5	Kdm5a	Ybx3	Tesk1	Tex48	Ccdc30	Ifrd1	Cfap126	Hydin	1700021F07Rik
Tmcc1	Tmcc1	Snrnp27	Tet3	Aebp2	Cecr2	Pbp2	Tln1	8030451A03Rik	Slfnl1	Immp2l	Atp1a4	Bco1	Cypt12
Zfand4	Zfand4	Gmcl1	Tex261	Recql	Rimklb	Atf7ip	Rnf38	Cdk5rap2	Tmco2	Dnajb9	Wdr64	Hsbp1	1700034I23Rik
Hnrnpf	Hnrnpf	Aak1	Paip2b	C2cd5	Slc2a3	Wbp11	Gm12462	Rasef	Rlf	Pnpla8	Cep170	Osgin1	Lelp1
Ret	Bms1	Nfu1	Zfp638	Etnk1	Lpcat3	Strap	Zcchc7	Ptprd	Ppt1	G2e3	Desi2	Dnaaf1	4930406D18Rik
Bms1	Ankrd26	Gfpt1	Exoc6b	Kras	Emg1	Plekha5	Zbtb5	Mpdz	Ndufs5	Scfd1	Efcab2	Cox4i1	1700013F07Rik
Cacna1c	Cacna1c	Cnbp	Cct7	Tuba3b	Phb2	Aebp2	Exosc3	Psip1	Akirin1	Arhgap5	Ahctf1	Trappc2l	Tmem56
Adipor2	Adipor2	Hmces	Alms1	Ints13	Mlf2	C2cd5	Ccdc180	Ccdc171	Mycbp	Akap6	H3f3a	Rpl13	H2afz
Erc1	Erc1	Rpn1	Fam136a	Fgfr1op2	Cops7a	Etnk1	Tdrd7	Bnc2	Mtf1	Cfl2	Enah	Spata33	4930503B20Rik
Wnk1	Wnk1	Eefsec	Snrpg	Med21	Chd4	Kras	Ncbp1	Sh3gl2	Dnali1	Baz1a	Ccdc185	Ccsap	Gm11837
Kdm5a	Kdm5a	Ruvbl1	Tia1	Stk38l	Ncapd2	Lmntd1	Trim14	Saxo1	Oscp1	Psma6	Spata17	Gnpat	1700009N14Rik
Cecr2	Cecr2	Sec61a1	Snrnp27	Ppfibp1	Mrpl51	Tuba3b	Tex10	Rps6	Sh3d21	Aldoart2	Ube2d2b	4930567H12Rik	1110017D15Rik
Atp6v1e1	Mical3	Mgll	Gmcl1	Ergic2	Tuba3a	Ints13	Ppp3r2	Izumo3	Thrap3	Ttc6	Lpcat2b	Ccdc7a	Fam214b
M6pr	M6pr	Mcm2	Aak1	Caprin2	Ndufa9	Fgfr1op2	Cylc2	Gm12648	Tekt2	Sec23a	Lrrc8b	Ccdc7b	Gm11213
Rimklb	Rimklb	Chchd6	Nfu1	Eloc	Gm10010	Ccdc91	Smc2	Caap1	Zmym4	Togaram1	Nudt9	Iqcm	Aldoart1
Emg1	Slc2a3	Txnrd3	Gfpt1	Stau2	Fkbp4	Ergic2	Toporsl	Ift74	Hmgb4	Rps29	Cops4	Ppp1r11	Saxo1os
Phb2	Emg1	Iqsec1	Cnbp	Rpl7	Gm10069	Tmtc1	Fsd1l	Lrrc19	Azin2	Dmac2l	Anxa3	Abcf1	4921539E11Rik
Grcc10	Phb2	Lsm3	Hmces	Terf1	Ybx3	Caprin2	Fktn	Eqtn	Ak2	Atl1	Cdkl2	Cchcr1	Nrd1
Cops7a	Grcc10	Nr2c2	Rpn1	Ncoa2	Lrp6	Dennd5b	Tmem38b	Junos	1700086P04Rik	Actr10	Cabs1	Aif1	1700042G07Rik
Chd4	P3h3	Mrps25	Eefsec	Arfgef1	Atf7ip	Amn1	Rad23b	Fggy	Rnf19b	Tomm20l	Spink2	Bag6	Frg2f1
Gapdh	Cops7a	Magi1	Sec61a1	Cspp1	Wbp11	Eloc	Actl7b	Hook1	Bsdc1	Ccdc175	Arl9	Csnk2b	1110065P20Rik
Ncapd2	Chd4	Slc25a26	Mcm2	Cops5	Strap	Ube2w	Ptbp3	Patj	Tssk3	Rtn1	Pdcl2	Ly6g6c	Gm12970
Mrpl51	Gapdh	Suclg2	4933427D06Rik	Vcpip1	Plekha5	Rpl7	Inip	Usp1	Fam229a	Lrrc9	Spata18	Hspa1l	Atpif1
Tuba3a	Ncapd2	Tmf1	Chchd6	Mybl1	Aebp2	Terf1	Zfp37	Itgb3bp	Kpna6	Ppm1a	Dcun1d4	Nelfe	1700037C06Rik
Cd9	Mrpl51	Mitf	Txnrd3	Rb1cc1	C2cd5	Ncoa2	Wdr31	Efcab7	Rcc1	Hspa2	Slain2	Fkbpl	1700013G24Rik
Ndufa9	Tuba3a	Foxp1	Iqsec1	Atp6v1h	Etnk1	Arfgef1	Bspry	Ube2u	Eya3	Gphn	Ube2k	Rps18	AI507597
Ccnd2	Cd9	Rybp	Nup210	Tcea1	Kras	Cspp1	Pole3	Pde4b	Fam76a	Rad51b	Rpl9	Ggnbp1	Tprgl
Fkbp4	Ndufa9	Shq1	Lsm3	Mrpl15	Tuba3b	Cops5	Atp6v1g1	Sgip1	Wdtc1	Dcaf5	Pi4k2b	Uqcc2	1700015F17Rik
Ybx3	Ccnd2	Ppp4r2	Ccdc174	Tgs1	Ints13	Mcmdc2	Tex48	Mier1	Arid1a	Susd6	Rab28	Rps10	1700001C02Rik
Etv6	Fkbp4	Trnt1	Nr2c2	Rps20	Fgfr1op2	Vcpip1	Cdk5rap2	Ttc4	Ubxn11	Srsf5	Lyar	Ilrun	Gm9970
Lrp6	Gabarapl1	Rad18	Mrps25	Chchd7	Med21	Mybl1	Megf9	Mroh7	Catsper4	Synj2bp	Afap1	Tcp11	1700025M24Rik
Gsg1	Ybx3	Setd5	Magi1	Rab2a	Ccdc91	Rb1cc1	Rasef	Yipf1	Mtfr1l	Sipa1l1	Grk4	Armc12	Thegl
Atf7ip	Etv6	Emc3	Suclg2	Ccne2	Ergic2	Atp6v1h	Psip1	Dmrtb1	Stpg1	Dpf3	Fam193a	Srpk1	1700013M08Rik
Wbp11	Lrp6	Fancd2	Tmf1	Ints8	Tmtc1	Tcea1	Ccdc171	1700047F07Rik	Pithd1	Rbm25	Rnf4	Pim1	1700016H13Rik
Strap	Gsg1	Brk1	Mitf	Virma	Caprin2	Rp1	Cntln	Lrp8	Rpl11	Psen1	Maea	Zfand3	1700034G24Rik
Plekha5	Atf7ip	Mkrn2	Foxp1	Rad54b	Dennd5b	Rps20	Dennd4c	Tut4	Luzp1	Bbof1	Osbp2	Btbd9	1700008B11Rik
C2cd5	Wbp11	Raf1	Rybp	Cpne3	Amn1	Ubxn2b	Rps6	Osbpl9	Kdm1a	Arel1	Ankrd36	Dnah8	Nupr1l
Etnk1	Strap	Rpl32	Ppp4r2	Rmdn1	Resf1	Sdcbp	Gm12648	Ttc39a	Eif4g3	Fcf1	Pgam2	Rsph1	Wbscr25
Kras	Plekha5	Tmcc1	Trnt1	Wwp1	Tmem70	Rab2a	Ift74	Rnf11	1700095J12Rik	Ylpm1	Ppia	Rrp1	1700001J03Rik
Tuba3b	C2cd5	Zfand4	Rad18	Ccnc	Eloc	Ints8	Hook1	Faf1	Kif17	Acyp1	Sun3	Agpat3	Fam71f2
Fgfr1op2	Etnk1	Hnrnpf	Setd5	Pnisr	Ube2w	Dpy19l4	Usp1	Agbl4	Camk2n1	Tmed10	Sec61g	Ube2g2	1700012A03Rik
Med21	Kras	Bms1	Brpf1	Coq3	Rpl7	Virma	Atg4c	Spata6	Vwa5b1	Ttll5	Fam161a	Pttg1ip	1700074P13Rik
Stk38l	Tuba3b	Ankrd26	Emc3	Mms22l	Terf1	Rad54b	Itgb3bp	Pdzk1ip1	Micos10	Ift43	1700061J23Rik	Spatc1l	Mpp6
Ppfibp1	Fgfr1op2	Cacna1c	Brk1	Ufl1	Ncoa2	Tmem67	Efcab7	Tex38	Capzb	Angel1	1700030C12Rik	Gstt4	1700003E16Rik
Ccdc91	Med21	Adipor2	Vhl	Map3k7	Arfgef1	Ccnc	Ube2u	Atpaf1	Mrto4	Lrrc74a	Gm12665	Tfam	H1fx
Ergic2	Stk38l	Erc1	Raf1	Bach2	Cspp1	Usp45	Usp24	Nsun4	Ubr4	Tmem63c	Psme4	Ctnna3	1700031F10Rik
Ipo8	Ppfibp1	Wnk1	Rpl32	Casp8ap2	Cops5	Pnisr	Ttc4	Uqcrh	Sdhb	Noxred1	Dnajc9	Hk1	BC048671
Caprin2	Ccdc91	Kdm5a	Tmcc1	Mdn1	Mcmdc2	Ufl1	Dmrtb1	Lurap1	Spata21	Nrxn3	Saysd1	Cep85l	Gm15756
Sinhcaf	Ergic2	Cecr2	Zfand4	Rngtt	Vcpip1	Map3k7	Tut4	Pomgnt1	Efhd2	Cep128	Rtraf	Pkib	4922502D21Rik
Dennd5b	Tmtc1	Atp6v1e1	Hnrnpf	Akirin2	Mybl1	Casp8ap2	Osbpl9	Pik3r3	Fhad1	Galc	Rpl15	Fam229b	1700034J05Rik
Amn1	Caprin2	Mical3	Bms1	Orc3	Rb1cc1	Mdn1	Eps15	Gpbp1l1	Prdm2	Spata7	Ngly1	Cep57l1	1700095K22Rik
Resf1	Sinhcaf	Rimklb	Ankrd26	Rars2	Atp6v1h	Ube2j1	Cdkn2c	Nasp	Zfp933	Zc3h14	Pxk	Snx3	Irgc1
Eloc	Dennd5b	Lpcat3	Cacna1c	Zfp292	Tcea1	Rngtt	Faf1	Tesk2	Slc25a33	Calm1	Ddhd1	Cdk16	Catsperg1
Ube2w	Resf1	Emg1	Adipor2	Ndufb6	Tgs1	Akirin2	Agbl4	Rps8	Spsb1	Rps6ka5	Cdkn3	Rp2	Pmis2
Stau2	Jph1	Phb2	Erc1	Dnaja1	Rps20	Orc3	Spata6	Armh1	Slc2a5	Trip11	Tppp2	Akap4	Gpi1
Rpl7	Eloc	Grcc10	Wnk1	Smu1	Ubxn2b	Rars2	Stil	Tmem53	Rere	Atxn3	Rpgrip1	Asb9	1700028J19Rik
Terf1	Ube2w	Cdca3	Kdm5a	Bag1	Sdcbp	Cfap206	Uqcrh	Rnf220	Park7	Ubr7	Pabpn1	Prdx4	Gm15517
Tram1	Stau2	P3h3	Cecr2	Nfx1	Rab2a	Smim8	Pomgnt1	Eri3	Camta1	Cox8c	Dhrs1	1700003E24Rik	Fam71e1
Ncoa2	Rpl7	Mlf2	Atp6v1e1	Ubap2	Plekhf2	Zfp292	Pik3r3	Cdc20	Acot7	Gm29508	Gzmn	Zcchc13	Gm45441
Arfgef1	Terf1	Cops7a	M6pr	Ubap1	Ints8	Topors	Mast2	Cfap57	Chd5	Fam181a	Atp8a2	Tspan6	Gm9999
Cspp1	Ncoa2	Chd4	Rimklb	Kif24	Dpy19l4	Ndufb6	Gpbp1l1	Svbp	Ccdc27	Otub2	Mipep	Tmsb15a	1700015G11Rik
Cops5	Arfgef1	Gapdh	Lpcat3	Vcp	Virma	Dnaja1	Nasp	Ybx1	Actrt2	Clmn	1700109G14Rik	Tex13a	C230038L03Rik
Sgk3	Cspp1	Ncapd2	Emg1	Unc13b	Tmem67	Bag1	Rps8	Ccdc30	Mmel1	4930408O17Rik	4930556J02Rik	Vsig1	Gm5901
Vcpip1	Cops5	Mrpl51	Phb2	Hint2	Ggh	Nfx1	Armh1	Scmh1	Morn1	Atg2b	Prss55	Arhgef6	4930571K23Rik
Pcmtd1	Sgk3	Tuba3a	Grcc10	Reck	Ccnc	Ube2r2	Tmem53	Nfyc	Mrpl20	Papola	Prss51	4933415F23Rik	Ccdc189
St18	Vcpip1	Ndufa9	Mlf2	Rnf38	Pnisr	Ubap2	Rnf220	Tmco2	Ttll10	Ccnk	Prss52	4930403P22Rik	1700120K04Rik
Rb1cc1	Pcmtd1	Rad51ap1	Cops7a	Zcchc7	Coq3	Ubap1	Eri3	Rlf	Nrxn1	Ppp2r5c	Cdca2	1700019D03Rik	1700029B22Rik
Atp6v1h	Rb1cc1	Fkbp4	Chd4	Dcaf10	Mms22l	Kif24	Atp6v0b	Ppt1	Gtf2a1l	Hsp90aa1	Slc25a37	Cd55b	Acte1
Tcea1	Atp6v1h	Ybx3	Gapdh	Tdrd7	Ufl1	Fam219a	Cdc20	Ndufs5	Ston1	Ankrd9	R3hcc1	1700019P21Rik	Gm15350
Mrpl15	Tcea1	Etv6	Mrpl51	Anp32b	Map3k7	Vcp	Cfap57	Akirin1	Calm2	Tnfaip2	Pebp4	Gm10138	1700029H14Rik
Tgs1	Lypla1	Lrp6	Tuba3a	Tgfbr1	Casp8ap2	Unc13b	Svbp	Mycbp	Stpg4	Eif5	Nudt18	4930518J20Rik	BB014433
Rps20	Mrpl15	Atf7ip	Ndufa9	Erp44	Mdn1	Tesk1	Ybx1	Mtf1	Cript	Bag5	Sucla2	1700016C15Rik	Adam3
Sdcbp	Tgs1	Wbp11	Rad51ap1	Tex10	Ube2j1	Reck	Ccdc30	Dnali1	Pigf	Atp5mpl	Tpt1	1700034H15Rik	Proscos
Rab2a	Rps20	Strap	Fkbp4	Tmeff1	Rngtt	Rnf38	Zmynd12	Oscp1	Atp6v1e2	Tdrd9	Serp2	H2al2a	1700011L22Rik
Chd7	Sdcbp	Plekha5	Ybx3	Rnf20	Akirin2	Zcchc7	Scmh1	Sh3d21	Tmem247	Clba1	Dnajc15	1700092C17Rik	Gm10638
Plekhf2	Nsmaf	C2cd5	Lrp6	Smc2	Orc3	Dcaf10	Rlf	Thrap3	Camkmt	Tex22	Dgkh	Fam166a	4933402J07Rik
Ints8	Rab2a	Etnk1	Dusp16	Rad23b	Rars2	Ccdc180	Ndufs5	Tekt2	Ppm1b	Rapgef5	Gm41225	1700001O22Rik	Gm20163
Esrp1	Chd7	Kras	Atf7ip	Tmem245	Cfap206	Tdrd7	Mycbp	Zmym4	Plekhh2	Naca	Pcdh9	4930527E20Rik	1700030J22Rik
Virma	Plekhf2	Tuba3b	Wbp11	Ecpas	Smim8	Ncbp1	Mtf1	Hmgb4	Thada	Baz2a	Spertl	1110008P14Rik	6430548M08Rik
Rmdn1	Ints8	Ints13	Strap	Shoc1	Zfp292	Anp32b	Cdca8	Azin2	Eml4	Rnf41	Ndfip2	Tmco5	1700018B08Rik
Wwp1	Esrp1	Fgfr1op2	Plekha5	Ptbp3	Topors	Tgfbr1	Gnl2	Ak2	Map4k3	Rpl41	Gpc5	AA467197	1700012B09Rik
Pnisr	Virma	Med21	Aebp2	Fkbp15	Ndufb6	Stx17	Dnali1	1700086P04Rik	Cdkl4	Rps26	Dzip1	1700020A23Rik	Cypt4
Mms22l	Wwp1	Stk38l	Recql	Slc31a1	Dnaja1	Erp44	Meaf6	Rnf19b	Morn2	Celf5	Ipo5	1700037H04Rik	4930448E22Rik
Map3k7	Pnisr	Ppfibp1	Cmas	Pole3	Smu1	Invs	Oscp1	Bsdc1	Srsf7	Smim24	Tm9sf2	4930556L07Rik	Gm5617
Bach2	Mms22l	Mrps35	C2cd5	Atp6v1g1	Bag1	Tex10	Thrap3	Tssk3	Galm	Mrpl54	Fgf14	1700003F12Rik	1110032A03Rik
Casp8ap2	Map3k7	Ergic2	Etnk1	Megf9	Nfx1	Rnf20	Tekt2	Fam229a	Rmdn2	Eef2	Rps24	Trp53rkb	Iqcf4
Mdn1	Bach2	Caprin2	Kras	Kdm4c	Ube2r2	Ppp3r2	Ago3	Hdac1	Vit	Thop1	4930428N03Rik	Tmem189	BC048562
Ube2j1	Casp8ap2	Sinhcaf	Tuba3b	Ttc39b	Ubap2	Smc2	Zmym4	Kpna6	Nlrc4	Lmnb2	Selenok	1700021F07Rik	Cdk19os
Pnrc1	Mdn1	Dennd5b	Fgfr1op2	Psip1	Ubap1	Fsd1l	Sfpq	Khdrbs1	Dpy30	Oaz1	Prkcd	Atp5e	Gm19395
Rngtt	Ankrd6	Jph1	Tm7sf3	Ccdc171	Kif24	Fktn	Ak2	Pum1	Alk	Csnk1g2	Spcs1	1700008P02Rik	Pldi
Akirin2	Rragd	Eloc	Med21	Bnc2	Fam219a	Tmem38b	Rnf19b	Eya3	Clip4	Abhd17a	Phf7	Cypt12	1700009J07Rik
Orc3	Ube2j1	Ube2w	Stk38l	Cntln	Dctn3	Rad23b	S100pbp	Fam76a	Plb1	Rexo1	Dph3	1700034I23Rik	Theg
Zfp292	Pnrc1	Stau2	Ppfibp1	Haus6	Vcp	Ecpas	Rbbp4	Arid1a	Babam2	Atp8b3	Fam170b	1700052H01Rik	1700020G17Rik
Topors	Rngtt	Rpl7	Mrps35	Dennd4c	Unc13b	Shoc1	Zbtb8os	Ubxn11	Ift172	Mex3d	Lrrc18	Lelp1	Kcnmb4os1
Ndufb6	Akirin2	Tram1	Ergic2	Rps6	Tesk1	Ptbp3	Fam229a	Catsper4	Ppm1g	Reep6	Ccser2	4930442L01Rik	4921536K21Rik
Dnaja1	Zfp292	Ncoa2	Caprin2	Focad	Clta	Zfp37	Hdac1	Stmn1	Prr30	Pcsk4	Ghitm	4930406D18Rik	4930505A04Rik
Bag1	Topors	Arfgef1	Dennd5b	Cdkn2a	Rnf38	Wdr31	Eif3i	Mtfr1l	Agbl5	Rps15	Dydc2	1700013F07Rik	4930403D09Rik
Ube2r2	Ndufb6	Cspp1	Eloc	Elavl2	Zcchc7	Pole3	Tmem39b	Stpg1	Mapre3	Gpx4	Calr3	Tmem56	BC049762
Ubap2	Dnaja1	Vcpip1	Ube2w	Plaa	Dcaf10	Atp6v1g1	Khdrbs1	Srsf10	Dpysl5	Rnf126	Use1	H2afz	2810408A11Rik
Ubap1	Bag1	Pcmtd1	Stau2	Ift74	Tdrd7	Cdk5rap2	Ptp4a2	Rpl11	Cib4	Bsg	Dda1	4930503B20Rik	4930544D05Rik
Kif24	Ube2r2	Rb1cc1	Rpl7	Mysm1	Ncbp1	Megf9	Pef1	Hnrnpr	Ncoa1	Cdc34	Pgls	1700012D16Rik	1700016K19Rik
Vcp	Ubap2	Atp6v1h	Tram1	Hook1	Anp32b	Kdm4c	Snrnp40	Luzp1	Itsn2	Akap8l	Rpl18a	Gm11837	1700020L24Rik
Unc13b	Ubap1	Tcea1	Ncoa2	Usp1	Tgfbr1	Zdhhc21	Pum1	Kdm1a	Fam228b	Actl9	Ccdc124	1700009N14Rik	Dgkeos
Clta	Kif24	Lypla1	Arfgef1	Itgb3bp	Sec61b	Ttc39b	Srsf4	Eif4g3	Pfn4	Rps28	Iqcn	1110017D15Rik	Atp5g1
Rnf38	Vcp	Mrpl15	Cspp1	Jak1	Stx17	Snapc3	Taf12	1700095J12Rik	Gm32442	Ndufa7	Jund	Fam205c	Gm11634
Melk	Unc13b	Tgs1	Cops5	Mier1	Erp44	Psip1	Rcc1	Kif17	1700101O22Rik	Cd320	Lsm4	Fam214b	March10
Zcchc7	Clta	Rps20	Vcpip1	Usp24	Tex10	Ccdc171	Phactr4	Mul1	Gm32828	Fhl4	Isyna1	Gm11213	Atp5h
Fbxo10	Rnf38	Plag1	Pcmtd1	Ttc4	Rnf20	Cntln	Dnajc8	Camk2n1	Gm33037	Rfx4	Tssk6	Aldoart1	St6galnac2.1
Shb	Zcchc7	Rab2a	Rb1cc1	Ssbp3	Ppp3r2	Haus6	Fam76a	Vwa5b1	Ldah	Eid3	Ndufa13	Saxo1os	Gm4419
Tdrd7	Tdrd7	Ccne2	Atp6v1h	Cyb5rl	Smc2	Dennd4c	Ahdc1	Otud3	Pum2	Hsp90b1	1700125H03Rik	Tctex1d1	Gm7008
Ncbp1	Ncbp1	Ints8	Tcea1	Tmem59	Fsd1l	Rps6	Wdtc1	Micos10	Laptm4a	Dram1	Psd3	4921539E11Rik	1700031P21Rik
Anp32b	Anp32b	Dpy19l4	Lypla1	Lrrc42	Fktn	Gm12648	Nudc	Capzb	Nt5c1b	Chpt1	Mfap3l	Lexm	Gm47645
Tgfbr1	Tgfbr1	Esrp1	Mrpl15	Magoh	Tmem38b	Caap1	Ubxn11	Mrto4	Smc6	Arl1	Spata4	Nrd1	1700001K19Rik
Sec61b	Sec61b	Virma	Tgs1	Zyg11b	Rad23b	Ift74	Cep85	Ubr4	Nbas	Slc25a3	Acsl1	1700042G07Rik	Tes3-ps
Erp44	Erp44	Rad54b	Rps20	Tut4	Tmem245	Mysm1	Pafah2	Sdhb	Lpin1	Ccdc38	Saraf	1700021J08Rik	Gm2762
Tex10	Tex10	Rmdn1	Plag1	Prpf38a	Ecpas	Hook1	Stmn1	Spata21	Odc1	Usp44	Letm2	1110065P20Rik	BC048507
Rnf20	Rnf20	Wwp1	Chchd7	Orc1	Shoc1	Usp1	Mtfr1l	Efhd2	Itgb1bp1	Metap2	Adam32	Gm12970	1700001L19Rik
Smc2	Smc2	Usp45	Rab2a	Zfyve9	Ptbp3	Dock7	Maco1	Fhad1	Ywhaq	Fgd6	Adam5	1700037C06Rik	Col4a3bp
Abca1	Abca1	Pnisr	Ccne2	Osbpl9	Zfp37	Atg4c	Rsrp1	Prdm2	Dcdc2c	Ndufa12	Gpat4	1700013G24Rik	1700029F12Rik
Slc44a1	Fsd1l	Mms22l	Ints8	Eps15	Wdr31	Itgb3bp	Srrm1	Zfp933	Allc	Cep83	Polb	AI507597	1700024P04Rik
Fsd1l	Zfp462	Ufl1	Dpy19l4	Rnf11	Pole3	Efcab7	1700029M20Rik	Mad2l2	Rps7	Ube2n	Vdac3	Tprgl	1700003P14Rik
Zfp462	Rad23b	Map3k7	Virma	Faf1	Atp6v1g1	Ube2u	Srsf10	Kif1b	Acp1	Nudt4	Ccdc70	1700015F17Rik	1700024G13Rik
Rad23b	Elp1	Bach2	Rad54b	Agbl4	Cdk5rap2	Mier1	Rpl11	Slc25a33	Sh3yl1	Btg1	Defb33	4930584F24Rik	Samd4
Elp1	Tmem245	Casp8ap2	Cpne3	Spata6	Megf9	Slc35d1	Hnrnpr	Slc2a5	4933406C10Rik	Ccer1	Kbtbd11	1700001C02Rik	Gm49336
Tmem245	Epb41l4b	Mdn1	Rmdn1	Cmpk1	Kdm4c	Usp24	Kdm1a	Rere	Atxn7l1	Gm10754	Upf3a	Gm9970	Spert
Epb41l4b	Ecpas	Rngtt	Wwp1	Efcab14	Zdhhc21	Ttc4	Usp48	Park7	Efcab10	Cep290	Rasa3	1700025M24Rik	Gm10076
Ecpas	Ptbp3	Akirin2	Ccnc	Atpaf1	Psip1	Tmem59	Eif4g3	Camta1	Hdac9	Mgat4c	Spaca7	C530008M17Rik	March11
Shoc1	Pole3	Orc3	Usp45	Uqcrh	Ccdc171	Ndc1	Mul1	Acot7	Prps1l1	Lrriq1	Cdc14b	Thegl	Gm41300
Ptbp3	Atp6v1g1	Rars2	Pnisr	Lrrc41	Cntln	Dmrtb1	Camk2n1	Chd5	Snx13	Tmtc2	Habp4	1700017L05Rik	4930449C09Rik
Snx30	Cdk5rap2	Zfp292	Coq3	Pik3r3	Haus6	Zyg11b	Micos10	Ccdc27	Lrrc72	Ppfia2	Aopep	Gm16226	Gm6569
Pole3	Tle1	Topors	Mms22l	Mast2	Dennd4c	Tut4	Capzb	Actrt2	Crppa	Lin7a	Isca1	1700013M08Rik	Cyhr1
Atp6v1g1	Ptprd	Ndufb6	Ufl1	Gpbp1l1	Rps6	Osbpl9	Mrto4	Mmel1	Dgkb	Glipr1l1	Agtpbp1	1700016H13Rik	Tex33
Cdk5rap2	Mpdz	Dnaja1	Map3k7	Nasp	Gm12648	Eps15	Ubr4	Rer1	Arl4a	Atxn7l3b	Kif27	1700034G24Rik	1700001L05Rik
Tle1	Nfib	Smu1	Casp8ap2	Akr1a1	Caap1	Rnf11	Sdhb	Morn1	Ifrd1	Cct2	Gkap1	1700008B11Rik	5031439G07Rik
Ptprd	Psip1	Bag1	Mdn1	Prdx1	Plaa	Faf1	Spen	Cfap74	Immp2l	Yeats4	Pfn3	4930572K03Rik	H1fnt
Mpdz	Ccdc171	Nfx1	Rngtt	Tesk2	Ift74	Agbl4	Plekhm2	Mrpl20	Pnpla8	Mdm2	Rnf44	Nupr1l	1700037C18Rik
Nfib	Bnc2	Ubap2	Akirin2	Zswim5	Mysm1	Spata6	Fhad1	Ccnl2	G2e3	Mdm1	Nup153	Wbscr25	Gm5767
Zdhhc21	Cntln	Ubap1	Orc3	Eif2b3	Hook1	Stil	Prdm2	Aurkaip1	Scfd1	Grip1	Fam8a1	1700001J03Rik	2610318N02Rik
Psip1	Haus6	Kif24	Rars2	Rps8	Patj	Efcab14	Mad2l2	Ttll10	Nubpl	Tmbim4	Cap2	Fam71f2	Tssk1
Ccdc171	Dennd4c	Vcp	Smim8	Rnf220	Usp1	Atpaf1	Mtor	Nrxn1	Arhgap5	Hmga2	Ranbp9	1700012A03Rik	0610012G03Rik
Bnc2	Rps6	Unc13b	Zfp292	Eri3	Dock7	Uqcrh	Tardbp	Gtf2a1l	Gm35239	Srgap1	Phactr1	1700074P13Rik	Tctex1d2
Cntln	Mllt3	Reck	Topors	Atp6v0b	Itgb3bp	Pik3r3	Pex14	Ppp1r21	Akap6	Usp15	Cage1	Mpp6	Gm15564
Haus6	Focad	Clta	Ndufb6	Ebna1bp2	Efcab7	Mast2	Kif1b	Calm2	Npas3	Tafa2	Cdyl	4921507P07Rik	4930547E14Rik
Dennd4c	Cdkn2a	Rnf38	Dnaja1	Svbp	Ube2u	Gpbp1l1	Slc25a33	Stpg4	Eapp	Slc16a7	Fam217a	Tex37	Gm33912
Rps6	Elavl2	Melk	Smu1	Ybx1	Jak1	Nasp	Slc2a5	Cript	Cfl2	Dctn2	Serpinb6a	1700003E16Rik	4930453N24Rik
Slc24a2	Plaa	Zcchc7	Bag1	Ppih	Mier1	Prdx1	Rere	Pigf	Baz1a	Nemp1	Nqo2	H1fx	4930570E03Rik
Mllt3	Ift74	Dcaf10	Nfx1	Foxj3	Slc35d1	Ccdc163	Park7	Atp6v1e2	Psma6	Ptdss1	Nme8	1700031F10Rik	Atp5o
Focad	Mysm1	Tdrd7	Ubap2	Scmh1	Usp24	Rps8	Camta1	Tmem247	Aldoart2	Sdc2	Arhgap12	BC048671	Fam243
Cdkn2a	Hook1	Ncbp1	Ubap1	Nfyc	Ttc4	Eri3	Acot7	Camkmt	Ttc6	Cpq	Lyzl1	Gm15756	Tcp10a
Elavl2	Usp1	Anp32b	Kif24	Smap2	Tmem59	Atp6v0b	Rpl22	Ppm1b	Togaram1	Mtdh	Crem	1810044D09Rik	1700010I14Rik
Caap1	Dock7	Tgfbr1	Rpp25l	Rlf	Magoh	Cdc20	Morn1	Thada	Mdga2	Rpl30	Gdi2	1700049E22Rik	Tcp10c
Plaa	Jak1	Sec61b	Dctn3	Macf1	Zyg11b	Cfap57	Cfap74	Cox7a2l	Rps29	Vps13b	Prkcq	4922502D21Rik	Tcte2
Ift74	Sgip1	Erp44	Vcp	Ndufs5	Tut4	Ybx1	Gnb1	Eml4	Dmac2l	Cox6c	1700061F12Rik	BC049715	Gm3417
Mysm1	Mier1	Tex10	Unc13b	Akirin1	Zfyve9	Ccdc30	Cdk11b	Map4k3	Atl1	Rgs22	Camk1d	4930579D09Rik	Itpr3os
Jun	Usp24	Tmeff1	Hint2	Mycbp	Osbpl9	Foxj3	Mrpl20	Cdkl4	Actr10	Rnf19a	Fam107b	1700034J05Rik	AC166172.1
Hook1	Dhcr24	Rnf20	Reck	Rragc	Eps15	Scmh1	Ccnl2	Arhgef33	Psma3	Pabpc1	Meig1	1700095K22Rik	March2
Tm2d1	Ssbp3	Smc2	Clta	Sf3a3	Rnf11	Nfyc	Aurkaip1	Morn2	Tomm20l	Ywhaz	Commd3	Gm15873	BC051142
Usp1	Tmem59	Rad23b	Rnf38	Yrdc	Faf1	Rlf	Dvl1	Srsf7	4930404H11Rik	Zfp706	Bmi1	Irgc1	Gm16279
Dock7	Lrrc42	Elp1	Melk	Cdca8	Agbl4	Cap1	Ube2j2	Galm	Ccdc175	Ubr5	Cetn1	Cyp2a12	Gm42418
Raver2	Ndc1	Tmem245	Zcchc7	Gnl2	Spata6	Macf1	Cwf19l2	Rmdn2	Rtn1	Odf1	Riok3	Pmis2	AY036118
Jak1	Glis1	Epb41l4b	Dcaf10	Thrap3	Stil	Ndufs5	Nrxn1	Vit	Lrrc9	Azin1	Cabyr	Gpi1	1700001C19Rik
Sgip1	Magoh	Txn1	Tdrd7	Trappc3	Efcab14	Akirin1	Gtf2a1l	Nlrc4	Ppm1a	Rims2	Osbpl1a	Klk1b8	Ttc7
Mier1	Zyg11b	Ecpas	Ncbp1	Ago3	Atpaf1	Mtf1	Calm2	Dpy30	Tex21	Lrp12	Rnf138	Klk1b9	Gm10308
Usp24	Tut4	Ptbp3	Anp32b	Ago4	Uqcrh	Cdca8	Stpg4	Lclat1	Hspa2	Gm41311	Nol4	Klk1b26	1700001G01Rik
Ssbp3	Zfyve9	Pole3	Tgfbr1	Clspn	Lrrc41	Gnl2	Cript	Clip4	Fut8	Oxr1	Tpgs2	1700028J19Rik	AW554918
Tmem59	Osbpl9	Atp6v1g1	Sec61b	Psmb2	Pik3r3	Meaf6	Camkmt	Spdya	Gphn	Eif3e	Camk4	Gm15517	4930471G03Rik
Lrrc42	Eps15	Cdk5rap2	Stx17	Zmym4	Mast2	Oscp1	Ppm1b	Ppp1cb	Rdh11	Csmd3	Fam53c	Fam71e1	1700034E13Rik
Ndc1	Rnf11	Tle1	Erp44	Sfpq	Gpbp1l1	Thrap3	Thada	Babam2	Rad51b	Eif3h	Etf1	Gm45441	Tex43
Glis1	Faf1	Kdm4c	Tex10	Zmym6	Nasp	Ago3	Cox7a2l	Rbks	Srsf5	Rad21	Paip2	Gm9999	Ccdc192
Magoh	Agbl4	Mpdz	Tmeff1	Ak2	Prdx1	Ago4	Eml4	Gpn1	Cox16	Ext1	Spata24	1700015G11Rik	Pqlc1
Scp2	Spata6	Zdhhc21	Rnf20	Rnf19b	Rps8	Psmb2	Slc8a1	Ift172	Synj2bp	1700015H07Rik	Dnajc18	Gm44933	1700020D05Rik
Zyg11b	Cmpk1	Psip1	Smc2	S100pbp	Rnf220	Zmym4	Map4k3	Ppm1g	Sipa1l1	Mtbp	Cystm1	Prss23os	Malat1
Tut4	Uqcrh	Ccdc171	Rad23b	Rbbp4	Eri3	Sfpq	Cdkl4	Gtf3c2	Rgs6	Derl1	Pabpc2	C230038L03Rik	Gm550
Zfyve9	Pik3r3	Bnc2	Elp1	Hdac1	Dmap1	Zmym6	Arhgef33	Prr30	Dpf3	Tbc1d31	Kctd16	Gm5901	1700092M07Rik
Osbpl9	Mast2	Cntln	Tmem245	Eif3i	Atp6v0b	Ak2	Morn2	Agbl5	Zfyve1	Atad2	Sh3rf2	Rnf141	1700017D01Rik
Eps15	Gpbp1l1	Haus6	Epb41l4b	Txlna	Cdc20	Rnf19b	Srsf7	Dpysl5	Rbm25	Rnf139	Ppp2r2b	4930571K23Rik	1700025F22Rik
Rnf11	Nasp	Dennd4c	Txn1	Khdrbs1	Ebna1bp2	S100pbp	Hnrnpll	Cib4	Psen1	Ndufb9	Dpysl3	Ccdc189	Ms4a13
Faf1	Akr1a1	Rps6	Ecpas	Ptp4a2	Ybx1	Rbbp4	Atl2	Drc1	Bbof1	Gm36677	Trim36	1700120K04Rik	1700028P14Rik
Agbl4	Prdx1	Mllt3	Shoc1	Zcchc17	Ppih	Hdac1	Cdc42ep3	Hadha	Arel1	Pvt1	Fem1c	1700029B22Rik	1700122C19Rik
Spata6	Zswim5	Focad	Ptbp3	Snrnp40	Foxj3	Eif3i	Ndufaf7	Dnajc27	Fcf1	Gm41335	Ap3s1	D7Ertd443e	4933411K16Rik
Cmpk1	Eif2b3	Cdkn2a	Fkbp15	Pum1	Scmh1	Tmem234	Vit	Ncoa1	Ylpm1	Asap1	Pudp	Acte1	Gm16726
Uqcrh	Rps8	Elavl2	Pole3	Mecr	Nfyc	Khdrbs1	Birc6	Fam228b	Prox2	Fam135b	Zfp474	Gm15350	Neurl1a
Pik3r3	Tmem53	Caap1	Atp6v1g1	Srsf4	Rlf	Ptp4a2	Spast	Pfn4	Acyp1	Col22a1	Gykl1	1700029H14Rik	1700019N19Rik
Mast2	Rnf220	Plaa	Cdk5rap2	Epb41	Macf1	Col16a1	Dpy30	Atad2b	Tmed10	Chrac1	4930511M06Rik	AF366264	Hypm
Gpbp1l1	Eri3	Ift74	Tle1	Ythdf2	Ndufs5	Pef1	Memo1	Gm32828	Flvcr2	Ptp4a3	Rps14	BB014433	Cypt1
Nasp	Atp6v0b	Mysm1	Kdm4c	Taf12	Akirin1	Snrnp40	Spdya	Gm33037	Ttll5	Mroh5	Csnk1a1	Adam3	1700080O16Rik
Akr1a1	St3gal3	Hook1	Mpdz	Phactr4	Mycbp	Pum1	Ppp1cb	Pum2	Ift43	Eef1d	St8sia3os	Proscos	Fam122c
Prdx1	Ptprf	Usp1	Zdhhc21	Dnajc8	Sf3a3	Srsf4	Babam2	Laptm4a	Angel1	Grina	Stard6	Gm39164	Gm6760
Eif2b3	Cdc20	Jak1	Ttc39b	Eya3	Yrdc	Ythdf2	Ift172	Wdr35	Lrrc74a	Spatc1	Mbd2	1700011L22Rik	Tsga8
Rps8	Ebna1bp2	Mier1	Psip1	Rpa2	Cdca8	Phactr4	Ppm1g	Nt5c1b	Tmem63c	Exosc4	Rpl17	4930579O11Rik	Gm614
Rnf220	Svbp	Usp24	Ccdc171	Stx12	Gnl2	Dnajc8	Gtf3c2	Smc6	Gstz1	Scrt1	Ier3ip1	2210011C24Rik	4930570D08Rik
Eri3	Ybx1	Ssbp3	Bnc2	Wasf2	Oscp1	Eya3	Slc30a3	Ddx1	Nrxn3	Tmem249	Pias2	Gm10638	mt-Nd1
Atp6v0b	Ppih	Tmem59	Cntln	Nudc	Thrap3	Ahdc1	Agbl5	Nbas	Cep128	Rpl8	Cmtm2b	4933402J07Rik	mt-Nd2
St3gal3	Foxj3	Lrrc42	Haus6	Arid1a	Ago3	Nudc	Drc1	Lpin1	Ston2	1700041B01Rik	Cmtm2a	Tepp	mt-Co1
Ptprf	Scmh1	Ndc1	Dennd4c	Hmgn2	Psmb2	Arid1a	Selenoi	Pdia6	Spata7	Ankrd54	Arl2bp	Gm20163	mt-Co2
Cdc20	Nfyc	Glis1	Rps6	Sh3bgrl3	Zmym4	Ubxn11	Hadha	Odc1	Zc3h14	Micall1	Herpud1	1700030J22Rik	mt-Atp6
Ebna1bp2	Rlf	Dmrtb1	Mllt3	Cep85	Sfpq	Cep85	Rab10	Itgb1bp1	Efcab11	Pick1	Mt1	6430548M08Rik	mt-Co3
Svbp	Macf1	Magoh	Focad	Pdik1l	Zmym6	Stmn1	1110002L01Rik	Ywhaq	Calm1	Ddx17	Aktip	1700018B08Rik	mt-Nd3
Ybx1	Ndufs5	Zyg11b	Cdkn2a	Stmn1	Ak2	Mtfr1l	Asxl2	Dcdc2c	Rps6ka5	Fam227a	Rbl2	Gm34263	mt-Nd4
Ppih	Akirin1	Tut4	Elavl2	Mtfr1l	Rnf19b	Maco1	Dtnb	Allc	Catsperb	Cby1	Tent4b	Cypt4	mt-Nd5
Foxj3	Mycbp	Prpf38a	Caap1	Maco1	S100pbp	Rsrp1	Pomc	Rps7	Tc2n	Tomm22	Rnaseh2a	1700110K17Rik	mt-Cytb
Scmh1	Sf3a3	Orc1	Plaa	Rsrp1	Rbbp4	Clic4	Dnajc27	Acp1	Trip11	Tnrc6b	Syce2	4930448E22Rik	NA
Nfyc	Mtf1	Zfyve9	Ift74	Syf2	Hdac1	Srrm1	Cenpo	Sh3yl1	Atxn3	St13	Dnajb1	Gm5617	NA
Smap2	Yrdc	Osbpl9	Mysm1	Clic4	Eif3i	1700029M20Rik	Ncoa1	Bcap29	Ubr7	Dnajb7	Ndufb7	1110032A03Rik	NA
Rlf	Cdca8	Eps15	Hook1	Srrm1	Tmem234	Srsf10	Fam228a	4933406C10Rik	Btbd7	Ep300	Tsnaxip1	4933407I05Rik	NA
Cap1	Gnl2	Rnf11	Tm2d1	Srsf10	Khdrbs1	Rpl11	Pfn4	Atxn7l1	Cox8c	Rangap1	Vps4a	Iqcf4	NA
Macf1	Thrap3	Faf1	Usp1	Rpl11	Ptp4a2	Hnrnpr	Gm32828	Efcab10	Gm29508	Desi1	Wwp2	BC048562	NA
Ndufs5	Ago3	Agbl4	Raver2	Hnrnpr	Snrnp40	Kdm1a	Pum2	Hdac9	Fam181a	Xrcc6	Pmfbp1	Gm2449	NA
Akirin1	Clspn	Spata6	Jak1	Luzp1	Pum1	Cdc42	Laptm4a	Prps1l1	Otub2	Snu13	Bco1	Gm19395	NA
Mycbp	Psmb2	Cmpk1	Mier1	Kdm1a	Srsf4	Eif4g3	Wdr35	Snx13	Clmn	Wbp2nl	Hsbp1	Pldi	NA
Pou3f1	Zmym4	Efcab14	Usp24	Cdc42	Ythdf2	Ddost	Smc6	Lrrc72	4930408O17Rik	Ndufa6	Osgin1	Gm30853	NA
Sf3a3	Sfpq	Atpaf1	Ssbp3	Usp48	Phactr4	Micos10	Ddx1	Crppa	Papola	Tcf20	Dnaaf1	1700009J07Rik	NA
Mtf1	Zmym1	Uqcrh	Tmem59	Eif4g3	Dnajc8	Capzb	Nbas	Dgkb	Setd3	Arfgap3	Cox4i1	Theg	NA
Cdca8	Hmgb4	Pik3r3	Lrrc42	Ddost	Eya3	Mrto4	Pdia6	Arl4a	Ccnk	Pacsin2	Trappc2l	1700017N19Rik	NA
Gnl2	Phc2	Mast2	Glis1	Micos10	Rpa2	Ubr4	Nol10	Arl4aos	Ppp2r5c	Efcab6	Rpl13	1700020G17Rik	NA
Meaf6	Ak2	Gpbp1l1	Magoh	Ubr4	Stx12	Sdhb	Odc1	Ifrd1	Dync1h1	Parvg	Spata33	Kcnmb4os1	NA
Eva1b	S100pbp	Nasp	Scp2	Sdhb	Nudc	Fhad1	Itgb1bp1	Immp2l	Hsp90aa1	Nup50	Ccsap	4921536K21Rik	NA
Thrap3	Rbbp4	Akr1a1	Zyg11b	Fbxo42	Arid1a	Prdm2	Ywhaq	Dnajb9	Mok	Smc1b	4930567H12Rik	Spata48	NA
Ago3	Marcksl1	Prdx1	Tut4	Prdm2	Dhdds	Vps13d	Taf1b	Pnpla8	Ankrd9	Atxn10	Ccdc7a	4930505A04Rik	NA
Clspn	Hdac1	Zswim5	Prpf38a	Vps13d	Ubxn11	Mad2l2	Kidins220	G2e3	Tnfaip2	Zdhhc25	Ccdc7b	4930403D09Rik	NA
Psmb2	Eif3i	Eif2b3	Orc1	Mtor	Cep85	Mtor	Rps7	Strn3	Eif5	Creld2	Iqcm	BC049762	NA
Zmym4	Tmem234	Rps8	Zfyve9	Tardbp	Stmn1	Exosc10	Acp1	Nubpl	Mark3	Ttll8	Ppp1r11	2810408A11Rik	NA
Sfpq	Txlna	Kif2c	Osbpl9	Pex14	Mtfr1l	Tardbp	Cbll1	Arhgap5	Bag5	Dennd6b	Abcf1	4930544D05Rik	NA
Zmym1	Khdrbs1	Rnf220	Eps15	Cenps	Maco1	Pex14	Bcap29	Gm35239	Atp5mpl	Syce3	Ppp1r10	Slfn5os	NA
Hmgb4	Ptp4a2	Eri3	Rnf11	Pgd	Rsrp1	Kif1b	Cog5	Akap6	Tdrd9	Acr	Cchcr1	1700020L24Rik	NA
Phc2	Zcchc17	Atp6v0b	Faf1	Kif1b	Srrm1	Ube4b	4933406C10Rik	Npas3	Pacs2	Rabl2	Aif1	C030037D09Rik	NA
Ak2	Snrnp40	St3gal3	Agbl4	Ube4b	1700029M20Rik	Rere	Efcab10	Eapp	Tex22	Cntn1	Bag6	Dgkeos	NA
S100pbp	Pum1	Ptprf	Spata6	Ctnnbip1	Srsf10	Park7	Prps1l1	Cfl2	Rapgef5	Pdzrn4	Csnk2b	Atp5g1	NA
Rbbp4	Srsf4	Cdc20	Cmpk1	Slc25a33	Eloa	Camta1	Snx13	Psma6	Macc1	Pphln1	Lsm2	Gm11634	NA
Marcksl1	Epb41	Ebna1bp2	Efcab14	Rere	Rpl11	Acot7	Arl4a	Aldoart2	Naca	Asb8	Hspa1l	March10	NA
Hdac1	Ythdf2	Svbp	Atpaf1	Errfi1	Hnrnpr	Rpl22	Arl4aos	Ralgapa1	Ptges3	Ccdc184	Nelfe	1700096J18Rik	NA
Eif3i	Phactr4	Ybx1	Uqcrh	Park7	Luzp1	Cep104	Immp2l	Ttc6	Baz2a	Lmbr1l	Fkbpl	Atp5h	NA
Tmem234	Dnajc8	Ppih	Lrrc41	Per3	Kdm1a	Morn1	Lrrn3	Togaram1	Rnf41	Tmbim6	Rps18	St6galnac2.1	NA
Txlna	Eya3	Foxj3	Pik3r3	Vamp3	Cdc42	Cfap74	Dnajb9	Mdga2	Rpl41	Atf1	Ggnbp1	Gm4419	NA
Khdrbs1	Rpa2	Scmh1	Mast2	Camta1	Eif4g3	Gnb1	Pnpla8	Rps29	Rps26	Krt88	Uqcc2	Gm7008	NA
Ptp4a2	Ppp1r8	Nfyc	Gpbp1l1	Phf13	Hp1bp3	Cdk11b	Scfd1	Klhdc1	Smim24	Spryd3	Rps10	1700031P21Rik	NA
Zcchc17	Fam76a	Smap2	Nasp	Acot7	Ddost	Mrpl20	Strn3	Nemf	Mrpl54	Pfdn5	Ilrun	Gm47645	NA
Snrnp40	Wasf2	Rlf	Akr1a1	Rpl22	Pink1	Ccnl2	Hectd1	Dmac2l	Eef2	Pcbp2	Tcp11	Gm6657	NA
Pum1	Nudc	Pabpc4	Prdx1	Gnb1	Micos10	Aurkaip1	Arhgap5	Tmx1	Thop1	Cbx5	Armc12	Fam71d	NA
Srsf4	Arid1a	Macf1	Zswim5	Cdk11b	Capzb	Dvl1	Npas3	Actr10	Lmnb2	Gtsf1	Srpk1	1700001K19Rik	NA
Epb41	Hmgn2	Ndufs5	Eif2b3	Ssu72	Mrto4	Ube2j2	Eapp	Psma3	Oaz1	Gtsf2	Pim1	Apopt1	NA
Phactr4	Dhdds	Akirin1	Rps8	Mrpl20	Ubr4	Cwf19l2	Baz1a	Tomm20l	Dot1l	Pdgfd	Zfand3	4933417A18Rik	NA
Dnajc8	Lin28a	Mycbp	Rnf220	Ccnl2	Sdhb	Nrxn1	Psma6	Ccdc175	Izumo4	Ddi1	Btbd9	Gm2762	NA
Eya3	Sh3bgrl3	Utp11	Eri3	Aurkaip1	Spen	Gtf2a1l	Ralgapa1	Rtn1	Csnk1g2	Dync2h1	Dnah8	BC048507	NA
Rpa2	Cep85	Sf3a3	Atp6v0b	Ube2j2	Prdm2	Fbxo11	Slc25a21	Lrrc9	Atp8b3	Tmem123	Rsph1	1700029F12Rik	NA
Stx12	Stmn1	Mtf1	St3gal3	Sdf4	Vps13d	Calm2	Mipol1	Pcnx4	Mex3d	Cfap300	Rrp1	1700024P04Rik	NA
Fam76a	Maco1	Yrdc	Ptprf	Fbxo11	Mtor	Stpg4	Ttc6	Ppm1a	Reep6	Cep126	Agpat3	1700084D21Rik	NA
Wasf2	Tmem50a	Cdca8	Med8	Msh2	Exosc10	Srbd1	Pnn	Prkch	Pcsk4	Arhgap42	Ube2g2	1700003P14Rik	NA
Nudc	Rsrp1	Gnl2	Ebna1bp2	Epcam	Tardbp	Camkmt	Togaram1	Ppp2r5e	Rps15	Cntn5	Pttg1ip	3110070M22Rik	NA
Arid1a	Clic4	Meaf6	Svbp	Calm2	Pex14	Ppm1b	Rps29	Tex21	Pwwp3a	Cep57	Spatc1l	1700024G13Rik	NA
Hmgn2	Srrm1	Thrap3	P3h1	Cript	Kif1b	Lrpprc	Dnaaf2	Hspa2	Gpx4	Fam76b	Gstt4	Gm49965	NA
Sh3bgrl3	Rcan3	Trappc3	Ybx1	Pigf	Ube4b	Thada	Klhdc1	Ppp1r36	Arid3a	Amotl1	Tfam	Samd4	NA
Cep85	Srsf10	Ago3	Ppih	Srbd1	Slc25a33	Cox7a2l	Klhdc2	Fut8	Rnf126	Ankrd49	Phyhipl	ccdc198	NA
Stmn1	Rpl11	Clspn	Foxj3	Camkmt	Rere	Eml4	Nemf	Gphn	Bsg	Cep295	Ccdc6	Gm49336	NA
Maco1	Hnrnpr	Psmb2	Scmh1	Ppm1b	Park7	Map4k3	Dmac2l	Atp6v1d	Cdc34	Deup1	Ctnna3	4930429C20Rik	NA
Tmem50a	Luzp1	Zmym4	Nfyc	Lrpprc	Vamp3	Cdkl4	Cdkl1	Eif2s1	Akap8l	Fat3	Mcu	Spert	NA
Rsrp1	Kdm1a	Sfpq	Smap2	Thada	Camta1	Sos1	Map4k5	Rdh11	Cyp4f39	Naalad2	Tbata	Gm41300	NA
Clic4	Cdc42	Phc2	Rlf	Cox7a2l	Acot7	Arhgef33	Atl1	Rad51b	Morc2b	Mbd3l1	Sar1a	4930449C09Rik	NA
Srrm1	Usp48	Ak2	Macf1	Eml4	Rpl22	Morn2	Sav1	Srsf5	Actl9	Muc16	Hk1	Gm6569	NA
Rcan3	Eif4g3	Rnf19b	Ndufs5	Srsf7	Morn1	Dhx57	Actr10	Cox16	Rab11b	Ubl5	Cep85l	Cyhr1	NA
Srsf10	Hp1bp3	S100pbp	Akirin1	Hnrnpll	Cfap74	Srsf7	Psma3	Synj2bp	Rps28	Eif3g	Pkib	Tex33	NA
Fuca1	Ddost	Rbbp4	Mycbp	Prkd3	Gnb1	Hnrnpll	Arid4a	Sipa1l1	Ndufa7	Pde4a	Fam229b	1700001L05Rik	NA
Rpl11	Camk2n1	Zbtb8os	Utp11	Cebpz	Cdk11b	Atl2	Tomm20l	Rgs6	Fhl4	Keap1	Cep57l1	5031439G07Rik	NA
Hnrnpr	Micos10	Marcksl1	Sf3a3	Gpatch11	Ssu72	Cdc42ep3	Timm9	Dpf3	Rfx4	Carm1	Snx3	Odf3b	NA
Luzp1	Capzb	Hdac1	Yrdc	Heatr5b	Mrpl20	Ndufaf7	Ccdc175	Rbm25	Slc41a2	Tmem205	Rp2	H1fnt	NA
Kdm1a	Mrto4	Eif3i	Cdca8	Strn	Ccnl2	Cebpz	Rtn1	Numb	Eid3	Ccdc159	H2al3	1700037C18Rik	NA
Cdc42	Ubr4	Tmem234	Gnl2	Fam98a	Aurkaip1	Vit	Lrrc9	Heatr4	Hcfc2	Plppr2	Akap4	Sept12	NA
Usp48	Rcc2	Txlna	Meaf6	Ttc27	Dvl1	Ttc27	Mnat1	Dnal1	Hsp90b1	Elof1	Asb9	Gm5767	NA
Eif4g3	Sdhb	Khdrbs1	Mrps15	Birc6	Ube2j2	Birc6	Slc38a6	Bbof1	Dram1	Rp9	Sh3kbp1	Efcab1	NA
Hp1bp3	Spen	Ptp4a2	Thrap3	Yipf4	Sdf4	Yipf4	Ppp2r5e	Lin52	Chpt1	Bbs9	Prdx4	2610318N02Rik	NA
Ddost	Ddi2	Zcchc17	Trappc3	Spast	Cwf19l2	Spast	Syne2	Fcf1	Anks1b	Herpud2	1700003E24Rik	0610012G03Rik	NA
Micos10	Prdm2	Snrnp40	Ago3	Memo1	Nrxn1	Memo1	Hspa2	Ylpm1	Slc25a3	Spata19	Zcchc13	4930547E14Rik	NA
Capzb	Pramef12	Pum1	Ago1	Ypel5	Fbxo11	Lclat1	Ppp1r36	Acyp1	Cfap54	Opcml	Cylc1	4930453N24Rik	NA
Ubr4	Vps13d	Mecr	Ago4	Wdr43	Epcam	Spdya	Fut8	Zc2hc1c	Cdk17	Ddx25	Cpxcr1	4930428D20Rik	NA
Rcc2	Mtor	Srsf4	Clspn	Spdya	Calm2	Ppp1cb	Gphn	Flvcr2	Ccdc38	Acrv1	Tspan6	4930570E03Rik	NA
Sdhb	Exosc10	Epb41	Psmb2	Ppp1cb	Cript	Babam2	Atp6v1d	Ttll5	Snrpf	Pknox2	Tmsb15a	Atp5o	NA
Spen	Tardbp	Ythdf2	Zmym4	Babam2	Srbd1	Mrpl33	Eif2s1	Ift43	Usp44	Ccdc15	Tex13a	Fam243	NA
Ddi2	Pex14	Taf12	Sfpq	Mrpl33	Camkmt	Ift172	Rdh11	Angel1	Metap2	Nrgn	Vsig1	Gm34035	NA
Prdm2	Pgd	Trnau1ap	Zmym6	Slc4a1ap	Ppm1b	Ppm1g	Dcaf5	Lrrc74a	Ndufa12	Spa17	Arhgef6	Tcp10a	NA
Vps13d	Kif1b	Phactr4	Ak2	Nrbp1	Lrpprc	Gtf3c2	Erh	Tmem63c	Cep83	Siae	Ctag2	Tcp10c	NA
Mtor	Ube4b	Dnajc8	Rnf19b	Ppm1g	Dync2li1	Slc30a3	Srsf5	Gstz1	Ube2n	Tbrg1	4930486I03Rik	Tcte2	NA
Exosc10	Rere	Eya3	S100pbp	Gtf3c2	Thada	Agbl5	Cox16	Samd15	Nudt4	Tmem225	4933415F23Rik	Itpr3os	NA
Tardbp	Errfi1	Rpa2	Rbbp4	Atraid	Cox7a2l	Selenoi	Synj2bp	Slirp	Btg1	1700063D05Rik	4931428L18Rik	Gm49796	NA
Pex14	Park7	Ppp1r8	Zbtb8os	Ost4	Eml4	Hadhb	Rbm25	Snw1	Ccer1	Tbcel	4930403P22Rik	1700063J08Rik	NA
Kif1b	Camta1	Stx12	Marcksl1	Hadhb	Map4k3	Hadha	Psen1	Nrxn3	Gm10754	Usp2	Gm8251	AC166172.1	NA
Ube4b	Phf13	Wasf2	Hdac1	Hadha	Sos1	Rab10	Numb	Cep128	Poc1b	Rps25	1700019D03Rik	March2	NA
Rere	Acot7	Nudc	Eif3i	Rab10	Arhgef33	1110002L01Rik	Dnal1	Ston2	Cep290	Dscaml1	Cd55b	BC051142	NA
Errfi1	Rpl22	Arid1a	Tmem234	Asxl2	Morn2	Asxl2	Bbof1	Spata7	Mgat4c	Pafah1b2	1700019P21Rik	Vars	NA
Park7	Ski	Hmgn2	Txlna	Dtnb	Dhx57	Dtnb	Lin52	Zc3h14	Lrriq1	Cadm1	Gm10138	2310061I04Rik	NA
Vamp3	Gnb1	Dhdds	Khdrbs1	Ncoa1	Srsf7	Dnajc27	Isca2	Efcab11	Tmtc2	Rbm7	1700025G04Rik	Gm16279	NA
Camta1	Cdk11b	Sh3bgrl3	Ptp4a2	Itsn2	Hnrnpll	Cenpo	Ylpm1	Tdp1	Mettl25	Timm8b	Teddm2	Gm42418	NA
Phf13	Ssu72	Cep85	Zcchc17	Fam228b	Atl2	Ncoa1	Mlh3	Calm1	Ppfia2	Btg4	4930518J20Rik	AY036118	NA
Rpl22	Mrpl20	Stmn1	Snrnp40	Sf3b6	Cdc42ep3	Fam228a	Acyp1	Rps6ka5	Lin7a	Rdx	1700016C15Rik	1700001C19Rik	NA
Prdm16	Ccnl2	Mtfr1l	Pum1	Ubxn2a	Ndufaf7	Pfn4	Ttll5	Catsperb	Glipr1l1	Ddx10	1700056E22Rik	Ttc7	NA
Ski	Aurkaip1	Maco1	Mecr	Atad2b	Cebpz	Sf3b6	Ift43	Tc2n	Atxn7l3b	Cul5	1700007P06Rik	Gm10308	NA
Gnb1	Ube2j2	Tmem50a	Srsf4	Pum2	Vit	Atad2b	Angel1	Trip11	Zfc3h1	Dnaja4	1700034H15Rik	1700001G01Rik	NA
Cdk11b	Sdf4	Rsrp1	Epb41	Laptm4a	Ttc27	Gm32828	Pomt2	Atxn3	Cct2	Scaper	Atp5c1	4930471G03Rik	NA
Ssu72	Noc2l	Syf2	Ythdf2	Wdr35	Birc6	Gm33037	Gstz1	Ubr7	Mdm2	1700041C23Rik	H2al2a	1700034E13Rik	NA
Mrpl20	Nrxn1	Clic4	Taf12	Smc6	Yipf4	Pum2	Samd15	Btbd7	Mdm1	Cox5a	Fam166a	Tex43	NA
Ccnl2	Fbxo11	Srrm1	Trnau1ap	Rad51ap2	Spast	Laptm4a	Alkbh1	Cox8c	Grip1	Scamp2	1700001O22Rik	Ccdc192	NA
Aurkaip1	Msh6	Srsf10	Phactr4	Ddx1	Memo1	Wdr35	Slirp	Otub2	Tmbim4	Ubl7	4930527E20Rik	Pqlc1	NA
Ube2j2	Msh2	Rpl11	Dnajc8	Nbas	Lclat1	Smc6	Snw1	Ddx24	Ppm1h	Ccdc33	4933409G03Rik	1700095A13Rik	NA
Sdf4	Epcam	Hnrnpr	Eya3	Rock2	Wdr43	Ddx1	Cep128	Ppp4r4	Usp15	Tbc1d21	Prdx6b	Malat1	NA
Noc2l	Calm2	Luzp1	Rpa2	Pdia6	Spdya	Nbas	Tshr	Ak7	Tafa2	Arih1	Tmco5	Gm550	NA
Cwf19l2	Srbd1	Kdm1a	Stx12	Odc1	Ppp1cb	Gm36235	Gtf2a1	Papola	Slc16a7	Pkm	AV039307	1700092M07Rik	NA
Nrxn1	Camkmt	Cdc42	Wasf2	Adam17	Babam2	Rock2	Ston2	Setd3	4930484H19Rik	Thsd4	4930417H01Rik	1700017D01Rik	NA
Fbxo11	Ppm1b	Usp48	Nudc	Ywhaq	Mrpl33	Pdia6	Galc	Ccnk	Dctn2	Tle3	1700020A23Rik	1700025F22Rik	NA
Msh6	Lrpprc	Eif4g3	Arid1a	Taf1b	Slc4a1ap	Nol10	Spata7	Ppp2r5c	Ndufa4l2	Rplp1	1700037H04Rik	Ms4a13	NA
Msh2	Thada	Hp1bp3	Hmgn2	Rrm2	Ift172	Odc1	Zc3h14	Dync1h1	Nemp1	Paqr5	Kif16bos	Gm35554	NA
Epcam	Zfp36l2	Ddost	Dhdds	Mboat2	Nrbp1	Ywhaq	Efcab11	Hsp90aa1	Uqcrb	Spesp1	1700108N11Rik	4430402I18Rik	NA
Calm2	Cox7a2l	Micos10	Sh3bgrl3	Kidins220	Ppm1g	Taf1b	Tdp1	Wdr20	Ptdss1	Iqch	4930556L07Rik	March5	NA
Srbd1	Eml4	Capzb	Cep85	Rps7	Gtf3c2	Kidins220	Calm1	Mok	Sdc2	Rab11a	1700003F12Rik	1700122C19Rik	NA
Camkmt	Map4k3	Mrto4	Stmn1	Dld	Mapre3	Rps7	Ccdc88c	Rcor1	Cpq	Clpx	Trp53tg5	4933411K16Rik	NA
Ppm1b	Sos1	Ubr4	Mtfr1l	Bcap29	Hadhb	Myt1l	Catsperb	Eif5	Mtdh	Oaz2	Trp53rkb	Gm15491	NA
Lrpprc	Srsf7	Rcc2	Maco1	Cog5	Hadha	Acp1	Trip11	Mark3	Rpl30	Csnk1g1	Tmem189	Gm16726	NA
Thada	Hnrnpll	Sdhb	Tmem50a	Hbp1	Rab10	Dld	Atxn3	Bag5	Vps13b	Herc1	1700021F07Rik	Neurl1a	NA
Zfp36l2	Prkd3	Fbxo42	Rsrp1	Prkar2b	Asxl2	Cbll1	Itpk1	Atp5mpl	Cox6c	Tln2	Atp5e	1700054A03Rik	NA
Cox7a2l	Cebpz	Spen	Syf2	Nampt	Dtnb	Bcap29	Btbd7	Tdrd9	Rgs22	Rora	1700008P02Rik	1700019N19Rik	NA
Eml4	Gpatch11	Ddi2	Srrm1	Hdac9	Dnajc27	Cog5	Cox8c	Pacs2	Rnf19a	Gtf2a2	Cypt12	Hypm	NA
Map4k3	Strn	Prdm2	Srsf10	Snx13	Ncoa1	4933406C10Rik	Fam181a	Tex22	Pabpc1	Sltm	4933429H19Rik	H2al1n	NA
Sos1	Crim1	Vps13d	Rpl11	Arl4a	Itsn2	Prps1l1	Ddx24	Rapgef5	Ywhaz	Tcf12	1700034I23Rik	1700080O16Rik	NA
Srsf7	Ttc27	Plod1	Hnrnpr	Ifrd1	Sf3b6	Snx13	Ppp4r4	Macc1	Ubr5	Mns1	1700052H01Rik	Fam122c	NA
Atl2	Birc6	Mtor	Luzp1	Dock4	Atad2b	Arl4a	Ak7	Naca	Odf1	Tex9	Vmn2r7	Gm6760	NA
Prkd3	Yipf4	Exosc10	Kdm1a	Immp2l	Gm32828	Immp2l	Papola	Ptges3	Azin1	Gm27211	Rps3a1	Gm6812	NA
Cebpz	Spast	Tardbp	Cdc42	Pnpla8	Gm33037	Dnajb9	Setd3	Baz2a	Rims2	Arpp19	Lelp1	1700020N15Rik	NA
Gpatch11	Dpy30	Pex14	Usp48	Strn3	Pum2	Pnpla8	Ccnk	Rpl41	Oxr1	Mapk6	4930442L01Rik	Tsga8	NA
Strn	Memo1	Cenps	Eif4g3	Hectd1	Laptm4a	G2e3	Yy1	Rps26	Eif3e	Leo1	4930406D18Rik	Gm14773	NA
Crim1	Wdr43	Kif1b	Hp1bp3	Arhgap5	Wdr35	Scfd1	Wdr25	Smim24	Pkhd1l1	Elovl5	Pifo	1700084M14Rik	NA
Ttc27	Ppp1cb	Ube4b	Ddost	Eapp	Smc6	Strn3	Ppp2r5c	Fzr1	Csmd3	Eef1a1	1700013F07Rik	Gm5941	NA
Birc6	Babam2	Ctnnbip1	Micos10	Cfl2	Rad51ap2	Hectd1	Dync1h1	Mrpl54	Eif3h	Cd109	Tmem56	BC061195	NA
Yipf4	Mrpl33	Slc25a33	Capzb	Baz1a	Ddx1	Nubpl	Hsp90aa1	Eef2	Rad21	Cox7a2	4930503B20Rik	1700010D01Rik	NA
Spast	Slc4a1ap	Rere	Mrto4	Psma6	Nbas	Arhgap5	Wdr20	Pias4	Ext1	Tmem30a	1700012D16Rik	Gm614	NA
Dpy30	Nrbp1	Errfi1	Ubr4	Ralgapa1	Rock2	Npas3	Mok	Thop1	Dscc1	Filip1	Impad1	4930570D08Rik	NA
Memo1	Ppm1g	Park7	Rcc2	Mipol1	Pdia6	Cfl2	Rcor1	Lmnb2	Mtbp	Irak1bp1	1700123O12Rik	Cypt3	NA
Lclat1	Gtf3c2	Vamp3	Sdhb	Sec23a	Nol10	Baz1a	Eif5	Oaz1	Derl1	Me1	Gm136	4933400A11Rik	NA
Ypel5	Ost4	Camta1	Spen	Trappc6b	Odc1	Psma6	Mark3	Dot1l	Tbc1d31	Cep162	1700009N14Rik	mt-Nd1	NA
Wdr43	Cenpa	Dnajc11	Prdm2	Pnn	Cpsf3	Ralgapa1	Bag5	Izumo4	Atad2	Morf4l1	1110017D15Rik	mt-Nd2	NA
Ppp1cb	Hadhb	Phf13	Vps13d	Togaram1	Adam17	Slc25a21	Tdrd9	Csnk1g2	Rnf139	Paqr9	Ccl27a	mt-Co1	NA
Babam2	Hadha	Acot7	Plod1	Prpf39	Ywhaq	Mipol1	Brf1	Abhd17a	Ndufb9	Atp1b3	Fam205c	mt-Co2	NA
Mrpl33	Rab10	Rpl22	Mtor	Fkbp3	Taf1b	Ttc6	Tex22	Atp8b3	Gm36677	Rnf7	Aknaos	mt-Atp6	NA
Slc4a1ap	Asxl2	Rer1	Exosc10	Mis18bp1	Kidins220	Sec23a	Esyt2	Mex3d	Gm29904	Nmnat3	Gm11213	mt-Co3	NA
Nrbp1	Dtnb	Ski	Tardbp	Rps29	Rps7	Trappc6b	Naca	Pcsk4	Gm41335	Faiml	Aldoart1	mt-Nd3	NA
Ppm1g	Dnmt3a	Gnb1	Pex14	Nemf	Myt1l	Pnn	Ptges3	Rps15	Asap1	Cep70	Saxo1os	mt-Nd4	NA
Gtf3c2	Itsn2	Cdk11b	Cenps	Atl1	Acp1	Mia2	Baz2a	Pwwp3a	Efr3a	Stag1	Tctex1d1	mt-Nd5	NA
Ost4	Sf3b6	Ssu72	Pgd	Tmx1	Dld	Togaram1	Myl6	Stk11	Khdrbs3	Cep63	4921539E11Rik	mt-Cytb	NA
Cenpa	Atad2b	Mrpl20	Kif1b	Actr10	Cbll1	Prpf39	Rpl41	Gpx4	Fam135b	Srprb	Lexm	NA	NA
Hadhb	Gm32828	Ccnl2	Ube4b	Psma3	Bcap29	Mis18bp1	Rps26	Arid3a	Col22a1	Cdv3	Nrd1	NA	NA
Hadha	Pum2	Aurkaip1	Ctnnbip1	Daam1	Cog5	Rps29	Sarnp	Rnf126	Chrac1	Cpne4	1700042G07Rik	NA	NA
Rab10	Laptm4a	Ube2j2	Clstn1	Mnat1	4933406C10Rik	Dnaaf2	Smim24	Bsg	Mroh5	Nudt16l2	1700021J08Rik	NA	NA
Asxl2	Smc6	Sdf4	Rere	Hif1a	Snx13	Klhdc1	Mrpl54	Cdc34	Eef1d	Atp2c1	1110065P20Rik	NA	NA
Dtnb	Ddx1	Noc2l	Park7	Ppp2r5e	Arl4a	Nemf	Eef2	Akap8l	Puf60	Rpl29	Gm12970	NA	NA
Dnmt3a	Nbas	Foxn2	Per3	Hspa2	Ifrd1	Dmac2l	Pias4	Cyp4f39	Spatc1	Iqcf1	Atpif1	NA	NA
Itsn2	Rock2	Fbxo11	Vamp3	Fut8	Immp2l	Map4k5	Map2k2	Morc2b	Tssk5	Iqcf5	1700013G24Rik	NA	NA
Sf3b6	Pdia6	Msh6	Camta1	Gphn	Dnajb9	Atl1	Thop1	Rab11b	Tmem249	Iqcf3	AI507597	NA	NA
Atad2b	Nol10	Msh2	Thap3	Atp6v1d	Pnpla8	Sav1	Timm13	Rps28	Rpl8	Iqcf6	1700095A21Rik	NA	NA
Rhob	Iah1	Epcam	Phf13	Eif2s1	G2e3	Actr10	Oaz1	Ndufa7	Pick1	Tex264	Ube4bos3	NA	NA
Pum2	Adam17	Calm2	Acot7	Vti1b	Scfd1	Psma3	Dot1l	Cd320	Ddx17	Dcaf1	4930589P08Rik	NA	NA
Laptm4a	Ywhaq	Srbd1	Rpl22	Rad51b	Strn3	Arid4a	Izumo4	Fhl4	Fam227a	Manf	1700109H08Rik	NA	NA
Smc6	Mboat2	Camkmt	Rer1	Dcaf5	Hectd1	Timm9	Abhd17a	Rfx4	Tomm22	Rbm5	1700015F17Rik	NA	NA
Ddx1	Kidins220	Lrpprc	Gnb1	Exd2	Nubpl	Daam1	Atp8b3	Ckap4	Rpl3	Ip6k1	4930519H02Rik	NA	NA
Nbas	Rps7	Thada	Cdk11b	Susd6	Arhgap5	Ccdc175	Mbd3	Slc41a2	Tnrc6b	Impdh2	4930584F24Rik	NA	NA
Rock2	Lamb1	Zfp36l2	Ssu72	Srsf5	Eapp	Rtn1	Rps15	Eid3	St13	Ndufaf3	1700001C02Rik	NA	NA
Pdia6	Cbll1	Mta3	Mrpl20	Cox16	Snx6	Lrrc9	Dazap1	Hcfc2	Dnajb7	Prkar2a	Gm9970	NA	NA
Nol10	Bcap29	Cox7a2l	Ccnl2	Synj2bp	Cfl2	Pcnx4	Pwwp3a	Hsp90b1	Ep300	Tmem89	Gm1673	NA	NA
Odc1	Cog5	Eml4	Aurkaip1	Med6	Baz1a	Ppm1a	Stk11	Ttc41	Rangap1	Uqcrc1	4933402J10Rik	NA	NA
Cpsf3	Hbp1	Map4k3	Ube2j2	Sipa1l1	Psma6	Mnat1	Gpx4	Stab2	Desi1	Tma7	1700025M24Rik	NA	NA
Iah1	Prkar2b	Srsf7	Sdf4	Rbm25	Ralgapa1	Slc38a6	Med16	Parpbp	Xrcc6	Map4	Usp46os1	NA	NA
Adam17	Nampt	Hnrnpll	Cwf19l2	Numb	Slc25a21	Ppp2r5e	Rnf126	Washc3	Snu13	Kif9	C530008M17Rik	NA	NA
Ywhaq	Hdac9	Prkd3	Foxn2	Zfp410	Mipol1	Hspa2	Bsg	Dram1	Ndufa6	Lrrfip2	Thegl	NA	NA
Mboat2	Snx13	Ndufaf7	Fbxo11	Lin52	Ttc6	Ppp1r36	Cdc34	Anks1b	Tcf20	Ubp1	1700017L05Rik	NA	NA
Kidins220	Arl4a	Cebpz	Msh2	Fcf1	Sec23a	Fut8	Akap8	Slc25a3	Arfgap3	Osbpl10	2010109A12Rik	NA	NA
Rps7	Ifrd1	Gpatch11	Epcam	Ylpm1	Trappc6b	Gphn	Morc2b	Rmst	Pacsin2	Stt3b	Gm16226	NA	NA
Acp1	Dock4	Heatr5b	Calm2	Nek9	Pnn	Atp6v1d	Hnrnpm	Cfap54	Efcab6	Azi2	1700013M08Rik	NA	NA
Lamb1	Immp2l	Strn	Cript	Tmed10	Mia2	Eif2s1	Rab11b	Cdk17	Nup50	Slc22a14	1700016H13Rik	NA	NA
Cbll1	Dnajb9	Crim1	Srbd1	Ttll5	Togaram1	Rdh11	Rps28	Ccdc38	Smc1b	1700019L13Rik	1700034G24Rik	NA	NA
Bcap29	Pnpla8	Fam98a	Camkmt	Gpatch2l	Prpf39	Dcaf5	Ndufa7	Snrpf	Ribc2	Rpsa	1700008B11Rik	NA	NA
Cog5	Prkd1	Ttc27	Ppm1b	Pomt2	Fkbp3	Exd2	Cd320	Usp44	Atxn10	Eif1b	4930572K03Rik	NA	NA
Hbp1	G2e3	Birc6	Lrpprc	Gstz1	Mis18bp1	Erh	Tmem263	Metap2	Zdhhc25	Ulk4	Tmem132cos	NA	NA
Prkar2b	Scfd1	Yipf4	Thada	Sptlc2	Rps29	Srsf5	Fhl4	Ndufa12	Creld2	Lyzl4	Nupr1l	NA	NA
Nampt	Strn3	Spast	Zfp36l2	Snw1	Mgat2	Cox16	Rfx4	Cep83	Ttll8	Lyzl4os	Wbscr25	NA	NA
Atxn7l1	Hectd1	Dpy30	Mta3	Cep128	Klhdc2	Synj2bp	Ckap4	Ube2n	Syce3	Higd1a	1700001J03Rik	NA	NA
Hdac9	Heatr5a	Memo1	Cox7a2l	Sel1l	Nemf	Rbm25	Txnrd1	Nudt4	Acr	Abhd5	1700019G24Rik	NA	NA
Snx13	Arhgap5	Wdr43	Eml4	Zc3h14	Map4k5	Psen1	Eid3	Btg1	Rabl2	Kif15	Fam71f2	NA	NA
Arl4a	Npas3	Ppp1cb	Map4k3	Eml5	Atl1	Numb	Hcfc2	Ccer1	Pdzrn4	Lars2	Fam71f1	NA	NA
Ifrd1	Snx6	Babam2	Srsf7	Efcab11	Sav1	Dnal1	Hsp90b1	Gm10754	Pphln1	Ubxn6	1700012A03Rik	NA	NA
Dock4	Cfl2	Mrpl33	Hnrnpll	Calm1	Tmx1	Bbof1	Ttc41	Poc1b	Adamts20	Arrdc5	1700074P13Rik	NA	NA
Immp2l	Baz1a	Nrbp1	Prkd3	Rps6ka5	Actr10	Lin52	Parpbp	Cep290	Ccdc184	Znrf4	Mpp6	NA	NA
Dnajb9	Psma6	Ppm1g	Cebpz	Ccdc88c	Psma3	Ylpm1	Washc3	Mgat4c	Ccdc65	Micos13	4921507P07Rik	NA	NA
Pnpla8	Ralgapa1	Eif2b4	Gpatch11	Ppp4r3a	Arid4a	Dlst	Chpt1	Lrriq1	Tmbim6	Rpl36	Tex37	NA	NA
Prkd1	Pnn	Gtf3c2	Heatr5b	Tc2n	Rtn1	Mlh3	Sycp3	Tmtc2	Dip2b	Catsperd	1700003E16Rik	NA	NA
G2e3	Mia2	Ost4	Strn	Trip11	Lrrc9	Acyp1	Actr6	Mettl25	Krt88	Acsbg2	1700031F10Rik	NA	NA
Scfd1	Togaram1	Cenpa	Crim1	Cpsf2	Ppm1a	Nek9	Anks1b	Ppfia2	Eif4b	Gtf2f1	BC048671	NA	NA
Strn3	Prpf39	Hadhb	Fam98a	Golga5	Mnat1	Tmed10	Slc25a3	Lin7a	Pfdn5	Slc25a41	Gm15756	NA	NA
Hectd1	Fkbp3	Hadha	Ttc27	Ubr7	Slc38a6	Ttll5	Nedd1	Ptprq	Pcbp2	Tbc1d5	1810044D09Rik	NA	NA
Heatr5a	Mis18bp1	Rab10	Birc6	Btbd7	Ppp2r5e	Ift43	Cfap54	Nav3	Gtsf1	Kcnh8	1700123L14Rik	NA	NA
Nubpl	Mdga2	Asxl2	Yipf4	Cox8c	Hspa2	Gstz1	Cdk17	Glipr1l1	Gtsf2	Efhb	1700030F04Rik	NA	NA
Arhgap5	Rps29	Dtnb	Spast	Ddx24	Churc1	Samd15	Ccdc38	Caps2	Nckap1l	Pp2d1	4922502D21Rik	NA	NA
Snx6	Nemf	Dnmt3a	Dpy30	Ppp4r4	Fut8	Sptlc2	Usp44	Atxn7l3b	Gucy1a2	1700008K24Rik	BC049715	NA	NA
Cfl2	Frmd6	Ncoa1	Memo1	Dicer1	Gphn	Alkbh1	Metap2	Tbc1d15	Gria4	Ccnd3	4930579D09Rik	NA	NA
Psma6	Actr10	Itsn2	Wdr43	Glrx5	Atp6v1d	Snw1	Fgd6	Zfc3h1	Pdgfd	Tbcc	4930479D17Rik	NA	NA
Ralgapa1	Psma3	Sf3b6	Spdya	Atg2b	Eif2s1	Cep128	Ndufa12	4930422I22Rik	Ddi1	Mea1	1700034J05Rik	NA	NA
Pnn	Jkamp	Atad2b	Ppp1cb	Papola	Rdh11	Gtf2a1	Tmcc3	Cnot2	Dync2h1	Klhdc3	1700095K22Rik	NA	NA
Mia2	Ppm1a	Pum2	Babam2	Vrk1	Rad51b	Sel1l	Cep83os	Rab3ip	Cep126	Gtpbp2	2900092C05Rik	NA	NA
Fbxo33	Mnat1	Laptm4a	Mrpl33	Setd3	Exd2	Galc	Cep83	Cct2	Cntn5	Rsph9	Irgc1	NA	NA
Togaram1	Hif1a	Smc6	Slc4a1ap	Ccnk	Erh	Kcnk10	Cradd	Mdm2	Cep57	Hsp90ab1	Gm50092	NA	NA
Prpf39	Snapc1	Ddx1	Nrbp1	Evl	Srsf5	Spata7	Ube2n	Mdm1	Fam76b	Znrd1as	Cyp2a12	NA	NA
Fkbp3	Ppp2r5e	Nbas	Ppm1g	Yy1	Cox16	Zc3h14	Nudt4	Cand1	Amotl1	Runx2	Pmis2	NA	NA
Mis18bp1	Syne2	Rock2	Gtf3c2	Wdr25	Synj2bp	Efcab11	Eea1	Grip1	Ankrd49	Cyp39a1	Gpi1	NA	NA
Rps29	Hspa2	Pdia6	Atraid	Ppp2r5c	Med6	Calm1	Btg1	Tmbim4	Smco4	Slc25a27	Klk1b8	NA	NA
Klhdc2	Fut8	Nol10	Ost4	Dync1h1	Sipa1l1	Rps6ka5	Gm10754	Msrb3	Deup1	Tdrd6	Klk1b9	NA	NA
Nemf	Gphn	Cpsf3	Cenpa	Hsp90aa1	Rbm25	Ccdc88c	Poc1b	Ppm1h	Fat3	Crisp2	Klk1b26	NA	NA
Arf6	Atp6v1d	Iah1	Hadhb	Wdr20	Psen1	Ppp4r3a	Cep290	Usp15	Mbd3l1	Pgk2	1700028J19Rik	NA	NA
Map4k5	Eif2s1	Adam17	Hadha	Cinp	Numb	Catsperb	Alx1	Slc16a7	Muc16	Efhc1	Gm15517	NA	NA
Frmd6	Rad51b	Ywhaq	Rab10	Tecpr2	Dnal1	Tc2n	Lrriq1	4930484H19Rik	Zfp426	Smap1	Fam71e1	NA	NA
Actr10	Erh	Taf1b	Asxl2	Traf3	Bbof1	Trip11	Tmtc2	Dctn2	Ubl5	Lmbrd1	Gm9999	NA	NA
Psma3	Srsf5	Mboat2	Dtnb	Eif5	Lin52	Atxn3	Ppfia2	Ndufa4l2	Eif3g	Zfp451	1700015G11Rik	NA	NA
Timm9	Cox16	Kidins220	Dnmt3a	Mark3	Fcf1	Golga5	Lin7a	Nemp1	Pde4a	Prss39	Gm36584	NA	NA
Daam1	Synj2bp	Rps7	Ncoa1	Ppp1r13b	Ylpm1	Ubr7	Ptprq	Uqcrb	Carm1	Fer1l5	Gm44933	NA	NA
Jkamp	Sipa1l1	Acp1	Itsn2	Atp5mpl	Dlst	Btbd7	Ppp1r12a	Sdc2	Tmem205	Fam178b	Prss23os	NA	NA
Ppm1a	Rbm25	Dld	Sf3b6	Tdrd9	Mlh3	Cox8c	Osbpl8	Mtdh	Ecsit	Cox5b	C230038L03Rik	NA	NA
Mnat1	Numb	Cbll1	Ubxn2a	Siva1	Acyp1	Fam181a	Nap1l1	Rpl30	Elof1	Vwa3b	Rnf141	NA	NA
Hif1a	Npc2	Bcap29	Atad2b	Jag2	Nek9	Ddx24	Glipr1l2	Vps13b	Rp9	Inpp4a	4930571K23Rik	NA	NA
Snapc1	Fcf1	Cog5	Rhob	Esyt2	Tmed10	Ppp4r4	Glipr1l1	Cox6c	Bbs9	Mrpl30	Ccdc189	NA	NA
Ppp2r5e	Ylpm1	Hbp1	Pum2	Ncapg2	Ttll5	Ak7	Kcnc2	Rgs22	Dpy19l1	Txndc9	1700120K04Rik	NA	NA
Syne2	Tmed10	Prkar2b	Laptm4a	Rapgef5	Ift43	Papola	Atxn7l3b	Spag1	Dpy19l2	Eif5b	4933402N03Rik	NA	NA
Max	Erg28	Nampt	Smc6	Sp4	Gstz1	Vrk1	Trhde	Rnf19a	Spata19	Rev1	1700029B22Rik	NA	NA
Fut8	Ttll5	Hdac9	Ddx1	Prim1	Sptlc2	Setd3	Tbc1d15	Pabpc1	Zbtb44	Aff3	D7Ertd443e	NA	NA
Gphn	Ift43	Snx13	Nbas	Naca	Alkbh1	Ccnk	Zfc3h1	Ywhaz	Prdm10	Rpl31	Odf3	NA	NA
Atp6v1d	Sptlc2	Arl4a	Rock2	Ptges3	Slirp	Yy1	4930422I22Rik	Ubr5	Ddx25	Nck2	Acte1	NA	NA
Eif2s1	Snw1	Ifrd1	Pdia6	Baz2a	Snw1	Wdr25	Kcnmb4	Odf1	Acrv1	Tpp2	1700016D06Rik	NA	NA
Vti1b	Cep128	Immp2l	Odc1	Timeless	Cep128	Ppp2r5c	Cnot2	Azin1	Pknox2	Tex30	Gm15350	NA	NA
Rad51b	Gtf2a1	Dnajb9	Asap2	Cs	Gtf2a1	Dync1h1	Rab3ip	Rims2	Ccdc15	Inpp1	1700029H14Rik	NA	NA
Zfp36l1	Sel1l	Pnpla8	Cpsf3	Rpl41	Sel1l	Hsp90aa1	Cct2	Zfpm2	Nrgn	Stat4	AF366264	NA	NA
Erh	Zc3h14	Scfd1	Iah1	Pa2g4	Spata7	Wdr20	Yeats4	Oxr1	Spa17	Nabp1	BB014433	NA	NA
Susd6	Eml5	Strn3	Adam17	Rps26	Zc3h14	Mok	Mdm2	Eif3e	Tbrg1	Ccdc150	Adam3	NA	NA
Srsf5	Foxn3	Hectd1	Ywhaq	Rab5b	Eml5	Rcor1	Cand1	Csmd3	Tmem225	Ankrd44	Proscos	NA	NA
Cox16	Efcab11	Heatr5a	Taf1b	Ormdl2	Efcab11	Eif5	1700025F24Rik	Eif3h	1700063D05Rik	Coq10b	1700008N11Rik	NA	NA
Synj2bp	Psmc1	Arhgap5	Mboat2	Sarnp	Psmc1	Mark3	Irak3	Ext1	Tbcel	Hsfy2	Gm39164	NA	NA
Med6	Calm1	Snx6	Kidins220	Cd63	Calm1	Tdrd9	Tmbim4	Dscc1	Usp2	Aox3	1700061N14Rik	NA	NA
Sipa1l1	Rps6ka5	Cfl2	Rps7	Smim24	Rps6ka5	Brf1	Hmga2	Mtbp	Rps25	Bzw1	4930555F03Rik	NA	NA
Rbm25	Ccdc88c	Baz1a	Tmem18	Mrpl54	Ppp4r3a	Tex22	Msrb3	Slc22a22	Pafah1b2	Flacc1	Gm34623	NA	NA
Numb	Ppp4r3a	Psma6	Acp1	Eef2	Catsperb	Esyt2	Lemd3	Tbc1d31	Cadm1	C2cd6	1700011L22Rik	NA	NA
Npc2	Trip11	Ralgapa1	Dld	Map2k2	Tc2n	Ncapg2	Xpot	Atad2	Rbm7	Sumo1	4930579O11Rik	NA	NA
Fcf1	Atxn3	Mipol1	Cbll1	Thop1	Trip11	Naca	Usp15	Rnf139	Ncam1	Fam117b	Gm10638	NA	NA
Ylpm1	Golga5	Sec23a	Bcap29	Timm13	Atxn3	Ptges3	Slc16a7	Ndufb9	Timm8b	Wdr12	4933402J07Rik	NA	NA
Tmed10	Ubr7	Pnn	Cog5	Lsm7	Golga5	Baz2a	Dctn2	Gm29904	Sik2	Zdbf2	Tepp	NA	NA
Erg28	Btbd7	Mia2	Hbp1	Oaz1	Ubr7	Smarcc2	Ddit3	Gm41335	Fdx1	2810408I11Rik	Gm20163	NA	NA
Ttll5	Cox8c	Fbxo33	Prkar2b	Dot1l	Btbd7	Myl6	Ndufa4l2	Asap1	Rdx	Ccnyl1	1700030J22Rik	NA	NA
Ift43	Ddx24	Togaram1	Nampt	Ap3d1	Cox8c	Rpl41	Nemp1	Efr3a	Ddx10	Pth2r	1700018B08Rik	NA	NA
Ahsa1	Dicer1	Prpf39	Hdac9	Csnk1g2	Ddx24	Pa2g4	Uqcrb	Khdrbs3	Cul5	Map2	4933417D19Rik	NA	NA
Sptlc2	Glrx5	Fkbp3	Snx13	Uqcr11	Ppp4r4	Rps26	Sdc2	Fam135b	Dnaja4	Kansl1l	Gm34263	NA	NA
Snw1	Papola	Fancm	Arl4a	Rps15	Dicer1	Sarnp	Cpq	Col22a1	Ireb2	Lancl1	1700012B09Rik	NA	NA
Cep128	Vrk1	Mis18bp1	Ifrd1	Ndufs7	Atg2b	Smim24	Mtdh	Chrac1	Scaper	Spag16	Cypt4	NA	NA
Gtf2a1	Setd3	Mdga2	Immp2l	Pwwp3a	Ak7	Mrpl54	Rpl30	Mroh5	Ptpn9	Rpl37a	Srpr	NA	NA
Sel1l	Evl	Rps29	Pnpla8	Cirbp	Papola	Eef2	Stk3	Eef1d	1700041C23Rik	Tnp1	1700110K17Rik	NA	NA
Zc3h14	Yy1	Dnaaf2	Scfd1	Gpx4	Vrk1	Map2k2	Vps13b	Iqank1	Cox5a	1700027A15Rik	Gm5617	NA	NA
Eml5	Ppp2r5c	Klhdc2	Strn3	Bsg	Setd3	Timm13	Cox6c	Puf60	Scamp2	Tns1	1110032A03Rik	NA	NA
Foxn3	Dync1h1	Nemf	Hectd1	Cdc34	Ccnk	Oaz1	Rgs22	Grina	Clk3	Arpc2	4933407I05Rik	NA	NA
Efcab11	Hsp90aa1	Tmx1	Heatr5a	Brd4	Evl	Dot1l	Fbxo43	Smpd5	Ubl7	Aamp	1700057G04Rik	NA	NA
Psmc1	Wdr20	Actr10	Arhgap5	Akap8	Yy1	Izumo4	Spag1	Tmem249	Ccdc33	Pnkd	Iqcf4	NA	NA
Calm1	Traf3	Psma3	Snx6	Akap8l	Wdr25	Atp8b3	Rnf19a	Rpl8	Tbc1d21	Usp37	BC048562	NA	NA
Rps6ka5	Eif5	Jkamp	Cfl2	Hnrnpm	Ppp2r5c	Uqcr11	Pabpc1	Pick1	4930461G14Rik	Stk36	Gm27002	NA	NA
Ccdc88c	Mark3	Mnat1	Baz1a	Rps28	Dync1h1	Mbd3	Ubr5	Pla2g6	Nptn	Tuba4a	Gm2415	NA	NA
Ppp4r3a	Ppp1r13b	Hif1a	Psma6	Ndufa7	Hsp90aa1	Rps15	Azin1	Ddx17	Arih1	Dnajb2	4930455C13Rik	NA	NA
Trip11	Atp5mpl	Snapc1	Ralgapa1	Cd320	Wdr20	Dazap1	Atp6v1c1	Fam227a	Pkm	Wdfy1	Gm19395	NA	NA
Atxn3	Tdrd9	Ppp2r5e	Mipol1	Fbxo7	Mok	Pwwp3a	Rims2	Tomm22	Myo9a	Cul3	Pldi	NA	NA
Golga5	Siva1	Hspa2	Sec23a	Cry1	Rcor1	Cirbp	Zfpm2	Dnal4	Rplp1	Rhbdd1	1700120B22Rik	NA	NA
Ubr7	Brf1	Fut8	Trappc6b	Washc4	Traf3	Stk11	Eif3e	Rpl3	Spesp1	Mff	Gm30853	NA	NA
Btbd7	Esyt2	Gphn	Pnn	Hcfc2	Eif5	Gpx4	Emc2	Tnrc6b	Pias1	Agfg1	1700009J07Rik	NA	NA
Cox8c	Ncapg2	Atp6v1d	Mia2	Hsp90b1	Mark3	Rnf126	Nudcd1	St13	Iqch	Sphkap	Theg	NA	NA
Ddx24	Rapgef5	Eif2s1	Togaram1	Sycp3	Atp5mpl	Bsg	Eif3h	Rangap1	Tipin	Trip12	4930404N11Rik	NA	NA
Dicer1	Cdca7l	Vti1b	Prpf39	Arl1	Tdrd9	Brd4	Taf2	Desi1	Clpx	Fbxo36	1700017N19Rik	NA	NA
Glrx5	Sp4	Rad51b	Fkbp3	Utp20	Siva1	Akap8	Mtbp	Xrcc6	Oaz2	Spata3	1700020G17Rik	NA	NA
Papola	Naca	Dcaf5	Fancm	Apaf1	Brf1	Akap8l	Tbc1d31	Snu13	Csnk1g1	Eif4e2	1700010J16Rik	NA	NA
Vrk1	Ptges3	Erh	Rps29	Slc25a3	Esyt2	Morc2b	Rnf139	Ndufa6	Rps27l	Gigyf2	4930473D10Rik	NA	NA
Setd3	Baz2a	Susd6	Dnaaf2	Tmpo	Naca	Hnrnpm	Ndufb9	Tcf20	Tln2	Dnajb3	Kcnmb4os1	NA	NA
Evl	Cs	Srsf5	Klhdc2	Nedd1	Ptges3	Rab11b	Nsmce2	Arfgap3	Gtf2a2	Agap1	1700006J14Rik	NA	NA
Yy1	Myl6	Cox16	Nemf	Snrpf	Baz2a	Rps28	Gm41335	Efcab6	Myo1e	Hdac4	4921513I03Rik	NA	NA
Ppp2r5c	Rpl41	Med6	Tmx1	Metap2	Pan2	Ndufa7	Asap1	Nup50	Ccnb2	Cops9	4921536K21Rik	NA	NA
Dync1h1	Pa2g4	Sipa1l1	Actr10	Vezt	Myl6	Cd320	Efr3a	Smc1b	Sltm	Rnpepl1	Spata48	NA	NA
Hsp90aa1	Rps26	Rbm25	Psma3	Fgd6	Rpl41	Fbxo7	Kcnq3	Ribc2	Tcf12	Ppp1r7	1700093K21Rik	NA	NA
Wdr20	Sarnp	Numb	Jkamp	Ndufa12	Pa2g4	Pwp1	Phf20l1	Atxn10	Mns1	Fam174a	4930505A04Rik	NA	NA
Eif5	Gna11	Lin52	Hif1a	Cep83os	Rps26	Cry1	Khdrbs3	Zbed4	Tex9	Slco6c1	4930403D09Rik	NA	NA
Mark3	Smim24	Npc2	Snapc1	Cep83	Sarnp	Tmem263	Trappc9	Creld2	Gm27211	Pam	Fam71b	NA	NA
Ppp1r13b	Dohh	Fcf1	Ppp2r5e	Mrpl42	Smim24	Fhl4	Chrac1	Ttll8	Mapk6	Tmem232	BC049762	NA	NA
Atp5mpl	Mrpl54	Ylpm1	Fut8	Ube2n	Mrpl54	Rfx4	Ago2	Ppp6r2	Leo1	Txndc2	Fam183b	NA	NA
Tdrd9	Eef2	Tmed10	Gphn	Eea1	Eef2	Polr3b	Ptk2	Syce3	Tmod2	Rab31	Med9os	NA	NA
Siva1	Map2k2	Erg28	Atp6v1d	Atp2b1	Pias4	Washc4	Mroh4	Acr	Elovl5	Ppp4r1	Gm39566	NA	NA
Esyt2	Thop1	Ttll5	Eif2s1	Tmtc3	Map2k2	Txnrd1	Ly6k	Rabl2	Eef1a1	Ndufv2	2810408A11Rik	NA	NA
Ncapg2	Timm13	Gpatch2l	Vti1b	Cep290	Timm13	Eid3	Eef1d	Pdzrn4	Cd109	Epb41l3	4930544D05Rik	NA	NA
Rapgef5	Lsm7	Sptlc2	Rad51b	Mettl25	Lsm7	Hcfc2	Iqank1	Zcrb1	Cox7a2	Parn	1700016K19Rik	NA	NA
Cdca7l	Oaz1	Snw1	Dcaf5	Ppp1r12a	Oaz1	Hsp90b1	Puf60	Pphln1	Tmem30a	Pla2g10	Slfn5os	NA	NA
Sp4	Dot1l	Cep128	Erh	Osbpl8	Dot1l	Ttc41	Grina	Arid2	Senp6	Snn	1700020L24Rik	NA	NA
Naca	Mknk2	Gtf2a1	Susd6	Nap1l1	Ap3d1	Parpbp	Smpd5	Ccdc184	Irak1bp1	Litaf	C030037D09Rik	NA	NA
Ptges3	Csnk1g2	Ston2	Srsf5	Atxn7l3b	Uqcr11	Washc3	Dgat1	Ccnt1	Lca5	Prm1	Dgkeos	NA	NA
Baz2a	Abhd17a	Sel1l	Cox16	Zfc3h1	Mbd3	Chpt1	Vps28	Ccdc65	Rwdd2a	Prm2	Atp5g1	NA	NA
Cs	Tcf3	Zc3h14	Synj2bp	Cnot2	Rps15	Sycp3	Rpl8	Tmbim6	Me1	Prm3	Gm11634	NA	NA
Myl6	Uqcr11	Eml5	Med6	Cct2	Dazap1	Arl1	Elfn2	Dip2b	Cep162	Tnp2	1700023F06Rik	NA	NA
Rpl41	Mbd3	Foxn3	Sipa1l1	Frs2	Ndufs7	Utp20	Ankrd54	Atf1	Morf4l1	Tekt5	March10	NA	NA
Pa2g4	Rps15	Efcab11	Rbm25	Cpsf6	Pwwp3a	Actr6	Pla2g6	Krt88	Paqr9	Rpl39l	1700096J18Rik	NA	NA
Rps26	Dazap1	Psmc1	Numb	Mdm2	Cirbp	Anks1b	Ddx17	Eif4b	Atr	Usp7	1700012B07Rik	NA	NA
Sarnp	Ndufs7	Calm1	Zfp410	Rap1b	Stk11	Slc25a3	Cby1	Pfdn5	Atp1b3	Carhsp1	D11Wsu47e	NA	NA
Gna11	Pwwp3a	Rps6ka5	Lin52	Llph	Gpx4	Nedd1	Tomm22	Pcbp2	Rnf7	Rbfox1	Atp5h	NA	NA
Mrpl54	Cirbp	Ccdc88c	Npc2	Lemd3	Tmem259	Cfap54	Gtpbp1	Gtsf1	Rasa2	Rogdi	4930448C13Rik	NA	NA
Eef2	Stk11	Ppp4r3a	Fcf1	Tbk1	Rnf126	Cdk17	Dnal4	Gtsf2	Nmnat3	Cdip1	Gm4419	NA	NA
Map2k2	Gpx4	Tc2n	Ylpm1	Rxylt1	Bsg	Ccdc38	Cbx7	Nckap1l	Stag1	Hmox2	1700020D12Rik	NA	NA
Thop1	Polr2e	Trip11	Nek9	Mon2	Brd4	Snrpf	Rpl3	Gria4	Cep63	Pam16	Gm34662	NA	NA
Timm13	Wdr18	Atxn3	Tmed10	Usp15	Akap8	Usp44	Enthd1	Pdgfd	Cdv3	Crebbp	Gm7008	NA	NA
Lsm7	Ptbp1	Cpsf2	Erg28	R3hdm2	Akap8l	Metap2	Mrtfa	Ddi1	Gm29154	Cluap1	1700031P21Rik	NA	NA
Oaz1	Rnf126	Golga5	Ttll5	Nemp1	Hnrnpm	Ndufa12	St13	Dync2h1	Cpne4	Naa60	1700030L22Rik	NA	NA
Dot1l	Bsg	Ubr7	Sptlc2	Uqcrb	Rab11b	Cep83os	Rbx1	Dcun1d5	Nek11	Zfp597	Gm47645	NA	NA
Tcf3	Cdc34	Btbd7	Snw1	Mtdh	Rps28	Cep83	Desi1	Birc2	Rpl29	Zfp263	Rpl36al	NA	NA
Uqcr11	Brd4	Cox8c	Cep128	Rpl30	Ndufa7	Cradd	Snu13	Yap1	Iqcf1	Elob	Gm6657	NA	NA
Rps15	Akap8	Ddx24	Gtf2a1	Stk3	Cd320	Ube2n	Smdt1	Cep126	Iqcf5	Pdpk1	Fam71d	NA	NA
Dazap1	Akap8l	Dicer1	Sel1l	Vps13b	Fbxo7	Nudt4	Ndufa6	Cntn5	Iqcf3	Pgp	1700052I22Rik	NA	NA
Ndufs7	Hnrnpm	Glrx5	Zc3h14	Cox6c	Pwp1	Eea1	Tcf20	Maml2	Tex264	Gfer	Gm26571	NA	NA
Pwwp3a	Rab11b	Papola	Eml5	Polr2k	Cry1	Tmtc3	Arfgap3	Cep57	Dcaf1	Rnf151	1700064M15Rik	NA	NA
Cirbp	Rps28	Vrk1	Foxn3	Rnf19a	Fhl4	Cep290	Efcab6	Fam76b	Manf	Rps2	D130020L05Rik	NA	NA
Stk11	Ndufa7	Setd3	Efcab11	Pabpc1	Rfx4	Alx1	Nup50	Cwc15	Dock3	Ndufb10	1700001K19Rik	NA	NA
Gpx4	Rtcb	Ccnk	Psmc1	Ywhaz	Polr3b	Lrriq1	Fam118a	Amotl1	Hyal1	Hagh	Apopt1	NA	NA
Polr2e	Pwp1	Evl	Calm1	Zfp706	Tcp11l2	Mettl25	Smc1b	Ankrd49	Naa80	Ube2i	Wdr60	NA	NA
Wdr18	Cry1	Yy1	Rps6ka5	Rrm2b	Washc4	Lin7a	Ribc2	Smco4	Ip6k1	Tekt4	Gm36423	NA	NA
Ptbp1	Ric8b	Ppp2r5c	Ccdc88c	Ubr5	Hcfc2	Ptprq	Atxn10	Deup1	Qrich1	Cpeb4	4933417A18Rik	NA	NA
Bsg	Polr3b	Dync1h1	Ppp4r3a	Azin1	Hsp90b1	Ppp1r12a	Brd1	Fat3	Impdh2	Ubtd2	Gm47429	NA	NA
Cdc34	Washc4	Hsp90aa1	Tc2n	Atp6v1c1	Parpbp	Zdhhc17	Zbed4	Mbd3l1	Ndufaf3	Efcab9	Gm2762	NA	NA
Brd4	Txnrd1	Wdr20	Trip11	Dcaf13	Washc3	Osbpl8	Creld2	Muc16	Arih2	Smim23	4921517D22Rik	NA	NA
Akap8	Hsp90b1	Cinp	Atxn3	Rims2	Chpt1	Nap1l1	Gm20621	Zfp560	Prkar2a	Npm1	BC048507	NA	NA
Hnrnpm	Chpt1	Tecpr2	Cpsf2	Oxr1	Sycp3	Glipr1l2	Mov10l1	Zfp426	Tmem89	Dock2	1700001L19Rik	NA	NA
Rab11b	Sycp3	Eif5	Golga5	Eif3e	Arl1	Kcnc2	Arsa	Ubl5	Uqcrc1	Slit3	1700100L14Rik	NA	NA
Rps28	Arl1	Mark3	Ubr7	Emc2	Utp20	Atxn7l3b	Acr	Eif3g	Tma7	Sox30	1700029F12Rik	NA	NA
Ndufa7	Utp20	Klc1	Btbd7	Eny2	Actr6	Tbc1d15	Yaf2	Pde4a	Map4	Sgcd	1700024P04Rik	NA	NA
Syn3	Actr6	Ppp1r13b	Cox8c	Eif3h	Anks1b	Zfc3h1	Zcrb1	Dnm2	Smarcc1	Trim41	1700084D21Rik	NA	NA
Rtcb	Anks1b	Atp5mpl	Ddx24	Taf2	Slc25a3	Cnot2	Pphln1	Tmem205	Kif9	Cby3	1700003P14Rik	NA	NA
Pwp1	Slc25a3	Tdrd9	Dicer1	Mrpl13	Cfap54	Cct2	Arid2	Ecsit	Setd2	Hnrnph1	3110070M22Rik	NA	NA
Cry1	Tmpo	Siva1	Glrx5	Mtbp	Snrpf	Frs2	Senp1	Elof1	Prss46	Clk4	3830406C13Rik	NA	NA
Ric8b	Nedd1	Jag2	Papola	Zhx1	Metap2	Yeats4	Pfkm	Rp9	Lrrfip2	Hnrnpab	Dusp13	NA	NA
Polr3b	Snrpf	Brf1	Vrk1	Atad2	Ndufa12	Cpsf6	Ccdc65	Bbs9	Ubp1	Ube2b	1700024G13Rik	NA	NA
Washc4	Metap2	Mta1	Setd3	Fam91a1	Cep83os	Mdm2	Spats2	Dpy19l1	Osbpl10	Cdkl3	Antxrl	NA	NA
Txnrd1	Fgd6	Esyt2	Ccnk	Tmem65	Cep83	Mdm1	Tmbim6	Dpy19l2	Stt3b	Hspa4	Samd4	NA	NA
Nfyb	Cep83	Ncapg2	Evl	Ndufb9	Ube2n	Cand1	Gm21917	Gm29642	Gadl1	Aff4	ccdc198	NA	NA
Hsp90b1	Mrpl42	Sp4	Yy1	Nsmce2	Nudt4	1700025F24Rik	Larp4	Jam3	Zcwpw2	Uqcrq	1700129C05Rik	NA	NA
Chpt1	Ube2n	Naca	Ppp2r5c	Asap1	Eea1	Tmbim4	Atf1	Spata19	Azi2	Rapgef6	4930578I06Rik	NA	NA
Sycp3	Nudt4	Ptges3	Dync1h1	Efr3a	Cep290	Hmga2	Slc4a8	Zbtb44	Golga4	Lyrm7	4930429C20Rik	NA	NA
Utp20	Eea1	Baz2a	Hsp90aa1	Phf20l1	Lrriq1	Msrb3	Krt88	Ddx25	Slc22a14	Hint1	Spert	NA	NA
Actr6	Atp2b1	Timeless	Wdr20	Ptk2	Mettl25	Lemd3	Espl1	Acrv1	Ttc21a	Slc36a3	Gm49048	NA	NA
Anks1b	Cep290	Cs	Cinp	Ly6k	Ccdc59	Mon2	Pfdn5	Pknox2	1700019L13Rik	Larp1	1700022A22Rik	NA	NA
Slc25a3	Tmtc2	Smarcc2	Tecpr2	Eef1d	Lin7a	Usp15	Sp1	Spa17	Slc25a38	Lypd9	4930449C09Rik	NA	NA
Tmpo	Mettl25	Myl6	Eif5	Puf60	Ptprq	Slc16a7	Pcbp2	Tbrg1	Rpsa	Trim17	Cyhr1	NA	NA
Cdk17	Ppp1r12a	Rpl41	Mark3	Gpaa1	Ppp1r12a	Dctn2	Tarbp2	Tmem225	Eif1b	Guk1	Tex33	NA	NA
Snrpf	Pawr	Pa2g4	Klc1	Cyc1	Zdhhc17	R3hdm2	Cbx5	Jhy	Ulk4	Mprip	4930407I10Rik	NA	NA
Metap2	Osbpl8	Rps26	Ppp1r13b	Dgat1	Osbpl8	Nemp1	Gtsf1	Usp2	Lyzl4	Med9	1700001L05Rik	NA	NA
Vezt	Nap1l1	Ormdl2	Atp5mpl	Rpl8	Nap1l1	Uqcrb	Gtsf2	Rps25	Lyzl4os	Atpaf2	4930513L16Rik	NA	NA
Fgd6	Kcnc2	Sarnp	Tdrd9	Rbfox2	Glipr1l2	Cpq	Gria4	Cep164	Nktr	Gid4	5031439G07Rik	NA	NA
Cep83	Atxn7l3b	Cd63	Siva1	Eif3d	Atxn7l3b	Mtdh	Dync2h1	Pafah1b2	Ccdc13	B9d1	Odf3b	NA	NA
Mrpl42	Tbc1d15	Gna11	Jag2	H1f0	Tbc1d15	Rpl30	Dcun1d5	Sik3	Higd1a	Akap10	4930588J15Rik	NA	NA
Ube2n	Zfc3h1	Mrpl54	Mta1	Eif3l	Zfc3h1	Stk3	Birc2	Cadm1	Abhd5	Ncor1	H1fnt	NA	NA
Nudt4	Cnot2	Eef2	Esyt2	Polr2f	Cnot2	Vps13b	Cep126	Rbm7	Kif15	Cenpv	1700037C18Rik	NA	NA
Eea1	Cct2	Pias4	Ncapg2	Ddx17	Cct2	Cox6c	Cep57	Ncam1	Lars2	Ubb	Sept12	NA	NA
Btg1	Frs2	Map2k2	Sp4	Dmc1	Frs2	Rgs22	Sesn3	Timm8b	Lztfl1	Tvp23b	Gm5767	NA	NA
Atp2b1	Yeats4	Thop1	Naca	Tomm22	Yeats4	Fbxo43	Kdm4d	Pih1d2	Ubxn6	Cdrt4	Efcab1	NA	NA
Dusp6	Cpsf6	Timm13	Ptges3	Rpl3	Cpsf6	Spag1	Cwc15	Sik2	Arrdc5	Tekt3	2610318N02Rik	NA	NA
Cep290	Mdm2	Lsm7	Baz2a	Syngr1	Mdm2	Rnf19a	Deup1	Fdx1	Znrf4	Stx8	Tssk1	NA	NA
Tmtc2	Rap1b	Oaz1	Timeless	Tnrc6b	Nup107	Pabpc1	Ubl5	Rdx	Micos13	Myh10	0610012G03Rik	NA	NA
Mettl25	Cand1	Plekhj1	Cs	Sgsm3	Mdm1	Ywhaz	Eif3g	Cul5	Rpl36	Ndel1	4930547E14Rik	NA	NA
Ppp1r12a	Grip1	Dot1l	Smarcc2	Mrtfa	Cand1	Ubr5	Cdkn2d	Dnaja4	Prr22	Rpl26	4930453N24Rik	NA	NA
Pawr	Llph	Ap3d1	Myl6	Slc25a17	Tmbim4	Azin1	Ilf3	Ireb2	Acsbg2	Odf4	4930428D20Rik	NA	NA
Osbpl8	Lemd3	Mknk2	Rpl41	St13	Llph	Atp6v1c1	Dnm2	Scaper	Gtf2f1	Rangrf	4930570E03Rik	NA	NA
Nap1l1	Rassf3	Csnk1g2	Pa2g4	Rbx1	Hmga2	Rims2	Smarca4	Sin3a	Slc25a41	Per1	Atp5j	NA	NA
Krr1	Xpot	Abhd17a	Rps26	Ep300	Lemd3	Lrp12	Elof1	1700041C23Rik	Tbc1d5	Cyb5d1	Atp5o	NA	NA
Kcnc2	Rxylt1	Rexo1	Rab5b	Tef	Tbk1	Zfpm2	Rp9	Cox5a	Kcnh8	Naa38	Fam243	NA	NA
Atxn7l3b	Usp15	Tcf3	Sarnp	Phf5a	Srgap1	Oxr1	Bbs9	Scamp2	Efhb	Kdm6b	Gm34035	NA	NA
Tbc1d15	Ctdsp2	Uqcr11	Cd63	Aco2	Rxylt1	Eif3e	Dpy19l1	Clk3	Pp2d1	Slc35g3	4930548J01Rik	NA	NA
Zfc3h1	Cdk4	Mbd3	Gna11	Desi1	Mon2	Emc2	Dpy19l2	Ubl7	Kat2b	Spem2	Tcp10a	NA	NA
Cnot2	R3hdm2	Rps15	Mrpl54	Xrcc6	Usp15	Eny2	Ncapd3	Ccdc33	1700008K24Rik	Spem1	Tcp10c	NA	NA
Rab3ip	Nemp1	Dazap1	Eef2	Snu13	Dctn2	Eif3h	Jam3	Tbc1d21	Ccnd3	Gps2	Tcte2	NA	NA
Cct2	Uqcrb	Ndufs7	Pias4	Mei1	Mbd6	Taf2	Ntm	Nptn	Tbcc	Eif5a	Itpr3os	NA	NA
Frs2	Mtdh	Pwwp3a	Map2k2	Cenpm	R3hdm2	Mrpl13	Zbtb44	Arih1	Bicral	Ybx2	Gm49796	NA	NA
Yeats4	Rpl30	Cirbp	Timm13	Smdt1	Nemp1	Mtbp	Aplp2	Myo9a	Mea1	Ctdnep1	AC166172.1	NA	NA
Cpsf6	Stk3	Stk11	Lsm7	Ndufa6	Uqcrb	Tbc1d31	Prdm10	Lrrc49	Klhdc3	Gabarap	BC051142	NA	NA
Mdm2	Vps13b	Gpx4	Oaz1	Tcf20	Cpq	Rnf139	Fam118b	Rplp1	Gtpbp2	Rnasek	Vars	NA	NA
Nup107	Cox6c	Polr2e	Plekhj1	Cyb5r3	Mtdh	Ndufb9	Ddx25	Spesp1	Rsph9	Psmb6	Gm16279	NA	NA
Rap1b	Polr2k	Wdr18	Dot1l	Pacsin2	Rpl30	Nsmce2	Hyls1	Pias1	Hsp90ab1	Chrne	Gm42418	NA	NA
Cand1	Rnf19a	Ptbp1	Ap3d1	Samm50	Stk3	Gm41335	Acrv1	Gm16759	Znrd1as	Fbxo39	AY036118	NA	NA
Grip1	Pabpc1	Rnf126	Csnk1g2	Nup50	Vps13b	Asap1	Ccdc15	Iqch	Runx2	Tekt1	1700001C19Rik	NA	NA
Llph	Ywhaz	Bsg	Abhd17a	Smc1b	Cox6c	Efr3a	Msantd2	Rpl4	Tdrd6	Itgae	Frs3os	NA	NA
Lemd3	Zfp706	Cdc34	Tcf3	Atxn10	Rgs22	Phf20l1	Spa17	Tipin	Pla2g7	Haspin	4930471L23Rik	NA	NA
Xpot	Ubr5	Brd4	Uqcr11	Tbc1d22a	Polr2k	Khdrbs3	Tbrg1	Rab11a	Crisp2	Pafah1b1	Ttc7	NA	NA
Rxylt1	Azin1	Akap8	Rps15	Creld2	Rnf19a	Trappc9	Gramd1b	Dennd4a	Pgk2	Mnt	1700001G01Rik	NA	NA
Usp15	Dcaf13	Akap8l	Dazap1	Mov10l1	Pabpc1	Chrac1	Jhy	Clpx	Efhc1	Sgsm2	AW554918	NA	NA
Ctdsp2	Rims2	Wiz	Ndufs7	Syce3	Ywhaz	Ago2	Mir100hg	Oaz2	Smap1	Srr	Ube2d2a	NA	NA
Cdk4	Oxr1	Hnrnpm	Pwwp3a	Yaf2	Zfp706	Ptk2	Arhgef12	Trip4	Fam135a	Smg6	4930471G03Rik	NA	NA
R3hdm2	Eif3e	Rps28	Cirbp	Zcrb1	Ubr5	Mroh4	Usp2	Csnk1g1	Lmbrd1	Rtn4rl1	1700034E13Rik	NA	NA
Uqcrb	Eny2	Ndufa7	Stk11	Pphln1	Azin1	Ly6k	Cbl	Herc1	Phf3	Pitpna	Tex43	NA	NA
Mtdh	Eif3h	Cd320	Gpx4	Arid2	Atp6v1c1	Eef1d	Rps25	Rps27l	Khdrbs2	Ywhae	Ccdc192	NA	NA
Rpl30	Rad21	Syn3	Polr2e	Scaf11	Rims2	Iqank1	Ddx6	Tln2	Zfp451	Dbil5	1700003O11Rik	NA	NA
Stk3	Ext1	Fbxo7	Wdr18	Senp1	Zfpm2	Puf60	Arcn1	Gtf2a2	Dst	Nxn	4930592I03Rik	NA	NA
Vps13b	Taf2	Rtcb	Bsg	Kansl2	Oxr1	Smpd5	Ift46	Myo1e	Prss39	Git1	1700095A13Rik	NA	NA
Cox6c	Mrpl13	Cry1	Cdc34	Ccnt1	Eif3e	Cyc1	Cep164	Ccnb2	Fer1l5	Rpl23a	1700030N03Rik	NA	NA
Polr2k	Atad2	Polr3b	Brd4	Prkag1	Emc2	Dgat1	Pafah1b2	Rnf111	Fam178b	Proca1	Mrpl11	NA	NA
Pabpc1	Fam91a1	Washc4	Akap8	Spats2	Eny2	Arhgap39	Sik3	Sltm	Cox5b	Tmem97	Malat1	NA	NA
Ywhaz	Ndufb9	Nfyb	Akap8l	Mcrs1	Eif3h	Rpl8	Cadm1	Aqp9	Vwa3b	Spaca3	Gm550	NA	NA
Zfp706	Mtss1	Hcfc2	Hnrnpm	Prpf40b	Taf2	Rbfox2	Rexo2	Zfp280d	Inpp4a	Asic2	1700092M07Rik	NA	NA
Grhl2	Nsmce2	Hsp90b1	Rps28	Fmnl3	Mrpl13	Elfn2	Ttc12	Mns1	Tsga10	Cct6b	1700017D01Rik	NA	NA
Ubr5	Asap1	Chpt1	Ndufa7	Racgap1	Mtbp	Ankrd54	Timm8b	Tex9	Mrpl30	Rffl	1700025F22Rik	NA	NA
Klf10	Efr3a	Sycp3	Cd320	Cox14	Tbc1d31	Ddx17	Pih1d2	Dnaaf4	Txndc9	Fndc8	Ms4a13	NA	NA
Azin1	Phf20l1	Arl1	Syn3	Cers5	Atad2	Cby1	Dlat	Gm27211	Eif5b	Ap2b1	Gm35554	NA	NA
Dcaf13	Ptk2	Utp20	Fbxo7	Larp4	Fam91a1	Tomm22	Dixdc1	Unc13c	Rev1	Taf15	4430402I18Rik	NA	NA
Oxr1	Ly6k	Actr6	Rtcb	Dip2b	Rnf139	Cbx7	Ppp2r1b	Mapk6	Aff3	Acaca	March5	NA	NA
Rspo2	Eef1d	Apaf1	Cry1	Atf1	Ndufb9	Rpl3	Sik2	Tmod2	Rpl31	Aatf	1700122C19Rik	NA	NA
Eif3e	Puf60	Slc25a3	Washc4	Tfcp2	Nsmce2	Enthd1	Arhgap20	Elovl5	Nck2	Ggnbp2	4933411K16Rik	NA	NA
Eny2	Cyc1	Tmpo	Nfyb	Dazap2	Asap1	Mrtfa	Fdx1	Eef1a1	4932412D23Rik	Usp32	4930414N06Rik	NA	NA
Eif3h	Arhgap39	Snrpf	Hcfc2	Eif4b	Efr3a	St13	Rdx	Cox7a2	Tpp2	Appbp2	Gm15491	NA	NA
Rad21	Rpl8	Metap2	Hsp90b1	Spryd3	Phf20l1	Rbx1	Npat	Senp6	Tex30	Ppm1d	Gm16726	NA	NA
Ext1	Rbfox2	Fgd6	Chpt1	Pfdn5	Khdrbs3	Ep300	Cul5	Irak1bp1	Stat4	Gdpd1	1700001K23Rik	NA	NA
Taf2	Eif3d	Ndufa12	Sycp3	Sp1	Trappc9	Desi1	Cyp19a1	Lca5	Nabp1	Trim37	1700019N19Rik	NA	NA
Mrpl13	Nol12	Cep83	Arl1	Pcbp2	Chrac1	Snu13	Dmxl2	Rwdd2a	Slc39a10	Tex14	H2al1m	NA	NA
Atad2	Eif3l	Mrpl42	Utp20	Tarbp2	Ago2	Smdt1	Psma4	Me1	Ccdc150	Dynll2	Hypm	NA	NA
Fam91a1	Polr2f	Ube2n	Actr6	Atf7	Ptk2	Ndufa6	Ube2q2	Morf4l1	Ankrd44	Srsf1	H2al1n	NA	NA
Tmem65	Ddx17	Nudt4	Apaf1	Cbx5	Mroh4	Tcf20	Scaper	Atr	Boll	Ccdc182	Cypt1	NA	NA
Ndufb9	Dmc1	Eea1	Slc25a3	Hnrnpa1	Ly6k	Arfgap3	Snupn	Xrn1	Plcl1	Msi2	1700080O16Rik	NA	NA
Mtss1	Tomm22	Atp2b1	Tmpo	Gtsf1	Eef1d	Pacsin2	Ptpn9	Atp1b3	Hsfy2	Akap1	Fam122c	NA	NA
Nsmce2	Josd1	Tmtc3	Snrpf	Dync2h1	Puf60	Fam118a	Cox5a	Rnf7	Aox3	Kif2b	Gm6760	NA	NA
Asap1	Rpl3	Cep290	Metap2	Dcun1d5	Smpd5	Smc1b	Mpi	Rasa2	Bzw1	Spag9	Gm6812	NA	NA
Efr3a	Tnrc6b	Tmtc2	Vezt	Cep126	Cyc1	Atxn10	Ubl7	Nmnat3	Flacc1	Tob1	1700020N15Rik	NA	NA
Phf20l1	Mrtfa	Mettl25	Fgd6	Ccdc82	Dgat1	Brd1	Arih1	Stag1	C2cd6	Spata20	4930567H17Rik	NA	NA
Ptk2	St13	Ccdc59	Ndufa12	Cep57	Arhgap39	Zbed4	Tmem202	Ppp2r3a	Gm29018	Mycbpap	Tsga8	NA	NA
Eef1d	Rbx1	Ppp1r12a	Cep83	Fam76b	Rpl8	Creld2	Myo9a	Cep63	Sumo1	Hils1	Gm14773	NA	NA
Puf60	Ep300	Pawr	Mrpl42	Sesn3	Rbfox2	Gm20621	Gm20275	Cdv3	Nop58	Lrrc46	1700084M14Rik	NA	NA
Cyc1	Rangap1	Osbpl8	Ube2n	Cwc15	Eif3d	Mlc1	Lrrc49	Gm29154	Ica1l	Osbpl7	Gm5941	NA	NA
Rpl8	Phf5a	Nap1l1	Nudt4	Ankrd49	Elfn2	Mov10l1	Rplp1	Nek11	Wdr12	Socs7	BC061195	NA	NA
Rbfox2	Aco2	Krr1	Eea1	Taf1d	Ankrd54	Syce3	Kif23	Rpl29	Zdbf2	Srcin1	Pfn5	NA	NA
Eif3d	Polr3h	Atxn7l3b	Atp2b1	Cep295	Polr2f	Zcrb1	Spesp1	Iqcf1	2810408I11Rik	Rpl23	1700010D01Rik	NA	NA
Nol12	Pmm1	Tbc1d15	Tmtc3	Ubl5	Pick1	Nell2	Pias1	Iqcf5	Ccnyl1	Cacnb1	Gm614	NA	NA
Eif3l	Desi1	Zfc3h1	Cep290	Pin1	Ddx17	2610037D02Rik	Map2k5	Iqcf3	Pth2r	Rpl19	Cypt2	NA	NA
Polr2f	Xrcc6	Cnot2	Ccdc59	Eif3g	Dmc1	Arid2	Gm16759	Dcaf1	Map2	Zpbp2	4930570D08Rik	NA	NA
Csnk1e	Snu13	Cct2	Ppp1r12a	Dnmt1	Cby1	Senp1	Iqch	Manf	Kansl1l	Ormdl3	Gm15104	NA	NA
Ddx17	Srebf2	Frs2	Osbpl8	Cdkn2d	Tomm22	Ccnt1	Zwilch	Dock3	Lancl1	Eif1	Cypt3	NA	NA
Dmc1	Smdt1	Yeats4	Nap1l1	Ilf3	Rpl3	Spats2	Rpl4	Hyal1	Spag16	Jup	4933400A11Rik	NA	NA
Tomm22	Ndufa6	Cpsf6	Krr1	Dnm2	Enthd1	Prpf40b	Dis3l	Naa80	Rpl37a	Klhl10	mt-Nd1	NA	NA
Josd1	Tcf20	Mdm2	Atxn7l3b	Carm1	Tnrc6b	Larp4	Rab11a	Ip6k1	Tnp1	Dnajc7	mt-Nd2	NA	NA
Rpl3	Poldip3	Rap1b	Tbc1d15	Smarca4	Mrtfa	Dip2b	Dennd4a	Qrich1	1700027A15Rik	Nkiras2	mt-Co1	NA	NA
Atf4	Pacsin2	Cand1	Zfc3h1	Spc24	St13	Atf1	Dpp8	Impdh2	Tns1	Hspb9	mt-Co2	NA	NA
Tnrc6b	Samm50	Llph	Cnot2	Prkcsh	Xpnpep3	Pou6f1	Clpx	Ndufaf3	Arpc2	Psmc3ip	mt-Atp6	NA	NA
Mrtfa	Nup50	Lemd3	Cct2	Ecsit	Rbx1	Slc4a8	Oaz2	Arih2	Aamp	Retreg3	mt-Co3	NA	NA
St13	Smc1b	Tbk1	Frs2	Elof1	Ep300	Pfdn5	Zfp609	Tmem89	Pnkd	Psme3	mt-Nd4	NA	NA
Rbx1	Atxn10	Mon2	Yeats4	Anln	L3mbtl2	Sp1	Trip4	Uqcrc1	Usp37	Rpl27	mt-Cytb	NA	NA
Ep300	Tbc1d22a	Usp15	Cpsf6	Rp9	Phf5a	Pcbp2	Csnk1g1	Tma7	Plcd4	Brca1	NA	NA	NA
Rangap1	Brd1	R3hdm2	Mdm2	Bbs9	Aco2	Tarbp2	Snx1	Map4	Rnf25	Nbr1	NA	NA	NA
Phf5a	Creld2	Nemp1	Rap1b	Thyn1	Desi1	Atf7	Herc1	Smarcc1	Stk36	Dusp3	NA	NA	NA
Aco2	Mov10l1	Uqcrb	Cand1	Ncapd3	Snu13	Cbx5	Rps27l	Kif9	Cfap65	Cfap97d1	NA	NA	NA
Desi1	Yaf2	Mtdh	Llph	Zbtb44	Smdt1	Gtsf1	Gtf2a2	Setd2	Dnajb2	Slc25a39	NA	NA	NA
Xrcc6	Zcrb1	Rpl30	Lemd3	Aplp2	Ndufa6	Aasdhppt	Ccnb2	Prss46	Wdfy1	Spata32	NA	NA	NA
Snu13	Pphln1	Stk3	Tbk1	Arhgap32	Tcf20	Gria4	Rnf111	Lrrfip2	Fam124b	Lrrc37a	NA	NA	NA
Srebf2	Arid2	Vps13b	Rxylt1	Dcps	Arfgap3	Dync2h1	Sltm	Gm47875	Cul3	Lyzl6	NA	NA	NA
Smdt1	Scaf11	Cox6c	Mon2	Fam118b	Pacsin2	Dcun1d5	Aqp9	Ubp1	Rhbdd1	Gosr2	NA	NA	NA
Ndufa6	Senp1	Polr2k	Usp15	Stt3a	Nup50	Birc2	Zfp280d	Cnot10	Mff	Sppl2c	NA	NA	NA
Tcf20	Kansl2	Pabpc1	Dctn2	Msantd2	Smc1b	Yap1	Mns1	Osbpl10	Agfg1	Mapt	NA	NA	NA
Poldip3	Ccnt1	Ywhaz	R3hdm2	Spa17	Atxn10	Cep126	Tex9	Stt3b	Daw1	Kansl1	NA	NA	NA
Pacsin2	Arf3	Zfp706	Nemp1	Hspa8	Brd1	Cep57	Rfx7	Zcwpw2	Sphkap	Efcab3	NA	NA	NA
Nup50	Spats2	Ubr5	Uqcrb	Arhgef12	Creld2	Sesn3	Dnaaf4	Azi2	4933436I20Rik	Gm11651	NA	NA	NA
Smc1b	Tmbim6	Azin1	Mtdh	Cbl	Gm20621	Kdm4d	Mapk6	Golga4	Trip12	Ace	NA	NA	NA
Atxn10	Cox14	Dcaf13	Laptm4b	Trappc4	Mlc1	Cwc15	Mlip	Slc22a14	Fbxo36	Limd2	NA	NA	NA
Tbc1d22a	Cers5	Rims2	Rpl30	Rps25	Mov10l1	Taf1d	Lrrc1	Wdr48	Spata3	Tex2	NA	NA	NA
Brd1	Lima1	Oxr1	Stk3	Ddx6	Syce3	Cep295	Eef1a1	Ttc21a	Dis3l2	Ddx5	NA	NA	NA
Creld2	Larp4	Eif3e	Vps13b	Arcn1	Yaf2	Chordc1	Cox7a2	Slc25a38	Eif4e2	Cep95	NA	NA	NA
Mov10l1	Dip2b	Emc2	Cox6c	Kmt2a	Zcrb1	Ubl5	Senp6	Rpsa	Gigyf2	Psmd12	NA	NA	NA
Yaf2	Atf1	Eny2	Polr2k	Ube4a	Pphln1	Pin1	Irak1bp1	Eif1b	Dnajb3	Cacng4	NA	NA	NA
Zcrb1	Smagp	Eif3h	Pabpc1	Rnf214	Nell2	Eif3g	Phip	Rpl14	Mroh2a	Cep112	NA	NA	NA
Pphln1	Eif4b	Rad21	Ywhaz	Pcsk7	Arid2	Ilf3	Ttk	Ulk4	Agap1	Amz2	NA	NA	NA
Prickle1	Pfdn5	Ext1	Zfp706	Pafah1b2	Scaf11	Dnm2	Dop1a	Lyzl4	4933400F21Rik	Prkar1a	NA	NA	NA
Arid2	Pcbp2	Taf2	Ubr5	Sik3	Senp1	Smarca4	Rwdd2a	Lyzl4os	Hdac4	Abca9	NA	NA	NA
Scaf11	Tarbp2	Mrpl13	Azin1	Cadm1	Ccnt1	Elof1	Me1	Nktr	Cops9	Fam104a	NA	NA	NA
Pced1b	Atf7	Mtbp	Atp6v1c1	Tex12	Spats2	Anln	Snx14	Ccdc13	Ppp1r7	Rpl38	NA	NA	NA
Senp1	Cbx5	Atad2	Dcaf13	Timm8b	Mcrs1	Rp9	Syncrip	Higd1a	Fam174a	Nat9	NA	NA	NA
Kansl2	Hnrnpa1	Fam91a1	Rims2	Nkapd1	Prpf40b	Bbs9	Morf4l1	Abhd5	Slco6c1	Trim80	NA	NA	NA
Ccnt1	Gtsf1	Ndufb9	Oxr1	Sik2	Tmbim6	Dpy19l1	U2surp	Lars2	Slco6d1	Jpt1	NA	NA	NA
Spats2	Dync2h1	Mtss1	Eif3e	Fdx1	Cers5	Dpy19l2	Atr	Limd1	Pam	Smim6	NA	NA	NA
Mcrs1	Dcun1d5	Nsmce2	Emc2	Rdx	Larp4	Ncapd3	Xrn1	Lztfl1	Man2a1	H3f3b	NA	NA	NA
Tmbim6	Birc2	Asap1	Eny2	Ddx10	Dip2b	Jam3	Rnf7	Ubxn6	Tmem232	Qrich2	NA	NA	NA
Cox14	Yap1	Efr3a	Eif3h	Atm	Atf1	Ntm	Nmnat3	Arrdc5	Vapa	St6galnac2	NA	NA	NA
Lima1	Cep126	Phf20l1	Rad21	Npat	Dazap2	Gm15520	Cep70	Znrf4	Txndc2	Jmjd6	NA	NA	NA
Larp4	Cep57	Trappc9	Med30	Cul5	Eif4b	Zbtb44	Armc8	Micos13	Rab31	Cyth1	NA	NA	NA
Dip2b	Cwc15	Ptk2	Ext1	Dmxl2	Pfdn5	Aplp2	Nck1	Rpl36	Ppp4r1	Cep295nl	NA	NA	NA
Atf1	Taf1d	Ly6k	Taf2	Ireb2	Sp1	Prdm10	Stag1	Prr22	Ndufv2	Rptor	NA	NA	NA
Eif4b	Cep295	Eef1d	Mrpl13	Psma4	Pcbp2	Nfrkb	Msl2	Rfx2	Pla2g10	Actg1	NA	NA	NA
Pfdn5	Zfp266	Puf60	Mtbp	Ube2q2	Tarbp2	Arhgap32	Cep63	Acsbg2	Pdxdc1	0610009L18Rik	NA	NA	NA
Sp1	Ubl5	Cyc1	Atad2	Etfa	Atf7	Fam118b	Cdv3	Gtf2f1	Prm1	Aspscr1	NA	NA	NA
Pcbp2	Pin1	Arhgap39	Fam91a1	Scaper	Cbx5	Ddx25	Dnajc13	Tbc1d5	Prm2	Ccdc57	NA	NA	NA
Atf7	Ppan	Rpl8	Tmem65	Rcn2	Hnrnpa1	Hyls1	Nek11	Efhb	Prm3	Csnk1d	NA	NA	NA
Cbx5	Eif3g	Rbfox2	Ndufb9	Peak1	Gtsf1	Ccdc15	Rpl29	Pp2d1	Tnp2	Arl13b	NA	NA	NA
Hnrnpa1	Dnmt1	Eif3d	Mtss1	Hmg20a	Aasdhppt	Msantd2	Abhd14a	Kat2b	Tekt5	Csnka2ip	NA	NA	NA
Gtsf1	Cdc37	Eif3l	Nsmce2	Ptpn9	Dync2h1	Spa17	Manf	1700008K24Rik	Rpl39l	Zfp654	NA	NA	NA
Dync2h1	Ilf3	Polr2f	Asap1	Sin3a	Dcun1d5	Gramd1b	Zmynd10	Tomm6	Usp7	Vgll3	NA	NA	NA
Dcun1d5	Dnm2	Csnk1e	Efr3a	Cox5a	Birc2	Hspa8	Rassf1	Ccnd3	Carhsp1	Robo1	NA	NA	NA
Birc2	Smarca4	Ddx17	Phf20l1	Nptn	Cep126	Tbcel	Rbm5	Tbcc	Rbfox1	4930500H12Rik	NA	NA	NA
Yap1	Elof1	Dmc1	Trappc9	Neo1	Cep57	Arhgef12	Rbm6	Mea1	Rogdi	Usp25	NA	NA	NA
Cep126	Anln	Tomm22	Ptk2	Arih1	Sesn3	Usp2	Cdhr4	Klhdc3	Cdip1	Mir99ahg	NA	NA	NA
Cep57	Rp9	Josd1	Ly6k	Parp6	Kdm4d	Cbl	Ip6k1	Lrrc73	Hmox2	Cyyr1	NA	NA	NA
Sesn3	Bbs9	Rpl3	Eef1d	Pkm	Cwc15	Hyou1	Usp4	Rsph9	Pam16	Ltn1	NA	NA	NA
Cwc15	Dpy19l1	Syngr1	Puf60	Myo9a	Taf1d	Trappc4	Qrich1	Hsp90ab1	Crebbp	Usp16	NA	NA	NA
Med17	Thyn1	Tnrc6b	Gpaa1	Gm20275	Cep295	Rps25	Ndufaf3	Znrd1as	Cluap1	Grik1	NA	NA	NA
Taf1d	Ncapd3	Mrtfa	Cyc1	Rplp1	Chordc1	Ddx6	Dalrd3	Tdrd6	Zfp597	Sod1	NA	NA	NA
Cep295	Jam3	St13	Arhgap39	Kif23	Ubl5	Arcn1	Arih2	Pla2g7	Srrm2	Eva1c	NA	NA	NA
Zfp266	Zbtb44	Rbx1	Rpl8	Glce	Pin1	Ift46	Tmem89	Crisp2	Elob	Cfap298	NA	NA	NA
Ubl5	Aplp2	Ep300	Rbfox2	Pias1	Eif3g	Ube4a	Uqcrc1	Pgk2	Pdpk1	Paxbp1	NA	NA	NA
Pin1	Arhgap32	Rangap1	Eif3d	Map2k5	Ilf3	Cep164	Tma7	Efhc1	Pgp	Ifngr2	NA	NA	NA
Ppan	Fam118b	Tef	Eif3l	Gm16759	Dnm2	Pcsk7	Map4	Smap1	Gfer	Son	NA	NA	NA
Eif3g	Ddx25	Phf5a	Polr2f	Zwilch	Carm1	Pafah1b2	Dhx30	Sdhaf4	Rnf151	Brwd1	NA	NA	NA
Dnmt1	Msantd2	Aco2	Csnk1e	Rpl4	Smarca4	Sik3	Kif9	Fam135a	Rps2	Hmgn1	NA	NA	NA
Mrpl4	Spa17	Polr3h	Ddx17	Map2k1	Prkcsh	Cadm1	Setd2	Col19a1	Ndufb10	Lca5l	NA	NA	NA
Cdc37	Tbrg1	Desi1	Dmc1	Tipin	Elavl3	Rexo2	Ccdc12	Lmbrd1	Hagh	Fam3b	NA	NA	NA
Ilf3	Hspa8	Xrcc6	Tomm22	Rab11a	Elof1	Usp28	Prss46	Adgrb3	Ube2i	Cmss1	NA	NA	NA
Dnm2	Arhgef12	Snu13	Rpl3	Dennd4a	Anln	Ttc12	Lrrfip2	Phf3	Tekt4	Filip1l	NA	NA	NA
Smarca4	Usp2	Mei1	Syngr1	Rbpms2	Rp9	Tex12	Clasp2	Zfp451	Cpeb4	Tbc1d23	NA	NA	NA
Elof1	Mcam	Srebf2	Tnrc6b	Oaz2	Bbs9	Timm8b	Cnot10	Dst	Ubtd2	Pcnp	NA	NA	NA
Anln	Cbl	Smdt1	Sgsm3	Zfp609	Dpy19l1	Pih1d2	Stt3b	Prss39	Efcab9	Rpl24	NA	NA	NA
Rp9	Hyou1	Ndufa6	Mrtfa	Trip4	Ncapd3	Dlat	Azi2	Fer1l5	Smim23	Ccdc54	NA	NA	NA
Bbs9	Trappc4	Tcf20	Slc25a17	Csnk1g1	Jam3	Sik2	Golga4	Fam178b	Npm1	Bbx	NA	NA	NA
Dpy19l1	Rps25	Poldip3	St13	Ppib	Zbtb44	Arhgap20	Wdr48	Cox5b	Dock2	Ift57	NA	NA	NA
Thyn1	Ddx6	Cyb5r3	Rbx1	Herc1	Aplp2	Fdx1	Ttc21a	Vwa3b	Tenm2	Nectin3	NA	NA	NA
Ncapd3	Arcn1	Pacsin2	Ep300	Usp3	Prdm10	Rdx	Rpsa	Mgat4a	Nudcd2	Cd96	NA	NA	NA
Zbtb44	Kmt2a	Samm50	Tef	Rps27l	Nfrkb	Ddx10	Eif1b	Tsga10	Sox30	Atg3	NA	NA	NA
Aplp2	Cep164	Nup50	Phf5a	Vps13c	Arhgap32	Npat	Rpl14	Mrpl30	Trim41	Slc35a5	NA	NA	NA
Nfrkb	Pafah1b2	Smc1b	Aco2	Ice2	Fam118b	Cul5	Ulk4	Txndc9	Hnrnph1	Lsamp	NA	NA	NA
Arhgap32	Sik3	Atxn10	Desi1	Gtf2a2	Ddx25	Cyp19a1	Nktr	Eif5b	Clk4	Igsf11	NA	NA	NA
Ets1	Cadm1	Tbc1d22a	Xrcc6	Rnf111	Hyls1	Dmxl2	Ccdc13	Rpl31	Hnrnpab	Tex55	NA	NA	NA
Fam118b	Rexo2	Creld2	Snu13	Sltm	Stt3a	Ireb2	Higd1a	Mrps9	Ube2b	Gsk3b	NA	NA	NA
Ddx25	Zbtb16	Mov10l1	Mei1	Mindy2	Ccdc15	Psma4	Topaz1	4932412D23Rik	Cdkl3	Ndufb4	NA	NA	NA
Msantd2	Usp28	Ncaph2	Srebf2	Adam10	Msantd2	Ube2q2	Zfp445	Tpp2	Hspa4	Golgb1	NA	NA	NA
Spa17	Timm8b	Yaf2	Smdt1	Aldh1a2	Spa17	Etfa	Kif15	Tex30	Aff4	Eaf2	NA	NA	NA
Tbrg1	Sik2	Zcrb1	Ndufa6	Tcf12	Hspa8	Scaper	Lars2	Ankar	Uqcrq	Kpna1	NA	NA	NA
Hspa8	Fdx1	Pphln1	Tcf20	Zfp280d	Tbcel	Rcn2	Lztfl1	Stat4	Kif3a	Hacd2	NA	NA	NA
Arhgef12	Rdx	Arid2	Poldip3	Rfx7	Arhgef12	Tspan3	Fyco1	Nabp1	Fnip1	Ropn1	NA	NA	NA
Usp2	Ddx10	Scaf11	Cyb5r3	Nedd4	Usp2	Snupn	Sh3gl1	Slc39a10	Rapgef6	Rpl35a	NA	NA	NA
Mcam	Atm	Senp1	Pacsin2	Arpp19	Cbl	Ptpn9	Ubxn6	Ccdc150	Lyrm7	Zdhhc19	NA	NA	NA
Cbl	Npat	Kansl2	Samm50	Myo5a	Hyou1	Sin3a	Mydgf	Sf3b1	Hint1	Pcyt1a	NA	NA	NA
Trappc4	Cul5	Ccnt1	Nup50	Tmod3	Trappc4	Ppcdc	Ptprs	Boll	Larp1	Rnf168	NA	NA	NA
Rps25	Dmxl2	Spats2	Smc1b	Gclc	Rps25	Cox5a	Znrf4	Plcl1	Lypd9	Ppp1r2	NA	NA	NA
Ddx6	Crabp1	Racgap1	Atxn10	Ddx43	Ddx6	Neo1	Safb2	Hsfy2	Trim17	Plaat1	NA	NA	NA
Arcn1	Ireb2	Smarcd1	Tbc1d22a	Eef1a1	Arcn1	Arih1	Safb	Aox3	Guk1	Fgf12	NA	NA	NA
Kmt2a	Psma4	Cox14	Brd1	Cox7a2	Kmt2a	Parp6	Micos13	Flacc1	Mprip	Ccdc50	NA	NA	NA
Cep164	Ube2q2	Cers5	Creld2	Tmem30a	Ube4a	Myo9a	Rpl36	C2cd6	Med9	Lpp	NA	NA	NA
Pafah1b2	Etfa	Larp4	Mov10l1	Senp6	Rnf214	Gm20275	Catsperd	Gm29018	Atpaf2	Gm31814	NA	NA	NA
Sik3	Scaper	Dip2b	Syce3	Mei4	Pcsk7	Lrrc49	Rfx2	Tmem237	Gid4	Eif4a2	NA	NA	NA
Cadm1	Rcn2	Atf1	Yaf2	Phip	Pafah1b2	Rplp1	Gtf2f1	Sumo1	B9d1	Senp2	NA	NA	NA
Rexo2	Tspan3	Dazap2	Zcrb1	Sh3bgrl2	Sik3	Spesp1	Tbc1d5	Nop58	Akap10	Eif4g1	NA	NA	NA
Rbm7	Peak1	Eif4b	Pphln1	Ibtk	Cadm1	Pias1	Efhb	Ica1l	Specc1	Ufd1	NA	NA	NA
Zbtb16	Imp3	Espl1	Arid2	Dop1a	Tex12	Map2k5	Dazl	Wdr12	Ncor1	Ccdc188	NA	NA	NA
Usp28	Sin3a	Pfdn5	Scaf11	Cep162	Sdhd	Gm16759	1700008K24Rik	Abi2	Cenpv	Dgcr6	NA	NA	NA
Tex12	Cox5a	Pcbp2	Senp1	Snx14	Timm8b	Iqch	Nfya	Zdbf2	Ubb	Tssk2	NA	NA	NA
Timm8b	Nptn	Atf7	Kansl2	Syncrip	Nkapd1	Zwilch	Tomm6	Mdh1b	Tvp23b	Dgcr2	NA	NA	NA
Sik2	Neo1	Cbx5	Ccnt1	Tmed3	Dlat	Rpl4	Tbcc	2810408I11Rik	Cdrt4	Tmem191c	NA	NA	NA
Rdx	Arih1	Hnrnpa1	Ddx23	Morf4l1	Sik2	Dis3l	Mea1	Ccnyl1	Tekt3	Ube2l3	NA	NA	NA
Ddx10	Pkm	Dync2h1	Arf3	U2surp	Fdx1	Rab11a	Klhdc3	Map2	Dnah9	Ccdc116	NA	NA	NA
Atm	Myo9a	Dcun1d5	Prkag1	Trpc1	Rdx	Dennd4a	Zfp318	Kansl1l	Glp2r	Ypel1	NA	NA	NA
Npat	Thsd4	Yap1	Spats2	Atr	Ddx10	Hacd3	Lrrc73	Lancl1	Myh10	Mapk1	NA	NA	NA
Acat1	Tle3	Cep126	Smarcd1	Xrn1	Npat	Dpp8	Polh	Spag16	Ndel1	4933404G15Rik	NA	NA	NA
Cul5	Rplp1	Cep57	Cox14	Tfdp2	Cul5	Clpx	Rsph9	Rpl37a	Rpl26	Fgd4	NA	NA	NA
Dmxl2	Kif23	Fam76b	Cers5	Atp1b3	Cyp19a1	Pdcd7	Capn11	Tnp1	Odf4	Ube2v2	NA	NA	NA
Ireb2	Glce	Cwc15	Larp4	Rnf7	Dmxl2	Oaz2	Hsp90ab1	1700027A15Rik	Rangrf	4932443L11Rik	NA	NA	NA
Psma4	Pias1	Med17	Dip2b	Rasa2	Ireb2	Zfp609	Spats1	Tns1	Naa38	Evi5l	NA	NA	NA
Ube2q2	Map2k5	Taf1d	Atf1	Slc25a36	Psma4	Trip4	Znrd1as	Arpc2	Polr2a	Map2k7	NA	NA	NA
Etfa	Zwilch	Cep295	Dazap2	Clstn2	Ube2q2	Csnk1g1	Tdrd6	Aamp	Slc35g3	Elavl1	NA	NA	NA
Scaper	Rpl4	Ubl5	Eif4b	Copb2	Etfa	Snx1	Crisp2	Pnkd	Spem1	4930500F04Rik	NA	NA	NA
Rcn2	Map2k1	Pin1	Pfdn5	Armc8	Scaper	Herc1	Pgk2	Usp37	Eif5a	Hsph1	NA	NA	NA
Tspan3	Tipin	Ppan	Pcbp2	Nck1	Rcn2	Rab8b	Efhc1	Plcd4	Ybx2	Tex26	NA	NA	NA
Peak1	Rab11a	Eif3g	Atf7	Stag1	Tspan3	Rps27l	Smap1	Stk36	Gabarap	Hmgb1	NA	NA	NA
Hmg20a	Dennd4a	Dnmt1	Cbx5	Ppp2r3a	Peak1	Gtf2a2	Sdhaf4	Ttll4	Rnasek	4930505K14Rik	NA	NA	NA
Imp3	Clpx	Mrpl4	Hnrnpa1	Cep63	Ptpn9	Ccnb2	Fam135a	Cfap65	Psmb6	Ubl3	NA	NA	NA
Sin3a	Pdcd7	Cdc37	Gtsf1	Anapc13	Sin3a	Rnf111	Adgrb3	Dnajb2	Chrne	Polr1d	NA	NA	NA
Cox5a	Oaz2	Ilf3	Aasdhppt	Ryk	Cox5a	Sltm	Prim2	Wdfy1	Nup88	Rpl21	NA	NA	NA
Arid3b	Zfp609	Dnm2	Dync2h1	Topbp1	Nptn	Mindy2	Zfp451	Cul3	Rpain	Usp12	NA	NA	NA
Nptn	Csnk1g1	Smarca4	Dcun1d5	Cdv3	Neo1	Aqp9	Dst	Rhbdd1	Tekt1	Cdk8	NA	NA	NA
Neo1	Ppib	Spc24	Cep126	Dnajc13	Arih1	Aldh1a2	Prss39	Mff	Cyb5d2	Bud31	NA	NA	NA
Arih1	Herc1	Prkcsh	Ccdc82	Mrpl3	Parp6	Tcf12	Kansl3	Agfg1	Itgae	Pdap1	NA	NA	NA
Pkm	Usp3	Ecsit	Cep57	Atp2c1	Myo9a	Zfp280d	Fam178b	Daw1	Haspin	Bri3	NA	NA	NA
Myo9a	Rps27l	Elof1	Fam76b	Rpl29	Gm20275	Mns1	Cox5b	Sphkap	Pafah1b1	Rsph10b	NA	NA	NA
Tle3	Tln2	Anln	Sesn3	Rad54l2	Lrrc49	Tex9	Vwa3b	4933436I20Rik	Mnt	Ankrd61	NA	NA	NA
Rplp1	Vps13c	Rp9	Cwc15	Dcaf1	Rplp1	Rfx7	Tsga10	Trip12	Sgsm2	Usp42	NA	NA	NA
Kif23	Bnip2	Bbs9	Taf1d	Manf	Pias1	Nedd4	Mrpl30	Fbxo36	Srr	Rbakdn	NA	NA	NA
Glce	Ccnb2	Dpy19l1	Cep295	Dock3	Map2k5	Dnaaf4	Txndc9	Spata3	Smg6	Rnf216	NA	NA	NA
Pias1	Sltm	Thyn1	Ubl5	Rbm5	Gm16759	Arpp19	Eif5b	Pde6d	Rtn4rl1	Actb	NA	NA	NA
Map2k5	Adam10	Ncapd3	Pin1	Rbm6	Iqch	Myo5a	Rpl31	Dis3l2	Pitpna	Tnrc18	NA	NA	NA
Zwilch	Polr2m	Jam3	Ppan	Ip6k1	Zwilch	Mapk6	Rfx8	Prss56	Ywhae	Papolb	NA	NA	NA
Rpl4	Tcf12	Zbtb44	Eif3g	Rhoa	Rpl4	Gclc	Mrps9	Eif4e2	Dbil5	Iqce	NA	NA	NA
Map2k1	Zfp280d	Aplp2	Dnmt1	Qrich1	Tipin	Ddx43	4932412D23Rik	Efhd1	Nxn	Tsc22d4	NA	NA	NA
Tipin	Mns1	Arhgap32	Mrpl4	Arih2	Dis3l	Eef1a1	Tpp2	Gigyf2	Nsrp1	Fbxo24	NA	NA	NA
Rab11a	Tex9	Stt3a	Zglp1	Uqcrc1	Rab11a	Cox7a2	Tex30	Dnajb3	Ssh2	Pcolce	NA	NA	NA
Dennd4a	Rfx7	Ei24	Ilf3	Cdc25a	Dennd4a	Tmem30a	Ankar	Mroh2a	Git1	Znhit1	NA	NA	NA
Clpx	Nedd4	Msantd2	Dnm2	Map4	Dpp8	Senp6	Slc39a10	Agap1	Rpl23a	Ift22	NA	NA	NA
Pdcd7	Prtg	Spa17	Smarca4	Dhx30	Clpx	Irak1bp1	Ccdc150	4933400F21Rik	Proca1	Myl10	NA	NA	NA
Oaz2	Ccpg1	Hspa8	Spc24	Smarcc1	Pdcd7	Phip	Sf3b1	Ube2f	Tmem97	Cux1	NA	NA	NA
Zfp609	Arpp19	Arhgef12	Prkcsh	Scap	Oaz2	Lca5	Boll	Traf3ip1	Nlk	Tmem120a	NA	NA	NA
Csnk1g1	Myo5a	Cbl	Ecsit	Setd2	Zfp609	Ttk	4930558J18Rik	Cops9	Nf1	Hip1	NA	NA	NA
Ppib	Mapk6	Hyou1	Elof1	Prss50	Trip4	Dop1a	Kctd18	Ankmy1	Spaca3	Pom121	NA	NA	NA
Herc1	Tmod3	Trappc4	Rp9	Lrrfip2	Csnk1g1	Me1	Flacc1	Pask	Cct6b	Tmem270	NA	NA	NA
Usp3	Gclc	Rps25	Bbs9	Mlh1	Ppib	Cyb5r4	C2cd6	Ppp1r7	Rffl	Eif4h	NA	NA	NA
Rps27l	Ddx43	Ddx6	Dpy19l1	Trank1	Snx1	Cep162	Gm29018	Hdlbp	Fndc8	Rfc2	NA	NA	NA
Tln2	Eef1a1	Arcn1	Thyn1	Pdcd6ip	Herc1	Snx14	Tmem237	Dtymk	Ap2b1	Tmem248	NA	NA	NA
Vps13c	Cox7a2	Kmt2a	Ncapd3	Clasp2	Usp3	Syncrip	Als2	Fam174a	Taf15	Chchd2	NA	NA	NA
Rora	Tmem30a	Ube4a	Jam3	Ubp1	Rab8b	Morf4l1	Sumo1	Slco6c1	Heatr9	Ran	NA	NA	NA
Bnip2	Senp6	Rnf214	Aplp2	Cnot10	Rps27l	U2surp	Nop58	Slco6d1	Acaca	Ubc	NA	NA	NA
Gtf2a2	Phip	Pafah1b2	Arhgap32	Dync1li1	Ice2	Trpc1	Ica1l	Fer	Ggnbp2	Scarb1	NA	NA	NA
Rnf111	Sh3bgrl2	Sik3	Dcps	Stt3b	Bnip2	Atr	Wdr12	Man2a1	Usp32	Ccdc92	NA	NA	NA
Sltm	Ttk	Cadm1	Ddx25	Zcwpw2	Gtf2a2	Xrn1	Carf	Tmem232	Appbp2	Mphosph9	NA	NA	NA
Adam10	Dop1a	Usp28	Stt3a	Azi2	Ccnb2	Rnf7	Nbeal1	Vapa	Ppm1d	Vps37b	NA	NA	NA
Polr2m	Me1	Tex12	Ei24	Golga4	Rnf111	Nmnat3	Ndufs1	Rab31	Med13	Denr	NA	NA	NA
Tcf12	Cep162	Timm8b	Msantd2	Wdr48	Sltm	Copb2	Eef1b2	Ppp4r1	Dhx40	Rsrc2	NA	NA	NA
Zfp280d	Syncrip	Nkapd1	Spa17	Rpsa	Adam10	Cep70	Zdbf2	Ankrd12	Gdpd1	Zcchc8	NA	NA	NA
Mns1	Morf4l1	Sik2	Tbrg1	Eif1b	Aldh1a2	Armc8	Mdh1b	Ndufv2	Trim37	Clip1	NA	NA	NA
Rfx7	U2surp	Rdx	Hspa8	Rpl14	Tcf12	Nck1	Creb1	Dlgap1	Ppm1e	Morn3	NA	NA	NA
Nedd4	Atr	Ddx10	Sorl1	Ctnnb1	Zfp280d	Stag1	2810408I11Rik	Pla2g10	Tex14	A930024E05Rik	NA	NA	NA
Ccpg1	Xrn1	Atm	Arhgef12	Nktr	Mns1	Msl2	Ccnyl1	Pdxdc1	Dynll2	Camkk2	NA	NA	NA
Arpp19	Tfdp2	Npat	Cbl	Higd1a	Tex9	Ppp2r3a	Kansl1l	Gspt1	Ccdc182	Ift81	NA	NA	NA
Myo5a	Atp1b3	Acat1	Hyou1	Topaz1	Rfx7	Cep63	Lancl1	Prm1	Msi2	Pptc7	NA	NA	NA
Mapk6	Rnf7	Cul5	Trappc4	Tcaim	Nedd4	Topbp1	Spag16	Prm2	Akap1	Ppp1cc	NA	NA	NA
Tmod3	Rasa2	Dmxl2	Rps25	Kif15	Arpp19	Uba5	Bard1	Prm3	Kif2b	Ccdc63	NA	NA	NA
Lrrc1	Slc25a36	Crabp1	Ddx6	Lars2	Myo5a	Acad11	Rpl37a	Tnp2	Utp18	Adam1a	NA	NA	NA
Gclc	Clstn2	Ireb2	Arcn1	Sacm1l	Mapk6	Dnajc13	Tnp1	Clec16a	Mbtd1	Erp29	NA	NA	NA
Elovl5	Copb2	Psma4	Kmt2a	Lztfl1	Gclc	Mrpl3	Arpc2	Rpl39l	Spag9	Rpl6	NA	NA	NA
Fbxo9	Faim	Etfa	Ube4a	Hdgfl2	Ddx43	Nek11	Aamp	Usp7	Spata20	Pebp1	NA	NA	NA
Ddx43	Pik3cb	Scaper	Rnf214	Safb2	Eef1a1	Atp2c1	Pnkd	Carhsp1	Mycbpap	Taok3	NA	NA	NA
Eef1a1	Armc8	Rcn2	Pafah1b2	Safb	Cox7a2	Rpl29	Usp37	Rogdi	Hils1	Suds3	NA	NA	NA
Cox7a2	Nck1	Tspan3	Sik3	Micos13	Tmem30a	Abhd14a	Plcd4	Cdip1	Kat7	Ccdc60	NA	NA	NA
Tmem30a	Stag1	Peak1	Cadm1	Rpl36	Senp6	Rad54l2	Cfap65	Hmox2	Gip	Rplp0	NA	NA	NA
Senp6	Ppp2r3a	Imp3	Rbm7	Ndufa11	Irak1bp1	Dcaf1	Retreg2	Pam16	Ttll6	Cox6a1	NA	NA	NA
Phip	Anapc13	Sin3a	Usp28	Gtf2f1	Phip	Manf	Glb1l	Crebbp	Lrrc46	Dynll1	NA	NA	NA
Sh3bgrl2	Ryk	Cox5a	Tex12	Khsrp	Ttk	Dock3	Dnajb2	Cluap1	Socs7	Fam222a	NA	NA	NA
Ttk	Topbp1	Arid3b	Sdhd	Plcl2	Ibtk	Zmynd10	Sgpp2	Flywch1	Rpl23	Usp30	NA	NA	NA
Bckdhb	Cdv3	Nptn	Timm8b	Tbc1d5	Dop1a	Rassf1	Acsl3	Srrm2	Rpl19	Svop	NA	NA	NA
Me1	Tmem108	Neo1	Nkapd1	Rab5a	Me1	Rbm5	Cul3	Elob	Med1	Myo18b	NA	NA	NA
Cep162	Dnajc13	Arih1	Sik2	Pot1b	Cyb5r4	Rbm6	Mff	Prss21	Cdk12	1700095B10Rik	NA	NA	NA
Syncrip	Mrpl3	Myo9a	Rdx	Dazl	Cep162	Ip6k1	Agfg1	Pdpk1	Zpbp2	Cntnap5a	NA	NA	NA
Morf4l1	Atp2c1	Rplp1	Ddx10	Tomm6	Syncrip	Rhoa	Daw1	Pgp	Ormdl3	Cntnap5b	NA	NA	NA
Plod2	Rpl29	Kif23	Atm	Usp49	Morf4l1	Usp4	Sphkap	Gfer	Msl1	Phlpp1	NA	NA	NA
U2surp	Iqcf3	Glce	Npat	Mrps10	U2surp	Usp19	Trip12	Rnf151	Eif1	Clasp1	NA	NA	NA
Atr	Rad54l2	Pias1	Cul5	Trerf1	Trpc1	Qrich1	Fbxo36	Rps2	Nt5c3b	Ptpn4	NA	NA	NA
Xrn1	Dcaf1	Map2k5	Dmxl2	Ubr2	Atr	Ndufaf3	Cab39	Ndufb10	Klhl10	Ccdc93	NA	NA	NA
Tfdp2	Manf	Zwilch	Ireb2	Mea1	Xrn1	Dalrd3	Psmd1	Hagh	Dnajc7	Dpp10	NA	NA	NA
Atp1b3	Dock3	Rpl4	Psma4	Mrpl2	Tfdp2	Arih2	Armc9	Ift140	Hspb9	Mgat5	NA	NA	NA
Rnf7	Gnai2	Map2k1	Ube2q2	Zfp318	Atp1b3	Uqcrc1	Pde6d	Ube2i	Psmc3ip	R3hdm1	NA	NA	NA
Rasa2	Rbm5	Tipin	Etfa	Hsp90ab1	Rnf7	Tma7	Dis3l2	Tekt4	Retreg3	Ubxn4	NA	NA	NA
Slc25a36	Rbm6	Rab11a	Scaper	Cdc5l	Rasa2	Map4	Prss56	Cpeb4	Rpl27	Cd55	NA	NA	NA
Clstn2	Ip6k1	Dennd4a	Rcn2	Cd2ap	Nmnat3	Dhx30	Eif4e2	Crebrf	Brca1	Zp3r	NA	NA	NA
Copb2	Dag1	Clpx	Tspan3	Cenpq	Copb2	Smarcc1	Efhd1	Ubtd2	Nbr1	Pfkfb2	NA	NA	NA
Armc8	Rhoa	Pdcd7	Peak1	Crisp2	Cep70	Kif9	Gigyf2	Efcab9	Dusp3	Yod1	NA	NA	NA
Nck1	Usp19	Oaz2	Sin3a	Mcm3	Armc8	Setd2	Dnajb3	Npm1	Cfap97d1	Dyrk3	NA	NA	NA
Stag1	Qrich1	Zfp609	Cox5a	Smap1	Nck1	Lrrfip2	Mroh2a	Tenm2	Hdac5	Lemd1	NA	NA	NA
Ppp2r3a	Impdh2	Trip4	Nptn	Fam135a	Stag1	Clasp2	Hjurp	Nudcd2	Slc25a39	Plekha6	NA	NA	NA
Ephb1	Arih2	Csnk1g1	Rec114	Prim2	Msl2	Cnot10	Rbm44	Pttg1	Lrrc37a	Rabif	NA	NA	NA
Anapc13	Uqcrc1	Ppib	Neo1	Zfp451	Ppp2r3a	Stt3b	Ube2f	Sox30	Lyzl6	Mgat4e	NA	NA	NA
Ryk	Cdc25a	Herc1	Arih1	Ccdc115	Cep63	Zcwpw2	Traf3ip1	Canx	Gosr2	Kdm5b	NA	NA	NA
Topbp1	Map4	Usp3	Pkm	Uggt1	Topbp1	Golga4	Asb1	Hnrnph1	Nsf	Kif21b	NA	NA	NA
Cdv3	Dhx30	Rps27l	Myo9a	Kansl3	Cdv3	Wdr48	Cops9	Clk4	Kansl1	Camsap2	NA	NA	NA
Tmem108	Smarcc1	Tln2	Gm20275	Lman2l	Uba5	Ttc21a	Pask	Hnrnpab	Tanc2	Crb1	NA	NA	NA
Dnajc13	Scap	Vps13c	Rplp1	Fam178b	Dnajc13	Rpsa	Hdlbp	Ube2b	Gm11651	Cdc73	NA	NA	NA
Atp2c1	Setd2	Bnip2	Kif23	Cox5b	Mrpl3	Eif1b	Stk25	Cdkl3	Ace	Glrx2	NA	NA	NA
Rpl29	Ccdc12	Gtf2a2	Glce	Tmem131	Nek11	Rpl14	Dtymk	Hspa4	Limd2	Brinp3	NA	NA	NA
Rad54l2	Lrrfip2	Ccnb2	Pias1	Unc50	Atp2c1	Ctnnb1	Slco6c1	Aff4	Tex2	Ivns1abp	NA	NA	NA
Dcaf1	Clasp2	Sltm	Map2k5	Tsga10	Rpl29	Ulk4	Slco6d1	Uqcrq	Ddx5	Swt1	NA	NA	NA
Manf	Ubp1	Adam10	Zwilch	Mrpl30	Abhd14a	Nktr	Gin1	Kif3a	Cep95	Rnf2	NA	NA	NA
Dock3	Trim71	Tcf12	Rpl4	Eif5b	Rad54l2	Ccdc13	Ppip5k2	Fnip1	Psmd12	Smg7	NA	NA	NA
Gnai2	Cnot10	Zfp280d	Tipin	Rev1	Dcaf1	Higd1a	Fbxl17	Rapgef6	Cep112	Glul	NA	NA	NA
Rbm5	Dync1li1	Mns1	Rab11a	Rpl31	Manf	Ano10	Fer	Lyrm7	Amz2	Xpr1	NA	NA	NA
Rbm6	Stt3b	Tex9	Dennd4a	Rnf149	Dock3	Topaz1	Pja2	Hint1	Prkar1a	Acbd6	NA	NA	NA
Ip6k1	Zcwpw2	Rfx7	Clpx	Mrps9	Rassf1	Tcaim	Tmem232	Larp1	Fam104a	Cep350	NA	NA	NA
Dag1	Golga4	Nedd4	Pdcd7	Tpp2	Gnai2	Zfp445	Vapa	Mrpl22	Rpl38	Tor1aip1	NA	NA	NA
Rhoa	Oxsr1	Ccpg1	Oaz2	Tex30	Rbm5	Zkscan7	Ppp4r1	Lypd9	Trim80	Tor1aip2	NA	NA	NA
Gpx1	Acvr2b	Arpp19	Zfp609	Gls	Rbm6	Kif15	Ankrd12	Trim17	Jpt1	Ralgps2	NA	NA	NA
Usp4	Wdr48	Myo5a	Trip4	Nabp1	Ip6k1	Lars2	Ndufv2	Guk1	Recql5	Tex35	NA	NA	NA
Usp19	Rpsa	Mapk6	Csnk1g1	Stk17b	Dag1	Sacm1l	Ddx11	Arf1	Smim6	Rasal2	NA	NA	NA
Qrich1	Eif1b	Tmod3	Ppib	Sf3b1	Rhoa	Lztfl1	Lpin2	Mprip	H3f3b	Cacybp	NA	NA	NA
Impdh2	Rpl14	Gclc	Herc1	Hspd1	Usp4	Sh3gl1	Ndc80	Cops3	Foxj1	Rc3h1	NA	NA	NA
Arih2	Ctnnb1	Fbxo9	Usp3	Hspe1	Usp19	Ubxn6	Yes1	Med9	Qrich2	Ankrd45	NA	NA	NA
Uqcrc1	Nktr	Ddx43	Rps27l	Mob4	Qrich1	Ptprs	Pdxdc1	B9d1	St6galnac2	Suco	NA	NA	NA
Map4	Higd1a	Eef1a1	Tln2	Boll	Impdh2	Safb2	1700003L19Rik	Ulk2	Mfsd11	Kifap3	NA	NA	NA
Dhx30	Topaz1	Cox7a2	Vps13c	Bzw1	Ndufaf3	Safb	Gspt1	Akap10	Dnah17	Ccdc181	NA	NA	NA
Smarcc1	Kif15	Tmem30a	Bnip2	Clk1	Dalrd3	Rpl36	Zc3h7a	Specc1	Cep295nl	Nme7	NA	NA	NA
Setd2	Exosc7	Senp6	Gtf2a2	Orc2	Arih2	Catsperd	Prm1	Ncor1	Rptor	Tiprl	NA	NA	NA
Ccdc12	Lars2	Phip	Rnf111	Stradb	Uqcrc1	Ndufa11	Prm2	Cenpv	Actg1	Dcaf6	NA	NA	NA
Lrrfip2	Sacm1l	Sh3bgrl2	Sltm	Als2	Tma7	Rfx2	Tnp2	Ubb	0610009L18Rik	Mpc2	NA	NA	NA
Pdcd6ip	Lztfl1	Ttk	Mindy2	Sumo1	Map4	Gtf2f1	Clec16a	Fbxw10	Mcrip1	Adcy10	NA	NA	NA
Clasp2	Uxs1	Dop1a	Adam10	Nop58	Dhx30	Khsrp	Atf7ip2	Tvp23b	Aspscr1	Mael	NA	NA	NA
Trim71	Ubxn6	Me1	Tcf12	Bmpr2	Smarcc1	Tbc1d5	Rpl39l	Cdrt4	Arl13b	Uck2	NA	NA	NA
Cnot10	Uhrf1	Cep162	Zfp280d	Fam117b	Kif9	Efhb	Usp7	Tekt3	Epha3	Spata46	NA	NA	NA
Dync1li1	Ptprs	Snx14	Mns1	Wdr12	Setd2	Rab5a	Tmem186	Cfap52	Csnka2ip	Atf6	NA	NA	NA
Stt3b	Safb2	Syncrip	Tex9	Nbeal1	Prss50	Dazl	Ubn1	Stx8	Zfp654	Cfap126	NA	NA	NA
Zcwpw2	Safb	Morf4l1	Rfx7	Abi2	Lrrfip2	Kif6	Glyr1	Ccdc42	Vgll3	Nectin4	NA	NA	NA
Azi2	Micos13	U2surp	Nedd4	Raph1	Trank1	1700008K24Rik	Hmox2	Myh10	Gbe1	Arhgap30	NA	NA	NA
Golga4	Rpl36	Trpc1	Arpp19	Ndufs1	Pdcd6ip	Tomm6	Pam16	Ndel1	Robo1	Atp1a4	NA	NA	NA
Oxsr1	Ndufa11	Pls1	Myo5a	Eef1b2	Clasp2	Mrps10	Crebbp	Rpl26	4930500H12Rik	Igsf9	NA	NA	NA
Wdr48	Clpp	Atr	Mapk6	Zdbf2	Ubp1	Bicral	Slx4	Odf4	1700041M19Rik	Cfap45	NA	NA	NA
Rpsa	Gtf2f1	Xrn1	Tmod3	Creb1	Cnot10	Mea1	Flywch1	Rangrf	Usp25	Wdr64	NA	NA	NA
Eif1b	Plcl2	Tfdp2	Gclc	Ccnyl1	Stt3b	Zfp318	Srrm2	Tmem107	Mir99ahg	Cep170	NA	NA	NA
Rpl14	Tbc1d5	Atp1b3	Fbxo9	Pikfyve	Zcwpw2	Polh	Elob	Naa38	Mrpl39	Akt3	NA	NA	NA
Ctnnb1	Rab5a	Rnf7	Ddx43	Kansl1l	Azi2	Hsp90ab1	Prss21	Dnah2	App	Adss	NA	NA	NA
Nktr	Dazl	Rasa2	Eef1a1	Spag16	Golga4	Spats1	Pdpk1	Polr2a	Cyyr1	Desi2	NA	NA	NA
Higd1a	1700008K24Rik	Slc25a36	Cox7a2	Bard1	Wdr48	Cdc5l	Amdhd2	Slc35g3	Ltn1	Hnrnpu	NA	NA	NA
Topaz1	Tomm6	Clstn2	Tmem30a	Fn1	Rpsa	Tdrd6	Abca17	Gps2	Usp16	Efcab2	NA	NA	NA
Kif15	Ccnd3	Copb2	Senp6	Rpl37a	Eif1b	Crisp2	Pgp	Eif5a	Grik1	Sccpdh	NA	NA	NA
Lars2	Ubr2	Mrps22	Mei4	Igfbp2	Rpl14	Efhc1	Rnf151	Ybx2	Sod1	Ahctf1	NA	NA	NA
Sacm1l	Rpl7l1	Faim	Phip	Tnp1	Ctnnb1	Smap1	Rps2	Gabarap	Cfap298	Acbd3	NA	NA	NA
Lztfl1	Mea1	Pik3cb	Ibtk	Arpc2	Ulk4	Fam135a	Ndufb10	Psmb6	Paxbp1	H3f3a	NA	NA	NA
Uxs1	Klhdc3	Armc8	Dop1a	Aamp	Nktr	Adgrb3	Hagh	Chrne	Son	Enah	NA	NA	NA
Ubxn6	Mrpl2	Nck1	Me1	Usp37	Higd1a	Phf3	Nubp2	Nup88	Brwd1	Srp9	NA	NA	NA
Uhrf1	Ptk7	Stag1	Cyb5r4	Zfp142	Ano10	Prim2	Ift140	Rpain	Hmgn1	Ccdc185	NA	NA	NA
Ptprs	Zfp318	Ppp2r3a	Cep162	Dnpep	Topaz1	Zfp451	Ube2i	Tekt1	Lca5l	Dusp10	NA	NA	NA
Safb	Polr1c	Anapc13	Snx14	Farsb	Zfp445	Kansl3	Cacna1h	Cyb5d2	Fam3b	Spata17	NA	NA	NA
Micos13	Hsp90ab1	Ryk	Syncrip	Cul3	Kif15	Fam178b	Tekt4	Itgae	Cmss1	Gpatch2	NA	NA	NA
Rpl36	Cdc5l	Topbp1	Morf4l1	Mff	Lars2	Cox5b	Lmf1	Haspin	Filip1l	Vash2	NA	NA	NA
Ndufa11	Cd2ap	Cdv3	U2surp	Agfg1	Sacm1l	Tmem131	Rab11fip3	Emc6	Tbc1d23	Hhat	NA	NA	NA
Clpp	Crisp2	Uba5	Trpc1	Trip12	Lztfl1	Tsga10	Cpeb4	Pafah1b1	Impg2	Cd46	NA	NA	NA
Gtf2f1	Mcm3	Dnajc13	Atr	Cab39	Uxs1	Eif5b	Bod1	Mnt	Pcnp	Rpl5	NA	NA	NA
Plcl2	Rims1	Atp2c1	Xrn1	Psmd1	Sh3gl1	Rev1	Crebrf	Srr	Rpl24	Evi5	NA	NA	NA
Tbc1d5	Smap1	Rpl29	Tfdp2	Ncl	Ubxn6	Rpl31	Ubtd2	Smg6	Ccdc54	Ube2d2b	NA	NA	NA
Rab5a	Fam135a	Rad54l2	Atp1b3	Ptma	Hdgfl2	Mrps9	Efcab9	Rtn4rl1	Bbx	Lpcat2b	NA	NA	NA
Kat2b	Phf3	Dcaf1	Rnf7	Pde6d	Mydgf	4932412D23Rik	Npm1	Pitpna	Ift57	Gm17202	NA	NA	NA
Dazl	Prim2	Manf	Rasa2	Dis3l2	Ptprs	Tpp2	Ranbp17	Ywhae	Myh15	Zfp644	NA	NA	NA
Oard1	Zfp451	Dock3	Slc25a36	Eif4e2	Safb2	Tex30	Gm12128	Dbil5	Nectin3	Lrrc8c	NA	NA	NA
Tomm6	Dst	Gnai2	Copb2	Gigyf2	Safb	Ankar	Hmmr	Nxn	Slc9c1	Lrrc8b	NA	NA	NA
Ccnd3	Fam168b	Rbm5	Mrps22	Dgkd	Micos13	Gls	Pttg1	Nsrp1	Atg3	Gpat3	NA	NA	NA
Ubr2	Uggt1	Rbm6	Faim	Usp40	Rpl36	Slc39a10	Clint1	Efcab5	Slc35a5	Cops4	NA	NA	NA
Rpl7l1	Kansl3	Ip6k1	Armc8	Hjurp	Ndufa11	Stk17b	Sox30	Ssh2	Cfap44	Rasgef1b	NA	NA	NA
Mea1	Fam178b	Dag1	Nck1	Agap1	Rfx2	Ccdc150	Med7	Git1	Gramd1c	Cfap299	NA	NA	NA
Klhdc3	Cox5b	Rhoa	Stag1	Cops8	Gtf2f1	Gtf3c3	Rack1	Rpl23a	Zbtb20	Gk2	NA	NA	NA
Mrpl2	Tmem131	Usp19	Ppp2r3a	Ube2f	Khsrp	Sf3b1	Mapk9	Proca1	Igsf11	Ccni	NA	NA	NA
Ptk7	Mrpl30	Qrich1	Anapc13	Ilkap	Tbc1d5	Boll	Canx	Ift20	Gsk3b	Shroom3	NA	NA	NA
Zfp318	Txndc9	Impdh2	Ryk	Hdac4	Rab5a	Kctd18	Hnrnph1	Tmem97	Ndufb4	G3bp2	NA	NA	NA
Polr1c	Eif5b	Arih2	Topbp1	Ndufa10	Dazl	Bzw1	Ube2b	Nlk	Stxbp5l	Rufy3	NA	NA	NA
Hsp90ab1	Rev1	Uqcrc1	Cdv3	Cops9	1700008K24Rik	Clk1	Cdkl3	Nf1	Golgb1	Cabs1	NA	NA	NA
Cdc5l	Aff3	Cdc25a	Uba5	Ppp1r7	Oard1	Orc2	Hspa4	Psmd11	Kpna1	Prr27	NA	NA	NA
Pla2g7	Rpl31	Map4	Dnajc13	Hdlbp	Tomm6	Ndufb3	Uqcrq	Spaca3	Hacd2	Ythdc1	NA	NA	NA
Cd2ap	Rnf149	Dhx30	Mrpl3	Farp2	Mrps10	Flacc1	Kif3a	Cct6b	Ropn1	Adgrl3	NA	NA	NA
Cenpq	Map4k4	Smarcc1	Atp2c1	Stk25	Ubr2	C2cd6	Slc22a21	Rffl	Rpl35a	Spink2	NA	NA	NA
Crisp2	Mrps9	Scap	Rpl29	Atg4b	Mea1	Gm29018	Acsl6	Ap2b1	Fyttd1	Arl9	NA	NA	NA
Mcm3	Tpp2	Setd2	Rad54l2	Dtymk	Cul9	Tmem237	Fnip1	Taf15	Zdhhc19	Pdcl2	NA	NA	NA
Rims1	Tex30	Ccdc12	Dcaf1	Ppip5k2	Zfp318	Sumo1	Rapgef6	Acaca	Rnf168	Scfd2	NA	NA	NA
Smap1	Wdr75	Prss50	Manf	Fbxl17	Polr1c	Nop58	Hint1	Aatf	Ncbp2	Usp46	NA	NA	NA
Fam135a	Asnsd1	Trank1	Dock3	Fer	Xpo5	Fam117b	Larp1	Ggnbp2	Dlg1	Spata18	NA	NA	NA
Phf3	Gls	Pdcd6ip	Gnai2	Pja2	Polh	Ica1l	Lypd9	Znhit3	Ppp1r2	Dcun1d4	NA	NA	NA
Prim2	Myo1b	Clasp2	Rbm5	Vapa	Hsp90ab1	Wdr12	Zfp39	Usp32	Plaat1	Slain2	NA	NA	NA
Zfp451	Hecw2	Ubp1	Rbm6	Ralbp1	Cdc5l	Carf	Rnf187	Ppm1d	Fgf12	Cox7b2	NA	NA	NA
Dst	Pgap1	Cnot10	Ip6k1	Ankrd12	Znrd1as	Nbeal1	Trim17	Bcas3	Ccdc50	Rbm47	NA	NA	NA
Fam168b	Sf3b1	Dync1li1	Dag1	Ndufv2	Cd2ap	Abi2	Trim11	Med13	Lpp	Ube2k	NA	NA	NA
Uggt1	Coq10b	Stt3b	Rhoa	Myl12a	Cenpq	Pard3b	Arf1	Cltc	Gm31814	Smim14	NA	NA	NA
Kansl3	Hspd1	Zcwpw2	Usp19	Lpin2	Crisp2	Ino80d	Mprip	Dhx40	Tra2b	Rpl9	NA	NA	NA
Fam178b	Hspe1	Azi2	Qrich1	Smchd1	Smap1	Ndufs1	Cops3	Gdpd1	Senp2	Arap2	NA	NA	NA
Cox5b	Boll	Golga4	Impdh2	Yes1	Fam135a	Eef1b2	Med9	Trim37	Eif4g1	Pi4k2b	NA	NA	NA
Tmem131	Plcl1	Ctdspl	Ndufaf3	Marf1	Lmbrd1	Zdbf2	Drc3	Ppm1e	Psmd2	Gm36814	NA	NA	NA
Mrpl30	Kctd18	Oxsr1	Arih2	Mrtfb	Phf3	Mdh1b	Slc47a2	Tex14	Abcf3	Kcnip4	NA	NA	NA
Txndc9	Bzw1	Acvr2b	Ip6k2	Pdxdc1	Prim2	Creb1	B9d1	Hsf5	Ufd1	Med28	NA	NA	NA
Eif5b	Clk1	Wdr48	Uqcrc1	Snx29	Zfp451	Ccnyl1	Epn2	Dynll2	Cdc45	D5Ertd615e	NA	NA	NA
Rev1	Orc2	Rpsa	Cdc25a	Gspt1	Ccdc115	Plekhm3	Ulk2	Ccdc182	Dgcr6	Prom1	NA	NA	NA
Aff3	Ndufb3	Eif1b	Map4	Rsl1d1	Uggt1	Pikfyve	Akap10	Msi2	Tssk2	Cpeb2	NA	NA	NA
Rpl31	Als2	Rpl14	Dhx30	Zc3h7a	Kansl3	Kansl1l	Zswim7	Akap1	Dgcr2	Rab28	NA	NA	NA
Rnf149	Sumo1	Ctnnb1	Smarcc1	Txndc11	Lman2l	Lancl1	Ncor1	Kif2b	Tmem191c	Wdr1	NA	NA	NA
Map4k4	Nop58	Nktr	Scap	Prm1	Fam178b	Spag16	Cenpv	Mbtd1	Ube2l3	Lyar	NA	NA	NA
Mrps9	Bmpr2	Higd1a	Setd2	Prm2	Cox5b	Bard1	Ubb	Spag9	Ydjc	Ccdc96	NA	NA	NA
Tpp2	Fam117b	Topaz1	Ccdc12	Tnp2	Tmem131	Rpl37a	Fbxw10	Spata20	Ccdc116	Afap1	NA	NA	NA
Tex30	Wdr12	Zfp445	Prss50	Clec16a	Unc50	Tnp1	Tekt3	Mycbpap	Ypel1	Grk4	NA	NA	NA
Wdr75	Nbeal1	Kif15	Lrrfip2	Atf7ip2	Tsga10	Arpc2	Cfap52	Hils1	Mapk1	Rnf4	NA	NA	NA
Asnsd1	Abi2	Exosc7	Trank1	Rpl39l	Mrpl30	Aamp	Stx8	Ttll6	Spag6l	Mxd4	NA	NA	NA
Pms1	Pard3b	Lars2	Pdcd6ip	Usp7	Eif5b	Pnkd	Ccdc42	Lrrc46	4933404G15Rik	Poln	NA	NA	NA
Gls	Ino80d	Sacm1l	Clasp2	Ubn1	Rev1	Usp37	Myh10	Rpl23	Prkdc	Maea	NA	NA	NA
Myo1b	Ndufs1	Lztfl1	Ubp1	Glyr1	Rpl31	Ttll4	Rpl26	Rpl19	Ube2v2	Drg1	NA	NA	NA
Hecw2	Eef1b2	Uxs1	Cnot10	Cdip1	Mrps9	Cfap65	Odf4	Fbxl20	4932443L11Rik	Osbp2	NA	NA	NA
Pgap1	Zdbf2	Chaf1a	Dync1li1	Hmox2	4932412D23Rik	Nhej1	Rangrf	Med1	Evi5l	Uqcr10	NA	NA	NA
Sf3b1	Klf7	Ubxn6	Stt3b	Adcy9	Tpp2	Glb1l	Dnah2	Cdk12	Map2k7	Ankrd36	NA	NA	NA
Coq10b	Creb1	Hdgfl2	Zcwpw2	Crebbp	Tex30	Stk16	Polr2a	Zpbp2	Elavl1	Pgam2	NA	NA	NA
Hspd1	Ccnyl1	Uhrf1	Azi2	Cluap1	Wdr75	Dnpep	Gps2	Ormdl3	Tex26	Ogdh	NA	NA	NA
Hspe1	Pikfyve	Ptprs	Golga4	Srrm2	Gls	Sgpp2	Eif5a	Msl1	4930505K14Rik	Ppia	NA	NA	NA
Mob4	Kansl1l	Safb2	Wdr48	Elob	Stk17b	Farsb	Ybx2	Eif1	Ubl3	Sun3	NA	NA	NA
Boll	Lancl1	Safb	Rpsa	Pdpk1	Ccdc150	Acsl3	Elp5	Nt5c3b	Polr1d	Zpbp	NA	NA	NA
Plcl1	Spag16	Micos13	Eif1b	Atp6v0c	Gtf3c3	Cul3	Gabarap	Klhl10	Rpl21	Sertad2	NA	NA	NA
Kctd18	Bard1	Rpl36	Rpl14	Rnps1	Sf3b1	Mff	Psmb6	Dnajc7	Usp12	Ehbp1	NA	NA	NA
Bzw1	Atic	Ndufa11	Ctnnb1	Pgp	Hspd1	Agfg1	Chrne	Hspb9	Cdk8	Cct4	NA	NA	NA
Clk1	Fn1	Clpp	Nktr	Pkd1	Hspe1	Daw1	Pfn1	Psmc3ip	Bud31	Fam161a	NA	NA	NA
Orc2	Rpl37a	Gtf2f1	Higd1a	Gfer	Mob4	Sphkap	Nup88	Rpl27	Arpc1a	1700061J23Rik	NA	NA	NA
Ndufb3	Igfbp2	Khsrp	Topaz1	Rps2	Boll	Trip12	Tekt1	Brca1	Bri3	Usp34	NA	NA	NA
Als2	Tnp1	Plcl2	Zfp445	Meiob	Kctd18	Fbxo36	Cyb5d2	Nbr1	Ankrd61	1700030C12Rik	NA	NA	NA
Sumo1	Arpc2	Tbc1d5	Kif15	Hagh	Bzw1	Cab39	Itgae	Lsm12	Usp42	Bcl11a	NA	NA	NA
Nop58	Aamp	Rab5a	Exosc7	Mapk8ip3	Clk1	Psmd1	Haspin	Hdac5	Kdelr2	Gm12665	NA	NA	NA
Bmpr2	Pnkd	Pot1b	Lars2	Gnptg	Orc2	Armc9	Emc6	Slc25a39	Rbakdn	4933427E13Rik	NA	NA	NA
Fam117b	Usp37	Dazl	Sacm1l	Ube2i	Ndufb3	Ncl	Pafah1b1	Gpatch8	Rnf216	Cfap36	NA	NA	NA
Wdr12	Farsb	Rftn1	Lztfl1	Rab40c	Flacc1	Ptma	Smg6	Ccdc103	Actb	Ccdc88a	NA	NA	NA
Nbeal1	Acsl3	Oard1	Uxs1	Capn15	C2cd6	Pde6d	Rpa1	Lrrc37a	Tnrc18	Rps27a	NA	NA	NA
[truncated: 1,773 more rows]

## Sheet: rat.expressed.genes
SSCs	Undiff	EarlyDiff	LateDiff	Preleptotene	LeptoteneZygotene	Pachytene	DiploteneSecondary	EarlyRound	MidRound	LateRound	EarlyElongating	MidElongating	LateElongating
Pcmt1	Pcmt1	Pcmt1	Pcmt1	Pcmt1	Pcmt1	Pcmt1	Pcmt1	Pcmt1	Pcmt1	Pcmt1	Pcmt1	Pcmt1	Pcmt1
Ppil4	Katna1	Lats1	Lats1	Ppil4	Ppil4	Ppil4	4930432B10Rik	Sash1	Adgb	Adgb	Fbxo30	Fbxo30	Fbxo30
Tab2	Ppil4	Katna1	Ppil4	Tab2	Tab2	Tab2	Fbxo30	Adgb	Grm1	4930432B10Rik	Pex3	Map7	Hbs1l
Shprh	Tab2	Ppil4	Tab2	Stxbp5	Stxbp5	Stxbp5	Sf3b5	Pex3	Fbxo30	Fbxo30	Ccdc28a	Hbs1l	Epb41l2
Utrn	Sash1	Tab2	Stxbp5	Shprh	Shprh	Shprh	Nmbr	Adat2	Pex3	Zc2hc1b	Map7	Epb41l2	Rps12
Sf3b5	Shprh	Stxbp5	Shprh	Ltv1	Fbxo30	4930432B10Rik	4930444F02Rik	Ccdc28a	Adat2	Pex3	Hbs1l	Rps12	Eya4
Ltv1	Utrn	Shprh	Sf3b5	Pex3	Sf3b5	Fbxo30	Gm33104	Gm10827	Ccdc28a	Ccdc28a	Epb41l2	Eya4	Tbpl1
Aig1	Sf3b5	Sf3b5	Ltv1	Heca	Ltv1	Sf3b5	Map7	Nhsl1	Gm10827	Gm10827	Rps12	Akap12	Akap12
Hivep2	Aig1	Ltv1	Aig1	Reps1	Pex3	Ltv1	Bclaf1	Map7	Nhsl1	Nhsl1	Ncoa7	Rmnd1	Rmnd1
Cited2	Hivep2	Aig1	Vta1	Pex7	Vta1	Pex3	Ahi1	Bclaf1	Map7	Map7	Med10	Ldhal6b	Ldhal6b
Heca	Heca	Heca	Heca	Bclaf1	Reps1	Heca	Hbs1l	Pde7b	Bclaf1	Bclaf1	Akap12	Synj2	Synj2
Reps1	Reps1	Reps1	Reps1	Hbs1l	4930444F02Rik	Reps1	Lama2	Ahi1	Pde7b	Ahi1	Rmnd1	Tulp4	Tulp4
Pex7	Map3k5	Bclaf1	Pex7	Epb41l2	Pex7	4930444F02Rik	Rps12	Hbs1l	Ahi1	Hbs1l	Ldhal6b	Tcp1	Tcp1
Map3k5	Map7	Ahi1	Bclaf1	Rps12	Bclaf1	Pex7	Tbpl1	Epb41l2	Hbs1l	Epb41l2	Synj2	Pacrg	Pacrg
Map7	Bclaf1	Hbs1l	Ahi1	Hint3	Ahi1	Map7	Cenpw	Rps12	Epb41l2	Rps12	Tulp4	Tcp10b	Tcp10b
Bclaf1	Ahi1	Epb41l2	Hbs1l	Cenpw	Hbs1l	Bclaf1	Echdc1	Tbpl1	Rps12	Eya4	Tcp1	Ube2s	Ube2s
Ahi1	Hbs1l	Rps12	Epb41l2	Sdha	Epb41l2	Ahi1	Sdha	Nkain2	Eya4	Tbpl1	Pacrg	Rpl28	Rpl28
Hbs1l	Epb41l2	Rnf217	Akap7	Exoc3	Med23	Hbs1l	Exoc3	Cenpw	Tbpl1	Ncoa7	Tcp10b	Rps5	Cox6b2
Epb41l2	Stx7	Cenpw	Rps12	Clptm1l	Rps12	Med23	Cep72	Cep72	Nkain2	Zdhhc11	Rps9	Ube2m	Rps5
Rps12	Rps12	Sdha	Rnf217	Med10	Tbpl1	Rps12	Brd9	Zdhhc11	Cenpw	Brd9	Ube2s	Selenow	Ube2m
Rnf217	Nkain2	Pdcd6	Hint3	Fbxo5	Cenpw	Tbpl1	Med10	Brd9	Zdhhc11	1700084F23Rik	Rpl28	Calm3	Selenow
Cenpw	Rnf217	Exoc3	Sdha	Scaf8	Echdc1	Cenpw	Akap12	1700084F23Rik	Brd9	Med10	Rps5	Snrpd2	Napa
Sdha	Cenpw	Brd9	Exoc3	Gtf2h5	Sdha	Echdc1	Armt1	Med10	Ice1	Akap12	Chmp2a	Vasp	Calm3
Pdcd6	Sdha	Trip13	Brd9	Tulp4	Exoc3	Sdha	Ldhal6b	Akap12	1700084F23Rik	Rmnd1	Ube2m	Apoe	Snrpd2
Exoc3	Pdcd6	Clptm1l	Trip13	Sod2	Cep72	Exoc3	Tulp4	Rmnd1	Med10	Armt1	Selenow	Nectin2	Vasp
Trip13	Exoc3	Med10	Clptm1l	Wtap	Brd9	Cep72	Sod2	Armt1	Akap12	Ldhal6b	Napa	Tescl	Gemin7
Med10	Trip13	Nsun2	Med10	Tcp1	Clptm1l	Brd9	Tcp1	Syne1	Rmnd1	Synj2	Calm3	Gm5893	Apoe
Nsun2	Slc12a7	Scaf8	Nsun2	Mrpl18	Med10	Med10	Mrpl18	Tfb1m	Armt1	Tulp4	Sympk	Rps19	Nectin2
Scaf8	Med10	Arid1b	Scaf8	Igf2r	Armt1	Armt1	Prkn	Ldhal6b	Syne1	Tcp1	Snrpd2	Rabac1	Tescl
Arid1b	Nsun2	Gtf2h5	Arid1b	Prkn	Scaf8	Scaf8	Pacrg	Tulp4	Ldhal6b	Prkn	Vasp	Zfp574	Gm5893
Zdhhc14	Akap12	Tulp4	Gtf2h5	Pacrg	Arid1b	Ldhal6b	Pabpc6	Sod2	Synj2	Pacrg	Klc3	Lipe	Lypd4
Snx9	Scaf8	Sod2	Tulp4	Mpc1	Ldhal6b	Snx9	Pde10a	Tcp1	Tulp4	Ermard	Apoe	Exosc5	Rps19
Gtf2h5	Arid1b	Wtap	Sod2	Afdn	Snx9	Tulp4	Mpc1	Mrpl18	Sod2	Spaca6	Nectin2	Egln2	Rabac1
Tulp4	Zdhhc14	Tcp1	Wtap	Phf10	Gtf2h5	Sod2	Tcp10b	Mas1	Tcp1	Rps9	Tescl	Dyrk1b	Zfp574
Sod2	Snx9	Mrpl18	Tcp1	Ermard	Tulp4	Tcp1	Afdn	Prkn	Mas1	Ccdc106	Gm5893	Rps16	Lipe
Wtap	Gtf2h5	Airn	Mrpl18	Psmb1	Sod2	Pnldc1	Wdr27	Pacrg	Prkn	Ube2s	Lypd4	Samd4b	Exosc5
Tcp1	Tulp4	Igf2r	Pnldc1	Prdm9	Tcp1	Prkn	Phf10	4930452A19Rik	Pacrg	Rpl28	Rps19	Nfkbib	Egln2
Mrpl18	Sod2	Map3k4	Igf2r	Lnpep	Prkn	Pacrg	Ermard	Pde10a	4930452A19Rik	Tmem190	Rabac1	Sirt2	Dyrk1b
Pnldc1	Tcp1	Prkn	Map3k4	Rps9	Pacrg	Pabpc6	Fam120b	Afdn	Pde10a	Cox6b2	Lipe	Eif3k	Samd4b
Igf2r	Mrpl18	Pacrg	Prkn	Tsen34	Mpc1	Pde10a	Psmb1	Wdr27	Afdn	Dnaaf3	Exosc5	Fam98c	Nfkbib
Map3k4	Pnldc1	Mpc1	Mpc1	Cnot3	Afdn	Mpc1	Tbp	Phf10	Wdr27	Leng8	Egln2	Psmd8	Sirt2
Prkn	Map3k4	Afdn	Afdn	Zfp667	Wdr27	Afdn	Chd1	Ermard	Phf10	Rps5	Dyrk1b	Yif1b	Eif3k
Pacrg	Prkn	Phf10	Phf10	U2af2	Phf10	Wdr27	Rps9	Lnpep	Ermard	Chmp2a	Selenov	Capns1	Fam98c
Afdn	Pacrg	Psmb1	Psmb1	Ube2s	Ermard	Phf10	Rasl2-9	Spaca6	Spaca6	Ube2m	Rps16	Psenen	Ggn
Smoc2	Afdn	Pdcd2	Pdcd2	Rpl28	Fam120b	Ermard	Ube2s	Rps9	Rps9	Selenow	Samd4b	Gapdhs	Psmd8
Psmb1	Smoc2	Lnpep	Prdm9	Cox6b2	Psmb1	Fam120b	Rpl28	Rasl2-9	Rasl2-9	Napa	Nfkbib	Fam187b	Yif1b
Riok2	Psmb1	Rps9	Lnpep	Kmt5c	Chd1	Psmb1	Cox6b2	Ube2s	Ube2s	Ap2s1	Sirt2	Cep89	Capns1
Lnpep	Chd1	Tsen34	Rps9	Rps5	Lnpep	Tbp	Dnaaf3	Rpl28	Rpl28	Calm3	Eif3k	Pdcd5	Psenen
Ppp2r1a	Lnpep	Cnot3	Tsen34	Trim28	Rps9	Chd1	Leng8	Tmem190	Tmem190	Sympk	Fam98c	Emc10	Gapdhs
Rps9	Rps9	Ndufa3	Cnot3	Chmp2a	Ube2s	Lnpep	Rps5	Cox6b2	Cox6b2	Snrpd2	Ggn	Izumo2	Fam187b
Cnot3	U2af2	U2af2	Ndufa3	Ube2m	Rpl28	Rps9	Trim28	Dnaaf3	Dnaaf3	Vasp	Psmd8	Tsks	Cep89
U2af2	Ube2s	Ube2s	U2af2	Lig1	Cox6b2	Ube2s	Chmp2a	Leng8	Leng8	Tescl	Yif1b	Rpl13a	Pdcd5
Ube2s	Rpl28	Rpl28	Ube2s	Selenow	Leng8	Rpl28	Ube2m	Rps5	Rps5	Zfp428	Capns1	Pih1d1	Emc10
Rpl28	Rps5	Cox6b2	Rpl28	Zfp541	Rps5	Cox6b2	Selenow	Chmp2a	Chmp2a	Gm5893	Psenen	Dkkl1	Tsks
Rps5	Trim28	Rps5	Zfp329	Sae1	Trim28	Leng8	Zfp541	Ube2m	Ube2m	Lypd4	Gapdhs	Tulp2	Rps11
Trim28	Chmp2a	Trim28	Rps5	Arhgap35	Chmp2a	Rps5	Sae1	Selenow	Selenow	Dmrtc2	Fam187b	Rpl18	Rpl13a
Chmp2a	Lig1	Chmp2a	Trim28	Calm3	Ube2m	Trim28	Arhgap35	Napa	Napa	Rps19	Cep89	Fam83e	Dkkl1
Lig1	Selenow	Ube2m	Chmp2a	Sympk	Selenow	Chmp2a	Ap2s1	Ap2s1	Ap2s1	Rabac1	Pdcd5	Ldhc	Tulp2
Sae1	Sae1	Lig1	Ube2m	Snrpd2	Zfp541	Ube2m	Calm3	Calm3	Calm3	4732471J01Rik	Cldnd2	Svip	Rpl18
Arhgap35	Arhgap35	Selenow	Lig1	Tex101	Napa	Selenow	Rsph6a	Snrpd2	Sympk	Lipe	Emc10	Lrrc28	Fam83e
Ap2s1	Ap2s1	Nop53	Selenow	Dmrtc2	Sae1	Zfp541	Snrpd2	Tescl	Snrpd2	Exosc5	Izumo2	Gm34549	Ldhc
Calm3	Calm3	Sae1	Nop53	Rps19	Arhgap35	Sae1	Trappc6a	Lypd4	Vasp	Egln2	Tsks	Cib1	Svip
Snrpd2	Snrpd2	Arhgap35	Napa	Rabac1	Calm3	Arhgap35	Smg9	Dmrtc2	Tescl	Fbl	Rps11	Ttll13	Lrrc28
Tomm40	Tomm40	Ap2s1	Sae1	4732471J01Rik	Ppp5c	Calm3	Tex101	Rps19	Zfp428	Dyrk1b	Rpl13a	Iqgap1	Gm34549
Tex101	Tex101	Calm3	Arhgap35	Exosc5	Ccdc61	Ccdc61	Lypd10	Rabac1	Lypd4	Selenov	Pih1d1	Rps17	Cib1
Rps19	Rps19	Snrpd2	Ap2s1	Hnrnpul1	Sympk	Snrpd2	Lypd4	4732471J01Rik	Dmrtc2	Rps16	Dkkl1	Sh3gl3	Ttll13
Pafah1b3	Pafah1b3	Opa3	Calm3	Psmc4	Snrpd2	Smg9	Dmrtc2	Exosc5	Rps19	Med29	Tulp2	Zfand6	Btbd1
Hnrnpul1	4732471J01Rik	Clptm1	Ppp5c	Fbl	Opa3	Tex101	Rps19	Egln2	Rabac1	Samd4b	Rpl18	Picalm	Sh3gl3
Snrpa	Exosc5	Tomm40	Snrpd2	Timm50	Tex101	Lypd10	Rabac1	Hipk4	4732471J01Rik	Nfkbib	Fam83e	Ankrd42	Zfand6
Psmc4	Hnrnpul1	Tex101	Clptm1	Rps16	Lypd10	Lypd4	Grik5	Dyrk1b	Lipe	Sirt2	Ldha	Gab2	Picalm
Fbl	Snrpa	Rps19	Tex101	Paf1	Dmrtc2	Dmrtc2	Zfp574	Selenov	Exosc5	Eif3k	Ldhc	Aqp11	Gab2
Rps16	Psmc4	Pafah1b3	Rps19	Samd4b	Rps19	Rps19	4732471J01Rik	Dll3	Egln2	Fam98c	Svip	Spcs2	Aqp11
Samd4b	Fbl	4732471J01Rik	Pafah1b3	Mrps12	Rabac1	Grik5	Exosc5	Rps16	Fbl	Spred3	Lrrc28	Xrra1	Spcs2
Mrps12	Rps16	Exosc5	4732471J01Rik	Hnrnpl	4732471J01Rik	Zfp574	Hnrnpul1	Med29	Dyrk1b	Ggn	Ttc23	Stard10	Xrra1
Hnrnpl	Samd4b	Hnrnpul1	Exosc5	Actn4	Exosc5	Pou2f2	Egln2	Samd4b	Selenov	Psmd8	Cib1	Clpb	Stard10
Actn4	Mrps12	Snrpa	Hnrnpul1	Eif3k	Hnrnpul1	4732471J01Rik	Sptbn4	Mrps12	Rps16	Yif1b	Ttll13	Lrrc51	Clpb
Eif3k	Hnrnpl	Psmc4	Snrpa	Psmd8	Snrpa	Exosc5	Dll3	Sirt2	Med29	Sipa1l3	Iqgap1	Nup98	Lrrc51
Psmd8	Eif3k	Fbl	Psmc4	Yif1b	Akt2	Hnrnpul1	Rps16	Eif3k	Samd4b	Capns1	Rps17	Pgap2	Art5
Spint2	Psmd8	Timm50	Fbl	Spint2	Rps16	Rps16	Med29	Map4k1	Mrps12	Psenen	Btbd1	Ubqln3	Nup98
Sipa1l3	Spint2	Rps16	Timm50	Sipa1l3	Samd4b	Samd4b	Sirt2	Fam98c	Nfkbib	Gapdhs	Sh3gl3	Ubqlnl	Pgap2
Tbcb	Sipa1l3	Med29	Rps16	Tbcb	Sirt2	Sirt2	Hnrnpl	Ggn	Sirt2	Fam187b	Zfand6	Taf10	Hbb-bs
Polr2i	Tbcb	Samd4b	Samd4b	Kmt2b	Hnrnpl	Hnrnpl	Eif3k	Psmd8	Eif3k	Pdcd5	Picalm	Eif3f	Ubqln3
Psenen	Polr2i	Mrps12	Mrps12	Cox6b1	Eif3k	Eif3k	Fam98c	Yif1b	Fam98c	Zfp536	Ankrd42	Stk33	Ubqlnl
Cox6b1	Psenen	Hnrnpl	Hnrnpl	Tmem147	Psmd8	Fam98c	Ggn	Capns1	Ggn	Uri1	Aqp11	Rpl27a	Taf10
Rbm42	Cox6b1	Actn4	Actn4	Uba2	Spint2	Psmd8	Psmd8	Tbcb	Psmd8	Cldnd2	Dgat2	Eif4g2	Stk33
Tmem147	Rbm42	Eif3k	Eif3k	Lsm14a	Tbcb	Spint2	Yif1b	Polr2i	Yif1b	Emc10	Spcs2	Rps13	Rpl27a
Uba2	Tmem147	Psmd8	Psmd8	Pepd	Wdr62	Tbcb	Spint2	Psenen	Sipa1l3	Izumo2	Xrra1	Rps15a	Eif4g2
Lsm14a	Gapdhs	Spint2	Yif1b	Tdrd12	Arhgap33	Wdr62	Capns1	Gapdhs	Capns1	Atf5	Pold3	Gde1	Rps13
Cebpg	Uba2	Sipa1l3	Spint2	Pdcd5	Kmt2b	Arhgap33	Tbcb	Fam187b	Psenen	Ap2a1	Stard10	Knop1	Gde1
Tdrd12	Lsm14a	Tbcb	Sipa1l3	Zfp507	Zbtb32	Kmt2b	Polr2i	Lsm14a	Gapdhs	Tsks	Clpb	Gprc5b	Knop1
Pdcd5	Cebpg	Polr2i	Tbcb	Uri1	Tmem147	Zbtb32	Wdr62	Cebpg	Fam187b	Rps11	Lrrc51	4933432K03Rik	Mosmo
Uri1	Tdrd12	Psenen	Polr2i	Emc10	Uba2	Uba2	Psenen	Cep89	Cebpg	Rpl13a	Nup98	Eif3c	Nsmce1
Emc10	Pdcd5	Kmt2b	Psenen	Pold1	Lsm14a	Cebpg	Zbtb32	Pdcd5	Pdcd5	Pih1d1	Ubqln3	Aldoa	Eif3c
Ptov1	Uri1	Cox6b1	Zbtb32	Prmt1	Cebpg	Cep89	Gapdhs	Uri1	Zfp536	Slc17a7	Ubqlnl	Cdiptos	Sgf29
Ap2a1	Emc10	Rbm42	Cox6b1	Rps11	Tdrd12	Tdrd12	Pdcd2l	Cldnd2	Uri1	Dkkl1	Taf10	1700008J07Rik	Aldoa
Prmt1	Ptov1	Tmem147	Rbm42	Rpl13a	Pdcd5	Pdcd5	Cebpg	Izumo2	Cldnd2	Tead2	Rbmxl2	Phkg2	Cdiptos
Rras	Prmt1	Wtip	Tmem147	Dkkl1	Zfp507	Zfp507	Cep89	Ap2a1	Etfb	Cd37	Eif3f	Bcl7c	1700008J07Rik
Rps11	Rras	Uba2	Wtip	Snrnp70	Uri1	Zfp536	Tdrd12	Tsks	Acp4	Slc6a21	Stk33	Fam24b	Phkg2
Rpl13a	Rps11	Lsm14a	Uba2	Ftl1	Emc10	Uri1	Pdcd5	Nosip	Izumo2	Tulp2	Rpl27a	Fank1	Fank1
Snrnp70	Rpl13a	Tdrd12	Lsm14a	Nucb1	Prmt1	Zfp936	Vrk3	Rps11	Atf5	Izumo1	Eif4g2	Glrx3	Glrx3
Ftl1	Dkkl1	Pdcd5	Pepd	Rpl18	Irf3	Bcl2l12	Il4i1	Rpl13a	Ap2a1	Sec1	Rps13	Pwwp2b	Pwwp2b
Bax	Snrnp70	Tshz3	Tdrd12	Cyth2	Rps11	Irf3	Bcl2l12	Pih1d1	Tsks	Rpl18	Rps15a	Syce1	Syce1
Rpl18	Ftl1	Uri1	Pdcd5	Syngr4	Rpl13a	Rps11	Irf3	Dkkl1	Rps11	Fam83e	Gde1	Ptdss2	Ptdss2
Nomo1	Bax	Emc10	Zfp507	Nomo1	Pih1d1	Rpl13a	Nosip	Slc6a21	Rpl13a	Spaca4	Knop1	Hras	Hras
Gtf2h1	Rpl18	Pold1	Uri1	Gtf2h1	Dkkl1	Pih1d1	Rps11	Snrnp70	Pih1d1	Cyth2	Gprc5b	Rplp2	Tollip
Ldhc	Nomo1	Ap2a1	Etfb	Ldhc	Snrnp70	Dkkl1	Rpl13a	Ruvbl2	Dkkl1	Syngr4	Dcun1d3	Tollip	Cdkn1c
Tsg101	Gtf2h1	Prmt1	Emc10	Tsg101	Ruvbl2	Slc6a21	Pih1d1	Tulp2	Slc6a21	Ldha	Mettl9	Cdkn1c	Shank2
Nav2	Ldhc	Rps11	Ap2a1	Zdhhc13	Nucb1	Snrnp70	Dkkl1	Izumo1	Ruvbl2	Ldhc	4933432K03Rik	Aldh3b2	Aldh3b2
Prmt3	Tsg101	Rpl13a	Prmt1	Prmt3	Rpl18	Ruvbl2	Slc6a21	Rpl18	Tulp2	Svip	Eif3c	Rbm4b	Rbm4b
Tubgcp5	Nav2	Snrnp70	Rps11	Nipa2	Cyth2	Rpl18	Snrnp70	Fam83e	Izumo1	Gabrg3	Sgf29	Tsga10ip	Drap1
Nipa2	Gas2	Ftl1	Rpl13a	Herc2	Syngr4	Syngr4	Ruvbl2	Spaca4	Rpl18	Gabrb3	Aldoa	Drap1	Fam89b
Herc2	Nipa2	Bax	Snrnp70	Ube3a	Gtf2h1	Gtf2h1	Dhdh	Cyth2	Fam83e	A230057D06Rik	Cdiptos	Fau	Fau
Ube3a	Herc2	Nucb1	Ftl1	Mphosph10	Ldha	Ldha	Tulp2	Syngr4	Spaca4	Selenos	1700008J07Rik	Znhit2	Znhit2
Klf13	Ube3a	Rpl18	Bax	Tjp1	Ldhc	Ldhc	Rpl18	Ldha	Cyth2	Asb7	Phkg2	Ehd1	Ehd1
Mphosph10	Otud7a	Cyth2	Nucb1	Selenos	Tsg101	Nav2	Cyth2	Ldhc	Syngr4	Lysmd4	Bcl7c	Catsperz	Catsperz
Tjp1	Klf13	Gtf2h1	Rpl18	Mef2a	Prmt3	Gas2	Syngr4	Nav2	Ldha	Mef2a	Rgs10	Dnajc4	Dnajc4
Tm2d3	Mphosph10	Ldhc	Gtf2h1	Igf1r	Gas2	Svip	Gtf2h1	Svip	Ldhc	Lrrc28	Fank1	Macrod1	Macrod1
Snrpa1	Tjp1	Tsg101	Ldhc	Akap13	Nipa2	Herc2	Ldha	Herc2	Slc17a6	Ttc23	Glrx3	Atl3	Atl3
Selenos	Snrpa1	Prmt3	Tsg101	Mfge8	Herc2	Ube3a	Ldhc	Atp10a	Svip	Gm34549	Lrrc27	Plaat5	Plaat5
Chsy1	Selenos	Tubgcp5	Prmt3	Ticrr	Ube3a	Otud7a	Nav2	Ube3a	Herc2	Agbl1	Pwwp2b	Eef1g	Eef1g
Mef2a	Mef2a	Nipa2	Tubgcp5	Prc1	Mphosph10	Mphosph10	Htatip2	A230006K03Rik	Gabrg3	Ntrk3	Syce1	Asrgl1	Asrgl1
Lrrc28	Lrrc28	Herc2	Nipa2	Blm	Tjp1	Tjp1	Ano5	A230057D06Rik	Atp10a	Abhd2	Ptdss2	Fth1	Fth1
Igf1r	Igf1r	Ube3a	Herc2	Nmb	Snrpa1	Selenos	Gas2	Tjp1	Ube3a	Mir9-3hg	Hras	Rab3il1	Fen1
Chd2	Chd2	Otud7a	Ube3a	Sec11a	Selenos	Cers3	Svip	Selenos	A230057D06Rik	Cib1	Rplp2	Fen1	Ms4a5
Akap13	Akap13	Mphosph10	Mphosph10	Pde8a	Cers3	Mef2a	Herc2	Lrrc28	Selenos	Ttll13	Cdkn1c	Ms4a5	Ms4a14
AU020206	AU020206	Tjp1	Tjp1	Rps17	Mef2a	Lrrc28	Ube3a	Gm34664	Asb7	Iqgap1	Aldh3b1	Ms4a14	Zfp91
Zfp710	Cib1	Snrpa1	Tm2d3	Cpeb1	Lrrc28	Ttc23	1810049I09Rik	Slco3a1	Lrrc28	Pde8a	Aldh3b2	Zfp91	Vps13a
Cib1	Prc1	Selenos	Selenos	Ramac	Chd2	Chd2	Selenos	Agbl1	Gm34664	Rps17	Rbm4b	Vps13a	Plpp6
Prc1	Blm	Mef2a	Mef2a	Btbd1	Gm21269	Gm21269	Cers3	Isg20	Slco3a1	Ramac	Tmem151a	Rfk	Sgms1
Blm	Sec11a	Lrrc28	Lrrc28	Hdgfl3	Akap13	Akap13	Adamts17	Abhd2	Agbl1	Btbd1	Tsga10ip	Plpp6	Atad1
Iqgap1	Rps17	Igf1r	Igf1r	Zfand6	Polg	Fanci	Lrrc28	Wdr93	Ntrk3	Sh3gl3	Drap1	Sgms1	Cpeb3
Sec11a	Cpeb1	Akap13	Akap13	Tmem135	Wdr93	Polg	Chd2	Mesp1	Abhd2	Saxo2	Fau	Atad1	Ubtd1
Pde8a	Btbd1	Mrpl46	Mfge8	Hikeshi	Ttll13	Wdr93	Gm21269	Cib1	Mesp1	Mex3b	Znhit2	Cpeb3	Ndufb8
Rps17	Hdgfl3	Aen	Ticrr	Picalm	Prc1	Mesp1	Slco3a1	Ttll13	Cib1	Il16	Ehd1	Ubtd1	Npm3
Cpeb1	Zfand6	Polg	Cib1	Ccdc90b	Blm	Cib1	Mrps11	Iqgap1	Ttll13	Zfand6	Catsperz	Morn4	Pdzd8
Btbd1	Tmem135	Cib1	Blm	Pcf11	Sec11a	Ttll13	Polg	Pde8a	Iqgap1	Ccdc81	Ppp1r14b	Gm16541	Eif3a
Hdgfl3	Eed	Prc1	Sec11a	Gab2	Zfp592	Prc1	Wdr93	Rps17	Pde8a	Picalm	Dnajc4	Ndufb8	Rps23
Efl1	Picalm	Blm	Pde8a	Ndufc2	Pde8a	Man2a2	Mesp1	Ramac	Rps17	Ccdc83	Atl3	Npm3	Spz1
Zfand6	Pcf11	Sec11a	Rps17	Aamdc	Rps17	Blm	Cib1	Btbd1	Ramac	Ccdc89	Plaat5	Gsto2	Hexb
Tmem135	Nars2	Pde8a	Cpeb1	Rsf1	Cpeb1	Sec11a	Ttll13	Sh3gl3	Btbd1	Dlg2	Eef1g	Ccdc186	Btf3
Eed	Gab2	Rps17	Ramac	Pak1	Btbd1	Pde8a	Prc1	Saxo2	Sh3gl3	Ankrd42	Asrgl1	Pdzd8	Serf1
Picalm	Ndufc2	Cpeb1	Btbd1	Acer3	Hdgfl3	Rps17	Man2a2	Cfap161	Saxo2	Pcf11	Rab3il1	Eif3a	Kif2a
Pcf11	Rsf1	Ramac	Hdgfl3	Emsy	Sh3gl3	Btbd1	Iqgap1	Zfand6	Cfap161	Prcp	Fen1	Fam81b	Tmem267
Nars2	Clns1a	Btbd1	Zfand6	Thap12	Mesd	Hdgfl3	Sec11a	Ccdc81	Zfand6	Gab2	Ms4a5	Spz1	Mroh2b
Gab2	Pak1	Hdgfl3	Tmem135	Uvrag	Zfand6	Sh3gl3	Pde8a	Picalm	Ccdc81	Rsf1	Ms4a14	Hexb	Nipbl
Ndufc2	Acer3	Zfand6	Hikeshi	Rps3	Eed	Saxo2	Rps17	Ccdc83	Picalm	Aqp11	Zfp91	Btf3	Nadk2
Rsf1	Emsy	Tmem135	Eed	Spcs2	Picalm	Eed	Whamm	Ccdc89	Ccdc83	Dgat2	Plpp6	Serf1	Dnajc21
Pak1	Rps3	Eed	Picalm	Rnf169	Crebzf	Picalm	Btbd1	Dlg2	Ccdc89	Spcs2	Insl6	Kif2a	Ropn1l
Acer3	Spcs2	Picalm	Crebzf	Pold3	Ankrd42	Crebzf	Hdgfl3	Ankrd42	Dlg2	Xrra1	Sgms1	Tmem267	Car2
Emsy	Rnf169	Ccdc90b	Tmem126a	Pgm2l1	Pcf11	Dlg2	Sh3gl3	Pcf11	Ankrd42	Pold3	Atad1	Mroh2b	Fabp12
Uvrag	Pold3	Pcf11	Ccdc90b	Ppme1	Gab2	Ankrd42	Saxo2	Prcp	Pcf11	Kcne3	Cpeb3	Rpl37	Fabp9
Rps3	Pgm2l1	Nars2	Nars2	Mrpl48	Alg8	Pcf11	Cfap161	Gm26862	Prcp	Ppme1	Frat1	Skp2	Mtfr1
Spcs2	Ppme1	Ndufc2	Ndufc2	Rab6a	Ndufc2	Gab2	Mesd	Gab2	Gab2	C2cd3	Frat2	Dnajc21	Dnajc5b
Rnf169	Rab6a	Aamdc	Aamdc	Fam168a	Rsf1	Alg8	Picalm	Aamdc	Rsf1	Dnajb13	Morn4	Rai14	Fxr1
Pold3	Fam168a	Rsf1	Rsf1	Fchsd2	Pak1	Ndufc2	Ccdc83	Rsf1	Aqp11	Stard10	Gm16541	Golph3	Dcun1d1
Pgm2l1	Fchsd2	Pak1	Clns1a	Clpb	Gdpd4	Rsf1	Ccdc89	Aqp11	Dgat2	Clpb	Ndufb8	Retreg1	Cetn4
C2cd3	Clpb	Acer3	Pak1	Anapc15	Acer3	Gdpd4	Dlg2	Dgat2	Rps3	Lrrc51	Npm3	Ropn1l	Hspa4l
Rab6a	Anapc15	Emsy	Acer3	Lamtor1	Emsy	Acer3	Ankrd42	Rps3	Spcs2	Nup98	Sufu	Car2	Larp1b
Fam168a	Lamtor1	Thap12	Emsy	Numa1	Uvrag	Emsy	Pcf11	Spcs2	Xrra1	Pgap2	Gsto2	Fabp12	Sclt1
Fchsd2	Lrrc51	Uvrag	Thap12	Rnf121	Rps3	Uvrag	Gab2	Xrra1	Pold3	Ubqln3	Ccdc186	Fabp9	Ccdc169
Clpb	Numa1	Rps3	Uvrag	Nup98	Spcs2	Rps3	Rsf1	Pold3	Kcne3	Ubqlnl	Pdzd8	Mtfr1	Dclk1
Anapc15	Nup98	Spcs2	Rps3	Stim1	Rnf169	Spcs2	Aqp11	Kcne3	Ppme1	Taf10	Cacul1	Dnajc5b	Mlf1
Lamtor1	Stim1	Rnf169	Spcs2	Rrm1	Pold3	Rnf169	Gdpd4	Ppme1	C2cd3	Nlrp14	Eif3a	4930412E21Rik	Smc4
Numa1	Rrm1	Pold3	Rnf169	Timm10b	Ppme1	Pold3	Emsy	C2cd3	Dnajb13	Rbmxl2	Cast	Fxr1	Zbbx
Nup98	Taf10	Pgm2l1	Pold3	Taf10	C2cd3	Ppme1	Rps3	Dnajb13	Stard10	Stk33	Fam81b	Dcun1d1	Hdgf
Stim1	Mrpl17	Ppme1	Pgm2l1	Mrpl17	Rab6a	C2cd3	Spcs2	Stard10	Clpb	Trim66	Atp6ap1l	Cetn4	Isg20l2
Rrm1	Rbmxl2	Rab6a	Ppme1	Rbmxl2	Fchsd2	Fchsd2	Xrra1	Clpb	Lrrc51	Rpl27a	Rps23	Hspa4l	Ttc24
Taf10	Eif3f	Fam168a	Rab6a	Stk33	Clpb	Lrrc51	Pold3	Lrrc51	Rnf121	Eif4g2	Spz1	Larp1b	Tsacc
Mrpl17	Rpl27a	Fchsd2	Fam168a	Rpl27a	Anapc15	Numa1	Ppme1	Rnf121	Xndc1	Usp47	Btf3	Sclt1	Dap3
Rbmxl2	Dennd5a	Clpb	Fchsd2	Nrip3	Numa1	Nup98	C2cd3	Xndc1	Nup98	Mical2	Serf1	Ccdc169	Hax1
Syt9	Ipo7	Anapc15	Clpb	Dennd5a	Nup98	Stim1	Dnajb13	Nup98	Pgap2	Btbd10	Mrps36	Dclk1	Creb3l4
Ppfibp2	Wee1	Lamtor1	Lamtor1	Tmem41b	Stim1	Dnhd1	Rab6a	Pgap2	Ubqln3	Pde3b	Kif2a	Pfn2	Smcp
Eif3f	Swap70	Numa1	Numa1	Ipo7	Taf10	Taf10	Lrrc51	Hbb-bs	Taf10	Sox6	Mroh2b	Siah2	Oaz3
Rpl27a	Sbf2	Rnf121	Rnf121	Wee1	Rbmxl2	Rbmxl2	Nup98	Ubqln3	Nlrp14	Rps13	Rpl37	Mlf1	Riiad1
Dennd5a	Ctr9	Nup98	Nup98	Swap70	Eif3f	Eif3f	Pgap2	Taf10	Rbmxl2	Rps15a	Skp2	Smc4	Tmod4
Tmem41b	Eif4g2	Stim1	Stim1	Sbf2	Stk33	Stk33	Stim1	Nlrp14	Eif3f	Smg1	Lmbrd2	Zbbx	Mllt11
Ipo7	Usp47	Rrm1	Rrm1	Ctr9	Rpl27a	Rpl27a	Rrm1	Rbmxl2	Stk33	Tmc7	Dnajc21	Lrrc71	Pdzk1
Wee1	Tead1	Hbb-bs	Timm10b	Eif4g2	Dennd5a	Dennd5a	Dnhd1	Eif3f	Trim66	Gde1	Ttc23l	Hdgf	Spag17
Swap70	Btbd10	Timm10b	Taf10	Usp47	Tmem41b	Tmem41b	Taf10	Stk33	Rpl27a	Knop1	Rai14	Isg20l2	Tent5c
Sbf2	Far1	Taf10	Mrpl17	Btbd10	Ipo7	Wee1	Nlrp14	Rpl27a	Scube2	Iqck	Golph3	Ttc24	Man1a2
Ctr9	Psma1	Mrpl17	Rbmxl2	Far1	Wee1	Sbf2	Rbmxl2	Sbf2	Sbf2	Gprc5b	Retreg1	Tsacc	Sycp1
Eif4g2	Pde3b	Rbmxl2	Syt9	Copb1	Sbf2	Ctr9	Eif3f	Eif4g2	Eif4g2	Pdilt	Ropn1l	Dap3	Csde1
Usp47	Sox6	Syt9	Eif3f	Psma1	Ctr9	Eif4g2	Stk33	Usp47	Usp47	Dcun1d3	Car2	Mtx1	Bcas2
Tead1	Rps13	Eif3f	Rpl27a	Pde3b	Eif4g2	Usp47	Rpl27a	Mical2	Mical2	Lyrm1	Lrrcc1	Hax1	Hipk1
Btbd10	Pik3c2a	Rpl27a	Dennd5a	Sox6	Usp47	Btbd10	Tmem41b	Btbd10	Btbd10	Dnah3	Fabp12	Creb3l4	Ppm1j
Far1	Rps15a	Dennd5a	Tmem41b	Plekha7	Btbd10	Far1	Wee1	Far1	Pde3b	Abca14	Fabp9	Smcp	Ubl4b
Psma1	Arl6ip1	Ipo7	Wee1	Rps13	Far1	Copb1	Sbf2	Pde3b	Sox6	Abca16	Mtfr1	Oaz3	Gstm5
Pde3b	Smg1	Wee1	Swap70	Pik3c2a	Copb1	Psma1	Ctr9	Sox6	Rps13	Vwa3a	Dnajc5b	Riiad1	Larp7
Rps13	Coq7	Sbf2	Sbf2	Rps15a	Psma1	Pde3b	Eif4g2	Rps13	Rps15a	Cdr2	Actrt3	Tmod4	Ube2d3
Pik3c2a	Ccp110	Eif4g2	Ctr9	Arl6ip1	Pde3b	Sox6	Usp47	Pik3c2a	Smg1	Mfsd13b	Fxr1	Mllt11	Dnajb14
Rps15a	Knop1	Usp47	Eif4g2	Smg1	Sox6	Rps13	Btbd10	Rps15a	Tmc7	4933432K03Rik	Dcun1d1	Mcl1	Eif4e
Arl6ip1	Uqcrc2	Btbd10	Usp47	Ccp110	Rps13	Pik3c2a	Far1	Tmc7	Knop1	Rbbp6	Cetn4	Pdzk1	Sh3glb1
Smg1	Polr3e	Far1	Btbd10	Rexo5	Pik3c2a	Rps15a	Pde3b	Tmc5	Iqck	Hs3st4	Hspa4l	Spag17	Ssx2ip
Coq7	Mettl9	Rras2	Far1	Dcun1d3	Rps15a	Arl6ip1	Sox6	Gde1	Pdilt	Nsmce1	Larp1b	Tent5c	Spata1
Ccp110	Usp31	Copb1	Copb1	Uqcrc2	Arl6ip1	Smg1	Rps13	Knop1	Dcun1d3	Xpo6	Pgrmc2	Csde1	Dnajb4
Knop1	Ubfd1	Psma1	Psma1	Cdr2	Smg1	Ccp110	Pik3c2a	Iqck	Lyrm1	Nfatc2ip	Sclt1	Hipk1	Tubb4b
Abca16	Ndufab1	Pde3b	Pde3b	Mfsd13b	Ccp110	Knop1	Rps15a	Pdilt	Dnah3	Atxn2l	Ccdc169	Ppm1j	C8g
Uqcrc2	Rbbp6	Plekha7	Plekha7	Usp31	Knop1	Iqck	Arl6ip1	Dcun1d3	Abca14	Eif3c	Serp1	Ubl4b	Edf1
Mettl9	Tnrc6a	Rps13	Rps13	Ndufab1	Thumpd1	Rexo5	Smg1	Lyrm1	Abca16	Sgf29	Siah2	Gstm5	Camsap1
Ubfd1	Arhgap17	Pik3c2a	Pik3c2a	Rbbp6	Rexo5	Lyrm1	Gde1	Dnah3	Vwa3a	Aldoa	Mlf1	Cdc14a	Entr1
Ndufab1	Lcmt1	Rps15a	Rps15a	Tnrc6a	Lyrm1	Abca14	Ccp110	Abca14	Cdr2	Cdiptos	Smc4	Gstcd	Agpat2
Rbbp6	Gtf3c1	Arl6ip1	Arl6ip1	Lcmt1	Abca16	Abca16	Knop1	Abca16	Mfsd13b	Phkg2	Zbbx	Ppa2	Spaca9
Tnrc6a	Xpo6	Smg1	Smg1	Gtf3c1	Uqcrc2	Uqcrc2	Iqck	Pdzd9	Gm45079	Bcl7c	Isg20l2	4930539J05Rik	Setx
Arhgap17	Sbk1	Coq7	Coq7	Xpo6	Mosmo	Mosmo	Rexo5	Vwa3a	4933432K03Rik	Fus	Ttc24	Ube2d3	Odf2
Lcmt1	Atxn2l	Ccp110	Gde1	Nfatc2ip	Ndufab1	4933432K03Rik	Dcun1d3	Mfsd13b	Rbbp6	Sec23ip	Tsacc	Dnajb14	Ak1
Nsmce1	Eif3c	Knop1	Ccp110	Atxn2l	Rbbp6	Usp31	Lyrm1	Gm45079	Hs3st4	Fgfr2	Arhgef2	Eif4e	Rpl12
Gtf3c1	Bola2	Thumpd1	Vps35l	Eif3c	Tnrc6a	Ndufab1	Abca14	4933432K03Rik	Nsmce1	Fam24b	Dap3	Sh3glb1	Mapkap1
Xpo6	Ypel3	Uqcrc2	Knop1	Sgf29	4933440M02Rik	Rbbp6	Abca15	Ndufab1	Nfatc2ip	Fam24a	Mtx1	Ssx2ip	Rabepk
Sbk1	Ppp4c	Polr3e	Thumpd1	Bola2	Nsmce1	Tnrc6a	Abca16	Rbbp6	Atxn2l	Zranb1	Ubap2l	Spata1	Morn5
Atxn2l	Aldoa	Mettl9	Rexo5	Ppp4c	Gtf3c1	4933440M02Rik	Gm32916	Hs3st4	Eif3c	Tex36	Rps27	Gng5	Mrrf
Eif3c	Dctpp1	Usp31	Uqcrc2	Hirip3	Xpo6	Nsmce1	Uqcrc2	Nsmce1	Sgf29	Edrf1	Creb3l4	Dnajb4	Strbp
Ypel3	Srcap	Ubfd1	Usp31	Kctd13	Atxn2l	Gtf3c1	Pdzd9	Nfatc2ip	Aldoa	Fank1	Smcp	Asb17	Nr6a1
Ppp4c	Bcl7c	Ndufab1	Ndufab1	Dctpp1	Eif3c	Xpo6	4933432K03Rik	Atxn2l	Hirip3	Glrx3	Oaz3	Lrriq3	Wdr38
Aldoa	Setd1a	Plk1	Rbbp6	Fbrs	Ppp4c	Atxn2l	Ndufab1	Eif3c	Cdiptos	Ppp2r2d	Riiad1	Stpg3	Rpl35
Dctpp1	Fus	Rbbp6	Tnrc6a	Srcap	Maz	Eif3c	Rbbp6	Sgf29	Phkg2	Stk32c	Psmd4	Tubb4b	Stk39
Srcap	Tial1	Tnrc6a	Arhgap17	Setd1a	Zfp771	Tmem219	Lcmt1	Ypel3	Bcl7c	Lrrc27	Mllt11	C8g	Erich2
Bcl7c	Inpp5f	Arhgap17	Lcmt1	Vkorc1	Sephs2	Zfp771	4933440M02Rik	Aldoa	Fus	Pwwp2b	Mcl1	Edf1	Cir1
Fus	Mcmbp	Lcmt1	Gtf3c1	Fus	Prr14	Sephs2	Nsmce1	Hirip3	Itgad	Gm16201	Pdzk1	Camsap1	Hoxd3os1
Tial1	Sec23ip	Gtf3c1	Xpo6	Tial1	Fbrs	B130055M24Rik	Gtf3c1	Cdiptos	Sec23ip	Syce1	Spag17	Entr1	Plekha3
Inpp5f	Fgfr2	Xpo6	Eif3c	Inpp5f	Srcap	Prr14	Xpo6	Phkg2	Fgfr2	Ptdss2	Tent5c	Agpat2	Nup35
Mcmbp	Plekha1	Atxn2l	Bola2	Mcmbp	Phkg2	Srcap	Atxn2l	Bcl7c	Fam24b	Rplp2	Csde1	Spaca9	Fsip2
Sec23ip	Bub3	Eif3c	Ppp4c	Fgfr2	Fus	Phkg2	Eif3c	Fus	Fam24a	Chid1	Hipk1	Setx	Zc3h15
Fgfr2	Zranb1	Bola2	Hirip3	Ate1	Tial1	Fus	Ino80e	Itgad	Zranb1	Ap2a2	Ppm1j	Odf2	C1qtnf4
Plekha1	Edrf1	Ppp4c	Dctpp1	Nsmce4a	Sec23ip	Tial1	Tmem219	Sec23ip	Tex36	Kcnq1ot1	Tmigd3	Swi5	Ptpmt1
Bub3	Dhx32	Kif22	Srcap	Plekha1	Wdr11	Sec23ip	Cdiptos	Fgfr2	Fank1	Chka	Ubl4b	Ak1	Psmc3
Zranb1	Dock1	Dctpp1	Bcl7c	Acadsb	Fgfr2	Wdr11	Sephs2	Btbd16	Glrx3	Aldh3b1	Gstm5	Rpl12	Slc39a13
Edrf1	Mki67	Srcap	Setd1a	Zranb1	Acadsb	Fgfr2	Srcap	Fam24b	Ppp2r2d	Rbm4b	Cdc14a	Mapkap1	Aven
Dock1	Mgmt	Bcl7c	Vkorc1	Edrf1	Bub3	Acadsb	Phkg2	Fam24a	Lrrc27	Brms1	Mfsd14a	Rabepk	Srp14
Mki67	Glrx3	Setd1a	Fus	Mki67	Zranb1	Bub3	Bcl7c	Acadsb	Pwwp2b	Tmem151a	Arhgap29	Morn5	Knstrn
Mgmt	Ppp2r2d	Vkorc1	Tial1	Glrx3	Fank1	Zranb1	Fus	Zranb1	Inpp5a	Catsper1	Ndst4	Strbp	Oip5os1
Glrx3	Syce1	Fus	Inpp5f	Ppp2r2d	Mki67	Fank1	Tial1	Tex36	Gm16201	Tsga10ip	Larp7	Nr6a1	Lrrc57
Ppp2r2d	Psmd13	Tial1	Mcmbp	Tubgcp2	Glrx3	Glrx3	Sec23ip	Fank1	Syce1	Drap1	Pla2g12a	Rpl35	Sord
Syce1	Hras	Inpp5f	Sec23ip	Syce1	Ppp2r2d	Ppp2r2d	Fgfr2	Glrx3	Ptdss2	Cfl1	Rpl34	Arpc5l	Slc30a4
Psmd13	Phrf1	Mcmbp	Wdr11	Psmd13	Tubgcp2	Lrrc27	Btbd16	Ppp2r2d	Rplp2	Znrd2	Gstcd	Gpd2	Stk35
Taldo1	Taldo1	Sec23ip	Fgfr2	Phrf1	Syce1	Cfap46	Fam24a	Lrrc27	Ap2a2	Fau	Ppa2	Stk39	Tmem239
Rplp2	Rplp2	Fgfr2	Ate1	Taldo1	Sirt3	Syce1	Bub3	Cfap46	Gm16982	Znhit2	4930539J05Rik	Erich2	Gm14285
Ap2a2	Ap2a2	Ate1	Nsmce4a	Rplp2	Psmd13	Sirt3	Zranb1	Syce1	Kcnq1ot1	Tmem262	Ube2d3	Hoxd3os1	Ankef1
Mob2	Mob2	Nsmce4a	Oat	Tollip	Phrf1	Psmd13	Tex36	Sirt3	Lrp5	Ehd1	Dnajb14	Plekha3	Tasp1
Ctsd	Ctsd	Oat	Zranb1	Mob2	Rplp2	Phrf1	Fank1	Ptdss2	Chka	Sf1	Eif4e	Pde1a	Macrod2
Mrpl23	Mrpl23	Zranb1	Edrf1	Ctsd	Tollip	Rplp2	Glrx3	Lmntd2	Rbm4b	Catsperz	Sh3glb1	Nup35	Scp2d1
Kcnq1ot1	Kcnq1ot1	Edrf1	Dock1	Kcnq1ot1	Mob2	Tollip	Ppp2r2d	Rplp2	Brms1	Ppp1r14b	Ssx2ip	Fsip2	Cst8
Nap1l4	Nap1l4	Dhx32	Mki67	Nap1l4	Kcnq1ot1	Kcnq1ot1	Lrrc27	Pnpla2	Sf3b2	Spindoc	Spata1	Zc3h15	Psmf1
Ppfia1	Ppfia1	Mki67	Ebf3	Shank2	Nap1l4	Nap1l4	Inpp5a	Kcnq1ot1	Catsper1	Rtn3	Gng5	C1qtnf4	Tbc1d20
Ccnd1	Ccnd1	Mgmt	Glrx3	Ppfia1	Ppfia1	Ppfia1	Cfap46	Ano1	Tsga10ip	Atl3	Ttll7	Ptpmt1	1700030C14Rik
Mrpl21	Mrpl21	Ebf3	Ppp2r2d	Mrpl21	Mrpl21	Tesmin	Syce1	Ppp6r3	Drap1	Plaat5	Dnajb4	Psmc3	Dusp15
Ppp6r3	Ppp6r3	Glrx3	Tubgcp2	Tesmin	Tesmin	Ppp6r3	Sirt3	Lrp5	Cfl1	Eef1g	Asb17	Slc39a13	Nol4l
Kmt5b	Kmt5b	Ppp2r2d	Syce1	Ppp6r3	Ppp6r3	Kmt5b	Psmd13	Chka	Znrd2	Asrgl1	Erich3	Aven	Bpifa3
Ndufs8	Chka	Tubgcp2	Psmd13	Kmt5b	Kmt5b	Chka	Ptdss2	Aldh3b1	Fau	Best1	Gm20389	Fmn1	Map1lc3a
Ndufv1	Ndufs8	Syce1	Taldo1	Chka	Chka	Ndufv1	Lrrc56	Rbm4b	Znhit2	Rab3il1	Lrriq3	Knstrn	Scand1
Cdk2ap2	Ndufv1	Psmd13	Rplp2	Ndufv1	Ndufv1	Kdm2a	Rplp2	Ccs	Tmem262	Ms4a5	Stpg3	Oip5os1	Dlgap4
Ppp1ca	Ppp1ca	Hras	Ap2a2	Cdk2ap2	Kdm2a	Rbm4	Pnpla2	Brms1	Ehd1	Ms4a14	Tubb4b	Rtf1	Ndrg3
Kdm2a	Kdm2a	Phrf1	Mob2	Ppp1ca	Rbm14	Pacs1	Tollip	Sf3b2	Sf1	Zfp91	Tmem210	Lrrc57	Oser1
Rbm4	Rbm4	Deaf1	Ctsd	Kdm2a	Rbm4	Sf3b2	Kcnq1ot1	Catsper1	Catsperz	Vps13a	C8g	Serf2	Fam209
Pacs1	Pacs1	Taldo1	Mrpl23	Rbm4b	Pacs1	Banf1	Nap1l4	Tsga10ip	Ppp1r14b	Klf9	Edf1	Sord	Ankrd60
Sf3b2	Sf3b2	Rplp2	Cd81	Rbm4	Sf3b2	Drap1	Ppfia1	Drap1	Spindoc	Rfx3	Ccdc183	Slc30a4	Rab22a
Banf1	Banf1	Ap2a2	Kcnq1ot1	Pacs1	Banf1	Cfl1	Tesmin	Cfl1	Rtn3	Plpp6	Entr1	Stk35	Tcfl5
Eif1ad	Eif1ad	Mob2	Nap1l4	Sf3b2	Drap1	Znrd2	Ppp6r3	Fam89b	Atl3	Cdc37l1	Agpat2	Tmem239	Col20a1
Drap1	Drap1	Ctsd	Shank2	Banf1	Fibp	Fau	Chka	Znrd2	Plaat5	Insl6	Rpl7a	Gm14285	Lkaaear1
Cfl1	Cfl1	Mrpl23	Ppfia1	Eif1ad	Cfl1	Majin	Ndufv1	Fau	Nxf1	Prkg1	Brd3	Ankef1	Dnajb6
Sipa1	Fau	Cd81	Ccnd1	Drap1	Znrd2	Sf1	Kdm2a	Znhit2	Bscl2	Sgms1	Spaca9	Tasp1	Galntl5
Fau	Ehd1	Kcnq1ot1	Mrpl21	Cfl1	Fau	Prdx5	Rbm4b	Tmem262	Ubxn1	Atad1	Odf2	Macrod2	Srpk2
Ehd1	Sf1	Nap1l4	Ppp6r3	Rnaseh2c	Majin	Trmt112	Ccs	Ehd1	Eef1g	Kif20b	Fam78a	Scp2d1	Psmc2
Sf1	Prdx5	Shank2	Kmt5b	Dpf2	Sf1	Catsperz	Brms1	Sf1	Asrgl1	Cpeb3	Swi5	Kiz	Dnajc2
Rasgrp2	Trmt112	Ppfia1	Chka	Fau	Prdx5	Ppp1r14b	Pacs1	Prdx5	Best1	Frat1	Ak1	Cstl1	Tmem60
Prdx5	Ppp1r14b	Ccnd1	Ndufs8	Majin	Trmt112	Stip1	Sf3b2	Catsperz	Rab3il1	Frat2	Rpl12	Cst8	Magi2
Trmt112	Fkbp2	Mrpl21	Ndufv1	Sf1	Catsperz	Naa40	Tsga10ip	Ppp1r14b	4930526L06Rik	Ubtd1	Mapkap1	Psmf1	Cfap69
Ppp1r14b	Stip1	Ppp6r3	Cdk2ap2	Prdx5	Stip1	Mark2	Drap1	Stip1	Ms4a5	Morn4	Rabepk	Srxn1	Fscn3
Stip1	Cox8a	Kmt5b	Tmem134	Fkbp2	Naa40	Rtn3	Fam89b	Naa40	Ms4a14	Gm16541	Morn5	Tbc1d20	Ccdc136
Cox8a	Naa40	Chka	Ppp1ca	Stip1	Mark2	Plaat5	Znrd2	Spindoc	Osbp	Ndufb8	Strbp	1700030C14Rik	Bpgm
Naa40	Mark2	Ndufs8	Kdm2a	Naa40	Spindoc	Nxf1	Fau	Rtn3	Zfp91	Lzts2	Nr6a1	Dusp15	Ubn2
Mark2	Rtn3	Ndufv1	Rbm4	Mark2	Rtn3	Hnrnpul2	Znhit2	Atl3	Vps13a	Btrc	Rpl35	Nol4l	Mkrn1
Rtn3	Slc3a2	Cdk2ap2	Ctsf	Rtn3	Nxf1	Bscl2	Ehd1	Plaat5	Rfk	Npm3	Arpc5l	Bpifa3	Llcfc1
Slc3a2	Snhg1	Tmem134	Pacs1	Atl3	Polr2g	Ubxn1	Sf1	Nxf1	Tmc1	Oga	Gpd2	Map1lc3a	Igf2bp3
Snhg1	Polr2g	Ppp1ca	Sf3b2	Polr2g	Hnrnpul2	Eef1g	Prdx5	Bscl2	Abhd17b	Actr1a	Stk39	Ergic3	Hoxa4
Polr2g	Hnrnpul2	Kdm2a	Banf1	Hnrnpul2	Ubxn1	Asrgl1	Catsperz	Ubxn1	C330002G04Rik	Sufu	Bbs5	Scand1	Tax1bp1
Hnrnpul2	Ubxn1	Rbm4	Eif1ad	Ubxn1	Eef1g	Fth1	Bad	Eef1g	Klf9	Arl3	Erich2	Dlgap4	Plekha8
Ubxn1	Ganab	Pacs1	Drap1	Eef1g	Asrgl1	Tmem258	Ppp1r14b	Asrgl1	Smc5	Nt5c2	Lnpk	Oser1	Rnf181
Ganab	Eef1g	Sf3b2	Fibp	Asrgl1	Fth1	Cpsf7	Macrod1	Best1	Tjp2	Cfap43	Hoxd3os1	Spata25	Kcmf1
Eef1g	Asrgl1	Banf1	Cfl1	Fth1	Tmem258	Tkfc	Naa40	Rab3il1	1700048O14Rik	Gsto2	Pde1a	Ankrd60	Tmsb10
Asrgl1	Incenp	Eif1ad	Rnaseh2c	Tmem258	Cpsf7	Ddb1	Mark2	4930526L06Rik	Smarca2	Sorcs1	Nup35	Rab22a	M1ap
Incenp	Fth1	Drap1	Znrd2	Syt7	Tkfc	Zfp91	Rtn3	Ms4a5	Rfx3	Xpnpep1	Fsip2	Tcfl5	Actg2
Fth1	Tmem258	Fibp	Dpf2	Cpsf7	Ddb1	Lpxn	Plaat5	Ms4a14	Cdc37l1	Smc3	Zc3h15	Col20a1	Cct7
Fen1	Cpsf7	Cfl1	Fau	Ddb1	Zfp91	Cep78	Nxf1	Osbp	1700018L02Rik	Pdcd4	Mtch2	Abhd16b	Alms1
Tmem258	Ddb1	Rnaseh2c	Sf1	Prpf19	Lpxn	Gnaq	Bscl2	Zfp91	Insl6	Bbip1	C1qtnf4	Tcea2	Nat8f4
Cpsf7	Prpf19	Dpf2	Prdx5	Patl1	Tle4	Vps13a	Ubxn1	Lpxn	Prkg1	Tcf7l2	Ptpmt1	Lkaaear1	Dnajb8
Ddb1	Zfp91	Fau	Trmt112	Zfp91	Cep78	Carnmt1	Eef1g	Vps13a	Sgms1	Ccdc186	Psmc3	Dnajb6	Chchd6
Prpf19	Tle4	Ehd1	Ppp1r14b	Tle4	Gnaq	Zfand5	Asrgl1	Rfk	Atad1	Pdzd8	Slc39a13	Galntl5	Slc25a26
Zfp91	Gnaq	Sf1	Fkbp2	Gnaq	Vps13a	Abhd17b	Fth1	Trpm6	Stambpl1	Cacul1	Alkbh3	Srpk2	Tmf1
Tle4	Vps13a	Prdx5	Vegfb	Vps13a	Carnmt1	Smc5	Tmem258	Tmc1	Kif20b	Eif3a	Gm13872	Psmc2	Chl1
Gnaq	Zfand5	Trmt112	Stip1	Carnmt1	Zfand5	Ptar1	Tkfc	AC106834.1	Cpeb3	Grk5	Aven	Dnajc2	Trnt1
Vps13a	Abhd17b	Ppp1r14b	Cox8a	Zfand5	Abhd17b	Apba1	Zfp91	Abhd17b	Sorbs1	Cast	Fmn1	Tmem60	Mkrn2
Zfand5	Smc5	Fkbp2	Naa40	Abhd17b	Smc5	Smarca2	Lpxn	C330002G04Rik	Frat2	Ell2	Knstrn	Magi2	Rpl32
Abhd17b	Tjp2	Stip1	Mark2	Smc5	Pum3	Rfx3	Vps13a	Klf9	Golga7b	Spata9	Oip5os1	Cfap69	Zfand4
Smc5	Dmrt1	Cox8a	Rtn3	Dmrt1	Rfx3	Cdc37l1	Abhd17b	Smc5	Gm16541	Fam81b	Rtf1	Ica1	Hnrnpf
Tjp2	Rfx3	Naa40	Atl3	Pum3	Cdc37l1	Insl6	Smc5	Tjp2	Hpse2	Mctp1	Lrrc57	1700016P04Rik	Mical3
Dmrt1	Glis3	Mark2	Snhg1	Rfx3	Ric1	Ermp1	Ptar1	Smarca2	Ndufb8	9330111N05Rik	Serf2	Rnf133	Phc1
Smarca2	Cdc37l1	Rtn3	Wdr74	Cdc37l1	Ermp1	Uhrf2	Apba1	Rfx3	Btrc	Cetn3	Sord	Fscn3	Rimklb
Pum3	Rcl1	Atl3	Tmem179b	Jak2	Uhrf2	Sgms1	Smarca2	1700018L02Rik	Npm3	Tmem161b	Slc30a4	Rbm28	Tpi1
Rfx3	Uhrf2	Slc3a2	Polr2g	Ric1	Sgms1	Pten	Rfx3	Insl6	Oga	Cox7c	Sqor	Ccdc136	Acrbp
Glis3	Sgms1	Snhg1	Hnrnpul2	Uhrf2	Atad1	Kif20b	Cdc37l1	Prkg1	Gbf1	Atp6ap1l	Usp50	Chchd3	Mrpl51
Cdc37l1	Atad1	Polr2g	Ubxn1	Pten	Pten	Pcgf5	1700018L02Rik	Sgms1	Sufu	Rps23	Bcl2l11	Bpgm	Tuba3a
Uhrf2	Pten	Hnrnpul2	Ganab	Kif20b	Kif20b	Hectd2	Insl6	Atad1	Arl3	Ckmt2	Stk35	Mkrn1	Gabarapl1
Sgms1	Kif20b	Ubxn1	Eef1g	Pcgf5	Rpp30	Tnks2	Sgms1	Btaf1	Nt5c2	Spz1	Tmem239	Prss58	Ybx3
Atad1	Pcgf5	Ganab	Asrgl1	Hectd2	Pcgf5	Btaf1	Pten	Sorbs1	Cfap43	Jmy	Rnf24	Llcfc1	Bcl2l14
Pten	Hectd2	Eef1g	Fth1	Tnks2	Hectd2	Kif11	Pank1	Entpd1	Gsto2	Scamp1	Gm14285	Igf2bp3	Gsg1
Kif20b	Tnks2	Asrgl1	Fen1	Btaf1	Tnks2	Cep55	Kif20b	Arhgap19	Cfap58	Ap3b1	Ankef1	Hoxa4	Pbp2
Pcgf5	Btaf1	Incenp	Tmem258	Cpeb3	Btaf1	Fra10ac1	Hectd2	Frat2	Sorcs1	Tbca	Tasp1	Tax1bp1	Plcz1
Tnks2	Kif11	Fth1	Syt7	Ide	Cpeb3	Tbc1d12	Btaf1	Gm16541	Gm50302	Pde8b	Macrod2	Chn2	Capza3
Btaf1	Exoc6	Fen1	Cpsf7	Kif11	Kif11	Hells	Ide	Hpse2	Xpnpep1	Iqgap2	Banf2	Znrf2	Tuba3b
Ide	Fra10ac1	Tmem258	Ddb1	Cep55	Fra10ac1	Entpd1	Kif11	Ndufb8	Smc3	Polk	Scp2d1	Rnf181	Fgfr1op2
Kif11	Tbc1d12	Cpsf7	Prpf19	Rbp4	Tbc1d12	Cc2d2b	Cep55	Btrc	Pdcd4	Btf3	Kiz	Kcmf1	Ccdc91
Exoc6	Hells	Ddb1	Osbp	Fra10ac1	Hells	Zfp518a	Tbc1d12	Npm3	Bbip1	Tnpo1	Cstl1	Tmsb10	Ergic2
Cep55	Sorbs1	Prpf19	Zfp91	Hells	Cc2d2b	Tm9sf3	Hells	Oga	Shoc2	Serf1	Cst8	M1ap	Ube2w
Fra10ac1	Zfp518a	Zfp91	Tle4	Zfp518a	Zfp518a	Arhgap19	Entpd1	Gbf1	Ccdc186	Mrps36	Cst13	Actg2	Cops5
Hells	Tm9sf3	Tle4	Cep78	Tm9sf3	Tm9sf3	Ubtd1	Cc2d2b	Sufu	Atrnl1	4932411K12Rik	Psmf1	Nat8f4	Rb1cc1
Sorbs1	Lcor	Cep78	Gnaq	Lcor	Lcor	R3hcc1l	Zfp518a	Arl3	Shtn1	Mast4	Fam110a	Dnajb8	Tcea1
Zfp518a	Pgam1	Gnaq	Vps13a	Exosc1	Arhgap19	Hpse2	Tm9sf3	Cfap43	Pdzd8	1700099I09Rik	Srxn1	Chchd6	Lypla1
Tm9sf3	Exosc1	Vps13a	Ostf1	Mms19	Pi4k2a	Slc25a28	Arhgap19	Gsto2	Rab11fip2	Erbin	Tbc1d20	Hdac11	Rps20
Lcor	Pi4k2a	Ostf1	Carnmt1	Pi4k2a	Hpse2	Erlin1	Ubtd1	Cfap58	Cacul1	Kif2a	1700030C14Rik	Tmf1	Tmem64
Pgam1	Hpse2	Carnmt1	Zfand5	R3hcc1l	Slc25a28	Chuk	R3hcc1l	Xpnpep1	Gm46652	Zswim6	Dusp15	Chl1	Ube2j1
Exosc1	Chuk	Zfand5	Abhd17b	Hpse2	Erlin1	Bloc1s2	Hpse2	Smndc1	Eif3a	Ndufaf2	Bpifa3	Rpl32	Spaca1
Pi4k2a	Bloc1s2	Abhd17b	Smc5	Cutc	Chuk	Ndufb8	Slc25a28	Smc3	Cast	Gpbp1	Map1lc3a	Zfand4	Akirin2
Hpse2	Ndufb8	Smc5	Dmrt1	Dnmbp	Bloc1s2	Slf2	Cutc	Pdcd4	Ell2	Ddx4	Ergic3	Hnrnpf	Cfap206
Chuk	Slf2	Dmrt1	Pum3	Erlin1	Ndufb8	Mrpl43	Erlin1	Bbip1	Spata9	Slc38a9	Spag4	Mical3	Bag1
Bloc1s2	Mrpl43	Pum3	Rfx3	Chuk	Slf2	Btrc	Bloc1s2	Shoc2	Fam81b	Mtrex	Scand1	Rimklb	Ube2r2
Ndufb8	Btrc	Rfx3	Cdc37l1	Bloc1s2	Mrpl43	Npm3	Ndufb8	Ccdc186	Mctp1	Ndufs4	Dlgap4	Slc2a3	Ubap2
Slf2	Npm3	Cdc37l1	Jak2	Ndufb8	Btrc	Oga	Btrc	Atrnl1	Slf1	Tmem267	Rab5if	Tpi1	Tesk1
Btrc	Oga	Uhrf2	Uhrf2	Slf2	Npm3	Armh3	Npm3	Eno4	Fam172a	Ghr	Adig	Mrpl51	Rnf38
Npm3	Armh3	Sgms1	Sgms1	Mrpl43	Oga	Gbf1	Oga	Rab11fip2	9330111N05Rik	Rpl37	Gtsf1l	Gabarapl1	Gm12462
Oga	Pprc1	Atad1	Atad1	Btrc	Armh3	Actr1a	Armh3	Fam204a	Adgrv1	Cplane1	Oser1	Ybx3	Stx17
Armh3	Nolc1	Pten	Pten	Npm3	Gbf1	Arl3	Gbf1	Cacul1	Cetn3	Nipbl	Serinc3	Bcl2l14	Ppp3r2
Ldb1	Gbf1	Kif20b	Kif20b	Oga	Actr1a	Cnnm2	Actr1a	Gm46652	Tmem161b	Skp2	Pkig	Gsg1	Cylc2
Pprc1	Nt5c2	Pcgf5	Pcgf5	Armh3	Arl3	Nt5c2	Arl3	Eif3a	Cox7c	Lmbrd2	Spata25	Plcz1	Rad23b
Nolc1	Pcgf6	Hectd2	Hectd2	Gbf1	Nt5c2	Pcgf6	Nt5c2	Cast	Xrcc4	Dnajc21	Ankrd60	Capza3	Actl7a
Gbf1	Taf5	Tnks2	Tnks2	Sufu	Pcgf6	Slk	Pcgf6	Ell2	Atp6ap1l	Ttc23l	Rab22a	Fgfr1op2	Hsdl2
Arl3	Pdcd11	Btaf1	Btaf1	Cnnm2	Slk	Sfr1	Cfap43	Spata9	Rps23	Rai14	Tcfl5	Ccdc91	Bspry
Nt5c2	Slk	Kif11	Ide	Nt5c2	Sfr1	Cfap43	Gsto2	Fam81b	Ckmt2	4930556M19Rik	Col20a1	Ergic2	Pole3
Pcgf6	Sfr1	Cep55	Rbp4	Taf5	Cfap43	Gsto2	Cfap58	Mctp1	Spz1	Sub1	Abhd16b	Ube2w	Tex48
Taf5	Add3	Rbp4	Fra10ac1	Pdcd11	Add3	Add3	Add3	Slf1	Jmy	Zfr	Tcea2	Cops5	Ift74
Pdcd11	Mxi1	Fra10ac1	Hells	Slk	Smndc1	Pdcd4	Smc3	Fam172a	Scamp1	Cdh9	Lkaaear1	Rb1cc1	Hook1
Slk	Smndc1	Noc3l	Zfp518a	Sfr1	Smc3	Bbip1	Pdcd4	Adgrv1	Tbca	Retreg1	Dnajb6	Tcea1	Mroh7
Sfr1	Smc3	Hells	Tm9sf3	Add3	Pdcd4	Shoc2	Bbip1	Cetn3	Iqgap2	Trio	Galntl5	Lypla1	Dmrtb1
Add3	Pdcd4	Zfp518a	Lcor	Smndc1	Bbip1	Zdhhc6	Zdhhc6	Cox7c	AC171003.1	Ctnnd2	Prkag2	Rps20	Czib
Mxi1	Bbip1	Tm9sf3	Exosc1	Smc3	Shoc2	Vti1a	Vti1a	Xrcc4	Polk	Ropn1l	Srpk2	Tmem64	Osbpl9
Smndc1	Shoc2	Lcor	Mms19	Pdcd4	Zdhhc6	Tdrd1	Adrb1	Atp6ap1l	Ankrd31	Cct5	Psmc2	Fhl5	Agbl4
Smc3	Vti1a	Pgam1	Pi4k2a	Bbip1	Vti1a	Ccdc172	Tdrd1	Rps23	Btf3	Sema5a	Dnajc2	4933421O10Rik	Spata6
Pdcd4	Nhlrc2	Exosc1	Hpse2	Shoc2	Nhlrc2	Hspa12a	Hspa12a	Spz1	Gm9828	Car2	Tmem60	Ube2j1	Nsun4
Bbip1	Ccdc186	Mms19	Dnmbp	Zdhhc6	Tdrd1	Pdzd8	Rab11fip2	Homer1	Tnpo1	Lrrcc1	Magi2	Akirin2	Uqcrh
Shoc2	Tdrd1	Pi4k2a	Chuk	Vti1a	Ccdc172	Rab11fip2	Eif3a	Jmy	Serf1	Fabp12	Cfap69	Smim8	Nasp
Vti1a	Atrnl1	Hpse2	Bloc1s2	Nhlrc2	Pdzd8	Fam204a	Rhobtb3	Scamp1	Mrps36	Fabp9	Gatad1	Bag1	Rps8
Nhlrc2	Gfra1	Chuk	Ndufb8	Ccdc172	Rab11fip2	Eif3a	Rfesd	Ap3b1	4932411K12Rik	Zfp704	Glcci1	Ubap2	Kif2c
Ccdc186	Ccdc172	Bloc1s2	Slf2	Pdzd8	Fam204a	Slf1	Slf1	Tbca	Mast4	Zc2hc1a	Ica1	Tesk1	Tmem53
Tdrd1	Pdzd8	Ndufb8	Mrpl43	Rab11fip2	Eif3a	Fam172a	Fam172a	Iqgap2	Erbin	Mtfr1	1700016P04Rik	Fam221b	Svbp
Atrnl1	Rab11fip2	Slf2	Btrc	Fam204a	Slf1	Cetn3	Pou5f2	AC171003.1	Kif2a	Dnajc5b	Rnf133	Rnf38	Ybx1
Gfra1	Fam204a	Mrpl43	Npm3	Cacul1	Fam172a	Tmem161b	Arrdc3	Ndufs6	Zswim6	Tbl1xr1	Fscn3	Stx17	Ccdc30
Ccdc172	Cacul1	Btrc	Oga	Eif3a	Cetn3	Ccnh	Adgrv1	Polk	Ndufaf2	4930412E21Rik	Rbm28	Ppp3r2	Slfnl1
Pdzd8	Eif3a	Npm3	Armh3	Grk5	Tmem161b	Rasa1	Cetn3	Hmgcr	Pde4d	Naaladl2	Ccdc136	Cylc2	Ppt1
Rab11fip2	Grk5	Oga	Nolc1	Ell2	Ccnh	Cox7c	Tmem161b	Ankrd31	Gpbp1	Nlgn1	Atp6v1f	Rad23b	Oxct2b
Fam204a	Erap1	Armh3	Gbf1	Slf1	Rasa1	Xrcc4	Rasa1	Btf3	Ddx4	Spata16	Tsga13	Actl7a	Oxct2a
Cacul1	Slf1	Pprc1	Nt5c2	Fam172a	Cox7c	Rps23	Cox7c	Gm9828	Slc38a9	Rpl22l1	Chchd3	Txndc8	Dnali1
Eif3a	Fam172a	Nolc1	Taf5	Cetn3	Xrcc4	Msh3	Xrcc4	Tnpo1	Mtrex	Slc7a14	Bpgm	Hsdl2	Tekt2
Grk5	Arrdc3	Gbf1	Pdcd11	Tmem161b	Rps23	Zfyve16	Atp6ap1l	Bdp1	Ndufs4	Lrrc34	Ubn2	Bspry	Hmgb4
Slf1	Adgrv1	Arl3	Slk	Ccnh	Ssbp2	Tent2	Rps23	Serf1	4930544M13Rik	Actrt3	Mkrn1	Pole3	Azin2
Fam172a	Polr3g	Nt5c2	Sfr1	Rasa1	Zfyve16	Scamp1	Zfyve16	Rad17	Hcn1	Ndufb5	Prss37	Tex48	Rnf19b
Arrdc3	Cetn3	Taf5	Add3	Cox7c	Tent2	Ap3b1	Spz1	Ak6	Fgf10	Pex5l	Prss58	Rps6	Bsdc1
Adgrv1	Tmem161b	Pdcd11	Smndc1	Xrcc4	Homer1	Tbca	Ap3b1	Ccnb1	Tmem267	Ttc14	Llcfc1	Ift74	Tssk3
Polr3g	Ccnh	Slk	Smc3	Rps23	Jmy	Wdr41	Tbca	4932411K12Rik	Oxct1	Fxr1	Igf2bp3	Hook1	Fam229a
Cetn3	Rasa1	Sfr1	Pdcd4	Ssbp2	Scamp1	Ndufs6	Ndufs6	Mast4	Rpl37	Dnajc19	Tax1bp1	Usp1	Ptp4a2
Tmem161b	Cox7c	Add3	Bbip1	Dhfr	Ap3b1	Polk	Poc5	1700099I09Rik	Wdr70	Sox2ot	Jazf1	Czib	Rcc1
Ccnh	Xrcc4	Smndc1	Shoc2	Zfyve16	Tbca	Hmgcr	Polk	Srek1	Cplane1	Dcun1d1	Chn2	Osbpl9	Fam76a
Rasa1	Rps23	Smc3	Zdhhc6	Tent2	Wdr41	Ankrd31	Hmgcr	Erbin	Nipbl	Adad1	Znrf2	Agbl4	Wasf2
Cox7c	Atg10	Pdcd4	Vti1a	Homer1	Ndufs6	Btf3	Ankrd31	Cenpk	Skp2	Cetn4	Atoh8	Spata6	Wdtc1
Xrcc4	Ssbp2	Bbip1	Nhlrc2	Jmy	Hmgcr	Fcho2	Nsa2	Cwc27	Lmbrd2	Hspa4l	Rnf181	Nsun4	Ubxn11
Rps23	Serinc5	Shoc2	Ccdc186	Ap3b1	Ankrd31	Tnpo1	Btf3	Kif2a	Spef2	Abhd18	Kcmf1	Uqcrh	Fuca1
Atg10	Tent2	Vti1a	Ccdc172	Tbca	Nsa2	Mrps27	Gm9828	Zswim6	Ttc23l	Larp1b	Tmsb10	Nasp	Rpl11
Ssbp2	Homer1	Nhlrc2	Pdzd8	Ndufs6	Hexb	Bdp1	Tnpo1	Ndufaf2	Rai14	Pgrmc2	M1ap	Rps8	Luzp1
Msh3	Jmy	Ccdc186	Rab11fip2	Ankrd31	Btf3	Serf1	Bdp1	Pde4d	4930556M19Rik	Sclt1	Actg2	Kif2c	Tex46
Tent2	Ap3b1	Tdrd1	Fam204a	Fam169a	Fcho2	Gtf2h2	Serf1	Gpbp1	Sub1	Ndufc1	Cct7	Tmem53	C1qb
Homer1	Tbca	Ccdc172	Cacul1	Nsa2	Tnpo1	Rad17	Rad17	Ddx4	Zfr	Ccdc169	Nat8f4	Svbp	Eif4g3
Jmy	Aggf1	Pdzd8	Eif3a	Hexb	Bdp1	Cenph	Ccnb1	Slc38a9	Mtmr12	Dclk1	Dnajb8	Tmem269	Kif17
Ap3b1	Ndufs6	Rab11fip2	Zfp950	Btf3	Serf1	Slc30a5	Slc30a5	Mtrex	Cdh18	Nbea	4930512J16Rik	Ybx1	Pink1
Tbca	Hmgcr	Fam204a	Ell2	Fcho2	Gtf2h2	Srek1	Srek1	Ndufs4	Retreg1	Serp1	Chchd6	Ccdc30	Camk2n1
Aggf1	Ankrd31	Cacul1	Slf1	Tnpo1	Rad17	Erbin	Erbin	4930544M13Rik	Ctnnd2	Siah2	Tmf1	Slfnl1	Pla2g2c
Ndufs6	Fam169a	Eif3a	Fam172a	Bdp1	Cdk7	Trim23	Trim23	Itga1	Ropn1l	Gmps	Chl1	Tmco2	Otud3
Hmgcr	Nsa2	Grk5	Polr3g	Serf1	Cenph	Ppwd1	Ppwd1	Hcn1	Cct5	Kcnab1	Vhl	Ppt1	Micos10
Ankrd31	Hexb	Slf1	Cetn3	Gtf2h2	Slc30a5	Cenpk	Cwc27	Fgf10	Sema5a	Lekr1	Rpl32	Oxct2b	Capzb
Fam169a	Btf3	Fam172a	Tmem161b	Rad17	Srek1	Cwc27	Kif2a	Tmem267	Zfp458	Ccnl1	Zfand4	Oxct2a	Spata21
Nsa2	Fcho2	Polr3g	Ccnh	Cenph	Erbin	Rnf180	Zswim6	Oxct1	Lrrcc1	Mlf1	Hnrnpf	Akirin1	Efhd2
Hexb	Tnpo1	Cetn3	Rasa1	Srek1	Nln	Ipo11	Ndufaf2	Rpl37	Ralyl	Schip1	Mical3	Dnali1	Fhad1
Btf3	Bdp1	Tmem161b	Cox7c	Erbin	Trim23	Kif2a	Depdc1b	Wdr70	Fabp12	Smc4	Tuba8	Mrps15	Fbxo44
Fcho2	Serf1	Ccnh	Rps23	Nln	Ppwd1	Zswim6	Pde4d	Cplane1	Fabp9	Trim59	Rimklb	Sh3d21	Eno1
Tnpo1	Rad17	Rasa1	Ssbp2	Trim23	Cenpk	Ndufaf2	Gpbp1	Nipbl	Zfp704	Kpna4	1700013D24Rik	Hmgb4	Acot7
Bdp1	Cenph	Cox7c	Dhfr	Ppwd1	Adamts6	Ercc8	Mier3	Lmbrd2	Mrps28	Ppm1l	Lpcat3	Azin2	Actrt2
Serf1	Ccnb1	Xrcc4	Zfyve16	Cenpk	Cwc27	Depdc1b	Ddx4	Spef2	Zc2hc1a	Zbbx	Tpi1	Bsdc1	Cptp
Smn1	Mast4	Rps23	Tent2	Cwc27	Ipo11	Gpbp1	Slc38a9	Dnajc21	Mtfr1	Tmem144	Acrbp	Tssk3	Ube2j2
Rad17	Srek1	Ssbp2	Homer1	Ipo11	Kif2a	Mier3	Plpp1	Brix1	Dnajc5b	Gask1b	Mrpl51	Fam229a	Ttll10
Cenph	Erbin	Dhfr	Jmy	Kif2a	Zswim6	Ddx4	Mtrex	Ttc23l	Tbl1xr1	Pdgfc	Akap3	Rcc1	Stpg4
Ccnb1	Nln	Tent2	Ap3b1	Zswim6	Ndufaf2	Slc38a9	Ndufs4	Rai14	Naaladl2	Fhdc1	Tex52	Fam76a	Cript
Mast4	Cwc27	Homer1	Tbca	Ndufaf2	Ercc8	Plpp1	Paip1	Sub1	Spata16	Fbxw7	Klrb1	Wasf2	Tmem247
Srek1	Rnf180	Jmy	Aggf1	Gpbp1	Gpbp1	Mtrex	Tmem267	Zfr	Ect2	Isg20l2	Gabarapl1	Wdtc1	Plekhh2
Erbin	Ipo11	Ap3b1	Ndufs6	Ddx4	Mier3	Cdc20b	Mroh2b	Mtmr12	Rpl22l1	Ttc24	Ybx3	Ubxn11	Cox7a2l
Nln	Kif2a	Tbca	Hmgcr	Slc38a9	Ddx4	Arl15	C7	Cdh18	Slc7a14	Tsacc	Bcl2l14	Fuca1	Morn2
Cenpk	Zswim6	Aggf1	Ankrd31	Mtrex	Slc38a9	Ndufs4	Rpl37	Dnah5	Lrriq4	Cct3	Gsg1	Rpl11	Ttc39d
Cwc27	Ndufaf2	Ndufs6	Fam169a	Arl15	Mtrex	Parp8	Rictor	Ctnnd2	Lrrc34	Arhgef2	Plcz1	Luzp1	Ift172
Rnf180	Gpbp1	Hmgcr	Nsa2	Ndufs4	Arl15	Paip1	Wdr70	Ropn1l	Mfn1	Dap3	Capza3	Tex46	Ppm1g
Ipo11	Ddx4	Ankrd31	Hexb	Paip1	Ndufs4	Zfp131	Nup155	Cct5	Ndufb5	Fdps	Fgfr1op2	C1qb	Trim54
Kif2a	Slc38a9	Fam169a	Btf3	Zfp131	Paip1	Mroh2b	Cplane1	Sema5a	Pex5l	Mtx1	Ccdc91	Eif4g3	Prr30
Zswim6	Mtrex	Nsa2	Fcho2	Oxct1	Zfp131	Rpl37	Nipbl	Lrrcc1	Ttc14	Ubap2l	Ergic2	Kif17	Dpysl5
Ndufaf2	Snx18	Hexb	Tnpo1	Rpl37	Ccdc152	Rictor	Nadk2	Ralyl	Ccdc39	Tpm3	Eloc	Camk2n1	Dnajc27
Gpbp1	Arl15	Btf3	Map1b	Rictor	Mroh2b	Wdr70	Spef2	Fabp12	Fxr1	Rps27	Ube2w	Pla2g2c	Laptm4a
Ddx4	Ndufs4	Fcho2	Bdp1	Wdr70	Rpl37	Nup155	Dnajc21	Fabp9	Dnajc19	Creb3l4	Rpl7	Otud3	Nt5c1b
Slc38a9	Parp8	Tnpo1	Serf1	Cplane1	Rictor	Cplane1	Brix1	Mrps28	Gm38505	Gatad2b	Cspp1	Micos10	Smc6
Mtrex	Hmgcs1	Map1b	Gtf2h2	Nipbl	Wdr70	Nipbl	Rai14	Zc2hc1a	Sox2ot	Smcp	Cops5	Capzb	Lpin1
Snx18	Zfp131	Bdp1	Rad17	Lmbrd2	Nup155	Lmbrd2	4930556M19Rik	Mtfr1	Dcun1d1	Oaz3	Rb1cc1	Spata21	Odc1
Arl15	Oxct1	Serf1	Cenph	Dnajc21	Cplane1	Spef2	Sub1	Dnajc5b	Adad1	Riiad1	Tcea1	Efhd2	Ywhaq
Ndufs4	Rpl37	Gtf2h2	Slc30a5	Brix1	Nipbl	Dnajc21	Zfr	Naaladl2	Cetn4	Celf3	Lypla1	Fhad1	Rps7
Fst	Rictor	Rad17	Srek1	Sub1	Lmbrd2	Brix1	Mtmr12	Spata16	Hspa4l	Psmd4	Mrpl15	Eno1	Prps1l1
Parp8	Wdr70	Cenph	Erbin	Zfr	Dnajc21	Rai14	Ropn1l	Ect2	Abhd18	Mllt11	Rps20	Errfi1	Arl4a
Hmgcs1	Nup155	Ccnb1	Nln	Golph3	Brix1	Sub1	Cct5	Rpl22l1	Larp1b	Cdc42se1	Lrrc69	Acot7	Immp2l
Zfp131	Cplane1	Srek1	Trim23	Drosha	Sub1	Zfr	Lrrcc1	Slc7a14	Pgrmc2	Prune1	Tmem64	Rpl22	Dnajb9
Oxct1	Nipbl	Erbin	Ppwd1	Zfp622	Zfr	Drosha	Impa1	Lrriq4	Sclt1	Mcl1	Tstd3	Chd5	Pnpla8
Rpl37	Dnajc21	Nln	Cenpk	Ctnnd2	Drosha	Ropn1l	Fabp12	Lrrc34	Elf2	Otud7b	Fhl5	Actrt2	Psma6
Rictor	Brix1	Ppwd1	Cwc27	Ropn1l	Ropn1l	Cct5	Fabp9	Mfn1	Ndufc1	Pdzk1	Map3k7	Ttll10	Aldoart2
Wdr70	Rai14	Cenpk	Ipo11	Cct5	Cct5	Lrrcc1	Zbtb10	Actl6a	Ccdc169	Spag17	4933421O10Rik	Stpg4	Fscb
Nup155	Sub1	Cwc27	Kif2a	E2f5	Lrrcc1	Impa1	Mrps28	Ndufb5	Dclk1	Tent5c	Ube2j1	Tmem247	Rps29
Cplane1	Zfr	Ipo11	Zswim6	Snx16	Fabp9	Fabp9	Ythdf3	Pex5l	Gm42609	Sycp1	Akirin2	Plekhh2	Actr10
Nipbl	Golph3	Kif2a	Ndufaf2	Fabp9	Zbtb10	Zbtb10	Mtfr1	Ccdc39	Nbea	Csde1	Cfap206	Cox7a2l	Lrrc9
Nadk2	Pdzd2	Zswim6	Gpbp1	Zc2hc1a	Mrps28	Mrps28	Agtr1b	Fxr1	Wwtr1	Bcas2	Smim8	Morn2	Ppm1a
Dnajc21	Drosha	Ndufaf2	Map3k1	Ythdf3	Ythdf3	Zc2hc1a	Tbl1xr1	Gm38505	Serp1	Hipk1	Aptx	Ttc39d	Hspa2
Brix1	Myo10	Gpbp1	Ddx4	Ect2	Pde7a	Ythdf3	Spata16	Sox2ot	Selenot	Rsbn1	Bag1	Ypel5	Ppp1r36
Rai14	Otulin	Map3k1	Slc38a9	Rpl22l1	Tbl1xr1	Mtfr1	Ect2	Dcun1d1	Siah2	Ddx20	Aqp7	Clip4	Gphn
Sub1	Ctnnd2	Ddx4	Mtrex	Skil	Spata16	Pde7a	Rpl22l1	Bbs7	Gmps	Tmigd3	Ubap2	Ift172	Zfyve1
Zfr	Ropn1l	Slc38a9	Arl15	Sec62	Ect2	Tbl1xr1	Gpr160	Adad1	Kcnab1	Lrif1	Dcaf12	Ppm1g	Arel1
Mtmr12	Cct5	Mtrex	Ndufs4	Mfn1	Rpl22l1	Spata16	Sec62	Cetn4	Lekr1	Ubl4b	Tesk1	Trim54	Acyp1
Golph3	E2f5	Dhx29	Paip1	Actl6a	Phc3	Ect2	Lrrc34	Hspa4l	Ccnl1	Gstm5	Fam221b	Prr30	Ift43
Pdzd2	Fabp9	Arl15	Hmgcs1	Ndufb5	Sec62	Rpl22l1	Zmat3	Abhd18	Rsrc1	Sort1	Rnf38	Dnajc27	Lrrc74a
Drosha	Pag1	Ndufs4	Zfp131	Ttc14	Pik3ca	Gpr160	Actl6a	Larp1b	Mlf1	Taf13	Ppp3r2	Laptm4a	Cep128
Myo10	Zfp704	Paip1	Oxct1	Fxr1	Zfp639	Sec62	Ndufb5	Pgrmc2	Ift80	Vav3	Cylc2	Nt5c1b	Spata7
Zfp622	Ythdf3	Hmgcs1	Rpl37	Dnajc19	Mfn1	Pik3ca	Ttc14	Sclt1	Smc4	Cdc14a	Actl7a	Smc6	Calm1
Fbxl7	Pde7a	Zfp131	Rictor	Atp11b	Actl6a	Mfn1	Ccdc39	Elf2	Trim59	Mfsd14a	Txndc8	Lpin1	Atxn3
Otulin	Tbl1xr1	Oxct1	Wdr70	Bbs7	Ndufb5	Actl6a	Fxr1	Ndufc1	Kpna4	Gm26871	Hsdl2	Odc1	Cox8c
Trio	Ect2	Rpl37	Cplane1	Adad1	Ttc14	Ndufb5	Sox2ot	Naa15	Zbbx	Dpyd	Wdr31	Ywhaq	Otub2
Ctnnd2	Fndc3b	Rictor	Nipbl	Slc25a31	Ccdc39	Ttc14	Gm21388	Ccna1	Tmem144	Arhgap29	Bspry	Allc	Clmn
Ropn1l	Eif5a2	Wdr70	Lmbrd2	Hspa4l	Fxr1	Ccdc39	Dcun1d1	Ccdc169	Pdgfc	Ank2	Pole3	Rps7	Ccnk
Cct5	Rpl22l1	Nup155	Dnajc21	Plk4	Atp11b	Fxr1	Ccdc144b	Nbea	Tmem131l	Larp7	Tex48	Crppa	Hsp90aa1
Rbis	Skil	Cplane1	Brix1	Abhd18	Dcun1d1	Sox2ot	Bbs7	Wwtr1	Mnd1	Alpk1	Rps6	Arl4a	Eif5
Fabp9	Sec62	Nipbl	Sub1	Larp1b	Adad1	Gm21388	Adad1	Tsc22d2	Fbxw7	Rpl34	Izumo3	Immp2l	Bag5
Zfp704	Pik3ca	Dnajc21	Zfr	Jade1	Cetn4	Atp11b	Cetn4	Serp1	Lrba	Sgms2	Ift74	Dnajb9	Tex22
Tpd52	Gnb4	Brix1	Golph3	Sclt1	Slc25a31	Dcun1d1	Slc25a31	Selenot	Hdgf	Gstcd	Hook1	Pnpla8	Crip2
Ythdf3	Actl6a	Rai14	Drosha	Elf2	Hspa4l	Ccdc144b	Hspa4l	Erich6	Isg20l2	Slc9b1	Agbl4	Cfl2	Naca
Pde7a	Ndufb5	Sub1	Zfp622	Ndufc1	Plk4	Bbs7	Plk4	Siah2	Tsacc	Cisd2	Spata6	Psma6	Rpl41
Tbl1xr1	Ttc14	Zfr	Otulin	Naa15	Larp1b	Adad1	Larp1b	Dhx36	Cct3	4930539J05Rik	Nsun4	Aldoart2	Smim24
Ect2	Fxr1	Golph3	Ctnnd2	Foxo1	Sclt1	Cetn4	Sclt1	Slc33a1	Ubqln4	Ube2d3	Nasp	Sec23a	Mrpl54
Fndc3b	Atp11b	Drosha	Ropn1l	Exosc8	Elf2	Slc25a31	Elf2	Gmps	Arhgef2	Slc39a8	Rps8	Fscb	Map2k2
Eif5a2	Ccna2	Zfp622	Cct5	Rfxap	Ndufc1	Hspa4l	Ndufc1	Lekr1	Dap3	Dnajb14	Kif2c	Rps29	Thop1
Rpl22l1	Adad1	Otulin	E2f5	Nbea	Naa15	Plk4	Naa15	Ccnl1	Ash1l	Eif4e	Tmem53	Actr10	Sgta
Skil	Slc25a31	Ctnnd2	Snx16	Tsc22d2	Cog6	Abhd18	Maml3	Rsrc1	Mtx1	Pdha2	Svbp	Lrrc9	Oaz1
Sec62	Hspa4l	Ropn1l	Fabp9	Dhx36	Rfxap	Larp1b	Cog6	Mlf1	Dcst1	Sh3glb1	Tmem269	Ppm1a	Csnk1g2
Pik3ca	Plk4	Cct5	Zfp704	Gmps	Nbea	Sclt1	Ccna1	Ift80	Dcst2	Ssx2ip	Ybx1	Ppp1r36	Rexo1
Actl6a	Larp1b	E2f5	Zc2hc1a	Ssr3	Rnf13	Elf2	Nbea	Smc4	Ubap2l	Spata1	Ccdc30	Gphn	Atp8b3
Ndufb5	Jade1	Fabp9	Ythdf3	Tiparp	Pfn2	Ndufc1	1700007F19Rik	Trim59	Tpm3	Gng5	Slfnl1	Zfyve1	Mbd3
Ttc14	Sclt1	Zfp704	Armc1	Rsrc1	Tsc22d2	Naa15	Tsc22d2	Kpna4	Rps27	Ttll7	Tmco2	Lrrc74a	Mex3d
Fxr1	Elf2	Ythdf3	Pde7a	Mlf1	Eif2a	Maml3	Serp1	Zbbx	Creb3l4	Dnajb4	Ppt1	Cep128	Reep6
Atp11b	Ndufc1	Armc1	Ect2	Ift80	Selenot	Cog6	Selenot	Wdr49	Gatad2b	Fubp1	Oxct2b	Spata7	Rps15
Slc25a31	Naa15	Pde7a	Fndc3b	Smc4	Dhx36	Nbea	Dhx36	Pdcd10	Smcp	St6galnac3	Oxct2a	Calm1	Gpx4
Hspa4l	Maml3	Hltf	Eif5a2	Kpna4	Gmps	Rnf13	Gmps	Ppid	Oaz3	Asb17	Akirin1	Atxn3	Cdc34
Plk4	Foxo1	Ect2	Rpl22l1	Nmd3	Ssr3	1700007F19Rik	Lekr1	Rbm46	Riiad1	Slc44a5	Dnali1	Ubr7	Actl9
Larp1b	Exosc8	Fndc3b	Skil	Pdcd10	Tiparp	Tsc22d2	Ccnl1	Tmem131l	Celf3	Erich3	Mrps15	Cox8c	Rps28
Jade1	Nbea	Eif5a2	Phc3	Fnip2	Lekr1	Selenot	Rsrc1	Fbxw7	Snx27	Gm20389	Oscp1	Otub2	Fhl4
Sclt1	Tsc22d2	Rpl22l1	Sec62	Rbm46	Ccnl1	Dhx36	Mlf1	Lrba	Psmb4	Lrriq3	Sh3d21	Clmn	Chpt1
Elf2	Eif2a	Skil	Mfn1	Tmem131l	Rsrc1	Gmps	Ift80	Hdgf	Psmd4	Zranb2	Hmgb4	Ccnk	Ccdc38
Ndufc1	Med12l	Phc3	Actl6a	Fbxw7	Mlf1	Lekr1	Smc4	Tsacc	Pip5k1a	Srsf11	Azin2	Ppp2r5c	Ndufa12
Naa15	Mbnl1	Sec62	Ndufb5	Lrba	Ift80	Ccnl1	Kpna4	Cct3	Mllt11	Lrrc40	Rnf19b	Hsp90aa1	Cep83
Maml3	Dhx36	Mfn1	Ttc14	Arhgef11	Smc4	Rsrc1	Zbbx	Arhgef2	Cdc42se1	Gm20557	Bsdc1	Eif5	Ube2n
Foxo1	Gmps	Actl6a	Fxr1	Hdgf	Kpna4	Mlf1	Pdcd10	Dap3	Mcl1	Stpg3	Tssk3	Bag5	Nudt4
Exosc8	Tiparp	Ndufb5	Dnajc19	Naxe	Nmd3	Ift80	Rbm46	Ash1l	Otud7b	Tubb4b	Fam229a	Clba1	Lin7a
Nbea	Lekr1	Ttc14	Atp11b	Cct3	Pdcd10	Smc4	Rbm46os	Mtx1	Pdzk1	Tmem210	Rcc1	Tex22	Cct2
Wwtr1	Ccnl1	Fxr1	Adad1	Pmf1	Ppid	Kpna4	Fbxw7	Dcst1	Spag17	Edf1	Fam76a	Crip2	Ctdsp2
Tsc22d2	Rsrc1	Dnajc19	Slc25a31	Lamtor2	Rbm46	B3galnt1	Gatb	Dcst2	Tent5c	Ccdc183	Wasf2	Naca	Ddit3
Med12l	Mlf1	Atp11b	Hspa4l	Ssr2	Mnd1	Nmd3	Arhgef11	Gm19710	Igsf3	Glt6d1	Ubxn11	Gm29585	Mtdh
Mbnl1	Smc4	Ccna2	Plk4	Khdc4	Fbxw7	Zbbx	Lrrc71	Ubap2l	Slc22a15	Ccdc187	Mtfr1l	Rpl41	Rpl30
Dhx36	Kpna4	Slc25a31	Abhd18	Gon4l	Gatb	Pdcd10	Hdgf	Nup210l	Sycp1	Entr1	Fuca1	Smim24	Rgs22
Gmps	Ppm1l	Hspa4l	Larp1b	Dap3	Lrba	Fnip2	Tsacc	Rps27	Csde1	Pmpca	Rpl11	Mrpl54	Rnf19a
Tiparp	Nmd3	Plk4	Pgrmc2	Ash1l	Arhgef11	Ppid	Cct3	Creb3l4	Bcas2	Agpat2	Luzp1	Eef2	Pabpc1
Ccnl1	Pdcd10	Larp1b	Jade1	Mtx1	Hdgf	Rbm46	Syt11	Gatad2b	Hipk1	Rpl7a	Tex46	Map2k2	Ywhaz
Rsrc1	Rapgef2	Jade1	Sclt1	Krtcap2	Naxe	Rbm46os	Gon4l	Smcp	Rsbn1	Brd3	Eif4g3	Thop1	Zfp706
Mlf1	Fnip2	Sclt1	Ndufc1	Ube2q1	Tsacc	Fbxw7	Dap3	Oaz3	Phtf1	Spaca9	Kif17	Oaz1	Odf1
Mfsd1	Ppid	Elf2	Naa15	Ubap2l	Cct3	Gatb	Ash1l	Riiad1	Ppm1j	Ak8	Camk2n1	Csnk1g2	Eif3h
Ift80	Rbm46	Ndufc1	Foxo1	Rps27	Ssr2	Lrba	Mtx1	Snx27	Ddx20	Setx	Otud3	Rexo1	Rnf139
Smc4	Tmem131l	Naa15	Cog6	Gatad2b	Khdc4	Arhgef11	Ubap2l	Psmb4	Tmigd3	Odf2	Micos10	Atp8b3	Asap1
Trim59	Fbxw7	Foxo1	Exosc8	Ilf2	Gon4l	Lrrc71	Nup210l	Psmd4	Lrif1	Ntmt1	Capzb	Mex3d	Chrac1
Kpna4	Sh3d19	Exosc8	Rfxap	Chtop	Dap3	Hdgf	Rps27	Pip5k1a	Ubl4b	Abl1	Spata21	Reep6	Ptp4a3
Nmd3	Lrba	Rfxap	Nbea	Smcp	Ash1l	Tsacc	Ilf2	Mllt11	Gstm5	Nup214	Efhd2	Rps15	Eef1d
Pdcd10	Dclk2	Nbea	Pfn2	Tdrkh	Ubap2l	Cct3	Chtop	Hormad1	Sort1	Fam78a	Fhad1	Gpx4	Spatc1
Serpini1	Arhgef11	Tsc22d2	Tsc22d2	Snx27	Nup210l	Ssr2	Smcp	Mcl1	Taf13	Swi5	Eno1	Cdc34	Hgh1
Rapgef2	Hdgf	Eif2a	Eif2a	Tuft1	Rps27	Khdc4	Them4	Pdzk1	Vav3	Slc25a25	Errfi1	Actl9	Rpl8
Fnip2	Naxe	Selenot	Selenot	Psmb4	Gatad2b	Syt11	Oaz3	Spag17	Cdc14a	Ak1	Acot7	Rps28	Tomm22
Ppid	Tsacc	Med12l	Med12l	Pi4kb	Ilf2	Gon4l	Riiad1	Tent5c	Arhgap29	Rpl12	Rpl22	Fhl4	Nptxr
Rbm46	Cct3	Dhx36	Dhx36	Zfp687	Chtop	Dap3	Snx27	Slc22a15	Ndst3	Mapkap1	Chd5	Chpt1	8430426J06Rik
Tmem131l	Pmf1	Gmps	Gmps	Psmd4	Smcp	Ash1l	Tuft1	Sycp1	Ndst4	Hspa5	Actrt2	Usp44	Rangap1
Fbxw7	Lamtor2	Ssr3	Ssr3	Pip5k1a	Tdrkh	Thbs3	Psmb4	Csde1	Ank2	Rabepk	Ttll10	Cep83	Desi1
Sh3d19	Ssr2	Tiparp	Tiparp	Gabpb2	Oaz3	Ubap2l	Psmd4	Bcas2	Larp7	Ttll11	Stpg4	Ube2n	Smc1b
Lrba	Khdc4	Ccnl1	Ccnl1	Setdb1	Snx27	Nup210l	Mllt11	Hipk1	Alpk1	Ndufa8	Cript	Nudt4	Zdhhc25
Dclk2	Gon4l	Rsrc1	Rsrc1	Hormad1	Pogz	Rps27	Mindy1	Rsbn1	Sec24b	Morn5	Atp6v1e2	Lin7a	Asb8
Arhgef11	Dap3	Mlf1	Mlf1	Ensa	Psmb4	Gatad2b	Hormad1	Phtf1	Rpl34	Mrrf	Tmem247	Cct2	Lmbr1l
Hdgf	Ash1l	Smc4	Ift80	Mcl1	Psmd4	Ilf2	Golph3l	Capza1	Sgms2	Strbp	Ppm1b	Grip1	Krt88
Cct3	Fdps	Trim59	Smc4	Rprd2	Pip5k1a	Chtop	Otud7b	Ddx20	Gstcd	Nr6a1	Plekhh2	Usp15	Spryd3
Lamtor2	Mtx1	Kpna4	Kpna4	Prpf3	Gabpb2	Smcp	Rbm8a	Tmigd3	Cenpe	Rpl35	Cox7a2l	Ctdsp2	Pfdn5
Ssr2	Krtcap2	Ppm1l	Nmd3	Otud7b	Setdb1	Tdrkh	Rnf115	Lrif1	Slc9b1	Arpc5l	Morn2	Ddit3	Gtsf1
Khdc4	Cks1b	Nmd3	Pdcd10	Rbm8a	Arnt	Snx27	Chd1l	Ubl4b	Ube2d3	Arhgap15	Ttc39d	Mtdh	Gtsf2
Gon4l	Ubap2l	Pdcd10	Fnip2	Rnf115	Hormad1	Psmb4	Adam30	Gstm5	Slc39a8	Mbd5	Rmdn2	Rgs22	Nckap1l
Dap3	Tpm3	Fnip2	Ppid	Sec22b	Ensa	Psmd4	Spag17	Psma5	Dnajb14	Prpf40a	Spast	Rnf19a	Cep57
Ash1l	Rps27	Ppid	Rbm46	Man1a2	Mcl1	Gabpb2	Tent5c	Sort1	Eif4e	Arl6ip6	Dpy30	Pabpc1	Deup1
Fdps	Gatad2b	Rbm46	Tmem131l	Sycp1	Rprd2	Setdb1	Man1a2	Taf13	Stpg2	Gpd2	Ypel5	Ywhaz	Ubl5
Krtcap2	Ints3	Tmem131l	Fbxw7	Csde1	Prpf3	Hormad1	Slc22a15	Wdr47	Pdha2	Upp2	Clip4	Zfp706	Eif3g
Cks1b	Ilf2	Fbxw7	Lrba	Bcas2	Otud7b	Golph3l	Sycp1	Vav3	Pdlim5	Baz2b	Ift172	Odf1	Elof1
Ubap2l	Chtop	Lrba	Arhgef11	Trim33	Rbm8a	Rprd2	Csde1	Cdc14a	Gtf2b	Rbms1	Ppm1g	Eif3h	Herpud2
Tpm3	Smcp	Arhgef11	Hdgf	Rsbn1	Rnf115	Otud7b	Nras	Sass6	Selenof	Kcnh7	Prr30	Rnf139	Spata19
Rps27	Tdrkh	Hdgf	Naxe	Phtf1	Spag17	Rbm8a	Bcas2	Ptbp2	Sh3glb1	Stk39	Mapre3	Asap1	Ccdc15
Gatad2b	Oaz3	Naxe	Cct3	Magi3	Man1a2	Rnf115	Trim33	Arhgap29	Ssx2ip	Bbs5	Itsn2	Col22a1	Spa17
Ilf2	Snx27	Cct3	Pmf1	Lrig2	Sycp1	Chd1l	Rsbn1	Bcar3	Spata1	Gad1os	Laptm4a	Chrac1	Usp2
Chtop	Pogz	Smg5	Lamtor2	Slc16a1	Csde1	Spag17	Phtf1	Ndst3	Gng5	Erich2	Nt5c1b	Ptp4a3	Fxyd2
Smcp	Psmb4	Pmf1	Ssr2	Capza1	Nras	Man1a2	Magi3	Ndst4	Ttll7	Gorasp2	Lpin1	Eef1d	Pafah1b2
Snx27	Psmd4	Lamtor2	Khdc4	Rap1a	Bcas2	Sycp1	Lrig2	Ank2	Gm5149	Dync1i2	Odc1	Plec	Cul5
Pogz	Pip5k1a	Ssr2	Gon4l	Cept1	Trim33	Csde1	Capza1	Larp7	Dnajb4	Cir1	Itgb1bp1	Spatc1	Ube2q2
Psmb4	Gabpb2	Khdc4	Dap3	Lrif1	Hipk1	Nras	Gstm5	Sec24b	Pigk	Lnpk	Ywhaq	Rpl8	Scaper
Psmd4	Setdb1	Gon4l	Ash1l	Lamtor5	Rsbn1	Bcas2	Prpf38b	Rpl34	Asb17	Hnrnpa3	Allc	Nptxr	Cox5a
Pip5k1a	Arnt	Dap3	Fdps	Ahcyl1	Phtf1	Trim33	Slc25a54	Sgms2	Slc44a5	Fkbp7	Rps7	Rpl3	Ubl7
Gabpb2	Hormad1	Ash1l	Mtx1	Gstm5	Magi3	Hipk1	Sass6	Aimp1	Erich3	Ttn	Efcab10	8430426J06Rik	Ccdc33
Setdb1	Ensa	Fdps	Krtcap2	Gnai3	Capza1	Rsbn1	Mfsd14a	Gstcd	Gm20389	Gm13938	Hdac9	Rangap1	Tbc1d21
Arnt	Mcl1	Mtx1	Cks1b	Psma5	St7l	Phtf1	Slc35a3	Ppa2	Lrriq3	Pde1a	Prps1l1	Desi1	Pkm
Hormad1	Rprd2	Krtcap2	Ube2q1	Wdr47	Rap1a	Magi3	Ptbp2	Cenpe	Zranb2	Nup35	Crppa	Zdhhc25	Tle3
Ensa	Prpf3	Cks1b	Ubap2l	Gpsm2	Cept1	Lrig2	Arhgap29	Slc9b1	Srsf11	Fsip2	Arl4a	Rabl2	Rplp1
Mcl1	Anp32e	Ubap2l	Tpm3	Prpf38b	Lrif1	Capza1	Gclm	4930539J05Rik	Gm20557	P2rx3	Immp2l	Asb8	Paqr5
Rprd2	Otud7b	Tpm3	Rps27	Rnpc3	Lamtor5	St7l	Larp7	Ube2d3	Stpg3	Nup160	Dnajb9	Lmbr1l	Clpx
Prpf3	Txnip	Rps27	Gatad2b	Slc35a3	Ahcyl1	Rap1a	Sec24b	Ppp3ca	Tubb4b	Fnbp4	Pnpla8	Atf1	Plekho2
Anp32e	Rbm8a	Gatad2b	Ilf2	Ptbp2	Gstm5	Cept1	Rpl34	Dnajb14	Tmem210	Mtch2	Cfl2	Spryd3	Tln2
Otud7b	Rnf115	Ilf2	Chtop	Arhgap29	Gnai3	Lrif1	Lef1	Trmt10a	Edf1	C1qtnf4	Baz1a	Pfdn5	Sltm
Txnip	Chd1l	Chtop	Tdrkh	Gclm	Psma5	Lamtor5	Aimp1	Eif4e	Rabl6	Ptpmt1	Ppp2r3c	Gtsf1	Cgnl1
Rbm8a	Phgdh	Tdrkh	Snx27	Dnttip2	Wdr47	Ahcyl1	Gstcd	Stpg2	Ccdc183	Psmc3	Psma6	Ddi1	Mns1
Rnf115	Wdr3	Snx27	Pogz	Fnbp1l	Prpf38b	Gstm5	Ppa2	Pdha2	Fcnaos	Slc39a13	Aldoart2	Cep57	Ccpg1
Chd1l	Man1a2	Pogz	Psmb4	Usp53	Rnpc3	Gnai3	Cenpe	Gtf2b	Ccdc187	Ckap5	Sec23a	Deup1	Mapk6
Phgdh	Igsf3	Psmb4	Psmd4	Larp7	Trmt13	Psma5	Slc9b1	Hs2st1	Entr1	Alkbh3	Fscb	Mbd3l1	Lrrc1
Wdr3	Atp1a1	Psmd4	Pip5k1a	Zgrf1	Sass6	Prpf38b	4930539J05Rik	Selenof	Pmpca	Lrrc4c	Rps29	Eif3g	Eef1a1
Man1a2	Sycp1	Pip5k1a	Gabpb2	Fam241a	Mfsd14a	Rnpc3	Ube2d3	Sh3glb1	Rpl7a	Gm13872	Actr10	Elof1	Cox7a2
Igsf3	Csde1	Gabpb2	Setdb1	Gar1	Slc35a3	Trmt13	Slc39a8	Odf2l	Brd3	Caprin1	Lrrc9	Herpud2	Tmem30a
Sycp1	Nras	Setdb1	Arnt	Sec24b	Ptbp2	Sass6	Ppp3ca	Ssx2ip	Spaca9	Cd59b	Ppm1a	Spata19	Me1
Csde1	Bcas2	Arnt	Hormad1	Ostc	Arhgap29	Mfsd14a	Dnajb14	Spata1	Ak8	Immp1l	Ppp1r36	Ntm	Cyb5r4
Nras	Trim33	Hormad1	Ensa	Rpl34	Gclm	Slc35a3	Mttp	Gng5	Cfap77	Ccdc34	Gphn	Ccdc15	Morf4l1
Bcas2	Rsbn1	Ensa	Mcl1	Aimp1	Dnttip2	Ptbp2	Trmt10a	Ttll7	Setx	Aven	Zfyve1	Spa17	Paqr9
Trim33	Phtf1	Mcl1	Rprd2	Tbck	Fnbp1l	Arhgap29	Metap1	Dnajb4	Odf2	Tmco5b	Tmed10	1700063D05Rik	Atp1b3
Rsbn1	Magi3	Rprd2	Prpf3	Gstcd	Larp7	Gclm	Eif4e	Pigk	Nup214	Fmn1	Lrrc74a	Usp2	Cep63
Phtf1	Capza1	Prpf3	Mrps21	Cenpe	Zgrf1	Larp7	Stpg2	Slc44a5	Fam78a	Fsip1	Noxred1	Rps25	Srprb
Magi3	Kcnd3	Otud7b	Otud7b	Cisd2	Gar1	Zgrf1	Pdha2	Erich3	Swi5	Srp14	Cep128	Cd3d	Cdv3
Lrig2	Ddx20	Rbm8a	Txnip	Ube2d3	Pla2g12a	Fam241a	Gtf2b	Gm20389	Slc25a25	Knstrn	Spata7	Fxyd2	Nudt16l2
Capza1	Rap1a	Rnf115	Rbm8a	Ppp3ca	Sec24b	Sec24b	Pkn2	Lrriq3	Ak1	Rtf1	Calm1	Dscaml1	Rpl29
Ddx20	Wdr77	Chd1l	Rnf115	Trmt10a	Ostc	Rpl34	Selenof	Negr1	Rpl12	Lrrc57	Atxn3	Pafah1b2	Gpr62
Rap1a	Cept1	Sec22b	Chd1l	Eif4e	Rpl34	Lef1	Sh3glb1	Zranb2	Mapkap1	Stard9	Ubr7	Cul5	Iqcf1
Wdr77	Lrif1	Man1a2	Sec22b	Rap1gds1	Aimp1	Aimp1	Odf2l	Srsf11	Hspa5	Catsper2	Cox8c	Dnaja4	Iqcf5
Cept1	Ahcyl1	Sycp1	Man1a2	Stpg2	Tbck	Gstcd	Ssx2ip	Gm20557	Rabepk	Pdia3	Otub2	Scaper	Iqcf3
Lrif1	Gstm5	Csde1	Sycp1	Pdlim5	Gstcd	Ppa2	Spata1	Mrpl41	Dab2ip	Serf2	Clmn	Ubl7	Tusc2
Ahcyl1	Gnai3	Nras	Csde1	Pkn2	Cenpe	Cenpe	Gng5	Tubb4b	Ttll11	Serinc4	Ccnk	Ccdc33	Actl11
Gstm5	Psma5	Bcas2	Nras	Hs2st1	Slc9b1	Slc9b1	Dnajb4	Tprn	Ndufa8	Ctdspl2	Ppp2r5c	Tbc1d21	Ndufaf3
Gnai3	Prpf38b	Trim33	Bcas2	Selenof	Cisd2	Ube2d3	Fubp1	Tmem210	Morn5	Sord	Hsp90aa1	Pkm	Prkar2a
Psma5	Ptbp2	Rsbn1	Trim33	Sh3glb1	Ube2d3	Ppp3ca	Zzz3	Edf1	Mrrf	Slc30a4	Eif5	Tle3	Tma7
Sort1	Arhgap29	Phtf1	Rsbn1	Odf2l	Ppp3ca	Dnajb14	Pigk	Rabl6	Strbp	Sqor	Bag5	Rplp1	Kif9
Prpf38b	Gclm	Magi3	Phtf1	Znhit6	Trmt10a	Trmt10a	Lrriq3	Ccdc183	Dennd1a	Gabpb1	Atp5mpl	Paqr5	Ubp1
Ptbp2	Dnttip2	Lrig2	Magi3	Spata1	Eif4e	Eif4e	Zranb2	Fcnaos	Lhx2	Usp50	Clba1	Fem1b	Osbpl10
Abcd3	Fnbp1l	Capza1	Lrig2	Gng5	Stpg2	Stpg2	Ankrd13c	Camsap1	Psmb7	Sppl2a	Tex22	Clpx	Azi2
Arhgap29	Usp53	Kcnd3	Capza1	Prkacb	Pdha2	Pdha2	Srsf11	Entr1	Nr6a1	Nphp1	Crip2	Plekho2	Rpsa
Gclm	Larp7	Ddx20	Ddx20	Fubp1	Gtf2b	Gtf2b	Mrpl41	Rpl7a	Rpl35	Bcl2l11	Naca	Cgnl1	Nktr
Dnttip2	Ap1ar	Rap1a	Rap1a	Miga1	Pkn2	Pkn2	Pnpla7	Brd3	Arpc5l	Stk35	Gm29585	Mns1	Higd1a
Fnbp1l	Gar1	Wdr77	Wdr77	Usp33	Hs2st1	Hs2st1	Tubb4b	Spaca9	Lrp1b	Cpxm1	Rpl41	Ccpg1	Lars2
Usp53	Col25a1	Cept1	Cept1	Zzz3	Selenof	Selenof	Tprn	Ak8	Arhgap15	Tmem239	Rps26	Mapk6	Ubxn6
Larp7	Rpl34	Lamtor5	Lamtor5	Pigk	Sh3glb1	Sh3glb1	Ssna1	Cfap77	Mbd5	Rnf24	Smim24	Lrrc1	Znrf4
Ap1ar	Aimp1	Rbm15	Ahcyl1	Msh4	Odf2l	Odf2l	Man1b1	Setx	Epc2	Gm14285	Mrpl54	Eef1a1	Micos13
Gar1	Cenpe	Ahcyl1	Gstm5	Zranb2	Znhit6	Ssx2ip	Fbxw5	Coq4	Mmadhc	Crls1	Eef2	Cox7a2	Rpl36
Col25a1	Slc9b1	Gstm5	Gnai3	Ankrd13c	Ssx2ip	Spata1	Edf1	Odf2	Rbm43	Tmx4	Map2k2	Tmem30a	Acsbg2
Rpl34	Cisd2	Gnai3	Psma5	Srsf11	Spata1	Gng5	Camsap1	Spout1	Prpf40a	Plcb4	Thop1	Morf4l1	1700008K24Rik
Aimp1	Ube2d3	Psma5	Prpf38b	Lrrc40	Gng5	Prkacb	Rpl7a	Crat	Arl6ip6	Ankef1	Oaz1	Paqr9	Mea1
Cenpe	Ppp3ca	Taf13	Sass6	Ehmt1	Prkacb	Dnajb4	Brd3	Usp20	Gpd2	Tasp1	Csnk1g2	Atp1b3	Klhdc3
Slc9b1	Trmt10a	Prpf38b	Mfsd14a	Zmynd19	Dnajb4	Fubp1	Ak8	Swi5	Upp2	Sel1l2	Abhd17a	Cep63	Ttbk1
Cisd2	Adh5	Sass6	Slc35a3	Tubb4b	Fubp1	Usp33	Ttf1	Slc25a25	Dapl1	Macrod2	Rexo1	Srprb	Gtpbp2
Ube2d3	Eif4e	Mfsd14a	Agl	Ssna1	Usp33	Zzz3	Setx	Ak1	Baz2b	Rrbp1	Atp8b3	Cdv3	Aars2
Ppp3ca	Tspan5	Agl	Ptbp2	Abca2	Zzz3	Pigk	Med27	Cfap157	Rbms1	Banf2	Mex3d	Nudt16l2	Crisp2
Trmt10a	Rap1gds1	Ptbp2	Abcd3	Rabl6	Pigk	Msh4	Coq4	Rpl12	Kcnh7	Scp2d1	Reep6	Rpl29	Pgk2
Adh5	Stpg2	Arhgap29	Arhgap29	Camsap1	Msh4	Lrriq3	Odf2	Mapkap1	Csrnp3	Ralgapa2	Rps15	Iqcf1	Smap1
Metap1	Pdlim5	Gclm	Gclm	Ubac1	Lrriq3	Zranb2	Gle1	Hspa5	Galnt3	Kiz	Gpx4	Iqcf5	Prss39
Eif4e	Pkn2	Dnttip2	Dnttip2	Rpl7a	Zranb2	Ankrd13c	Sptan1	Rabepk	Ttc21b	Cstl1	Rnf126	Iqcf3	Vwa3b
Tspan5	Hs2st1	Fnbp1l	Fnbp1l	Surf4	Ankrd13c	Srsf11	Set	Dab2ip	Stk39	Cst8	Bsg	Tusc2	Eif5b
Rap1gds1	Selenof	Usp53	Usp53	Brd3	Srsf11	Spopl	Spout1	Ttll11	Bbs5	Cst13	Cdc34	Actl11	4932412D23Rik
Stpg2	Sh3glb1	Larp7	Larp7	Wdr5	Spopl	Mrpl41	Nup188	Ndufa8	Phospho2	Fkbp1a	Actl9	Ip6k1	Asnsd1
Pdlim5	Znhit6	Zgrf1	Zgrf1	Tsc1	Ehmt1	Pnpla7	Crat	Morn5	Gad1os	Psmf1	Rps28	Prkar2a	Nemp2
Pkn2	Ddah1	Ap1ar	Ap1ar	Setx	Zmynd19	Tubb4b	Ptpa	Rc3h2	Erich2	Fam110a	Ndufa7	Tma7	Ccdc150
Hs2st1	Ssx2ip	Gar1	Pla2g12a	Med27	Tubb4b	Ssna1	Ntmt1	Strbp	Gorasp2	Tbc1d20	Fhl4	Kif9	Bzw1
Selenof	Spata1	Pla2g12a	Sec24b	Rapgef1	Ssna1	Fbxw5	Abl1	Dennd1a	Dync1i2	1700030C14Rik	Chpt1	Lrrfip2	Sumo1
Sh3glb1	Gng5	Sec24b	Ostc	Odf2	Fbxw5	Edf1	Nup214	Psmb7	Cir1	Mcts2	Usp44	Ubp1	Zdbf2
Znhit6	Prkacb	Ostc	Rpl34	Gle1	Edf1	Rabl6	Pomt1	Nr6a1	Chn1	Ttll9	Ndufa12	Osbpl10	2810408I11Rik
Spata1	Fubp1	Rpl34	Aimp1	Sptan1	Rabl6	Camsap1	Swi5	Rpl35	Atf2	Sun5	Cep83	Azi2	Ccnyl1
Gng5	Zzz3	Aimp1	Tbck	Set	Camsap1	Qsox2	Ciz1	Arpc5l	Hnrnpa3	Bpifa3	Ube2n	Ttc21a	Map2
Prkacb	St6galnac3	Tbck	Gstcd	Nup188	Qsox2	Rpl7a	Rpl12	Lrp1b	Cyct	Necab3	Nudt4	Rpsa	Spag16
Adgrl2	Negr1	Cenpe	Ppa2	Ptpa	Sec16a	Brd3	Garnl3	Arhgap15	Fkbp7	Eif2s2	Btg1	Eif1b	Rpl37a
Fubp1	Zranb2	Cisd2	Cenpe	Abl1	Rpl7a	Tsc1	Ralgps1	Gtdc1	Ttn	Map1lc3a	Ccer1	Higd1a	Tnp1
Usp33	Ankrd13c	Ube2d3	Cisd2	Nup214	Surf4	Ak8	Mapkap1	Acvr2a	Gm13938	Acss2	Mgat4c	Abhd5	1700027A15Rik
Zzz3	Srsf11	Adh5	Ube2d3	Swi5	Brd3	Ddx31	Gapvd1	Mbd5	Pde1a	Uqcc1	Lin7a	Lars2	Tns1
St6galnac3	Lrrc40	Eif4e	Adh5	Slc25a25	Wdr5	Ttf1	Hspa5	Epc2	Nup35	Ergic3	Rab3ip	Ubxn6	Stk36
Negr1	Ehmt1	Rap1gds1	Metap1	Stxbp1	Tsc1	Setx	Rabepk	Mmadhc	Fsip2	Spag4	Cct2	Znrf4	Atg9a
Zranb2	Zmynd19	Pdlim5	Eif4e	Rpl12	Ddx31	Med27	Cntrl	Stam2	Zswim2	Scand1	Grip1	Micos13	Cul3
Ankrd13c	Nelfb	Pkn2	Rap1gds1	Garnl3	Ttf1	Rapgef1	Ttll11	Prpf40a	Tmx2	Cnbd2	Usp15	Rpl36	Mff
Srsf11	Tubb4b	Hs2st1	Pdlim5	Pbx3	Setx	Coq4	Ndufa8	Arl6ip6	P2rx3	Dlgap4	Slc16a7	Catsperd	Trip12
Spopl	Ssna1	Selenof	Pkn2	Mapkap1	Med27	Odf2	Morn5	Gpd2	Ptprj	Ctnnbl1	Ctdsp2	Acsbg2	Spata3
Ehmt1	Edf1	Sh3glb1	Hs2st1	Gapvd1	Rapgef1	Gle1	Rc3h2	Ccdc148	Nup160	Adig	Dctn2	1700008K24Rik	Tex44
Zmynd19	Sohlh1	Znhit6	Selenof	Hspa5	Odf2	Sptan1	Rabgap1	Baz2b	Mtch2	Zhx3	Mtdh	Ccnd3	Eif4e2
Pnpla7	Camsap1	Spata1	Sh3glb1	Fbxw2	Gle1	Set	Strbp	Rbms1	C1qtnf4	Srsf6	Rpl30	Mea1	Dnajb3
Tubb4b	Ubac1	Gng5	Znhit6	Cntrl	Sptan1	Nup188	Dennd1a	Kcnh7	Ndufs3	Gtsf1l	Rgs22	Klhdc3	Ube2f
Ssna1	Entr1	Prkacb	Ssx2ip	Rab14	Set	Crat	Psmb7	Galnt3	Ptpmt1	Oser1	Rnf19a	Gtpbp2	Hdlbp
Edf1	Rpl7a	Fubp1	Spata1	Dab2ip	Nup188	Ptpa	Nr6a1	Ttc21b	Psmc3	Pkig	Pabpc1	Aars2	Pdxdc1
Camsap1	Brd3	Usp33	Gng5	Rc3h2	Crat	Abl1	Rpl35	Xirp2	Ckap5	Spata25	Ywhaz	Znrd1as	Snn
Ubac1	Wdr5	Zzz3	Prkacb	Rabgap1	Ptpa	Nup214	Arpc5l	Stk39	Alkbh3	Cse1l	Zfp706	Crisp2	Prm1
Entr1	Ddx31	Pigk	Fubp1	Strbp	Gpr107	Pomt1	Golga1	Bbs5	Lrrc4c	Adnp	Odf1	Pgk2	Prm2
Rpl7a	Setx	St6galnac3	Usp33	Dennd1a	Abl1	Swi5	Scai	Phospho2	Slc1a2	Dpm1	Eif3h	Smap1	Prm3
Surf4	Rapgef1	Negr1	Zzz3	Psmb7	Nup214	Golga2	Gtdc1	Gad1os	Gm13872	Zfp217	1700015H07Rik	Prss39	Tnp2
Brd3	Odf2	Zranb2	Pigk	Nr6a1	Pomt1	Rpl12	Acvr2a	Erich2	Caprin1	Fam209	Rnf139	Prss40	Rpl39l
Wdr5	Gle1	Ankrd13c	Zranb2	Rpl35	Swi5	Garnl3	Mbd5	Gorasp2	Elp4	Ankrd60	Ndufb9	Vwa3b	Carhsp1
Setx	Sptan1	Srsf11	Ankrd13c	Arpc5l	Golga2	Ralgps1	Epc2	Dync1i2	Immp1l	Rab22a	Asap1	Tsga10	Mettl22
Odf2	Set	Lrrc40	Srsf11	Golga1	Stxbp1	Pbx3	Mmadhc	Hat1	Ccdc34	Sycp2	Col22a1	Mrpl30	Rogdi
Gle1	Nup188	Spopl	Spopl	Scai	Rpl12	Mapkap1	Rif1	Cir1	Ccdc34os	Rps21	Eef1d	Rpl31	Hmox2
Sptan1	Ptpa	Ehmt1	Ehmt1	Ppp6c	Garnl3	Gapvd1	Neb	Chn1	Nop10	Tcfl5	Grina	4932412D23Rik	Naa60
Set	Abl1	Zmynd19	Zmynd19	Gtdc1	Ralgps1	Hspa5	Stam2	Atf2	Aven	Dido1	Spatc1	Tex30	Elob
Nup188	Nup214	Nelfb	Nelfb	Acvr2a	Pbx3	Cntrl	Fmnl2	Hnrnpa3	Fmn1	Col20a1	Rpl8	Asnsd1	Pgp
Nup214	Prrc2b	Tubb4b	Tubb4b	Orc4	Mapkap1	Rab14	Prpf40a	Cyct	Gm13986	Fndc11	Fam227a	Nemp2	Rnf151
Prrc2b	Swi5	Ssna1	Ssna1	Mbd5	Gapvd1	Ttll11	Arl6ip6	Fkbp7	Fsip1	Abhd16b	Dnajb7	Stat4	Hagh
Swi5	Cdk9	Edf1	Abca2	Epc2	Hspa5	Ndufa8	Ccdc148	Ttn	Srp14	Tcea2	Rangap1	Ccdc150	Spsb3
Cdk9	Rpl12	Rabl6	Edf1	Mmadhc	Fbxw2	Morn5	Pkp4	Gm13938	Rtf1	Lkaaear1	Desi1	Coq10b	Ube2i
Rpl12	Garnl3	Camsap1	Rabl6	Rif1	Cntrl	Rc3h2	Baz2b	Pde1a	Zfp106	Myt1	Efcab6	Bzw1	Smim23
Ralgps1	Ralgps1	Ubac1	Camsap1	Fmnl2	Rab14	Rabgap1	Tank	Dnajc10	Snap23	Pcmtd2	Zdhhc25	Sumo1	Npm1
Zbtb43	Zbtb43	Entr1	Ubac1	Prpf40a	Ndufa8	Strbp	Galnt3	Nup35	Stard9	Dnajb6	Ttll8	Ica1l	Ube2b
Pbx3	Pbx3	Rpl7a	Entr1	Tank	Morn5	Dennd1a	Ttc21b	Fsip2	Catsper2	Lmbr1	Syce3	Zdbf2	Uqcrq
Mapkap1	Mapkap1	Brd3	Rpl7a	Psmd14	Rc3h2	Psmb7	Stk39	Zc3h15	Pdia3	Rnf32	Rabl2	2810408I11Rik	Trim17
Gapvd1	Gapvd1	Wdr5	Surf4	Spc25	Rabgap1	Nr6a1	Ppig	Zswim2	Serf2	Dpp6	Asb8	Ccnyl1	Guk1
Hspa5	Hspa5	Ddx31	Brd3	Ppig	Strbp	Rpl35	Phospho2	Ptprj	Sord	Galntl5	Tmbim6	Map2	Mprip
Fbxw2	Fbxw2	Setx	Wdr5	Ssb	Dennd1a	Arpc5l	Ubr3	Nup160	Sqor	Prkag2	Atf1	Lancl1	Ulk2
Psmd5	Psmd5	Rapgef1	Tsc1	Ubr3	Psmb7	Golga1	Erich2	Agbl2	Fam227b	Abcf2	Pfdn5	Spag16	Zswim7
Cntrl	Cntrl	Odf2	Setx	Tlk1	Nr6a1	Scai	Gorasp2	Mtch2	Usp8	Iqca1l	Gtsf1	Rpl37a	Cenpv
Rab14	Rab14	Gle1	Rapgef1	Dync1i2	Rpl35	Gtdc1	Dync1i2	C1qtnf4	Usp50	Klhl7	Ddi1	Tnp1	Ubb
Ndufa8	Ndufa8	Sptan1	Odf2	Hat1	Arpc5l	Acvr2a	Map3k20	Ndufs3	Sppl2a	Tomm7	Cep57	1700027A15Rik	Cdrt4
Rc3h2	Rc3h2	Set	Gle1	Ola1	Golga1	Orc4	Cir1	Ptpmt1	Nphp1	Srpk2	Ankrd49	Tns1	Stx8
Rabgap1	Rabgap1	Nup188	Sptan1	Cir1	Scai	Mbd5	Atf2	Psmc3	Bcl2l11	Psmc2	Cep295	Aamp	Rpl26
Strbp	Strbp	Ptpa	Set	Chn1	Gtdc1	Epc2	Lnpk	Ckap5	Spdye4c	Dnajc2	Deup1	Stk36	Odf4
Dennd1a	Dennd1a	Fubp3	Nup188	Atf2	Acvr2a	Mmadhc	Mtx2	Ambra1	Zc3h8	Fbxl13	Mbd3l1	Atg9a	Rangrf
Psmb7	Psmb7	Abl1	Ptpa	Lnpk	Orc4	Rif1	Hnrnpa3	Phf21a	Stk35	Magi2	Ubl5	Tuba4a	Spem2
Nr6a1	Nr6a1	Nup214	Abl1	Mtx2	Mbd5	Neb	Cyct	Lrrc4c	Crls1	Zfp804b	Eif3g	Dnajb2	Spem1
Rpl35	Rpl35	Prrc2b	Nup214	Hnrnpa3	Epc2	Stam2	Pde1a	Trim44	Tmx4	Cfap69	Tmem205	Cul3	Ybx2
Arpc5l	Arpc5l	Swi5	Prrc2b	Agps	Mmadhc	Prpf40a	Dnajc10	Slc1a2	Plcb4	Cdk14	Elof1	Mff	Gabarap
Scai	Scai	Cdk9	Swi5	Zfp385b	Rif1	Arl6ip6	Nup35	Caprin1	Ankef1	Cyp51	Herpud2	Spata3	Zmynd15
Ppp6c	Gtdc1	Rpl12	Rpl12	Ube2e3	Stam2	Ccdc148	Fsip2	Hipk3	Tasp1	Akap9	Spata19	Eif4e2	Psmb6
Gtdc1	Acvr2a	Garnl3	Garnl3	Dnajc10	Prpf40a	Pkp4	Zc3h15	Cstf3	Sel1l2	Lrrd1	Hyls1	Dnajb3	Tekt1
Acvr2a	Orc4	Ralgps1	Pbx3	Nckap1	Arl6ip6	Baz2b	Zswim2	Eif3m	Macrod2	Gatad1	Ccdc15	Ube2f	Haspin
Orc4	Mbd5	Pbx3	Mapkap1	Zc3h15	Pkp4	Tank	Ctnnd1	Elp4	Kif16b	Bet1	Spa17	Asb1	Pafah1b1
Mbd5	Kif5c	Mapkap1	Gapvd1	Selenoh	Baz2b	Psmd14	Fnbp4	Immp1l	Banf2	Asb4	1700063D05Rik	Hdlbp	Dbil5
Epc2	Rif1	Gapvd1	Hspa5	Med19	Tank	Galnt3	Agbl2	Lin7c	Scp2d1	Gm20619	Gm16322	Txndc2	Git1
Rif1	Stam2	Hspa5	Fbxw2	Nup160	Psmd14	Ttc21b	Mtch2	Ccdc34	Rin2	Sem1	Usp2	Pdxdc1	Proca1
Arl5a	Fmnl2	Fbxw2	Psmd5	Mtch2	Ttc21b	Stk39	C1qtnf4	Ccdc34os	Cfap61	Asns	Rps25	Snn	Tmem97
Cacnb4	Prpf40a	Psmd5	Cntrl	Ndufs3	Stk39	Ppig	Ndufs3	Nutm1	Ralgapa2	Glcci1	Dscaml1	Prm1	Spaca3
Stam2	Arl6ip6	Cntrl	Rab14	Celf1	Ppig	Phospho2	Ptpmt1	Nop10	Kiz	Ica1	Pafah1b2	Prm2	Cct6b
Fmnl2	Pkp4	Rab14	Dab2ip	Psmc3	Ssb	Ssb	Psmc3	Aven	Xrn2	1700016P04Rik	Zpr1	Prm3	Ap2b1
Prpf40a	Tanc1	Dab2ip	Ndufa8	Madd	Ubr3	Ubr3	Ckap5	Ryr3	Nxt1	Tes	Rdx	Tnp2	Ggnbp2
Arl6ip6	Baz2b	Ndufa8	Rc3h2	Ddb2	Gorasp2	Erich2	Ambra1	Fmn1	Cst8	Cftr	Dnaja4	Rpl39l	Trim37
Pkp4	Rbms1	Rc3h2	Rabgap1	Ckap5	Tlk1	Gorasp2	Phf21a	Gm13986	Cst13	Ankrd7	Scaper	Carhsp1	Dynll2
Tanc1	Psmd14	Rabgap1	Strbp	Ambra1	Dcaf17	Tlk1	Alkbh3	Fsip1	Fkbp1a	Tspan12	Cox5a	Mettl22	Msi2
Baz2b	Cobll1	Strbp	Dennd1a	Phf21a	Dync1i2	Dcaf17	Trim44	Srp14	Psmf1	Rnf133	Ubl7	Rogdi	Akap1
Rbms1	Ttc21b	Dennd1a	Psmb7	Ext2	Hat1	Dync1i2	Slc1a2	Knl1	Fam110a	Rnf148	Ccdc33	Hmox2	Coil
Psmd14	B3galt1	Psmb7	Nr6a1	Alkbh3	Metap1d	Hat1	Caprin1	Rtf1	1700030C14Rik	Iqub	Tbc1d21	Naa60	Ankrd40
Cobll1	Stk39	Nr6a1	Rpl35	Hsd17b12	Sp3	Metap1d	Hipk3	Mga	Ttll9	Ndufa5	Arih1	Elob	Spata20
B3galt1	Cers6	Rpl35	Arpc5l	Api5	Ola1	Sp3	Cstf3	Zfp106	Kif3b	Hyal5	Pkm	Pgp	Hils1
Cers6	Ppig	Arpc5l	Golga1	Trim44	Cir1	Ola1	Ccdc73	Snap23	Asxl1	Arf5	Rplp1	Gfer	Lrrc46
Spc25	Ssb	Scai	Scai	Abtb2	Chn1	Cir1	Eif3m	Stard9	Sun5	Rbm28	Paqr5	Rnf151	Socs7
Ppig	Ubr3	Ppp6c	Ppp6c	Caprin1	Atf2	Chn1	Elp4	Catsper2	Necab3	Ccdc136	Fem1b	Spsb3	Rpl23
Ssb	Tlk1	Gtdc1	Gtdc1	Cstf3	Lnpk	Atf2	Immp1l	Pdia3	Eif2s2	Atp6v1f	Clpx	Mettl26	Rpl19
Ubr3	Dync1i2	Acvr2a	Acvr2a	Qser1	Mtx2	Lnpk	Mettl15	Serf2	Map1lc3a	Ube2h	Sltm	Smim23	Eif1
Tlk1	Hat1	Orc4	Orc4	Ccdc73	Hnrnpa3	Mtx2	Kif18a	Trim69	Uqcc1	Ssmem1	Cgnl1	Cby3	Klhl10
Dync1i2	Itga6	Mbd5	Mbd5	Eif3m	Agps	Hnrnpa3	Lin7c	Sord	Spag4	Tsga13	Ccpg1	Ube2b	Nkiras2
Hat1	Pdk1	Epc2	Epc2	Elp4	Cyct	Cyct	Ccdc34	Sqor	Rbm39	Chchd3	Gm27211	Cdkl3	Hspb9
Itga6	Cdca7	Rif1	Mmadhc	Immp1l	Sestd1	Sestd1	Nop10	Galk2	Scand1	Bpgm	Mapk6	Uqcrq	Nbr1
Pdk1	Sp3	Stam2	Rif1	Dnajc24	Ube2e3	Ube2e3	Slc12a6	Fam227b	Cnbd2	Agbl3	Lrrc1	Larp1	G6pc3
Cdca7	Ola1	Prpf40a	Stam2	Mettl15	Dnajc10	Pde1a	Emc4	Usp8	Rab5if	Trim24	Eef1a1	Trim17	Rundc3a
Sp3	Cir1	Arl6ip6	Prpf40a	Kif18a	Nckap1	Dnajc10	Aven	Usp50	Ndrg3	Ubn2	Cox7a2	Guk1	Slc25a39
Ola1	Chn1	Pkp4	Arl6ip6	Ccdc34	Nup35	Nup35	Fmn1	Nphp1	Blcap	Hipk2	Tmem30a	Mprip	Gosr2
Cir1	Atf2	Baz2b	Pkp4	Nop10	Fsip2	Fsip2	Fsip1	Bub1	Ctnnbl1	Mkrn1	Morf4l1	Gid4	Wnt3
Chn1	Lnpk	Psmd14	Baz2b	Slc12a6	Zc3h15	Zc3h15	Srp14	Spdye4c	Adig	Prss37	Paqr9	Ulk2	Tlk2
Atf2	Mtx2	Cobll1	Psmd14	Emc7	Ctnnd1	Ctnnd1	Bub1b	Zc3h8	Zhx3	Prss58	Atp1b3	Zswim7	Ace
Mtx2	Hnrnpa3	Ttc21b	Ttc21b	Dph6	Med19	Nup160	Knl1	Crls1	Gtsf1l	Llcfc1	Cep63	Cenpv	Limd2
Hnrnpa3	Agps	Cers6	Ppig	Spred1	Ssrp1	Fnbp4	Ino80	Tmx4	Oser1	Tpk1	Anapc13	Ubb	Ddx5
Nfe2l2	Cyct	Spc25	Ssb	Srp14	Nup160	Agbl2	Exd1	Plcb4	Pkig	Cul1	Srprb	Cdrt4	Cep112
Agps	Ccdc141	Ppig	Ubr3	Knl1	Fnbp4	Mtch2	Nusap1	Ankef1	Wfdc15a	Igf2bp3	Cdv3	Stx8	Amz2
Cyct	Sestd1	Ssb	Tlk1	Rad51	Agbl2	C1qtnf4	Rtf1	Slx4ip	Ube2c	Tra2a	Nudt16l2	Rpl26	Fam104a
Ttn	Zfp385b	Ubr3	Dync1i2	Zfyve19	Mtch2	Ndufs3	Mga	Tasp1	Spata25	Stk31	Rpl29	Odf4	Nat9
Ccdc141	Ube2e3	Tlk1	Hat1	Ino80	C1qtnf4	Celf1	Mapkbp1	Sel1l2	Cse1l	Tax1bp1	Iqcf1	Rangrf	Jpt1
Sestd1	Dnajc10	Dync1i2	Metap1d	Oip5os1	Ndufs3	Psmc3	Snap23	Macrod2	Adnp	Jazf1	Iqcf5	Spem2	H3f3b
Zfp385b	Fsip2	Hat1	Sp3	Nusap1	Celf1	Ckap5	Ubr1	Kif16b	Dpm1	Chn2	Iqcf3	Spem1	St6galnac2
Ube2e3	Zc3h15	Metap1d	Ola1	Rtf1	Psmc3	Ambra1	Adal	Rrbp1	Zfp217	Abcg2	Actl11	Gps2	Jmjd6
Dnajc10	Selenoh	Cdca7	Cir1	Mga	Ckap5	Phf21a	Tubgcp4	Dzank1	Fam209	Serbp1	Ip6k1	Eif5a	Sec14l1
Nckap1	Med19	Sp3	Chn1	Ehd4	Ambra1	Alkbh3	Ppip5k1	Dtd1	Ankrd60	Kdm3a	Ndufaf3	Ybx2	Mrpl12
Zc3h15	Ssrp1	Ola1	Atf2	Tmem87a	Phf21a	Api5	Catsper2	Scp2d1	Sycp2	Mrpl35	Prkar2a	Gabarap	Aspscr1
Ctnnd1	Nup160	Cir1	Lnpk	Snap23	Ext2	Trim44	Pdia3	Rin2	Rps21	Immt	Tma7	Haspin	Csnk1d
Selenoh	Fnbp4	Chn1	Mtx2	Haus2	Alkbh3	Pdhx	Serf2	Cfap61	Tcfl5	Rnf181	Kif9	Pafah1b1	Csnka2ip
Med19	Mtch2	Atf2	Hnrnpa3	Stard9	Api5	Caprin1	Ctdspl2	Kiz	Dido1	Tmsb10	Lrrfip2	Smg6	Zfp654
Ssrp1	C1qtnf4	Lnpk	Agps	Pdia3	Ldlrad3	Fbxo3	Trim69	Xrn2	Fndc11	Suclg1	Ubp1	Dbil5	4930500H12Rik
Nup160	Ndufs3	Mtx2	Zfp385b	Serf2	Trim44	Hipk3	Sord	Nxt1	Tcea2	Ctnna2	Osbpl10	Git1	Sod1
Fnbp4	Celf1	Hnrnpa3	Ube2e3	Frmd5	Caprin1	Cstf3	Myef2	Cst8	Lkaaear1	Pole4	Gm4665	Proca1	Eva1c
Mtch2	Psmc3	Nfe2l2	Dnajc10	Ctdspl2	Fbxo3	Qser1	Dut	Fkbp1a	Myt1	M1ap	Stt3b	Lyrm9	Cfap298
C1qtnf4	Ddb2	Agps	Nckap1	Terb2	Hipk3	Ccdc73	Galk2	Psmf1	Pcmtd2	Actg2	Azi2	Cct6b	Ifitm7
Ndufs3	Ckap5	Zfp385b	Zc3h15	Slc30a4	Cstf3	Eif3m	Fam227b	1700030C14Rik	Dnajb6	Ankrd53	Ttc21a	Rffl	St3gal6
Celf1	Ambra1	Ube2e3	Selenoh	Myef2	Qser1	Elp4	Fgf7	Ttll9	Lmbr1	Paip2b	1700019L13Rik	Fndc8	Cmss1
Psmc3	Phf21a	Dnajc10	Tmx2	Dut	Ccdc73	Immp1l	Usp8	Kif3b	Rnf32	Exoc6b	Rpsa	Ap2b1	Pcnp
Ddb2	Hsd17b12	Zc3h15	Med19	Cops2	Eif3m	Mettl15	Usp50	Asxl1	Dpp6	Cct7	Eif1b	Ggnbp2	Zbtb11os1
Ckap5	Api5	Selenoh	Ssrp1	Usp8	Elp4	Lin7c	Sppl2a	Sun5	Galntl5	Alms1	Higd1a	Ppm1d	Rpl24
Ambra1	Ldlrad3	Med19	Nup160	Trpm7	Immp1l	Ccdc34	Snrnp200	Chmp4b	Prkag2	Cnbp	Abhd5	Gdpd1	Ccdc54
Phf21a	Trim44	Ssrp1	Mtch2	Snrnp200	Dnajc24	Nop10	Gm14244	Eif2s2	Abcf2	Dnajb8	Lars2	Trim37	Ropn1
Hsd17b12	Caprin1	Nup160	Ndufs3	Ciao1	Mettl15	Slc12a6	Nphp1	Map1lc3a	Iqca1l	Chchd6	Ubxn6	Dynll2	Rpl35a
Api5	Cstf3	Fnbp4	Celf1	Stard7	Lin7c	Emc7	Zc3h6	Uqcc1	Klhl7	Txnrd3	Znrf4	Akap1	Ppp1r2
Trim44	Qser1	Mtch2	Psmc3	Gpat2	Ccdc34	Aven	Ckap2l	Spag4	Tomm7	Cfap100	Micos13	Coil	Plaat1
Abtb2	Ccdc73	C1qtnf4	Ddb2	Nphp1	Nop10	Fmn1	Snrpb	Rbm39	Srpk2	Slc41a3	Rpl36	Spag9	Ccdc50
Caprin1	Eif3m	Ndufs3	Ckap5	Bub1	Slc12a6	Aqr	Pank2	Scand1	Psmc2	Iqsec1	Catsperd	Ankrd40	Lpp
Fbxo3	Elp4	Celf1	Ambra1	Anapc1	Emc7	Dph6	Tmem230	Cnbd2	Dnajc2	Hdac11	Acsbg2	Spata20	Eif4g1
Cstf3	Immp1l	Psmc3	Phf21a	Tmem87b	Aven	Fam98b	Pcna	Ndrg3	Fbxl13	Slc6a6	1700008K24Rik	Hils1	Ufd1
Qser1	Mpped2	Ddb2	Ext2	Zc3h8	Aqr	Fsip1	Gpcpd1	Ctnnbl1	Ccdc146	Prickle2	Ccnd3	Snf8	Ccdc188
Ccdc73	Kif18a	Ckap5	Ttc17	Zc3h6	Dph6	Srp14	Tmx4	Top1	Gsap	Magi1	Mea1	Lrrc46	Dgcr6
Eif3m	Ccdc34	Ambra1	Api5	Ckap2l	Fam98b	Bub1b	Slx4ip	Zhx3	Magi2	Tmf1	Klhdc3	Socs7	Tssk2
Elp4	Nop10	Phf21a	Trim44	Snrpb	Fsip1	Knl1	Sel1l2	Ift52	Cacna2d1	Frmd4b	Aars2	Rpl23	Ccdc74a
Dnajc24	Slc12a6	Ext2	Pdhx	Nop56	Srp14	Ino80	Macrod2	Gtsf1l	Adam22	Gxylt2	Znrd1as	Rpl19	Tmem191c
Mpped2	Aqr	Ttc17	Apip	Ptpra	Bub1b	Exd1	Kif16b	Oser1	Zfp804b	Ppp4r2	Crisp2	Eif1	Ube2l3
Kif18a	Dph6	Api5	Abtb2	Ddrgk1	Knl1	Rtf1	Rrbp1	Pkig	Cfap69	Chl1	Pgk2	Klhl10	Ypel1
Ccdc34	Spred1	Trim44	Caprin1	Itpa	Ino80	Mga	Ovol2	Wfdc15a	Cyp51	Cntn6	Smap1	Dnajc7	Ube2v2
Nop10	Srp14	Pdhx	Fbxo3	Atrn	Exd1	Mapkbp1	Cfap61	Wfdc3	Akap9	Cntn4	Zfp451	Nkiras2	N4bp2l2
Slc12a6	Bub1b	Apip	Cstf3	Pank2	Oip5os1	Tmem87a	Ralgapa2	Dnttip1	Lrrd1	Trnt1	Prss39	Hspb9	Map2k7
Fmn1	Knl1	Abtb2	Qser1	Pcna	Rtf1	Zfp106	Kiz	Cse1l	Tmbim7	Ttll3	Prss40	Rab5c	Ubl3
Aqr	Rad51	Caprin1	Ccdc73	Gpcpd1	Mga	Snap23	Xrn2	Adnp	Bet1	Fancd2os	Vwa3b	Nbr1	Rpl21
Dph6	Ino80	Cstf3	Eif3m	Trmt6	Mapkbp1	Cdan1	Nxt1	Dpm1	Gm20619	Vhl	Tsga10	Cfap97d1	Usp12
Spred1	Oip5os1	Qser1	Elp4	Mcm8	Zfp106	Ubr1	Entpd6	Zfp217	Sem1	Rpl32	Mrpl30	Lsm12	Cdk8
Srp14	Rtf1	Ccdc73	Immp1l	Tmx4	Snap23	Tubgcp4	Ninl	Fam209	Dlx6os1	Efcab12	Rpl31	G6pc3	Pdap1
Knl1	Mga	Eif3m	Dnajc24	Slx4ip	Cdan1	Ppip5k1	Fkbp1a	Rae1	Glcci1	Mbd4	4932412D23Rik	Rundc3a	Rbakdn
Rad51	Ehd4	Elp4	Mpped2	Tasp1	Ubr1	Catsper2	Bcl2l1	Ankrd60	Ica1	Ift122	Tex30	Slc25a39	Actb
Ino80	Tmem87a	Immp1l	Lin7c	Esf1	Catsper2	Pdia3	Tpx2	Sycp2	Nxph1	Tmcc1	Asnsd1	Spata32	Eif3b
Oip5os1	Zfp106	Mpped2	Ccdc34	Macrod2	Pdia3	Serf2	Dusp15	Rps21	Phf14	Zfand4	Nemp2	Gosr2	Znhit1
Rtf1	Pdia3	Kif18a	Nop10	Kif16b	Serf2	Ctdspl2	Kif3b	Tcfl5	Thsd7a	Hnrnpf	Stat4	Wnt3	Fis1
Mga	Serf2	Lin7c	Slc12a6	Snrpb2	Ctdspl2	Trim69	Asxl1	Dido1	Foxp2	Cacna1c	Nabp1	Sppl2c	Ift22
Ehd4	Frmd5	Ccdc34	Emc4	Rrbp1	Sord	Sord	Nol4l	Fndc11	Tes	Erc1	Ccdc150	Myl4	Cux1
Tmem87a	Ctdspl2	Nop10	Katnbl1	Snx5	Myef2	Myef2	Efcab8	Tcea2	Cftr	Mical3	Coq10b	Tlk2	Tmem120a
Zfp106	Myef2	Slc12a6	Emc7	Dzank1	Dut	Dut	Cbfa2t2	Lkaaear1	Ankrd7	Tuba8	Bzw1	Ace	Tmem270
Pdia3	Dut	Emc7	Aqr	Sec23b	Cops2	Galk2	Eif2s2	Myt1	Tspan12	Phc1	C2cd6	Limd2	Eif4h
Serf2	Cops2	Aqr	Dph6	Dtd1	Galk2	Fam227b	Itch	Dnajb6	Iqub	Slc2a3	Sumo1	Ddx5	Rfc2
Frmd5	Usp8	Dph6	Spred1	Ralgapa2	Fam227b	Usp8	Map1lc3a	Lmbr1	Ndufa5	1700013D24Rik	Ica1l	Cep112	Chchd2
Ctdspl2	Trpm7	Spred1	Fam98b	Kiz	Usp8	Trpm7	Ncoa6	Rnf32	Asb15	Lpcat3	Zdbf2	Amz2	Gm43001
Spg11	Snrnp200	Srp14	Srp14	Xrn2	Trpm7	Sppl2a	Trpc4ap	Dpp6	Spam1	Grcc10	2810408I11Rik	Fam104a	Ran
Myef2	Mrps5	Bub1b	Knl1	Cst3	Snrnp200	Snrnp200	Rbm39	Kmt2c	Hyal5	Tpi1	Ccnyl1	Rpl38	Glt1d1
Dut	Bub1	Knl1	Rad51	Abhd12	Gpat2	Gpat2	Scand1	Galntl5	Ccdc136	4930557K07Rik	Map2	Jpt1	1700048F04Rik
Cops2	Anapc1	Rad51	Spint1	Nsfl1c	Gm14244	Gm14244	Ndrg3	Iqca1l	Atp6v1f	Acrbp	Lancl1	H3f3b	Bri3bp
Usp8	Tmem87b	Ino80	Ino80	Fkbp1a	Nphp1	Nphp1	Dsn1	Klhl7	Nrf1	Chd4	Spag16	St6galnac2	Ubc
Trpm7	Zc3h6	Oip5os1	Oip5os1	Csnk2a1	Bub1	Bub1	Rbl1	Tomm7	Ube2h	Mrpl51	Rpl37a	Jmjd6	Ccdc92
Snrnp200	Stk35	Nusap1	Rtf1	Tbc1d20	Anapc1	Anapc1	Mroh8	Srpk2	Klhdc10	Tuba3a	Tnp1	Sec14l1	Morn3
Mrps5	Snrpb	Rtf1	Mga	Bcl2l1	Zc3h6	Zc3h6	Rpn2	Kmt2e	Ssmem1	Akap3	1700027A15Rik	Cyth1	Orai1
Bub1	Nop56	Mga	Ehd4	Tpx2	Snrpb	Snrpb	Ctnnbl1	Psmc2	Cpa5	Dyrk4	Tns1	Cep295nl	Pebp1
Anapc1	Ptpra	Ehd4	Tmem87a	Pdrg1	Ddrgk1	Atrn	Top1	Dnajc2	Cep41	Fkbp4	Aamp	0610009L18Rik	Rplp0
Tmem87b	Itpa	Tmem87a	Haus2	Tm9sf4	Atrn	Pank2	Zhx3	Pmpcb	Tsga13	Klrb1	Plcd4	Aspscr1	Dynll1
Zc3h6	Atrn	Stard9	Stard9	Asxl1	Pank2	Tmem230	Oser1	Fbxl13	Chchd3	1700101I11Rik	Stk36	Ccdc57	Ube3b
Stk35	Pank2	Pdia3	Pdia3	Nol4l	Tmem230	Pcna	Pkig	Fam185a	Exoc4	Gabarapl1	Atg9a	Csnk1d	Phlpp1
Snrpb	Pcna	Serf2	Serf2	Mapre1	Pcna	Gpcpd1	Stk4	Ccdc146	Bpgm	Ybx3	Tuba4a	Csnka2ip	Yod1
Nop56	Gpcpd1	Frmd5	Wdr76	Cbfa2t2	Gpcpd1	Tmx4	Wfdc15a	Gsap	Agbl3	Bcl2l14	Dnajb2	Zfp654	Lemd1
Ptpra	Trmt6	Ctdspl2	Frmd5	Raly	Tmx4	Ankef1	Wfdc3	Rsbn1l	Nup205	Gsg1	Wdfy1	4930500H12Rik	Adipor1
Ddrgk1	Tmx4	Spg11	Ctdspl2	Eif2s2	Slx4ip	Slx4ip	Zswim3	Tmem60	Trim24	Plbd1	Cul3	Usp16	Glrx2
Itpa	Plcb4	Myef2	Spg11	Itch	Tasp1	Tasp1	Ncoa5	Magi2	Ubn2	Wbp11	Mff	Sod1	Smg7
Atrn	Slx4ip	Dut	Patl2	Dynlrb1	Esf1	Esf1	Arfgef2	Cacna2d1	Luc7l2	Rerg	Trip12	Eva1c	Glul
Rnf24	Tasp1	Cops2	Myef2	Pigu	Macrod2	Sel1l2	Rnf114	Tmem243	Hipk2	Plcz1	Spata3	Ifitm7	Acbd6
Slc23a2	Esf1	Gabpb1	Dut	Ncoa6	Kif16b	Macrod2	Ptpn1	Adam22	Mkrn1	Capza3	Eif4e2	St3gal6	Ralgps2
Pcna	Macrod2	Usp8	Eid1	Acss2	Snrpb2	Kif16b	Adnp	Zfp804b	Braf	Plekha5	Dnajb3	Cmss1	Tex35
Gpcpd1	Kif16b	Trpm7	Cops2	Eif6	Rrbp1	Rrbp1	Dpm1	Tex47	Tmem178b	Etnk1	Ube2f	Pcnp	Mpc2
Trmt6	Dstn	Snrnp200	Usp8	Cep250	Snx5	Dtd1	Aurka	Cfap69	Llcfc1	Sox5	Asb1	Rpl24	Adcy10
Tmx4	Rrbp1	Stard7	Trpm7	Ergic3	Dtd1	Naa20	Fam209	Akap9	Tpk1	Lmntd1	Ppp1r7	Ccdc54	Tmco1
Plcb4	Snx5	Mrps5	Sppl2a	Cpne1	Naa20	Cfap61	Spo11	Tmbim7	Cntnap2	Tuba3b	Txndc2	Tex55	Spata46
Slx4ip	Dtd1	Bub1	Snrnp200	Romo1	Ralgapa2	Ralgapa2	Ankrd60	Gatad1	Cul1	Fgfr1op2	Ppp4r1	Ropn1	Cfap126
Tasp1	Rin2	Anapc1	Stard7	Rbm39	Kiz	Kiz	Rab22a	Bet1	Ezh2	Ccdc91	Ndufv2	Ppp1r2	Atp1a4
Esf1	Crnkl1	Tmem87b	Gpat2	Phf20	Xrn2	Xrn2	Stx16	Sem1	Igf2bp3	Ergic2	Epb41l3	Ccdc50	Cfap45
Macrod2	Ralgapa2	Zc3h6	Mrps5	Rab5if	Nxt1	Nxt1	Gnasas1	Dlx6os1	Tra2a	Amn1	Pdxdc1	Lpp	Wdr64
Kif16b	Kiz	Ckap2l	Bub1	Ndrg3	Gzf1	Cst3	Sycp2	Glcci1	Stk31	Eloc	Snn	Eif4g1	Efcab2
Dstn	Xrn2	Snrpb	Anapc1	Dsn1	Cst3	Gins1	Osbpl2	Ica1	Tax1bp1	Ube2w	Prm1	Ufd1	H3f3a
Rrbp1	Cst3	Nop56	Tmem87b	Rpn2	Nsfl1c	Ninl	Rps21	Nxph1	Chn2	Gm7568	Prm2	Ccdc188	Srp9
Snx5	Ninl	Ptpra	Zc3h6	Ctnnbl1	Fkbp1a	Fkbp1a	Mrgbp	Phf14	Pde1c	Rdh10	Prm3	Dgcr6	Spata17
Dtd1	Nsfl1c	Mrps26	Snrpb	Tti1	Csnk2a1	Csnk2a1	Tcfl5	Thsd7a	Herc6	Rpl7	Tnp2	Tssk2	Lrrc8b
Crnkl1	Fkbp1a	Itpa	Nop56	Ralgapb	Tbc1d20	Bcl2l1	Dido1	Foxp2	Abcg2	Kcnb2	Tekt5	Tmem191c	Cfap299
Ralgapa2	Psmf1	Atrn	Vps16	Top1	Bcl2l1	Kif3b	Fndc11	Tes	Grid2	Ncoa2	Rpl39l	Ypel1	Ccni
Kiz	Csnk2a1	Pank2	Ptpra	Zhx3	Tpx2	Asxl1	Tcea2	Cftr	Smarcad1	Cpa6	Usp7	Ube2v2	Cdkl2
Xrn2	Tbc1d20	Slc23a2	Mrps26	Chd6	Tm9sf4	Nol4l	Lkaaear1	Ankrd7	Serbp1	Arfgef1	Carhsp1	Map2k7	Cabs1
Nxt1	Tpx2	Pcna	Ddrgk1	Srsf6	Kif3b	Mapre1	Dnajb6	Cadps2	Krcc1	Cspp1	Rogdi	Ubl3	Spink2
Cst3	Tm9sf4	Gpcpd1	Itpa	Serinc3	Asxl1	Cdk5rap1	Ube3c	Iqub	Kdm3a	Cops5	Hmox2	Rpl21	Arl9
Pygb	Asxl1	Trmt6	Atrn	Pkig	Nol4l	Cbfa2t2	Lmbr1	Ndufa5	Immt	Ppp1r42	Naa60	Usp12	Pdcl2
Ninl	Nol4l	Tmx4	Pank2	Stk4	Mapre1	Eif2s2	Rnf32	Asb15	Rnf181	Sntg1	Elob	Cdk8	Spata18
Nsfl1c	Dnmt3b	Plcb4	Slc23a2	Sys1	Cbfa2t2	Itch	Rbm33	Spam1	Tmsb10	Rb1cc1	Pdpk1	Pdap1	Dcun1d4
Fkbp1a	Mapre1	Slx4ip	Tmem230	Pigt	Chmp4b	Map1lc3a	Kmt2c	Hyal5	Dnah6	Atp6v1h	Pgp	Zdhhc4	Slain2
Psmf1	Cbfa2t2	Tasp1	Pcna	Dnttip1	Raly	Pigu	Prkag2	Ccdc136	Suclg1	Tcea1	Gfer	Rbakdn	Cox7b2
Csnk2a1	Chmp4b	Esf1	Gpcpd1	Ncoa5	Eif2s2	Ncoa6	Rheb	Atp6v1f	Ctnna2	Lypla1	Rnf151	Actb	Ube2k
Tbc1d20	Raly	Macrod2	Trmt6	Ncoa3	Itch	Acss2	Klhl7	Ahcyl2	Pole4	Rp1	Rps2	Eif3b	Prom1
Tm9sf4	Eif2s2	Kif16b	Mcm8	Arfgef2	Map1lc3a	Trpc4ap	Tomm7	Ube2h	M1ap	Rps20	Spsb3	Znhit1	Rab28
Asxl1	Itch	Snrpb2	Tmx4	Cse1l	Ncoa6	Uqcc1	Srpk2	Klhdc10	Bola3	Chd7	Mettl26	Fis1	Lyar
Mapre1	Dynlrb1	Rrbp1	Plcb4	Stau1	Acss2	Ergic3	Kmt2e	Ssmem1	Actg2	Lrrc69	Smim23	Ift22	Fam193a
Cbfa2t2	Map1lc3a	Snx5	Tasp1	Ddx27	Trpc4ap	Cpne1	5031425E22Rik	Cep41	Ankrd53	Tmem64	Sox30	Cux1	Osbp2
Chmp4b	Ncoa6	Sec23b	Esf1	Rnf114	Ergic3	Nfs1	Lhfpl3	Tsga13	Paip2b	Cnbd1	Cby3	Tmem120a	Ankrd36
Raly	Trpc4ap	Dtd1	Macrod2	Ptpn1	Cpne1	Rbm39	Orc5	Chchd3	Exoc6b	Cngb3	Ube2b	Tmem270	Pgam2
Eif2s2	Eif6	Ralgapa2	Kif16b	Adnp	Romo1	Phf20	Psmc2	Exoc4	Cct7	Nkain3	Cdkl3	Eif4h	Zmiz2
Itch	Cpne1	Kiz	Snrpb2	Dpm1	Rbm39	Dsn1	Dnajc2	Lrguk	Snrpg	Usp45	Hspa4	Rfc2	Ppia
Dynlrb1	Romo1	Xrn2	Rrbp1	Pfdn4	Phf20	Rbl1	Pmpcb	Bpgm	Gmcl1	Fhl5	Uqcrq	Gm43001	Sun3
Map1lc3a	Rbm39	Cst3	Snx5	Rae1	2900097C17Rik	Mroh8	Napepld	Agbl3	Gfpt1	Bach2	Lyrm7	Ran	Zpbp
Ncoa6	Phf20	Abhd12	Sec23b	Rab22a	Dsn1	Rpn2	Ccdc146	Cnot4	Cnbp	4933421O10Rik	Hint1	Glt1d1	Fam161a
Trpc4ap	Rab5if	Nsfl1c	Dtd1	Stx16	Rbl1	Ctnnbl1	Tmem60	Nup205	Dnajb8	Ube2j1	Larp1	Bri3bp	1700030C12Rik
Eif6	Samhd1	Fkbp1a	Ralgapa2	Prelid3b	Rpn2	Ralgapb	Magi2	Trim24	Chchd6	Spaca1	Lypd9	Ubc	Cfap36
Cpne1	Rpn2	Csnk2a1	Kiz	Sycp2	Ctnnbl1	Actr5	Dbf4	Ubn2	Txnrd3	Akirin2	Trim17	Ccdc92	Ccdc88a
Rbm39	Ctnnbl1	Tbc1d20	Xrn2	Psma7	Ralgapb	Top1	Adam22	Luc7l2	Cfap100	Cfap206	Guk1	Ccdc62	Psme4
Phf20	Ralgapb	Tpx2	Nxt1	Osbpl2	Top1	Zhx3	Cfap69	Kdm7a	Hdac11	Smim8	Mrpl55	Denr	Vdac2
2900097C17Rik	Top1	Pdrg1	Cst3	Rps21	Zhx3	Chd6	Cdk14	Mkrn1	Slc6a6	Zfp292	Mprip	Morn3	Saysd1
Rab5if	Chd6	Tm9sf4	Abhd12	Mrgbp	Chd6	Srsf6	Krit1	Ndufb2	Prickle2	Aptx	Gid4	Ppp1cc	Pxk
Samhd1	Ptprt	Asxl1	Nsfl1c	Tcfl5	Srsf6	Pkig	Ankib1	Braf	Tmf1	Dnaja1	Ulk2	Rpl6	Tppp2
Rpn2	Srsf6	Dnmt3b	Fkbp1a	Dido1	Ift52	Stk4	Tmbim7	Tmem178b	Frmd4b	Bag1	Cenpv	Pebp1	Rpgrip1
Ralgapb	Serinc3	Mapre1	Csnk2a1	Ythdf1	Serinc3	Wfdc15a	Gatad1	Llcfc1	Ppp4r2	Chmp5	Ubb	Suds3	Dad1
Top1	Pkig	Cbfa2t2	Tbc1d20	Gmeb2	Pkig	Dnttip1	Fam133b	Tpk1	Gm26911	Nfx1	Cdrt4	Rplp0	Pabpn1
Chd6	Ywhab	Chmp4b	Pdrg1	Arfrp1	Wfdc15a	Zswim3	Cdk6	Cntnap2	Chl1	Aqp7	Stx8	Dynll1	Fitm1
Ptprt	Tomm34	Raly	Tm9sf4	Tpd52l2	Dnttip1	Ncoa5	Pon2	Cul1	Cntn6	Ube2r2	Ndel1	1700095B10Rik	Gzmn
Srsf6	Stk4	Eif2s2	Asxl1	Dnajb6	Zswim3	Cse1l	Gm20619	Ezh2	Cntn4	Ubap2	Rpl26	Srrd	Atp8a2
Oser1	Sdc4	Itch	Mapre1	Ube3c	Ncoa5	Stau1	Sem1	Igf2bp3	Trnt1	Dcaf12	Odf4	Phlpp1	4930556J02Rik
Serinc3	Sys1	Dynlrb1	Cbfa2t2	Nom1	Arfgef2	Slc9a8	Glcci1	Tra2a	Itpr1	Unc13b	Rangrf	R3hdm1	Pebp4
Pkig	Dbndd2	Map1lc3a	Chmp4b	Lmbr1	Cse1l	Rnf114	Asz1	Hnrnpa2b1	Rad18	Tesk1	Naa38	Yod1	Nudt18
Ywhab	Dnttip1	Pigu	Raly	Rbm33	Stau1	Ptpn1	Cftr	Tax1bp1	Ttll3	Fam221b	Spem2	Lemd1	Gfra2
Tomm34	Ube2c	Ncoa6	Eif2s2	Kmt2c	Slc9a8	Adnp	Ankrd7	Cpvl	Fancd2os	Ccin	Spem1	Glrx2	Sucla2
Stk4	Ncoa3	Acss2	Itch	Prkag2	Rnf114	Dpm1	Iqub	Chn2	Vhl	Rnf38	Gps2	Glul	Lrrc63
Sdc4	Cse1l	Trpc4ap	Dynlrb1	Rheb	Ptpn1	Aurka	Ndufa5	Znrf2	Rpl32	Pax5	Eif5a	Acbd6	Tpt1
Sys1	Stau1	Eif6	Pigu	Abcf2	Adnp	Spo11	Wasl	Pde1c	Efcab12	Zcchc7	Ybx2	Axdnd1	Dnajc15
Dnttip1	Ddx27	Cep250	Ncoa6	Fastk	Dpm1	Rae1	Zfp800	Herc6	Tmcc1	Exosc3	Gabarap	Ralgps2	Dzip1
Ncoa3	Znfx1	Ergic3	Acss2	Klhl7	Pfdn4	Rab22a	Ccdc136	Abcg2	Zfand4	Tmod1	Fbxo39	Tex35	Gm16835
Cse1l	Rnf114	Cpne1	Trpc4ap	Tomm7	Aurka	Stx16	Atp6v1f	Grid2	Hnrnpf	Hemgn	Tekt1	Kifap3	Ipo5
Stau1	Ube2v1	Romo1	Eif6	Srpk2	Spo11	Gnasas1	Tnpo3	Smarcad1	Cacna1c	Tmeff1	Itgae	Ccdc181	Tm9sf2
Ddx27	Ptpn1	Rbm39	Ergic3	Kmt2e	Rae1	Sycp2	Ahcyl2	Hpgds	Dcp1b	Cavin4	Haspin	Dcaf6	Fgf14
Rnf114	Adnp	Phf20	Cpne1	5031425E22Rik	Rab22a	Rps21	Ube2h	Serbp1	Erc1	Ppp3r2	Pafah1b1	Mpc2	Rps24
Ube2v1	Dpm1	Rab5if	Nfs1	Psmc2	Stx16	Mrgbp	Klhdc10	Krcc1	Kdm5a	Cylc2	Smg6	Adcy10	Arf4
Ptpn1	Sall4	Rbl1	Romo1	Dnajc2	Gnas	Tcfl5	Ssmem1	Kdm3a	Phc1	Smc2	Dbil5	Spata46	Selenok
Adnp	Zfp217	Rpn2	Rbm39	Pmpcb	Gnasas1	Dido1	Cep41	Mrpl35	Rimklb	Klf4	Git1	Cfap126	Prkcd
Dpm1	Rae1	Ctnnbl1	Phf20	Ptpn12	Sycp2	Zfp512b	Copg2	Immt	Slc2a3	Actl7b	Proca1	Atp1a4	Spcs1
Atp9a	Rab22a	Ralgapb	2900097C17Rik	Rsbn1l	Lsm14b	Tcea2	Mkln1	Atoh8	Clec4a2	Actl7a	Lyrm9	Wdr64	Phf7
Sall4	Stx16	Top1	Rab5if	Phtf2	Rps21	Dnajb6	Exoc4	Rnf181	1700013D24Rik	Txndc8	Cct6b	Cep170	Dph3
Zfp217	Gnas	Zhx3	Rpn2	Pclo	Mrgbp	Ube3c	Lrguk	Sh2d6	Grcc10	Lpar1	Rffl	Efcab2	Lrrc18
Rae1	Sycp2	Chd6	Ctnnbl1	Rundc3b	Tcfl5	Lmbr1	Bpgm	Kcmf1	Spsb2	Hsdl2	Fndc8	H3f3a	Ghitm
Rab22a	Lsm14b	Srsf6	Snhg11	Dbf4	Dido1	Rnf32	Agbl3	Tmsb10	Tpi1	Zfp37	Ap2b1	Spata17	Dydc2
Vapb	Psma7	Hnf4aos	Ralgapb	Akap9	Ythdf1	Rbm33	Cnot4	Dnah6	Cdca3	Wdr31	Aatf	Lrrc8b	Use1
Stx16	Rps21	Serinc3	Top1	Krit1	Zfp512b	Kmt2c	Nup205	Suclg1	4930557K07Rik	Bspry	Ggnbp2	Cfap299	Ocel1
Gnas	Tcfl5	Pkig	Zhx3	Ankib1	Tcea2	Prkag2	Mtpn	Ctnna2	Ing4	Pole3	Ppm1d	Ccni	Abhd8
Sycp2	Dido1	Ywhab	Chd6	Fam133b	Dnajb6	Rheb	Trim24	M1ap	Acrbp	Rgs3	Gdpd1	Cdkl2	Dda1
Cdh4	Ythdf1	Tomm34	Srsf6	Vps50	Ube3c	Klhl7	Ubn2	Mrpl53	Chd4	Akna	Trim37	Cabs1	Pgls
Lsm14b	Tpd52l2	Stk4	Serinc3	Bet1	Nom1	Tomm7	Luc7l2	Wdr54	Mrpl51	Atp6v1g1	Dynll2	Spink2	Rpl18a
Psma7	Dnajc5	Sys1	Pkig	Sem1	Lmbr1	Srpk2	Kdm7a	Bola3	Vamp1	Tex48	Akap1	Arl9	Ccdc124
Adrm1	Prpf6	Pigt	Ywhab	Mios	Rnf32	Kmt2e	Mkrn1	Actg2	Tuba3a	Pappa	Kif2b	Pdcl2	Iqcn
Rps21	Dnajb6	Dnttip1	Stk4	Glcci1	Rbm33	5031425E22Rik	Ndufb2	Paip2b	Akap3	Rasef	Nme2	Spata18	Jund
Mrgbp	Ube3c	Ube2c	Sys1	Ndufa4	Kmt2c	Orc5	Braf	Exoc6b	Fkbp4	Ptprd	Spag9	Dcun1d4	Lsm4
Tcfl5	Nom1	Ncoa3	Pigt	Phf14	Rheb	Psmc2	Agk	Cct7	1700101I11Rik	Cntln	Spata20	Ociad1	Isyna1
Dido1	Lmbr1	Cse1l	Dnttip1	Bmt2	Klhl7	Dnajc2	Cntnap2	Alms1	Gabarapl1	Adamtsl1	Hils1	Slain2	Fkbp8
Ythdf1	Rbm33	Stau1	Ncoa5	Capza2	Tomm7	Pmpcb	Cul1	Snrpg	Ybx3	Saxo1	Snf8	Ube2k	Uba52
Tpd52l2	Kmt2c	Ddx27	Ncoa3	Asz1	Srpk2	Ccdc146	Ezh2	Gfpt1	Bcl2l14	Rps6	Lrrc46	Rpl9	Comp
Dnajc5	Prkag2	Rnf114	Arfgef2	Lsm8	Kmt2e	Ptpn12	Zfp956	Dnajb8	Gsg1	Mllt3	Socs7	Pi4k2b	Tssk6
Prpf6	Rheb	Ube2v1	Cse1l	Cadps2	5031425E22Rik	Rsbn1l	Igf2bp3	Chchd6	Pbp2	Izumo3	Srcin1	Prom1	Ndufa13
Dnajb6	Nub1	Ptpn1	Stau1	Ndufa5	Orc5	Magi2	Tra2a	Txnrd3	Wbp11	Ift74	Rpl23	Rab28	Mfap3l
Ube3c	Abcf2	Adnp	Ddx27	Wasl	Psmc2	Cacna2d1	Stk31	Cfap100	Strap	Eqtn	Rpl19	Lyar	Spata4
Nom1	Klhl7	Dpm1	Rnf114	Zfp800	Dnajc2	Dbf4	Hnrnpa2b1	Slc6a6	Plcz1	Hook1	Eif1	Afap1	Acsl1
Lmbr1	Tomm7	Pfdn4	Ube2v1	Snd1	Pmpcb	Cfap69	Cbx3	Nr2c2	Capza3	Usp1	Klhl10	Grk4	Cfap97
Rbm33	Pus7	Rae1	Ptpn1	Rbm28	Ptpn12	Akap9	Skap2	Tmf1	Plekha5	Itgb3bp	Dnajc7	Fam193a	Saraf
Kmt2c	Srpk2	Rab22a	Adnp	Ccdc136	Rsbn1l	Krit1	Tax1bp1	Frmd4b	Etnk1	Ube2u	Nkiras2	Rnf4	Letm2
Rheb	Kmt2e	Stx16	Dpm1	Tnpo3	Magi2	Ankib1	Znrf2	Foxp1	Sox5	Sgip1	Hspb9	Osbp2	Adam5
Nub1	Reln	Sycp2	Zfp64	Ahcyl2	Dbf4	Tmbim7	Mindy4	Ppp4r2	Lmntd1	Mier1	Psmc3ip	Ankrd36	Gpat4
Abcf2	Psmc2	Lsm14b	Pfdn4	Strip2	Cfap69	Gatad1	Pde1c	Cntn3	Tuba3b	Mroh7	Psme3	Pgam2	Polb
Tomm7	Dnajc2	Psma7	Rae1	Nrf1	Akap9	Fam133b	Lancl2	Chl1	Fgfr1op2	Ssbp3	Nbr1	Ppia	Vdac3
Srpk2	Ptpn12	Adrm1	Rab22a	Ube2h	Krit1	Gm20619	Herc6	Cntn6	Stk38l	Dmrtb1	Dusp3	Sun3	Ccdc70
Kmt2e	Rsbn1l	Rps21	Stx16	Klhdc10	Ankib1	Sem1	Serbp1	Arl8b	Ccdc91	Lrp8	Cfap97d1	Sec61g	Upf3a
Orc5	Phtf2	Tcfl5	Gnasas1	Tmem209	Gatad1	Mios	Krcc1	Rad18	Ergic2	Tut4	Lsm12	Actr2	Spaca7
Reln	Magi2	Dido1	Nelfcd	Cep41	Fam133b	Glcci1	Kdm3a	Setd5	Amn1	Osbpl9	G6pc3	Fam161a	Habp4
Psmc2	Cacna2d1	Gid8	Prelid3b	Copg2	Vps50	Phf14	Mrpl35	Ttll3	Gdap1	Ttc39a	Rundc3a	1700061J23Rik	Isca1
Dnajc2	Dmtf1	Ythdf1	Sycp2	Mkln1	Bet1	Bmt2	Immt	Fancd2os	Eloc	Rnf11	Slc25a39	1700030C12Rik	Gkap1
Ptpn12	Rundc3b	Tpd52l2	Lsm14b	Chchd3	Casd1	Capza2	Ptcd3	Vhl	Ube2w	Agbl4	Spata32	Cfap36	Rnf44
Rsbn1l	Dbf4	Dnajc5	Psma7	Exoc4	Ppp1r9a	Asz1	Mat2a	Rpl32	Rpl7	Spata6	Gosr2	Ccdc88a	Nup153
Tmem60	Cdk14	Prpf6	Adrm1	Agbl3	Gm20619	Cftr	Kcmf1	Efcab12	Terf1	Trabd2b	Wnt3	Psme4	Ranbp9
Phtf2	Akap9	Dnajb6	Rps21	Stra8	Sem1	Iqub	Tmsb10	Ift122	Ncoa2	Pdzk1ip1	Sppl2c	Saysd1	Phactr1
Cacna2d1	Krit1	Ube3c	Mrgbp	Cnot4	Mios	Ndufa5	Dnah6	Tmcc1	Cpa6	Nsun4	Kansl1	Rpl15	Cage1
Rundc3b	Ankib1	Nom1	Tcfl5	Nup205	Glcci1	Wasl	Suclg1	Zfand4	Arfgef1	Nasp	Myl4	Ngly1	Fam217a
Dbf4	Gatad1	Lmbr1	Dido1	Mtpn	Ndufa4	Zfp800	1700009C05Rik	Hnrnpf	Cspp1	Ccdc163	Efcab3	Pxk	Armh2
Cdk14	Fam133b	Rbm33	Gid8	Trim24	Phf14	Snd1	Mrpl53	Cacna1c	Cops5	Tesk2	Tlk2	Tppp2	Ripor2
Akap9	Cdk6	Kmt2c	Ythdf1	Ubn2	Bmt2	Rbm28	Bola3	Dcp1b	Ppp1r42	Rps8	Ace	Rpgrip1	Nme8
Krit1	Vps50	Prkag2	Ppdpf	Luc7l2	Capza2	Ccdc136	Stambp	Erc1	Sntg1	Kif2c	Limd2	Dad1	Crem
Ankib1	Ppp1r9a	Rheb	Arfrp1	Hipk2	Asz1	Atp6v1f	Tex261	Wnk1	St18	Armh1	Ddx5	Pabpn1	Pfkfb3
Gatad1	Slc25a13	Abcf2	Tpd52l2	Parp12	Cftr	Tnpo3	Nagk	Kdm5a	Rb1cc1	Tmem53	Cep112	Dhrs1	Prkcq
Fam133b	Sem1	Klhl7	Dnajc5	Kdm7a	Lsm8	Ahcyl2	Zfp638	Cecr2	Tcea1	Rnf220	Amz2	Gzmn	Camk1d
Vps50	Mios	Tomm7	Prpf6	Mkrn1	Ndufa5	Nrf1	Exoc6b	Mical3	Lypla1	Atp6v0b	Fam20a	Atp8a2	Optn
Ppp1r9a	Glcci1	Rint1	Dnajb6	Braf	Wasl	Ube2h	Cct7	Phc1	Rp1	Svbp	Fam104a	Mipep	Meig1
Sem1	Ica1	Pus7	Ube3c	Agk	Zfp800	Klhdc10	Alms1	Rimklb	Rps20	Ybx1	Rpl38	4930556J02Rik	Bmi1
Rpa3	Ndufa4	Srpk2	Nom1	Ssbp1	Arf5	Tmem209	Gm19265	Slc2a3	Rab2a	Ccdc30	Nat9	Prss55	Cetn1
Glcci1	Phf14	Kmt2e	Lmbr1	Cul1	Snd1	Copg2	Snrpg	1700013D24Rik	4930431P03Rik	Slfnl1	Trim80	Slc25a37	Snrpd1
Ica1	Capza2	Reln	Rbm33	Ezh2	Rbm28	Mkln1	Tia1	Lpcat3	Tmem67	Tmco2	Jpt1	Pebp4	Riok3
Ndufa4	Asz1	Psmc2	Kmt2c	Pdia4	Ccdc136	Chchd3	1600020E01Rik	Grcc10	Lrrc69	Ppt1	H3f3b	Nudt18	Cabyr
Phf14	Cftr	Dnajc2	Prkag2	Zfp398	Atp6v1f	Exoc4	Gmcl1	Spsb2	Otud6b	Oxct2b	Qrich2	Gfra2	Rnf138
Bmt2	Lsm8	Pmpcb	Rheb	Malsu1	Tnpo3	Lrguk	Aak1	Tpi1	Cnbd1	Oxct2a	St6galnac2	Sucla2	Tpgs2
Capza2	Kcnd2	Ptpn12	Abcf2	Tra2a	Ahcyl2	Agbl3	Nfu1	Cdca3	Cngb3	Ndufs5	Jmjd6	Tpt1	Fam53c
Asz1	Cadps2	Rsbn1l	Fastk	Stk31	Nrf1	Cnot4	Gfpt1	4930557K07Rik	Wwp1	Akirin1	Sec14l1	Serp2	Paip2
Cftr	Ndufa5	Phtf2	Klhl7	Cycs	Ube2h	Nup205	Cnbp	Acrbp	Nkain3	Mycbp	Cyth1	Dnajc15	Spata24
Lsm8	Wasl	Magi2	Tomm7	Hnrnpa2b1	Klhdc10	Mtpn	Mgll	Chd4	Fhl5	Dnali1	Timp2	Ndfip2	Cystm1
Cadps2	Zfp800	Gnai1	Rint1	Cbx3	Tmem209	Trim24	Chchd6	Mrpl51	Gm11924	Oscp1	Cep295nl	Dzip1	Sh3rf2
Ndufa5	Arf5	Pclo	Kmt2e	Skap2	Copg2	Ubn2	Txnrd3	Vamp1	Map3k7	Sh3d21	0610009L18Rik	Gm16835	Ppp2r2b
Wasl	Snd1	Dmtf1	Psmc2	Hibadh	Mkln1	Luc7l2	Iqsec1	Tuba3a	Bach2	Thrap3	Aspscr1	Ipo5	Fem1c
Zfp800	Rbm28	Tmem243	Dnajc2	Tax1bp1	Chchd3	Hipk2	Nr2c2	Akap3	Mdn1	Tekt2	Ccdc57	Tm9sf2	Ap3s1
Arf5	Calu	Rundc3b	Pmpcb	Jazf1	Exoc4	Parp12	Tmf1	Rhno1	4933421O10Rik	Zmym4	Csnk1d	Fgf14	Gykl1
Snd1	Ccdc136	Dbf4	Ptpn12	Plekha8	Agbl3	Kdm7a	Foxp1	Fkbp4	Ube2j1	Hmgb4	Csnka2ip	Rps24	Rps14
Rbm28	Atp6v1f	Akap9	Rsbn1l	Lsm5	Cnot4	Mkrn1	Prok2	Gabarapl1	Spaca1	Azin2	Zfp654	Selenok	Csnk1a1
Calu	Tnpo3	Krit1	Tmem60	Avl9	Nup205	Braf	Rybp	Ybx3	Akirin2	Ak2	4930500H12Rik	Prkcd	Stard6
Ccdc136	Ahcyl2	Ankib1	Phtf2	Smarcad1	Mtpn	Mrps33	Ppp4r2	Bcl2l14	Cfap206	1700086P04Rik	Usp25	Spcs1	Mbd2
Atp6v1f	Nrf1	Gatad1	Gnai1	Gng12	Trim24	Agk	Arl8b	Gsg1	Smim8	Rnf19b	Mir99ahg	Phf7	Rpl17
Tnpo3	Ube2h	Fam133b	Pclo	Serbp1	Ubn2	Cntnap2	Rad18	Pbp2	Zfp292	Tssk3	Usp16	Dph3	Cmtm2b
Ahcyl2	Klhdc10	Cdk6	Tmem243	Krcc1	Luc7l2	Cul1	Thumpd3	Wbp11	Lingo2	Fam229a	Sod1	Lrrc18	Cmtm2a
Nrf1	Copg2	Vps50	Rundc3b	Rmnd5a	Hipk2	Ezh2	Setd5	Strap	Aptx	Kpna6	Ifitm7	Ghitm	Ccdc113
Ube2h	Mkln1	Slc25a13	Dbf4	Rnf103	Parp12	Zfp956	Fancd2	Igbp1b	Dnaja1	Rcc1	Fam3b	Dydc2	Arl2bp
Klhdc10	Chchd3	Sem1	Cyp51	Chmp3	Kdm7a	Igf2bp3	Rpl32	Plcz1	Bag1	Eya3	Cmss1	Use1	Herpud1
Copg2	Exoc4	Mios	Akap9	Kdm3a	Mkrn1	Tra2a	Ift122	Capza3	Aqp7	Fam76a	Pcnp	Dda1	Mt1
Mkln1	Stra8	Glcci1	Krit1	Mrpl35	Braf	Stk31	Tmcc1	Plekha5	Ube2r2	Wasf2	Rpl24	Pgls	Aktip
Chchd3	Cnot4	Ndufa4	Ankib1	Immt	Mrps33	Hnrnpa2b1	Zfand4	Etnk1	Dcaf12	Wdtc1	Ccdc54	Rpl18a	Trir
Exoc4	Nup205	Phf14	Gatad1	Polr1a	Agk	Cbx3	Hnrnpf	Sox5	Kif24	Arid1a	Bbx	Ccdc124	Rnaseh2a
Cnot4	Mtpn	Capza2	Fam133b	Mat2a	Ssbp1	Skap2	Bms1	Lmntd1	Dctn3	Ubxn11	Nectin3	Iqcn	Syce2
Nup205	Dgki	Asz1	Vps50	Kcmf1	Tpk1	Hibadh	Erc1	Tuba3b	Unc13b	Catsper4	Cd96	Jund	Ndufb7
Mtpn	Trim24	Lsm8	Bet1	Tmsb10	Cul1	Tax1bp1	Wnk1	Fgfr1op2	Tesk1	Mtfr1l	Tex55	Isyna1	Clgn
Dgki	Ubn2	Kcnd2	Slc25a13	Pole4	Ezh2	Jazf1	Ccdc77	Med21	Fam221b	Fuca1	Gsk3b	Uba52	Ttc29
Trim24	Luc7l2	Cadps2	Sem1	M1ap	Pdia4	Plekha8	Rimklb	Smco2	Tmem8b	Rpl11	Kpna1	Tssk6	Wwp2
Ubn2	Parp12	Ndufa5	Mios	Mthfd2	Zfp746	Znrf2	Slc2a3	Ccdc91	Ccin	Luzp1	Ropn1	Ndufa13	Pmfbp1
Luc7l2	Kdm7a	Wasl	Rpa3	Nagk	Malsu1	Mindy4	Lpcat3	Ergic2	Rnf38	Tex46	Rpl35a	1700125H03Rik	Hydin
Kdm7a	Mkrn1	Zfp800	Glcci1	Paip2b	Igf2bp3	Pde1c	Tpi1	Amn1	Pax5	Eif4g3	Ppp1r2	Mfap3l	Hsbp1
Mkrn1	Ndufb2	Arf5	Ndufa4	Zfp638	Tra2a	Lancl2	Cdca3	Eloc	Zcchc7	Kif17	Plaat1	Spata4	Osgin1
Braf	Braf	Snd1	Phf14	Exoc6b	Stk31	Serbp1	Cops7a	Rpl7	Exosc3	Camk2n1	Ccdc50	Acsl1	Dnaaf1
Mrps33	Mrps33	Rbm28	Capza2	Cct7	Hnrnpa2b1	Krcc1	Acrbp	Tram1	Tdrd7	Micos10	Lpp	Saraf	Cox4i1
Ssbp1	Ssbp1	Calu	Asz1	Alms1	Cbx3	Chmp3	Chd4	Ncoa2	Coro2a	Capzb	Eif4a2	Letm2	Aprt
Tpk1	Tpk1	Ccdc136	Lsm8	Fam136a	Skap2	Kdm3a	Ncapd2	Cpa6	Tgfbr1	Ubr4	Eif4g1	Adam5	Rpl13
Cul1	Cul1	Atp6v1f	Cadps2	Snrpg	Hibadh	Immt	Mrpl51	Arfgef1	Tmeff1	Spata21	Ufd1	Gpat4	Spata33
Ezh2	Ezh2	Tnpo3	Ndufa5	Tia1	Tax1bp1	Ptcd3	Tuba3a	Cspp1	Cavin4	Efhd2	Ccdc188	Polb	Ccsap
Pdia4	Pdia4	Ahcyl2	Wasl	Snrnp27	Jazf1	Mat2a	Ndufa9	Cops5	Ppp3r2	Fhad1	Dgcr6	Ccdc70	Gnpat
Malsu1	Malsu1	Nrf1	Zfp800	Gmcl1	Plekha8	Kcmf1	Gm10010	Ppp1r42	Cylc2	Fbxo44	Tssk2	Defb33	4930567H12Rik
Igf2bp3	Igf2bp3	Ube2h	Arf5	Aak1	Znrf2	Tmsb10	Gm31138	Sntg1	Smc2	Fbxo2	Tmem191c	Upf3a	Ccdc7a
Tra2a	Tra2a	Klhdc10	Snd1	Gfpt1	Mindy4	Dnah6	Fkbp4	Rb1cc1	Toporsl	Slc2a5	Ube2l3	Cdc14b	Ccdc7b
Stk31	Stk31	Copg2	Rbm28	Rab43	Pde1c	Suclg1	Gm10069	Lypla1	Nipsnap3a	Camta1	Ypel1	Habp4	Iqcm
Osbpl3	Cycs	Mkln1	Calu	Cnbp	Lsm5	Ctnna2	Ybx3	Rps20	Fktn	Acot7	Ube2v2	Aopep	Ppp1r11
Hnrnpa2b1	Hnrnpa2b1	Chchd3	Ccdc136	Hmces	Smarcad1	1700009C05Rik	4933406J09Rik	Chchd7	Klf4	Chd5	Map2k7	Isca1	Abcf1
Cbx3	Cbx3	Exoc4	Atp6v1f	Rpn1	Prdm5	Mrpl53	Gsg1	Penk	Actl7b	Ccdc27	Hsph1	Agtpbp1	Cchcr1
Skap2	Skap2	Stra8	Tnpo3	Eefsec	Serbp1	Bola3	Pbp2	Rab2a	Actl7a	Actrt2	Ubl3	Kif27	Aif1
Hibadh	Hibadh	Cnot4	Tspan33	Sec61a1	Krcc1	Stambp	Atf7ip	4930431P03Rik	Txndc8	Mmel1	Polr1d	Gkap1	Csnk2b
Tax1bp1	Tax1bp1	Nup205	Ahcyl2	4933427D06Rik	Rmnd5a	Nagk	Wbp11	Tmem67	Lpar1	Mrpl20	Rpl21	Rnf44	Ly6g6c
Jazf1	Jazf1	Mtpn	Nrf1	Chchd6	Rnf103	Zfp638	Strap	Lrrc69	Hsdl2	Ttll10	Usp12	Nup153	Lsm2
Chn2	Plekha8	Trim24	Ube2h	Txnrd3	Chmp3	Exoc6b	Plekha5	Otud6b	Zfp37	Nrxn1	Cdk8	Fam8a1	Ehmt2
Plekha8	Znrf2	Ubn2	Klhdc10	Iqsec1	Kdm3a	Cct7	Aebp2	Cnbd1	Wdr31	Gtf2a1l	Pdap1	Ranbp9	Nelfe
Znrf2	Pde1c	Luc7l2	Copg2	Nup210	Immt	Alms1	Recql	Cngb3	Bspry	Epcam	Ankrd61	Phactr1	Fkbpl
Pde1c	Lsm5	Parp12	Mkln1	Chchd4	Ptcd3	Gm19265	C2cd5	Wwp1	Pole3	Calm2	Zdhhc4	Cage1	Agpat1
Lsm5	Smarcad1	Kdm7a	Chchd3	Lsm3	Mat2a	Snrpg	Etnk1	Nkain3	Atp6v1g1	Stpg4	Rbakdn	Fam217a	Rps18
Avl9	Gng12	Mkrn1	Exoc4	Ccdc174	Kcmf1	Tia1	Sox5	Ccnc	Tex48	Cript	Actb	Serpinb6a	Ggnbp1
Smarcad1	Serbp1	Ndufb2	Stra8	Nr2c2	Tmsb10	Pcbp1	Lmntd1	Pnisr	Pappa	Pigf	Papolb	Nqo2	Uqcc2
Gng12	Rmnd5a	Braf	Cnot4	Mrps25	Suclg1	1600020E01Rik	Tuba3b	Fhl5	Rasef	Atp6v1e2	Eif3b	Nme8	Rps10
Serbp1	Kdm3a	Mrps33	Nup205	Magi1	1700009C05Rik	Snrnp27	Ints13	Gm11924	Ptprd	Tmem247	Cops6	Crem	Ilrun
Eif2ak3	Mrpl35	Agk	Mtpn	Slc25a26	Pole4	Gmcl1	Fgfr1op2	Map3k7	Mpdz	Camkmt	Znhit1	Gdi2	Tcp11
Rmnd5a	Immt	Ssbp1	Trim24	Lrig1	Mrpl53	Aak1	Smco2	Mdn1	Psip1	Ppm1b	Ift22	Pfkfb3	Armc12
Kdm3a	Ptcd3	Tpk1	Ubn2	Suclg2	Bola3	Gfpt1	Ergic2	4933421O10Rik	Ccdc171	Plekhh2	Tmem120a	Prkcq	Srpk1
Mrpl35	Polr1a	Cul1	Luc7l2	Tmf1	Stambp	Cnbp	Tmtc1	Ube2j1	Bnc2	Thada	Tmem270	1700061F12Rik	Pim1
Immt	Mat2a	Ezh2	Hipk2	Foxp1	Nagk	Rpn1	Dennd5b	Spaca1	Adamtsl1	Cox7a2l	Eif4h	Camk1d	Zfand3
Ptcd3	Kcmf1	Pdia4	Parp12	Rybp	Zfp638	Eefsec	Amn1	Akirin2	Saxo1	Eml4	Rfc2	Optn	Dnah8
Polr1a	Tmsb10	Zfp398	Kdm7a	Shq1	Exoc6b	Mgll	Eloc	Cfap206	Plin2	Map4k3	Sbds	Fam107b	Rsph1
Mat2a	Suclg1	Malsu1	Mkrn1	Ppp4r2	Cct7	Chchd6	Ube2w	Smim8	Rps6	Morn2	Ran	Meig1	Rrp1
Kcmf1	Ctnna2	Tra2a	Ndufb2	Trnt1	Alms1	Txnrd3	Rpl7	Lingo2	Mllt3	Galm	Bri3bp	Bmi1	Agpat3
Tmsb10	Mthfd2	Stk31	Braf	Rad18	Snrpg	Nr2c2	Terf1	Aptx	Izumo3	Cyp1b1	Ubc	Cetn1	Pttg1ip
Suclg1	Tet3	Cycs	Mrps33	Gt(ROSA)26Sor	Tia1	Slc25a26	Tram1	Dnaja1	Ift74	Vit	Ccdc92	Snrpd1	Spatc1l
Zfp638	Zfp638	Hnrnpa2b1	Agk	Setd5	Pcbp1	Tmf1	Ncoa2	B4galt1	Eqtn	Dpy30	Denr	Riok3	Gstt4
Exoc6b	Exoc6b	Cbx3	Ssbp1	Brpf1	1600020E01Rik	Prok2	Arfgef1	Bag1	Fggy	Alk	Lrrc43	Cabyr	Ddt
Cct7	Cct7	Skap2	Tpk1	Emc3	Snrnp27	Rybp	Cspp1	Aqp7	9530080O11Rik	Clip4	Morn3	Rnf138	Tfam
Alms1	Egr4	Hibadh	Cul1	Brk1	Gmcl1	Ppp4r2	Cops5	Ubap2	Hook1	Plb1	Ppp1cc	Nol4	Ctnna3
Snrpg	Alms1	Tax1bp1	Ezh2	Syn2	Aak1	Arl8b	Ppp1r42	Dcaf12	Patj	Ift172	Ccdc63	Tpgs2	Cdh23
Gmcl1	Snrpg	Jazf1	Pdia4	Pparg	Gfpt1	Rad18	Vcpip1	Kif24	Usp1	Ppm1g	Erp29	Camk4	Hk1
Aak1	Tia1	Plekha8	Zfp398	Raf1	Cnbp	Thumpd3	Mybl1	Dctn3	Itgb3bp	Prr30	Rpl6	Fam53c	Cep85l
Nfu1	Pcbp1	Znrf2	Malsu1	Rpl32	Rpn1	Setd5	Rb1cc1	Vcp	Ube2u	Agbl5	Pebp1	Paip2	Pkib
Cnbp	Gmcl1	Lsm5	Tra2a	Ift122	Eefsec	Fancd2	Atp6v1h	Tesk1	Sgip1	Mapre3	Suds3	Spata24	Fam229b
Rpn1	Aak1	Avl9	Stk31	Tmcc1	Ruvbl1	Brk1	Rp1	Fam221b	Mier1	Dpysl5	Rplp0	Dnajc18	Snx3
Eefsec	Gfpt1	Herc3	Cycs	Zfand4	Sec61a1	Raf1	Rps20	Rnf38	Mroh7	Selenoi	Dynll1	Cystm1	Cdk16
Ruvbl1	Cnbp	Gng12	Hnrnpa2b1	Hnrnpf	Chchd6	Rpl32	Chchd7	Zcchc7	Dmrtb1	Itsn2	1700095B10Rik	Sh3rf2	Akap4
Sec61a1	Rpn1	Serbp1	Cbx3	Bms1	Txnrd3	Ift122	Penk	Exosc3	Lrp8	Pfn4	Srrd	Ppp2r2b	Zcchc13
Mcm2	Eefsec	Krcc1	Skap2	Adipor2	Chchd4	Tmcc1	Sdcbp	Ccdc180	Tut4	1700101O22Rik	Cntnap5b	Dpysl3	Satl1
Chchd6	Ruvbl1	Rmnd5a	Hibadh	Erc1	Lsm3	Zfand4	Nsmaf	Tdrd7	Osbpl9	Gm33037	Phlpp1	Fem1c	Tspan6
Iqsec1	Sec61a1	Chmp3	Tax1bp1	Wnk1	Nr2c2	Hnrnpf	Rab2a	Ncbp1	Ttc39a	Pum2	Clasp1	Ap3s1	Tmsb15a
Xpc	Mgll	Kdm3a	Jazf1	Kdm5a	Slc25a26	Bms1	Virma	Coro2a	Rnf11	Laptm4a	R3hdm1	Pudp	Tex13a
Lsm3	Mcm2	Mrpl35	Plekha8	Cecr2	Tafa1	Dcp1b	Tmem67	Tgfbr1	Faf1	Nt5c1b	Yod1	Rps14	Vsig1
Ccdc174	Chchd6	Immt	Lsm5	M6pr	Tmf1	Wnt5b	Runx1t1	Stx17	Agbl4	Smc6	Lemd1	Csnk1a1	4933415F23Rik
Fgd5	Txnrd3	Ptcd3	Avl9	Phc1	Uba3	Erc1	Pnisr	Tmeff1	Spata6	Lpin1	Rabif	St8sia3os	1700019D03Rik
Nr2c2	Iqsec1	Polr1a	Herc3	Rimklb	Rybp	Wnk1	Ufl1	Ppp3r2	Pdzk1ip1	Odc1	Glrx2	Stard6	1700019A02Rik
9530026P05Rik	Chchd4	St3gal5	Gng12	Emg1	Ppp4r2	Ccdc77	Epha7	Cylc2	Tex38	Itgb1bp1	Rgsl1	Mbd2	Cd55b
Magi1	Lsm3	Mat2a	Serbp1	Phb2	Trnt1	Kdm5a	Mdn1	Smc2	Atpaf1	Ywhaq	Glul	Rpl17	Gm10138
Slc25a26	Fgd5	Kcmf1	Krcc1	Grcc10	Arl8b	Cecr2	Ube2j1	Toporsl	Nsun4	Dcdc2c	Acbd6	Cmtm2b	4930518J20Rik
Suclg2	Nr2c2	Tmsb10	Rmnd5a	Cops7a	Rad18	Rimklb	Rngtt	Nipsnap3a	Uqcrh	Allc	Cep350	Cmtm2a	1700034H15Rik
Tmf1	Magi1	Pole4	Chmp3	Chd4	Setd5	Slc2a3	Spaca1	Fsd1l	Lurap1	Rps7	Tor1aip1	Ccdc113	H2al2a
Foxp1	Slc25a26	M1ap	Kdm3a	Gapdh	Emc3	Lpcat3	Akirin2	Fktn	Pomgnt1	Acp1	Ralgps2	Arl2bp	Fam166a
Rybp	Suclg2	Mthfd2	Mrpl35	Ncapd2	Fancd2	Cdca3	Cfap206	Klf4	Pik3r3	Sh3yl1	Tex35	Herpud1	1700001O22Rik
Shq1	Tmf1	Mob1a	Immt	Mrpl51	Brk1	Cops7a	Smim8	Actl7b	Nasp	Bcap29	Ankrd45	Mt1	4930527E20Rik
Ppp4r2	Foxp1	Tet3	Ptcd3	Tuba3a	Raf1	Acrbp	Gm12374	Actl7a	Ccdc163	4933406C10Rik	Prdx6	Aktip	1110008P14Rik
Pdzrn3	Rybp	Tex261	Mat2a	Ndufa9	Rpl32	Chd4	Topors	Txndc8	Tesk2	Efcab10	Kifap3	Rbl2	Ccdc173
Itpr1	Shq1	Paip2b	Kcmf1	Rad51ap1	Ift122	Iffo1	Dnaja1	Lpar1	Rps8	Hdac9	Ccdc181	Tent4b	Prdx6b
Rad18	Ppp4r2	Zfp638	Tmsb10	Fkbp4	Tmcc1	Ncapd2	Bag1	Hsdl2	Kif2c	Prps1l1	Dcaf6	Rnaseh2a	Tmco5
Thumpd3	Pdzrn3	Exoc6b	Suclg1	Ybx3	Zfand4	Mrpl51	Ubap2	Zfp37	Armh1	Snx13	Mpc2	Syce2	AA467197
Setd5	Itpr1	Cct7	Pole4	Lrp6	Hnrnpf	Tuba3a	Dcaf12	Cdc26	Tmem53	Lrrc72	Adcy10	Dnajb1	1700020A23Rik
Emc3	Rad18	Alms1	M1ap	Borcs5	Bms1	Ndufa9	Kif24	Wdr31	Rnf220	Crppa	Mael	Ndufb7	1700037H04Rik
Brk1	Setd5	Fam136a	Mrpl53	Dusp16	Erc1	Gm10010	Dctn3	Bspry	Klf17	Dgkb	Uck2	Ttc29	4930556L07Rik
Syn2	Brk1	Snrpg	Dctn1	Wbp11	Wnk1	Fkbp4	Vcp	Pole3	Svbp	Gm34809	Tmco1	Pard6a	1700003F12Rik
Raf1	Raf1	Tia1	Mob1a	Strap	Ccdc77	Gm10069	Rusc2	Atp6v1g1	Ybx1	Arl4a	Spata46	Pmfbp1	Tmem189
Rpl32	Rpl32	Pcbp1	Bola3	Plekha5	Kdm5a	Ybx3	Tesk1	Tex48	Ccdc30	Ifrd1	Cfap126	Hydin	1700021F07Rik
Tmcc1	Tmcc1	Snrnp27	Tet3	Aebp2	Cecr2	Pbp2	Tln1	8030451A03Rik	Slfnl1	Immp2l	Atp1a4	Bco1	Cypt12
Zfand4	Zfand4	Gmcl1	Tex261	Recql	Rimklb	Atf7ip	Rnf38	Cdk5rap2	Tmco2	Dnajb9	Wdr64	Hsbp1	1700034I23Rik
Hnrnpf	Hnrnpf	Aak1	Paip2b	C2cd5	Slc2a3	Wbp11	Gm12462	Rasef	Rlf	Pnpla8	Cep170	Osgin1	Lelp1
Ret	Bms1	Nfu1	Zfp638	Etnk1	Lpcat3	Strap	Zcchc7	Ptprd	Ppt1	G2e3	Desi2	Dnaaf1	4930406D18Rik
Bms1	Ankrd26	Gfpt1	Exoc6b	Kras	Emg1	Plekha5	Zbtb5	Mpdz	Ndufs5	Scfd1	Efcab2	Cox4i1	1700013F07Rik
Cacna1c	Cacna1c	Cnbp	Cct7	Tuba3b	Phb2	Aebp2	Exosc3	Psip1	Akirin1	Arhgap5	Ahctf1	Trappc2l	Tmem56
Adipor2	Adipor2	Hmces	Alms1	Ints13	Mlf2	C2cd5	Ccdc180	Ccdc171	Mycbp	Akap6	H3f3a	Rpl13	H2afz
Erc1	Erc1	Rpn1	Fam136a	Fgfr1op2	Cops7a	Etnk1	Tdrd7	Bnc2	Mtf1	Cfl2	Enah	Spata33	4930503B20Rik
Wnk1	Wnk1	Eefsec	Snrpg	Med21	Chd4	Kras	Ncbp1	Sh3gl2	Dnali1	Baz1a	Ccdc185	Ccsap	Gm11837
Kdm5a	Kdm5a	Ruvbl1	Tia1	Stk38l	Ncapd2	Lmntd1	Trim14	Saxo1	Oscp1	Psma6	Spata17	Gnpat	1700009N14Rik
Cecr2	Cecr2	Sec61a1	Snrnp27	Ppfibp1	Mrpl51	Tuba3b	Tex10	Rps6	Sh3d21	Aldoart2	Ube2d2b	4930567H12Rik	1110017D15Rik
Atp6v1e1	Mical3	Mgll	Gmcl1	Ergic2	Tuba3a	Ints13	Ppp3r2	Izumo3	Thrap3	Ttc6	Lpcat2b	Ccdc7a	Fam214b
M6pr	M6pr	Mcm2	Aak1	Caprin2	Ndufa9	Fgfr1op2	Cylc2	Gm12648	Tekt2	Sec23a	Lrrc8b	Ccdc7b	Gm11213
Rimklb	Rimklb	Chchd6	Nfu1	Eloc	Gm10010	Ccdc91	Smc2	Caap1	Zmym4	Togaram1	Nudt9	Iqcm	Aldoart1
Emg1	Slc2a3	Txnrd3	Gfpt1	Stau2	Fkbp4	Ergic2	Toporsl	Ift74	Hmgb4	Rps29	Cops4	Ppp1r11	Saxo1os
Phb2	Emg1	Iqsec1	Cnbp	Rpl7	Gm10069	Tmtc1	Fsd1l	Lrrc19	Azin2	Dmac2l	Anxa3	Abcf1	4921539E11Rik
Grcc10	Phb2	Lsm3	Hmces	Terf1	Ybx3	Caprin2	Fktn	Eqtn	Ak2	Atl1	Cdkl2	Cchcr1	Nrd1
Cops7a	Grcc10	Nr2c2	Rpn1	Ncoa2	Lrp6	Dennd5b	Tmem38b	Junos	1700086P04Rik	Actr10	Cabs1	Aif1	1700042G07Rik
Chd4	P3h3	Mrps25	Eefsec	Arfgef1	Atf7ip	Amn1	Rad23b	Fggy	Rnf19b	Tomm20l	Spink2	Bag6	Frg2f1
Gapdh	Cops7a	Magi1	Sec61a1	Cspp1	Wbp11	Eloc	Actl7b	Hook1	Bsdc1	Ccdc175	Arl9	Csnk2b	1110065P20Rik
Ncapd2	Chd4	Slc25a26	Mcm2	Cops5	Strap	Ube2w	Ptbp3	Patj	Tssk3	Rtn1	Pdcl2	Ly6g6c	Gm12970
Mrpl51	Gapdh	Suclg2	4933427D06Rik	Vcpip1	Plekha5	Rpl7	Inip	Usp1	Fam229a	Lrrc9	Spata18	Hspa1l	Atpif1
Tuba3a	Ncapd2	Tmf1	Chchd6	Mybl1	Aebp2	Terf1	Zfp37	Itgb3bp	Kpna6	Ppm1a	Dcun1d4	Nelfe	1700037C06Rik
Cd9	Mrpl51	Mitf	Txnrd3	Rb1cc1	C2cd5	Ncoa2	Wdr31	Efcab7	Rcc1	Hspa2	Slain2	Fkbpl	1700013G24Rik
Ndufa9	Tuba3a	Foxp1	Iqsec1	Atp6v1h	Etnk1	Arfgef1	Bspry	Ube2u	Eya3	Gphn	Ube2k	Rps18	AI507597
Ccnd2	Cd9	Rybp	Nup210	Tcea1	Kras	Cspp1	Pole3	Pde4b	Fam76a	Rad51b	Rpl9	Ggnbp1	Tprgl
Fkbp4	Ndufa9	Shq1	Lsm3	Mrpl15	Tuba3b	Cops5	Atp6v1g1	Sgip1	Wdtc1	Dcaf5	Pi4k2b	Uqcc2	1700015F17Rik
Ybx3	Ccnd2	Ppp4r2	Ccdc174	Tgs1	Ints13	Mcmdc2	Tex48	Mier1	Arid1a	Susd6	Rab28	Rps10	1700001C02Rik
Etv6	Fkbp4	Trnt1	Nr2c2	Rps20	Fgfr1op2	Vcpip1	Cdk5rap2	Ttc4	Ubxn11	Srsf5	Lyar	Ilrun	Gm9970
Lrp6	Gabarapl1	Rad18	Mrps25	Chchd7	Med21	Mybl1	Megf9	Mroh7	Catsper4	Synj2bp	Afap1	Tcp11	1700025M24Rik
Gsg1	Ybx3	Setd5	Magi1	Rab2a	Ccdc91	Rb1cc1	Rasef	Yipf1	Mtfr1l	Sipa1l1	Grk4	Armc12	Thegl
Atf7ip	Etv6	Emc3	Suclg2	Ccne2	Ergic2	Atp6v1h	Psip1	Dmrtb1	Stpg1	Dpf3	Fam193a	Srpk1	1700013M08Rik
Wbp11	Lrp6	Fancd2	Tmf1	Ints8	Tmtc1	Tcea1	Ccdc171	1700047F07Rik	Pithd1	Rbm25	Rnf4	Pim1	1700016H13Rik
Strap	Gsg1	Brk1	Mitf	Virma	Caprin2	Rp1	Cntln	Lrp8	Rpl11	Psen1	Maea	Zfand3	1700034G24Rik
Plekha5	Atf7ip	Mkrn2	Foxp1	Rad54b	Dennd5b	Rps20	Dennd4c	Tut4	Luzp1	Bbof1	Osbp2	Btbd9	1700008B11Rik
C2cd5	Wbp11	Raf1	Rybp	Cpne3	Amn1	Ubxn2b	Rps6	Osbpl9	Kdm1a	Arel1	Ankrd36	Dnah8	Nupr1l
Etnk1	Strap	Rpl32	Ppp4r2	Rmdn1	Resf1	Sdcbp	Gm12648	Ttc39a	Eif4g3	Fcf1	Pgam2	Rsph1	Wbscr25
Kras	Plekha5	Tmcc1	Trnt1	Wwp1	Tmem70	Rab2a	Ift74	Rnf11	1700095J12Rik	Ylpm1	Ppia	Rrp1	1700001J03Rik
Tuba3b	C2cd5	Zfand4	Rad18	Ccnc	Eloc	Ints8	Hook1	Faf1	Kif17	Acyp1	Sun3	Agpat3	Fam71f2
Fgfr1op2	Etnk1	Hnrnpf	Setd5	Pnisr	Ube2w	Dpy19l4	Usp1	Agbl4	Camk2n1	Tmed10	Sec61g	Ube2g2	1700012A03Rik
Med21	Kras	Bms1	Brpf1	Coq3	Rpl7	Virma	Atg4c	Spata6	Vwa5b1	Ttll5	Fam161a	Pttg1ip	1700074P13Rik
Stk38l	Tuba3b	Ankrd26	Emc3	Mms22l	Terf1	Rad54b	Itgb3bp	Pdzk1ip1	Micos10	Ift43	1700061J23Rik	Spatc1l	Mpp6
Ppfibp1	Fgfr1op2	Cacna1c	Brk1	Ufl1	Ncoa2	Tmem67	Efcab7	Tex38	Capzb	Angel1	1700030C12Rik	Gstt4	1700003E16Rik
Ccdc91	Med21	Adipor2	Vhl	Map3k7	Arfgef1	Ccnc	Ube2u	Atpaf1	Mrto4	Lrrc74a	Gm12665	Tfam	H1fx
Ergic2	Stk38l	Erc1	Raf1	Bach2	Cspp1	Usp45	Usp24	Nsun4	Ubr4	Tmem63c	Psme4	Ctnna3	1700031F10Rik
Ipo8	Ppfibp1	Wnk1	Rpl32	Casp8ap2	Cops5	Pnisr	Ttc4	Uqcrh	Sdhb	Noxred1	Dnajc9	Hk1	BC048671
Caprin2	Ccdc91	Kdm5a	Tmcc1	Mdn1	Mcmdc2	Ufl1	Dmrtb1	Lurap1	Spata21	Nrxn3	Saysd1	Cep85l	Gm15756
Sinhcaf	Ergic2	Cecr2	Zfand4	Rngtt	Vcpip1	Map3k7	Tut4	Pomgnt1	Efhd2	Cep128	Rtraf	Pkib	4922502D21Rik
Dennd5b	Tmtc1	Atp6v1e1	Hnrnpf	Akirin2	Mybl1	Casp8ap2	Osbpl9	Pik3r3	Fhad1	Galc	Rpl15	Fam229b	1700034J05Rik
Amn1	Caprin2	Mical3	Bms1	Orc3	Rb1cc1	Mdn1	Eps15	Gpbp1l1	Prdm2	Spata7	Ngly1	Cep57l1	1700095K22Rik
Resf1	Sinhcaf	Rimklb	Ankrd26	Rars2	Atp6v1h	Ube2j1	Cdkn2c	Nasp	Zfp933	Zc3h14	Pxk	Snx3	Irgc1
Eloc	Dennd5b	Lpcat3	Cacna1c	Zfp292	Tcea1	Rngtt	Faf1	Tesk2	Slc25a33	Calm1	Ddhd1	Cdk16	Catsperg1
Ube2w	Resf1	Emg1	Adipor2	Ndufb6	Tgs1	Akirin2	Agbl4	Rps8	Spsb1	Rps6ka5	Cdkn3	Rp2	Pmis2
Stau2	Jph1	Phb2	Erc1	Dnaja1	Rps20	Orc3	Spata6	Armh1	Slc2a5	Trip11	Tppp2	Akap4	Gpi1
Rpl7	Eloc	Grcc10	Wnk1	Smu1	Ubxn2b	Rars2	Stil	Tmem53	Rere	Atxn3	Rpgrip1	Asb9	1700028J19Rik
Terf1	Ube2w	Cdca3	Kdm5a	Bag1	Sdcbp	Cfap206	Uqcrh	Rnf220	Park7	Ubr7	Pabpn1	Prdx4	Gm15517
Tram1	Stau2	P3h3	Cecr2	Nfx1	Rab2a	Smim8	Pomgnt1	Eri3	Camta1	Cox8c	Dhrs1	1700003E24Rik	Fam71e1
Ncoa2	Rpl7	Mlf2	Atp6v1e1	Ubap2	Plekhf2	Zfp292	Pik3r3	Cdc20	Acot7	Gm29508	Gzmn	Zcchc13	Gm45441
Arfgef1	Terf1	Cops7a	M6pr	Ubap1	Ints8	Topors	Mast2	Cfap57	Chd5	Fam181a	Atp8a2	Tspan6	Gm9999
Cspp1	Ncoa2	Chd4	Rimklb	Kif24	Dpy19l4	Ndufb6	Gpbp1l1	Svbp	Ccdc27	Otub2	Mipep	Tmsb15a	1700015G11Rik
Cops5	Arfgef1	Gapdh	Lpcat3	Vcp	Virma	Dnaja1	Nasp	Ybx1	Actrt2	Clmn	1700109G14Rik	Tex13a	C230038L03Rik
Sgk3	Cspp1	Ncapd2	Emg1	Unc13b	Tmem67	Bag1	Rps8	Ccdc30	Mmel1	4930408O17Rik	4930556J02Rik	Vsig1	Gm5901
Vcpip1	Cops5	Mrpl51	Phb2	Hint2	Ggh	Nfx1	Armh1	Scmh1	Morn1	Atg2b	Prss55	Arhgef6	4930571K23Rik
Pcmtd1	Sgk3	Tuba3a	Grcc10	Reck	Ccnc	Ube2r2	Tmem53	Nfyc	Mrpl20	Papola	Prss51	4933415F23Rik	Ccdc189
St18	Vcpip1	Ndufa9	Mlf2	Rnf38	Pnisr	Ubap2	Rnf220	Tmco2	Ttll10	Ccnk	Prss52	4930403P22Rik	1700120K04Rik
Rb1cc1	Pcmtd1	Rad51ap1	Cops7a	Zcchc7	Coq3	Ubap1	Eri3	Rlf	Nrxn1	Ppp2r5c	Cdca2	1700019D03Rik	1700029B22Rik
Atp6v1h	Rb1cc1	Fkbp4	Chd4	Dcaf10	Mms22l	Kif24	Atp6v0b	Ppt1	Gtf2a1l	Hsp90aa1	Slc25a37	Cd55b	Acte1
Tcea1	Atp6v1h	Ybx3	Gapdh	Tdrd7	Ufl1	Fam219a	Cdc20	Ndufs5	Ston1	Ankrd9	R3hcc1	1700019P21Rik	Gm15350
Mrpl15	Tcea1	Etv6	Mrpl51	Anp32b	Map3k7	Vcp	Cfap57	Akirin1	Calm2	Tnfaip2	Pebp4	Gm10138	1700029H14Rik
Tgs1	Lypla1	Lrp6	Tuba3a	Tgfbr1	Casp8ap2	Unc13b	Svbp	Mycbp	Stpg4	Eif5	Nudt18	4930518J20Rik	BB014433
Rps20	Mrpl15	Atf7ip	Ndufa9	Erp44	Mdn1	Tesk1	Ybx1	Mtf1	Cript	Bag5	Sucla2	1700016C15Rik	Adam3
Sdcbp	Tgs1	Wbp11	Rad51ap1	Tex10	Ube2j1	Reck	Ccdc30	Dnali1	Pigf	Atp5mpl	Tpt1	1700034H15Rik	Proscos
Rab2a	Rps20	Strap	Fkbp4	Tmeff1	Rngtt	Rnf38	Zmynd12	Oscp1	Atp6v1e2	Tdrd9	Serp2	H2al2a	1700011L22Rik
Chd7	Sdcbp	Plekha5	Ybx3	Rnf20	Akirin2	Zcchc7	Scmh1	Sh3d21	Tmem247	Clba1	Dnajc15	1700092C17Rik	Gm10638
Plekhf2	Nsmaf	C2cd5	Lrp6	Smc2	Orc3	Dcaf10	Rlf	Thrap3	Camkmt	Tex22	Dgkh	Fam166a	4933402J07Rik
Ints8	Rab2a	Etnk1	Dusp16	Rad23b	Rars2	Ccdc180	Ndufs5	Tekt2	Ppm1b	Rapgef5	Gm41225	1700001O22Rik	Gm20163
Esrp1	Chd7	Kras	Atf7ip	Tmem245	Cfap206	Tdrd7	Mycbp	Zmym4	Plekhh2	Naca	Pcdh9	4930527E20Rik	1700030J22Rik
Virma	Plekhf2	Tuba3b	Wbp11	Ecpas	Smim8	Ncbp1	Mtf1	Hmgb4	Thada	Baz2a	Spertl	1110008P14Rik	6430548M08Rik
Rmdn1	Ints8	Ints13	Strap	Shoc1	Zfp292	Anp32b	Cdca8	Azin2	Eml4	Rnf41	Ndfip2	Tmco5	1700018B08Rik
Wwp1	Esrp1	Fgfr1op2	Plekha5	Ptbp3	Topors	Tgfbr1	Gnl2	Ak2	Map4k3	Rpl41	Gpc5	AA467197	1700012B09Rik
Pnisr	Virma	Med21	Aebp2	Fkbp15	Ndufb6	Stx17	Dnali1	1700086P04Rik	Cdkl4	Rps26	Dzip1	1700020A23Rik	Cypt4
Mms22l	Wwp1	Stk38l	Recql	Slc31a1	Dnaja1	Erp44	Meaf6	Rnf19b	Morn2	Celf5	Ipo5	1700037H04Rik	4930448E22Rik
Map3k7	Pnisr	Ppfibp1	Cmas	Pole3	Smu1	Invs	Oscp1	Bsdc1	Srsf7	Smim24	Tm9sf2	4930556L07Rik	Gm5617
Bach2	Mms22l	Mrps35	C2cd5	Atp6v1g1	Bag1	Tex10	Thrap3	Tssk3	Galm	Mrpl54	Fgf14	1700003F12Rik	1110032A03Rik
Casp8ap2	Map3k7	Ergic2	Etnk1	Megf9	Nfx1	Rnf20	Tekt2	Fam229a	Rmdn2	Eef2	Rps24	Trp53rkb	Iqcf4
Mdn1	Bach2	Caprin2	Kras	Kdm4c	Ube2r2	Ppp3r2	Ago3	Hdac1	Vit	Thop1	4930428N03Rik	Tmem189	BC048562
Ube2j1	Casp8ap2	Sinhcaf	Tuba3b	Ttc39b	Ubap2	Smc2	Zmym4	Kpna6	Nlrc4	Lmnb2	Selenok	1700021F07Rik	Cdk19os
Pnrc1	Mdn1	Dennd5b	Fgfr1op2	Psip1	Ubap1	Fsd1l	Sfpq	Khdrbs1	Dpy30	Oaz1	Prkcd	Atp5e	Gm19395
Rngtt	Ankrd6	Jph1	Tm7sf3	Ccdc171	Kif24	Fktn	Ak2	Pum1	Alk	Csnk1g2	Spcs1	1700008P02Rik	Pldi
Akirin2	Rragd	Eloc	Med21	Bnc2	Fam219a	Tmem38b	Rnf19b	Eya3	Clip4	Abhd17a	Phf7	Cypt12	1700009J07Rik
Orc3	Ube2j1	Ube2w	Stk38l	Cntln	Dctn3	Rad23b	S100pbp	Fam76a	Plb1	Rexo1	Dph3	1700034I23Rik	Theg
Zfp292	Pnrc1	Stau2	Ppfibp1	Haus6	Vcp	Ecpas	Rbbp4	Arid1a	Babam2	Atp8b3	Fam170b	1700052H01Rik	1700020G17Rik
Topors	Rngtt	Rpl7	Mrps35	Dennd4c	Unc13b	Shoc1	Zbtb8os	Ubxn11	Ift172	Mex3d	Lrrc18	Lelp1	Kcnmb4os1
Ndufb6	Akirin2	Tram1	Ergic2	Rps6	Tesk1	Ptbp3	Fam229a	Catsper4	Ppm1g	Reep6	Ccser2	4930442L01Rik	4921536K21Rik
Dnaja1	Zfp292	Ncoa2	Caprin2	Focad	Clta	Zfp37	Hdac1	Stmn1	Prr30	Pcsk4	Ghitm	4930406D18Rik	4930505A04Rik
Bag1	Topors	Arfgef1	Dennd5b	Cdkn2a	Rnf38	Wdr31	Eif3i	Mtfr1l	Agbl5	Rps15	Dydc2	1700013F07Rik	4930403D09Rik
Ube2r2	Ndufb6	Cspp1	Eloc	Elavl2	Zcchc7	Pole3	Tmem39b	Stpg1	Mapre3	Gpx4	Calr3	Tmem56	BC049762
Ubap2	Dnaja1	Vcpip1	Ube2w	Plaa	Dcaf10	Atp6v1g1	Khdrbs1	Srsf10	Dpysl5	Rnf126	Use1	H2afz	2810408A11Rik
Ubap1	Bag1	Pcmtd1	Stau2	Ift74	Tdrd7	Cdk5rap2	Ptp4a2	Rpl11	Cib4	Bsg	Dda1	4930503B20Rik	4930544D05Rik
Kif24	Ube2r2	Rb1cc1	Rpl7	Mysm1	Ncbp1	Megf9	Pef1	Hnrnpr	Ncoa1	Cdc34	Pgls	1700012D16Rik	1700016K19Rik
Vcp	Ubap2	Atp6v1h	Tram1	Hook1	Anp32b	Kdm4c	Snrnp40	Luzp1	Itsn2	Akap8l	Rpl18a	Gm11837	1700020L24Rik
Unc13b	Ubap1	Tcea1	Ncoa2	Usp1	Tgfbr1	Zdhhc21	Pum1	Kdm1a	Fam228b	Actl9	Ccdc124	1700009N14Rik	Dgkeos
Clta	Kif24	Lypla1	Arfgef1	Itgb3bp	Sec61b	Ttc39b	Srsf4	Eif4g3	Pfn4	Rps28	Iqcn	1110017D15Rik	Atp5g1
Rnf38	Vcp	Mrpl15	Cspp1	Jak1	Stx17	Snapc3	Taf12	1700095J12Rik	Gm32442	Ndufa7	Jund	Fam205c	Gm11634
Melk	Unc13b	Tgs1	Cops5	Mier1	Erp44	Psip1	Rcc1	Kif17	1700101O22Rik	Cd320	Lsm4	Fam214b	March10
Zcchc7	Clta	Rps20	Vcpip1	Usp24	Tex10	Ccdc171	Phactr4	Mul1	Gm32828	Fhl4	Isyna1	Gm11213	Atp5h
Fbxo10	Rnf38	Plag1	Pcmtd1	Ttc4	Rnf20	Cntln	Dnajc8	Camk2n1	Gm33037	Rfx4	Tssk6	Aldoart1	St6galnac2.1
Shb	Zcchc7	Rab2a	Rb1cc1	Ssbp3	Ppp3r2	Haus6	Fam76a	Vwa5b1	Ldah	Eid3	Ndufa13	Saxo1os	Gm4419
Tdrd7	Tdrd7	Ccne2	Atp6v1h	Cyb5rl	Smc2	Dennd4c	Ahdc1	Otud3	Pum2	Hsp90b1	1700125H03Rik	Tctex1d1	Gm7008
Ncbp1	Ncbp1	Ints8	Tcea1	Tmem59	Fsd1l	Rps6	Wdtc1	Micos10	Laptm4a	Dram1	Psd3	4921539E11Rik	1700031P21Rik
Anp32b	Anp32b	Dpy19l4	Lypla1	Lrrc42	Fktn	Gm12648	Nudc	Capzb	Nt5c1b	Chpt1	Mfap3l	Lexm	Gm47645
Tgfbr1	Tgfbr1	Esrp1	Mrpl15	Magoh	Tmem38b	Caap1	Ubxn11	Mrto4	Smc6	Arl1	Spata4	Nrd1	1700001K19Rik
Sec61b	Sec61b	Virma	Tgs1	Zyg11b	Rad23b	Ift74	Cep85	Ubr4	Nbas	Slc25a3	Acsl1	1700042G07Rik	Tes3-ps
Erp44	Erp44	Rad54b	Rps20	Tut4	Tmem245	Mysm1	Pafah2	Sdhb	Lpin1	Ccdc38	Saraf	1700021J08Rik	Gm2762
Tex10	Tex10	Rmdn1	Plag1	Prpf38a	Ecpas	Hook1	Stmn1	Spata21	Odc1	Usp44	Letm2	1110065P20Rik	BC048507
Rnf20	Rnf20	Wwp1	Chchd7	Orc1	Shoc1	Usp1	Mtfr1l	Efhd2	Itgb1bp1	Metap2	Adam32	Gm12970	1700001L19Rik
Smc2	Smc2	Usp45	Rab2a	Zfyve9	Ptbp3	Dock7	Maco1	Fhad1	Ywhaq	Fgd6	Adam5	1700037C06Rik	Col4a3bp
Abca1	Abca1	Pnisr	Ccne2	Osbpl9	Zfp37	Atg4c	Rsrp1	Prdm2	Dcdc2c	Ndufa12	Gpat4	1700013G24Rik	1700029F12Rik
Slc44a1	Fsd1l	Mms22l	Ints8	Eps15	Wdr31	Itgb3bp	Srrm1	Zfp933	Allc	Cep83	Polb	AI507597	1700024P04Rik
Fsd1l	Zfp462	Ufl1	Dpy19l4	Rnf11	Pole3	Efcab7	1700029M20Rik	Mad2l2	Rps7	Ube2n	Vdac3	Tprgl	1700003P14Rik
Zfp462	Rad23b	Map3k7	Virma	Faf1	Atp6v1g1	Ube2u	Srsf10	Kif1b	Acp1	Nudt4	Ccdc70	1700015F17Rik	1700024G13Rik
Rad23b	Elp1	Bach2	Rad54b	Agbl4	Cdk5rap2	Mier1	Rpl11	Slc25a33	Sh3yl1	Btg1	Defb33	4930584F24Rik	Samd4
Elp1	Tmem245	Casp8ap2	Cpne3	Spata6	Megf9	Slc35d1	Hnrnpr	Slc2a5	4933406C10Rik	Ccer1	Kbtbd11	1700001C02Rik	Gm49336
Tmem245	Epb41l4b	Mdn1	Rmdn1	Cmpk1	Kdm4c	Usp24	Kdm1a	Rere	Atxn7l1	Gm10754	Upf3a	Gm9970	Spert
Epb41l4b	Ecpas	Rngtt	Wwp1	Efcab14	Zdhhc21	Ttc4	Usp48	Park7	Efcab10	Cep290	Rasa3	1700025M24Rik	Gm10076
Ecpas	Ptbp3	Akirin2	Ccnc	Atpaf1	Psip1	Tmem59	Eif4g3	Camta1	Hdac9	Mgat4c	Spaca7	C530008M17Rik	March11
Shoc1	Pole3	Orc3	Usp45	Uqcrh	Ccdc171	Ndc1	Mul1	Acot7	Prps1l1	Lrriq1	Cdc14b	Thegl	Gm41300
Ptbp3	Atp6v1g1	Rars2	Pnisr	Lrrc41	Cntln	Dmrtb1	Camk2n1	Chd5	Snx13	Tmtc2	Habp4	1700017L05Rik	4930449C09Rik
Snx30	Cdk5rap2	Zfp292	Coq3	Pik3r3	Haus6	Zyg11b	Micos10	Ccdc27	Lrrc72	Ppfia2	Aopep	Gm16226	Gm6569
Pole3	Tle1	Topors	Mms22l	Mast2	Dennd4c	Tut4	Capzb	Actrt2	Crppa	Lin7a	Isca1	1700013M08Rik	Cyhr1
Atp6v1g1	Ptprd	Ndufb6	Ufl1	Gpbp1l1	Rps6	Osbpl9	Mrto4	Mmel1	Dgkb	Glipr1l1	Agtpbp1	1700016H13Rik	Tex33
Cdk5rap2	Mpdz	Dnaja1	Map3k7	Nasp	Gm12648	Eps15	Ubr4	Rer1	Arl4a	Atxn7l3b	Kif27	1700034G24Rik	1700001L05Rik
Tle1	Nfib	Smu1	Casp8ap2	Akr1a1	Caap1	Rnf11	Sdhb	Morn1	Ifrd1	Cct2	Gkap1	1700008B11Rik	5031439G07Rik
Ptprd	Psip1	Bag1	Mdn1	Prdx1	Plaa	Faf1	Spen	Cfap74	Immp2l	Yeats4	Pfn3	4930572K03Rik	H1fnt
Mpdz	Ccdc171	Nfx1	Rngtt	Tesk2	Ift74	Agbl4	Plekhm2	Mrpl20	Pnpla8	Mdm2	Rnf44	Nupr1l	1700037C18Rik
Nfib	Bnc2	Ubap2	Akirin2	Zswim5	Mysm1	Spata6	Fhad1	Ccnl2	G2e3	Mdm1	Nup153	Wbscr25	Gm5767
Zdhhc21	Cntln	Ubap1	Orc3	Eif2b3	Hook1	Stil	Prdm2	Aurkaip1	Scfd1	Grip1	Fam8a1	1700001J03Rik	2610318N02Rik
Psip1	Haus6	Kif24	Rars2	Rps8	Patj	Efcab14	Mad2l2	Ttll10	Nubpl	Tmbim4	Cap2	Fam71f2	Tssk1
Ccdc171	Dennd4c	Vcp	Smim8	Rnf220	Usp1	Atpaf1	Mtor	Nrxn1	Arhgap5	Hmga2	Ranbp9	1700012A03Rik	0610012G03Rik
Bnc2	Rps6	Unc13b	Zfp292	Eri3	Dock7	Uqcrh	Tardbp	Gtf2a1l	Gm35239	Srgap1	Phactr1	1700074P13Rik	Tctex1d2
Cntln	Mllt3	Reck	Topors	Atp6v0b	Itgb3bp	Pik3r3	Pex14	Ppp1r21	Akap6	Usp15	Cage1	Mpp6	Gm15564
Haus6	Focad	Clta	Ndufb6	Ebna1bp2	Efcab7	Mast2	Kif1b	Calm2	Npas3	Tafa2	Cdyl	4921507P07Rik	4930547E14Rik
Dennd4c	Cdkn2a	Rnf38	Dnaja1	Svbp	Ube2u	Gpbp1l1	Slc25a33	Stpg4	Eapp	Slc16a7	Fam217a	Tex37	Gm33912
Rps6	Elavl2	Melk	Smu1	Ybx1	Jak1	Nasp	Slc2a5	Cript	Cfl2	Dctn2	Serpinb6a	1700003E16Rik	4930453N24Rik
Slc24a2	Plaa	Zcchc7	Bag1	Ppih	Mier1	Prdx1	Rere	Pigf	Baz1a	Nemp1	Nqo2	H1fx	4930570E03Rik
Mllt3	Ift74	Dcaf10	Nfx1	Foxj3	Slc35d1	Ccdc163	Park7	Atp6v1e2	Psma6	Ptdss1	Nme8	1700031F10Rik	Atp5o
Focad	Mysm1	Tdrd7	Ubap2	Scmh1	Usp24	Rps8	Camta1	Tmem247	Aldoart2	Sdc2	Arhgap12	BC048671	Fam243
Cdkn2a	Hook1	Ncbp1	Ubap1	Nfyc	Ttc4	Eri3	Acot7	Camkmt	Ttc6	Cpq	Lyzl1	Gm15756	Tcp10a
Elavl2	Usp1	Anp32b	Kif24	Smap2	Tmem59	Atp6v0b	Rpl22	Ppm1b	Togaram1	Mtdh	Crem	1810044D09Rik	1700010I14Rik
Caap1	Dock7	Tgfbr1	Rpp25l	Rlf	Magoh	Cdc20	Morn1	Thada	Mdga2	Rpl30	Gdi2	1700049E22Rik	Tcp10c
Plaa	Jak1	Sec61b	Dctn3	Macf1	Zyg11b	Cfap57	Cfap74	Cox7a2l	Rps29	Vps13b	Prkcq	4922502D21Rik	Tcte2
Ift74	Sgip1	Erp44	Vcp	Ndufs5	Tut4	Ybx1	Gnb1	Eml4	Dmac2l	Cox6c	1700061F12Rik	BC049715	Gm3417
Mysm1	Mier1	Tex10	Unc13b	Akirin1	Zfyve9	Ccdc30	Cdk11b	Map4k3	Atl1	Rgs22	Camk1d	4930579D09Rik	Itpr3os
Jun	Usp24	Tmeff1	Hint2	Mycbp	Osbpl9	Foxj3	Mrpl20	Cdkl4	Actr10	Rnf19a	Fam107b	1700034J05Rik	AC166172.1
Hook1	Dhcr24	Rnf20	Reck	Rragc	Eps15	Scmh1	Ccnl2	Arhgef33	Psma3	Pabpc1	Meig1	1700095K22Rik	March2
Tm2d1	Ssbp3	Smc2	Clta	Sf3a3	Rnf11	Nfyc	Aurkaip1	Morn2	Tomm20l	Ywhaz	Commd3	Gm15873	BC051142
Usp1	Tmem59	Rad23b	Rnf38	Yrdc	Faf1	Rlf	Dvl1	Srsf7	4930404H11Rik	Zfp706	Bmi1	Irgc1	Gm16279
Dock7	Lrrc42	Elp1	Melk	Cdca8	Agbl4	Cap1	Ube2j2	Galm	Ccdc175	Ubr5	Cetn1	Cyp2a12	Gm42418
Raver2	Ndc1	Tmem245	Zcchc7	Gnl2	Spata6	Macf1	Cwf19l2	Rmdn2	Rtn1	Odf1	Riok3	Pmis2	AY036118
Jak1	Glis1	Epb41l4b	Dcaf10	Thrap3	Stil	Ndufs5	Nrxn1	Vit	Lrrc9	Azin1	Cabyr	Gpi1	1700001C19Rik
Sgip1	Magoh	Txn1	Tdrd7	Trappc3	Efcab14	Akirin1	Gtf2a1l	Nlrc4	Ppm1a	Rims2	Osbpl1a	Klk1b8	Ttc7
Mier1	Zyg11b	Ecpas	Ncbp1	Ago3	Atpaf1	Mtf1	Calm2	Dpy30	Tex21	Lrp12	Rnf138	Klk1b9	Gm10308
Usp24	Tut4	Ptbp3	Anp32b	Ago4	Uqcrh	Cdca8	Stpg4	Lclat1	Hspa2	Gm41311	Nol4	Klk1b26	1700001G01Rik
Ssbp3	Zfyve9	Pole3	Tgfbr1	Clspn	Lrrc41	Gnl2	Cript	Clip4	Fut8	Oxr1	Tpgs2	1700028J19Rik	AW554918
Tmem59	Osbpl9	Atp6v1g1	Sec61b	Psmb2	Pik3r3	Meaf6	Camkmt	Spdya	Gphn	Eif3e	Camk4	Gm15517	4930471G03Rik
Lrrc42	Eps15	Cdk5rap2	Stx17	Zmym4	Mast2	Oscp1	Ppm1b	Ppp1cb	Rdh11	Csmd3	Fam53c	Fam71e1	1700034E13Rik
Ndc1	Rnf11	Tle1	Erp44	Sfpq	Gpbp1l1	Thrap3	Thada	Babam2	Rad51b	Eif3h	Etf1	Gm45441	Tex43
Glis1	Faf1	Kdm4c	Tex10	Zmym6	Nasp	Ago3	Cox7a2l	Rbks	Srsf5	Rad21	Paip2	Gm9999	Ccdc192
Magoh	Agbl4	Mpdz	Tmeff1	Ak2	Prdx1	Ago4	Eml4	Gpn1	Cox16	Ext1	Spata24	1700015G11Rik	Pqlc1
Scp2	Spata6	Zdhhc21	Rnf20	Rnf19b	Rps8	Psmb2	Slc8a1	Ift172	Synj2bp	1700015H07Rik	Dnajc18	Gm44933	1700020D05Rik
Zyg11b	Cmpk1	Psip1	Smc2	S100pbp	Rnf220	Zmym4	Map4k3	Ppm1g	Sipa1l1	Mtbp	Cystm1	Prss23os	Malat1
Tut4	Uqcrh	Ccdc171	Rad23b	Rbbp4	Eri3	Sfpq	Cdkl4	Gtf3c2	Rgs6	Derl1	Pabpc2	C230038L03Rik	Gm550
Zfyve9	Pik3r3	Bnc2	Elp1	Hdac1	Dmap1	Zmym6	Arhgef33	Prr30	Dpf3	Tbc1d31	Kctd16	Gm5901	1700092M07Rik
Osbpl9	Mast2	Cntln	Tmem245	Eif3i	Atp6v0b	Ak2	Morn2	Agbl5	Zfyve1	Atad2	Sh3rf2	Rnf141	1700017D01Rik
Eps15	Gpbp1l1	Haus6	Epb41l4b	Txlna	Cdc20	Rnf19b	Srsf7	Dpysl5	Rbm25	Rnf139	Ppp2r2b	4930571K23Rik	1700025F22Rik
Rnf11	Nasp	Dennd4c	Txn1	Khdrbs1	Ebna1bp2	S100pbp	Hnrnpll	Cib4	Psen1	Ndufb9	Dpysl3	Ccdc189	Ms4a13
Faf1	Akr1a1	Rps6	Ecpas	Ptp4a2	Ybx1	Rbbp4	Atl2	Drc1	Bbof1	Gm36677	Trim36	1700120K04Rik	1700028P14Rik
Agbl4	Prdx1	Mllt3	Shoc1	Zcchc17	Ppih	Hdac1	Cdc42ep3	Hadha	Arel1	Pvt1	Fem1c	1700029B22Rik	1700122C19Rik
Spata6	Zswim5	Focad	Ptbp3	Snrnp40	Foxj3	Eif3i	Ndufaf7	Dnajc27	Fcf1	Gm41335	Ap3s1	D7Ertd443e	4933411K16Rik
Cmpk1	Eif2b3	Cdkn2a	Fkbp15	Pum1	Scmh1	Tmem234	Vit	Ncoa1	Ylpm1	Asap1	Pudp	Acte1	Gm16726
Uqcrh	Rps8	Elavl2	Pole3	Mecr	Nfyc	Khdrbs1	Birc6	Fam228b	Prox2	Fam135b	Zfp474	Gm15350	Neurl1a
Pik3r3	Tmem53	Caap1	Atp6v1g1	Srsf4	Rlf	Ptp4a2	Spast	Pfn4	Acyp1	Col22a1	Gykl1	1700029H14Rik	1700019N19Rik
Mast2	Rnf220	Plaa	Cdk5rap2	Epb41	Macf1	Col16a1	Dpy30	Atad2b	Tmed10	Chrac1	4930511M06Rik	AF366264	Hypm
Gpbp1l1	Eri3	Ift74	Tle1	Ythdf2	Ndufs5	Pef1	Memo1	Gm32828	Flvcr2	Ptp4a3	Rps14	BB014433	Cypt1
Nasp	Atp6v0b	Mysm1	Kdm4c	Taf12	Akirin1	Snrnp40	Spdya	Gm33037	Ttll5	Mroh5	Csnk1a1	Adam3	1700080O16Rik
Akr1a1	St3gal3	Hook1	Mpdz	Phactr4	Mycbp	Pum1	Ppp1cb	Pum2	Ift43	Eef1d	St8sia3os	Proscos	Fam122c
Prdx1	Ptprf	Usp1	Zdhhc21	Dnajc8	Sf3a3	Srsf4	Babam2	Laptm4a	Angel1	Grina	Stard6	Gm39164	Gm6760
Eif2b3	Cdc20	Jak1	Ttc39b	Eya3	Yrdc	Ythdf2	Ift172	Wdr35	Lrrc74a	Spatc1	Mbd2	1700011L22Rik	Tsga8
Rps8	Ebna1bp2	Mier1	Psip1	Rpa2	Cdca8	Phactr4	Ppm1g	Nt5c1b	Tmem63c	Exosc4	Rpl17	4930579O11Rik	Gm614
Rnf220	Svbp	Usp24	Ccdc171	Stx12	Gnl2	Dnajc8	Gtf3c2	Smc6	Gstz1	Scrt1	Ier3ip1	2210011C24Rik	4930570D08Rik
Eri3	Ybx1	Ssbp3	Bnc2	Wasf2	Oscp1	Eya3	Slc30a3	Ddx1	Nrxn3	Tmem249	Pias2	Gm10638	mt-Nd1
Atp6v0b	Ppih	Tmem59	Cntln	Nudc	Thrap3	Ahdc1	Agbl5	Nbas	Cep128	Rpl8	Cmtm2b	4933402J07Rik	mt-Nd2
St3gal3	Foxj3	Lrrc42	Haus6	Arid1a	Ago3	Nudc	Drc1	Lpin1	Ston2	1700041B01Rik	Cmtm2a	Tepp	mt-Co1
Ptprf	Scmh1	Ndc1	Dennd4c	Hmgn2	Psmb2	Arid1a	Selenoi	Pdia6	Spata7	Ankrd54	Arl2bp	Gm20163	mt-Co2
Cdc20	Nfyc	Glis1	Rps6	Sh3bgrl3	Zmym4	Ubxn11	Hadha	Odc1	Zc3h14	Micall1	Herpud1	1700030J22Rik	mt-Atp6
Ebna1bp2	Rlf	Dmrtb1	Mllt3	Cep85	Sfpq	Cep85	Rab10	Itgb1bp1	Efcab11	Pick1	Mt1	6430548M08Rik	mt-Co3
Svbp	Macf1	Magoh	Focad	Pdik1l	Zmym6	Stmn1	1110002L01Rik	Ywhaq	Calm1	Ddx17	Aktip	1700018B08Rik	mt-Nd3
Ybx1	Ndufs5	Zyg11b	Cdkn2a	Stmn1	Ak2	Mtfr1l	Asxl2	Dcdc2c	Rps6ka5	Fam227a	Rbl2	Gm34263	mt-Nd4
Ppih	Akirin1	Tut4	Elavl2	Mtfr1l	Rnf19b	Maco1	Dtnb	Allc	Catsperb	Cby1	Tent4b	Cypt4	mt-Nd5
Foxj3	Mycbp	Prpf38a	Caap1	Maco1	S100pbp	Rsrp1	Pomc	Rps7	Tc2n	Tomm22	Rnaseh2a	1700110K17Rik	mt-Cytb
Scmh1	Sf3a3	Orc1	Plaa	Rsrp1	Rbbp4	Clic4	Dnajc27	Acp1	Trip11	Tnrc6b	Syce2	4930448E22Rik	NA
Nfyc	Mtf1	Zfyve9	Ift74	Syf2	Hdac1	Srrm1	Cenpo	Sh3yl1	Atxn3	St13	Dnajb1	Gm5617	NA
Smap2	Yrdc	Osbpl9	Mysm1	Clic4	Eif3i	1700029M20Rik	Ncoa1	Bcap29	Ubr7	Dnajb7	Ndufb7	1110032A03Rik	NA
Rlf	Cdca8	Eps15	Hook1	Srrm1	Tmem234	Srsf10	Fam228a	4933406C10Rik	Btbd7	Ep300	Tsnaxip1	4933407I05Rik	NA
Cap1	Gnl2	Rnf11	Tm2d1	Srsf10	Khdrbs1	Rpl11	Pfn4	Atxn7l1	Cox8c	Rangap1	Vps4a	Iqcf4	NA
Macf1	Thrap3	Faf1	Usp1	Rpl11	Ptp4a2	Hnrnpr	Gm32828	Efcab10	Gm29508	Desi1	Wwp2	BC048562	NA
Ndufs5	Ago3	Agbl4	Raver2	Hnrnpr	Snrnp40	Kdm1a	Pum2	Hdac9	Fam181a	Xrcc6	Pmfbp1	Gm2449	NA
Akirin1	Clspn	Spata6	Jak1	Luzp1	Pum1	Cdc42	Laptm4a	Prps1l1	Otub2	Snu13	Bco1	Gm19395	NA
Mycbp	Psmb2	Cmpk1	Mier1	Kdm1a	Srsf4	Eif4g3	Wdr35	Snx13	Clmn	Wbp2nl	Hsbp1	Pldi	NA
Pou3f1	Zmym4	Efcab14	Usp24	Cdc42	Ythdf2	Ddost	Smc6	Lrrc72	4930408O17Rik	Ndufa6	Osgin1	Gm30853	NA
Sf3a3	Sfpq	Atpaf1	Ssbp3	Usp48	Phactr4	Micos10	Ddx1	Crppa	Papola	Tcf20	Dnaaf1	1700009J07Rik	NA
Mtf1	Zmym1	Uqcrh	Tmem59	Eif4g3	Dnajc8	Capzb	Nbas	Dgkb	Setd3	Arfgap3	Cox4i1	Theg	NA
Cdca8	Hmgb4	Pik3r3	Lrrc42	Ddost	Eya3	Mrto4	Pdia6	Arl4a	Ccnk	Pacsin2	Trappc2l	1700017N19Rik	NA
Gnl2	Phc2	Mast2	Glis1	Micos10	Rpa2	Ubr4	Nol10	Arl4aos	Ppp2r5c	Efcab6	Rpl13	1700020G17Rik	NA
Meaf6	Ak2	Gpbp1l1	Magoh	Ubr4	Stx12	Sdhb	Odc1	Ifrd1	Dync1h1	Parvg	Spata33	Kcnmb4os1	NA
Eva1b	S100pbp	Nasp	Scp2	Sdhb	Nudc	Fhad1	Itgb1bp1	Immp2l	Hsp90aa1	Nup50	Ccsap	4921536K21Rik	NA
Thrap3	Rbbp4	Akr1a1	Zyg11b	Fbxo42	Arid1a	Prdm2	Ywhaq	Dnajb9	Mok	Smc1b	4930567H12Rik	Spata48	NA
Ago3	Marcksl1	Prdx1	Tut4	Prdm2	Dhdds	Vps13d	Taf1b	Pnpla8	Ankrd9	Atxn10	Ccdc7a	4930505A04Rik	NA
Clspn	Hdac1	Zswim5	Prpf38a	Vps13d	Ubxn11	Mad2l2	Kidins220	G2e3	Tnfaip2	Zdhhc25	Ccdc7b	4930403D09Rik	NA
Psmb2	Eif3i	Eif2b3	Orc1	Mtor	Cep85	Mtor	Rps7	Strn3	Eif5	Creld2	Iqcm	BC049762	NA
Zmym4	Tmem234	Rps8	Zfyve9	Tardbp	Stmn1	Exosc10	Acp1	Nubpl	Mark3	Ttll8	Ppp1r11	2810408A11Rik	NA
Sfpq	Txlna	Kif2c	Osbpl9	Pex14	Mtfr1l	Tardbp	Cbll1	Arhgap5	Bag5	Dennd6b	Abcf1	4930544D05Rik	NA
Zmym1	Khdrbs1	Rnf220	Eps15	Cenps	Maco1	Pex14	Bcap29	Gm35239	Atp5mpl	Syce3	Ppp1r10	Slfn5os	NA
Hmgb4	Ptp4a2	Eri3	Rnf11	Pgd	Rsrp1	Kif1b	Cog5	Akap6	Tdrd9	Acr	Cchcr1	1700020L24Rik	NA
Phc2	Zcchc17	Atp6v0b	Faf1	Kif1b	Srrm1	Ube4b	4933406C10Rik	Npas3	Pacs2	Rabl2	Aif1	C030037D09Rik	NA
Ak2	Snrnp40	St3gal3	Agbl4	Ube4b	1700029M20Rik	Rere	Efcab10	Eapp	Tex22	Cntn1	Bag6	Dgkeos	NA
S100pbp	Pum1	Ptprf	Spata6	Ctnnbip1	Srsf10	Park7	Prps1l1	Cfl2	Rapgef5	Pdzrn4	Csnk2b	Atp5g1	NA
Rbbp4	Srsf4	Cdc20	Cmpk1	Slc25a33	Eloa	Camta1	Snx13	Psma6	Macc1	Pphln1	Lsm2	Gm11634	NA
Marcksl1	Epb41	Ebna1bp2	Efcab14	Rere	Rpl11	Acot7	Arl4a	Aldoart2	Naca	Asb8	Hspa1l	March10	NA
Hdac1	Ythdf2	Svbp	Atpaf1	Errfi1	Hnrnpr	Rpl22	Arl4aos	Ralgapa1	Ptges3	Ccdc184	Nelfe	1700096J18Rik	NA
Eif3i	Phactr4	Ybx1	Uqcrh	Park7	Luzp1	Cep104	Immp2l	Ttc6	Baz2a	Lmbr1l	Fkbpl	Atp5h	NA
Tmem234	Dnajc8	Ppih	Lrrc41	Per3	Kdm1a	Morn1	Lrrn3	Togaram1	Rnf41	Tmbim6	Rps18	St6galnac2.1	NA
Txlna	Eya3	Foxj3	Pik3r3	Vamp3	Cdc42	Cfap74	Dnajb9	Mdga2	Rpl41	Atf1	Ggnbp1	Gm4419	NA
Khdrbs1	Rpa2	Scmh1	Mast2	Camta1	Eif4g3	Gnb1	Pnpla8	Rps29	Rps26	Krt88	Uqcc2	Gm7008	NA
Ptp4a2	Ppp1r8	Nfyc	Gpbp1l1	Phf13	Hp1bp3	Cdk11b	Scfd1	Klhdc1	Smim24	Spryd3	Rps10	1700031P21Rik	NA
Zcchc17	Fam76a	Smap2	Nasp	Acot7	Ddost	Mrpl20	Strn3	Nemf	Mrpl54	Pfdn5	Ilrun	Gm47645	NA
Snrnp40	Wasf2	Rlf	Akr1a1	Rpl22	Pink1	Ccnl2	Hectd1	Dmac2l	Eef2	Pcbp2	Tcp11	Gm6657	NA
Pum1	Nudc	Pabpc4	Prdx1	Gnb1	Micos10	Aurkaip1	Arhgap5	Tmx1	Thop1	Cbx5	Armc12	Fam71d	NA
Srsf4	Arid1a	Macf1	Zswim5	Cdk11b	Capzb	Dvl1	Npas3	Actr10	Lmnb2	Gtsf1	Srpk1	1700001K19Rik	NA
Epb41	Hmgn2	Ndufs5	Eif2b3	Ssu72	Mrto4	Ube2j2	Eapp	Psma3	Oaz1	Gtsf2	Pim1	Apopt1	NA
Phactr4	Dhdds	Akirin1	Rps8	Mrpl20	Ubr4	Cwf19l2	Baz1a	Tomm20l	Dot1l	Pdgfd	Zfand3	4933417A18Rik	NA
Dnajc8	Lin28a	Mycbp	Rnf220	Ccnl2	Sdhb	Nrxn1	Psma6	Ccdc175	Izumo4	Ddi1	Btbd9	Gm2762	NA
Eya3	Sh3bgrl3	Utp11	Eri3	Aurkaip1	Spen	Gtf2a1l	Ralgapa1	Rtn1	Csnk1g2	Dync2h1	Dnah8	BC048507	NA
Rpa2	Cep85	Sf3a3	Atp6v0b	Ube2j2	Prdm2	Fbxo11	Slc25a21	Lrrc9	Atp8b3	Tmem123	Rsph1	1700029F12Rik	NA
Stx12	Stmn1	Mtf1	St3gal3	Sdf4	Vps13d	Calm2	Mipol1	Pcnx4	Mex3d	Cfap300	Rrp1	1700024P04Rik	NA
Fam76a	Maco1	Yrdc	Ptprf	Fbxo11	Mtor	Stpg4	Ttc6	Ppm1a	Reep6	Cep126	Agpat3	1700084D21Rik	NA
Wasf2	Tmem50a	Cdca8	Med8	Msh2	Exosc10	Srbd1	Pnn	Prkch	Pcsk4	Arhgap42	Ube2g2	1700003P14Rik	NA
Nudc	Rsrp1	Gnl2	Ebna1bp2	Epcam	Tardbp	Camkmt	Togaram1	Ppp2r5e	Rps15	Cntn5	Pttg1ip	3110070M22Rik	NA
Arid1a	Clic4	Meaf6	Svbp	Calm2	Pex14	Ppm1b	Rps29	Tex21	Pwwp3a	Cep57	Spatc1l	1700024G13Rik	NA
Hmgn2	Srrm1	Thrap3	P3h1	Cript	Kif1b	Lrpprc	Dnaaf2	Hspa2	Gpx4	Fam76b	Gstt4	Gm49965	NA
Sh3bgrl3	Rcan3	Trappc3	Ybx1	Pigf	Ube4b	Thada	Klhdc1	Ppp1r36	Arid3a	Amotl1	Tfam	Samd4	NA
Cep85	Srsf10	Ago3	Ppih	Srbd1	Slc25a33	Cox7a2l	Klhdc2	Fut8	Rnf126	Ankrd49	Phyhipl	ccdc198	NA
Stmn1	Rpl11	Clspn	Foxj3	Camkmt	Rere	Eml4	Nemf	Gphn	Bsg	Cep295	Ccdc6	Gm49336	NA
Maco1	Hnrnpr	Psmb2	Scmh1	Ppm1b	Park7	Map4k3	Dmac2l	Atp6v1d	Cdc34	Deup1	Ctnna3	4930429C20Rik	NA
Tmem50a	Luzp1	Zmym4	Nfyc	Lrpprc	Vamp3	Cdkl4	Cdkl1	Eif2s1	Akap8l	Fat3	Mcu	Spert	NA
Rsrp1	Kdm1a	Sfpq	Smap2	Thada	Camta1	Sos1	Map4k5	Rdh11	Cyp4f39	Naalad2	Tbata	Gm41300	NA
Clic4	Cdc42	Phc2	Rlf	Cox7a2l	Acot7	Arhgef33	Atl1	Rad51b	Morc2b	Mbd3l1	Sar1a	4930449C09Rik	NA
Srrm1	Usp48	Ak2	Macf1	Eml4	Rpl22	Morn2	Sav1	Srsf5	Actl9	Muc16	Hk1	Gm6569	NA
Rcan3	Eif4g3	Rnf19b	Ndufs5	Srsf7	Morn1	Dhx57	Actr10	Cox16	Rab11b	Ubl5	Cep85l	Cyhr1	NA
Srsf10	Hp1bp3	S100pbp	Akirin1	Hnrnpll	Cfap74	Srsf7	Psma3	Synj2bp	Rps28	Eif3g	Pkib	Tex33	NA
Fuca1	Ddost	Rbbp4	Mycbp	Prkd3	Gnb1	Hnrnpll	Arid4a	Sipa1l1	Ndufa7	Pde4a	Fam229b	1700001L05Rik	NA
Rpl11	Camk2n1	Zbtb8os	Utp11	Cebpz	Cdk11b	Atl2	Tomm20l	Rgs6	Fhl4	Keap1	Cep57l1	5031439G07Rik	NA
Hnrnpr	Micos10	Marcksl1	Sf3a3	Gpatch11	Ssu72	Cdc42ep3	Timm9	Dpf3	Rfx4	Carm1	Snx3	Odf3b	NA
Luzp1	Capzb	Hdac1	Yrdc	Heatr5b	Mrpl20	Ndufaf7	Ccdc175	Rbm25	Slc41a2	Tmem205	Rp2	H1fnt	NA
Kdm1a	Mrto4	Eif3i	Cdca8	Strn	Ccnl2	Cebpz	Rtn1	Numb	Eid3	Ccdc159	H2al3	1700037C18Rik	NA
Cdc42	Ubr4	Tmem234	Gnl2	Fam98a	Aurkaip1	Vit	Lrrc9	Heatr4	Hcfc2	Plppr2	Akap4	Sept12	NA
Usp48	Rcc2	Txlna	Meaf6	Ttc27	Dvl1	Ttc27	Mnat1	Dnal1	Hsp90b1	Elof1	Asb9	Gm5767	NA
Eif4g3	Sdhb	Khdrbs1	Mrps15	Birc6	Ube2j2	Birc6	Slc38a6	Bbof1	Dram1	Rp9	Sh3kbp1	Efcab1	NA
Hp1bp3	Spen	Ptp4a2	Thrap3	Yipf4	Sdf4	Yipf4	Ppp2r5e	Lin52	Chpt1	Bbs9	Prdx4	2610318N02Rik	NA
Ddost	Ddi2	Zcchc17	Trappc3	Spast	Cwf19l2	Spast	Syne2	Fcf1	Anks1b	Herpud2	1700003E24Rik	0610012G03Rik	NA
Micos10	Prdm2	Snrnp40	Ago3	Memo1	Nrxn1	Memo1	Hspa2	Ylpm1	Slc25a3	Spata19	Zcchc13	4930547E14Rik	NA
Capzb	Pramef12	Pum1	Ago1	Ypel5	Fbxo11	Lclat1	Ppp1r36	Acyp1	Cfap54	Opcml	Cylc1	4930453N24Rik	NA
Ubr4	Vps13d	Mecr	Ago4	Wdr43	Epcam	Spdya	Fut8	Zc2hc1c	Cdk17	Ddx25	Cpxcr1	4930428D20Rik	NA
Rcc2	Mtor	Srsf4	Clspn	Spdya	Calm2	Ppp1cb	Gphn	Flvcr2	Ccdc38	Acrv1	Tspan6	4930570E03Rik	NA
Sdhb	Exosc10	Epb41	Psmb2	Ppp1cb	Cript	Babam2	Atp6v1d	Ttll5	Snrpf	Pknox2	Tmsb15a	Atp5o	NA
Spen	Tardbp	Ythdf2	Zmym4	Babam2	Srbd1	Mrpl33	Eif2s1	Ift43	Usp44	Ccdc15	Tex13a	Fam243	NA
Ddi2	Pex14	Taf12	Sfpq	Mrpl33	Camkmt	Ift172	Rdh11	Angel1	Metap2	Nrgn	Vsig1	Gm34035	NA
Prdm2	Pgd	Trnau1ap	Zmym6	Slc4a1ap	Ppm1b	Ppm1g	Dcaf5	Lrrc74a	Ndufa12	Spa17	Arhgef6	Tcp10a	NA
Vps13d	Kif1b	Phactr4	Ak2	Nrbp1	Lrpprc	Gtf3c2	Erh	Tmem63c	Cep83	Siae	Ctag2	Tcp10c	NA
Mtor	Ube4b	Dnajc8	Rnf19b	Ppm1g	Dync2li1	Slc30a3	Srsf5	Gstz1	Ube2n	Tbrg1	4930486I03Rik	Tcte2	NA
Exosc10	Rere	Eya3	S100pbp	Gtf3c2	Thada	Agbl5	Cox16	Samd15	Nudt4	Tmem225	4933415F23Rik	Itpr3os	NA
Tardbp	Errfi1	Rpa2	Rbbp4	Atraid	Cox7a2l	Selenoi	Synj2bp	Slirp	Btg1	1700063D05Rik	4931428L18Rik	Gm49796	NA
Pex14	Park7	Ppp1r8	Zbtb8os	Ost4	Eml4	Hadhb	Rbm25	Snw1	Ccer1	Tbcel	4930403P22Rik	1700063J08Rik	NA
Kif1b	Camta1	Stx12	Marcksl1	Hadhb	Map4k3	Hadha	Psen1	Nrxn3	Gm10754	Usp2	Gm8251	AC166172.1	NA
Ube4b	Phf13	Wasf2	Hdac1	Hadha	Sos1	Rab10	Numb	Cep128	Poc1b	Rps25	1700019D03Rik	March2	NA
Rere	Acot7	Nudc	Eif3i	Rab10	Arhgef33	1110002L01Rik	Dnal1	Ston2	Cep290	Dscaml1	Cd55b	BC051142	NA
Errfi1	Rpl22	Arid1a	Tmem234	Asxl2	Morn2	Asxl2	Bbof1	Spata7	Mgat4c	Pafah1b2	1700019P21Rik	Vars	NA
Park7	Ski	Hmgn2	Txlna	Dtnb	Dhx57	Dtnb	Lin52	Zc3h14	Lrriq1	Cadm1	Gm10138	2310061I04Rik	NA
Vamp3	Gnb1	Dhdds	Khdrbs1	Ncoa1	Srsf7	Dnajc27	Isca2	Efcab11	Tmtc2	Rbm7	1700025G04Rik	Gm16279	NA
Camta1	Cdk11b	Sh3bgrl3	Ptp4a2	Itsn2	Hnrnpll	Cenpo	Ylpm1	Tdp1	Mettl25	Timm8b	Teddm2	Gm42418	NA
Phf13	Ssu72	Cep85	Zcchc17	Fam228b	Atl2	Ncoa1	Mlh3	Calm1	Ppfia2	Btg4	4930518J20Rik	AY036118	NA
Rpl22	Mrpl20	Stmn1	Snrnp40	Sf3b6	Cdc42ep3	Fam228a	Acyp1	Rps6ka5	Lin7a	Rdx	1700016C15Rik	1700001C19Rik	NA
Prdm16	Ccnl2	Mtfr1l	Pum1	Ubxn2a	Ndufaf7	Pfn4	Ttll5	Catsperb	Glipr1l1	Ddx10	1700056E22Rik	Ttc7	NA
Ski	Aurkaip1	Maco1	Mecr	Atad2b	Cebpz	Sf3b6	Ift43	Tc2n	Atxn7l3b	Cul5	1700007P06Rik	Gm10308	NA
Gnb1	Ube2j2	Tmem50a	Srsf4	Pum2	Vit	Atad2b	Angel1	Trip11	Zfc3h1	Dnaja4	1700034H15Rik	1700001G01Rik	NA
Cdk11b	Sdf4	Rsrp1	Epb41	Laptm4a	Ttc27	Gm32828	Pomt2	Atxn3	Cct2	Scaper	Atp5c1	4930471G03Rik	NA
Ssu72	Noc2l	Syf2	Ythdf2	Wdr35	Birc6	Gm33037	Gstz1	Ubr7	Mdm2	1700041C23Rik	H2al2a	1700034E13Rik	NA
Mrpl20	Nrxn1	Clic4	Taf12	Smc6	Yipf4	Pum2	Samd15	Btbd7	Mdm1	Cox5a	Fam166a	Tex43	NA
Ccnl2	Fbxo11	Srrm1	Trnau1ap	Rad51ap2	Spast	Laptm4a	Alkbh1	Cox8c	Grip1	Scamp2	1700001O22Rik	Ccdc192	NA
Aurkaip1	Msh6	Srsf10	Phactr4	Ddx1	Memo1	Wdr35	Slirp	Otub2	Tmbim4	Ubl7	4930527E20Rik	Pqlc1	NA
Ube2j2	Msh2	Rpl11	Dnajc8	Nbas	Lclat1	Smc6	Snw1	Ddx24	Ppm1h	Ccdc33	4933409G03Rik	1700095A13Rik	NA
Sdf4	Epcam	Hnrnpr	Eya3	Rock2	Wdr43	Ddx1	Cep128	Ppp4r4	Usp15	Tbc1d21	Prdx6b	Malat1	NA
Noc2l	Calm2	Luzp1	Rpa2	Pdia6	Spdya	Nbas	Tshr	Ak7	Tafa2	Arih1	Tmco5	Gm550	NA
Cwf19l2	Srbd1	Kdm1a	Stx12	Odc1	Ppp1cb	Gm36235	Gtf2a1	Papola	Slc16a7	Pkm	AV039307	1700092M07Rik	NA
Nrxn1	Camkmt	Cdc42	Wasf2	Adam17	Babam2	Rock2	Ston2	Setd3	4930484H19Rik	Thsd4	4930417H01Rik	1700017D01Rik	NA
Fbxo11	Ppm1b	Usp48	Nudc	Ywhaq	Mrpl33	Pdia6	Galc	Ccnk	Dctn2	Tle3	1700020A23Rik	1700025F22Rik	NA
Msh6	Lrpprc	Eif4g3	Arid1a	Taf1b	Slc4a1ap	Nol10	Spata7	Ppp2r5c	Ndufa4l2	Rplp1	1700037H04Rik	Ms4a13	NA
Msh2	Thada	Hp1bp3	Hmgn2	Rrm2	Ift172	Odc1	Zc3h14	Dync1h1	Nemp1	Paqr5	Kif16bos	Gm35554	NA
Epcam	Zfp36l2	Ddost	Dhdds	Mboat2	Nrbp1	Ywhaq	Efcab11	Hsp90aa1	Uqcrb	Spesp1	1700108N11Rik	4430402I18Rik	NA
Calm2	Cox7a2l	Micos10	Sh3bgrl3	Kidins220	Ppm1g	Taf1b	Tdp1	Wdr20	Ptdss1	Iqch	4930556L07Rik	March5	NA
Srbd1	Eml4	Capzb	Cep85	Rps7	Gtf3c2	Kidins220	Calm1	Mok	Sdc2	Rab11a	1700003F12Rik	1700122C19Rik	NA
Camkmt	Map4k3	Mrto4	Stmn1	Dld	Mapre3	Rps7	Ccdc88c	Rcor1	Cpq	Clpx	Trp53tg5	4933411K16Rik	NA
Ppm1b	Sos1	Ubr4	Mtfr1l	Bcap29	Hadhb	Myt1l	Catsperb	Eif5	Mtdh	Oaz2	Trp53rkb	Gm15491	NA
Lrpprc	Srsf7	Rcc2	Maco1	Cog5	Hadha	Acp1	Trip11	Mark3	Rpl30	Csnk1g1	Tmem189	Gm16726	NA
Thada	Hnrnpll	Sdhb	Tmem50a	Hbp1	Rab10	Dld	Atxn3	Bag5	Vps13b	Herc1	1700021F07Rik	Neurl1a	NA
Zfp36l2	Prkd3	Fbxo42	Rsrp1	Prkar2b	Asxl2	Cbll1	Itpk1	Atp5mpl	Cox6c	Tln2	Atp5e	1700054A03Rik	NA
Cox7a2l	Cebpz	Spen	Syf2	Nampt	Dtnb	Bcap29	Btbd7	Tdrd9	Rgs22	Rora	1700008P02Rik	1700019N19Rik	NA
Eml4	Gpatch11	Ddi2	Srrm1	Hdac9	Dnajc27	Cog5	Cox8c	Pacs2	Rnf19a	Gtf2a2	Cypt12	Hypm	NA
Map4k3	Strn	Prdm2	Srsf10	Snx13	Ncoa1	4933406C10Rik	Fam181a	Tex22	Pabpc1	Sltm	4933429H19Rik	H2al1n	NA
Sos1	Crim1	Vps13d	Rpl11	Arl4a	Itsn2	Prps1l1	Ddx24	Rapgef5	Ywhaz	Tcf12	1700034I23Rik	1700080O16Rik	NA
Srsf7	Ttc27	Plod1	Hnrnpr	Ifrd1	Sf3b6	Snx13	Ppp4r4	Macc1	Ubr5	Mns1	1700052H01Rik	Fam122c	NA
Atl2	Birc6	Mtor	Luzp1	Dock4	Atad2b	Arl4a	Ak7	Naca	Odf1	Tex9	Vmn2r7	Gm6760	NA
Prkd3	Yipf4	Exosc10	Kdm1a	Immp2l	Gm32828	Immp2l	Papola	Ptges3	Azin1	Gm27211	Rps3a1	Gm6812	NA
Cebpz	Spast	Tardbp	Cdc42	Pnpla8	Gm33037	Dnajb9	Setd3	Baz2a	Rims2	Arpp19	Lelp1	1700020N15Rik	NA
Gpatch11	Dpy30	Pex14	Usp48	Strn3	Pum2	Pnpla8	Ccnk	Rpl41	Oxr1	Mapk6	4930442L01Rik	Tsga8	NA
Strn	Memo1	Cenps	Eif4g3	Hectd1	Laptm4a	G2e3	Yy1	Rps26	Eif3e	Leo1	4930406D18Rik	Gm14773	NA
Crim1	Wdr43	Kif1b	Hp1bp3	Arhgap5	Wdr35	Scfd1	Wdr25	Smim24	Pkhd1l1	Elovl5	Pifo	1700084M14Rik	NA
Ttc27	Ppp1cb	Ube4b	Ddost	Eapp	Smc6	Strn3	Ppp2r5c	Fzr1	Csmd3	Eef1a1	1700013F07Rik	Gm5941	NA
Birc6	Babam2	Ctnnbip1	Micos10	Cfl2	Rad51ap2	Hectd1	Dync1h1	Mrpl54	Eif3h	Cd109	Tmem56	BC061195	NA
Yipf4	Mrpl33	Slc25a33	Capzb	Baz1a	Ddx1	Nubpl	Hsp90aa1	Eef2	Rad21	Cox7a2	4930503B20Rik	1700010D01Rik	NA
Spast	Slc4a1ap	Rere	Mrto4	Psma6	Nbas	Arhgap5	Wdr20	Pias4	Ext1	Tmem30a	1700012D16Rik	Gm614	NA
Dpy30	Nrbp1	Errfi1	Ubr4	Ralgapa1	Rock2	Npas3	Mok	Thop1	Dscc1	Filip1	Impad1	4930570D08Rik	NA
Memo1	Ppm1g	Park7	Rcc2	Mipol1	Pdia6	Cfl2	Rcor1	Lmnb2	Mtbp	Irak1bp1	1700123O12Rik	Cypt3	NA
Lclat1	Gtf3c2	Vamp3	Sdhb	Sec23a	Nol10	Baz1a	Eif5	Oaz1	Derl1	Me1	Gm136	4933400A11Rik	NA
Ypel5	Ost4	Camta1	Spen	Trappc6b	Odc1	Psma6	Mark3	Dot1l	Tbc1d31	Cep162	1700009N14Rik	mt-Nd1	NA
Wdr43	Cenpa	Dnajc11	Prdm2	Pnn	Cpsf3	Ralgapa1	Bag5	Izumo4	Atad2	Morf4l1	1110017D15Rik	mt-Nd2	NA
Ppp1cb	Hadhb	Phf13	Vps13d	Togaram1	Adam17	Slc25a21	Tdrd9	Csnk1g2	Rnf139	Paqr9	Ccl27a	mt-Co1	NA
Babam2	Hadha	Acot7	Plod1	Prpf39	Ywhaq	Mipol1	Brf1	Abhd17a	Ndufb9	Atp1b3	Fam205c	mt-Co2	NA
Mrpl33	Rab10	Rpl22	Mtor	Fkbp3	Taf1b	Ttc6	Tex22	Atp8b3	Gm36677	Rnf7	Aknaos	mt-Atp6	NA
Slc4a1ap	Asxl2	Rer1	Exosc10	Mis18bp1	Kidins220	Sec23a	Esyt2	Mex3d	Gm29904	Nmnat3	Gm11213	mt-Co3	NA
Nrbp1	Dtnb	Ski	Tardbp	Rps29	Rps7	Trappc6b	Naca	Pcsk4	Gm41335	Faiml	Aldoart1	mt-Nd3	NA
Ppm1g	Dnmt3a	Gnb1	Pex14	Nemf	Myt1l	Pnn	Ptges3	Rps15	Asap1	Cep70	Saxo1os	mt-Nd4	NA
Gtf3c2	Itsn2	Cdk11b	Cenps	Atl1	Acp1	Mia2	Baz2a	Pwwp3a	Efr3a	Stag1	Tctex1d1	mt-Nd5	NA
Ost4	Sf3b6	Ssu72	Pgd	Tmx1	Dld	Togaram1	Myl6	Stk11	Khdrbs3	Cep63	4921539E11Rik	mt-Cytb	NA
Cenpa	Atad2b	Mrpl20	Kif1b	Actr10	Cbll1	Prpf39	Rpl41	Gpx4	Fam135b	Srprb	Lexm	NA	NA
Hadhb	Gm32828	Ccnl2	Ube4b	Psma3	Bcap29	Mis18bp1	Rps26	Arid3a	Col22a1	Cdv3	Nrd1	NA	NA
Hadha	Pum2	Aurkaip1	Ctnnbip1	Daam1	Cog5	Rps29	Sarnp	Rnf126	Chrac1	Cpne4	1700042G07Rik	NA	NA
Rab10	Laptm4a	Ube2j2	Clstn1	Mnat1	4933406C10Rik	Dnaaf2	Smim24	Bsg	Mroh5	Nudt16l2	1700021J08Rik	NA	NA
Asxl2	Smc6	Sdf4	Rere	Hif1a	Snx13	Klhdc1	Mrpl54	Cdc34	Eef1d	Atp2c1	1110065P20Rik	NA	NA
Dtnb	Ddx1	Noc2l	Park7	Ppp2r5e	Arl4a	Nemf	Eef2	Akap8l	Puf60	Rpl29	Gm12970	NA	NA
Dnmt3a	Nbas	Foxn2	Per3	Hspa2	Ifrd1	Dmac2l	Pias4	Cyp4f39	Spatc1	Iqcf1	Atpif1	NA	NA
Itsn2	Rock2	Fbxo11	Vamp3	Fut8	Immp2l	Map4k5	Map2k2	Morc2b	Tssk5	Iqcf5	1700013G24Rik	NA	NA
Sf3b6	Pdia6	Msh6	Camta1	Gphn	Dnajb9	Atl1	Thop1	Rab11b	Tmem249	Iqcf3	AI507597	NA	NA
Atad2b	Nol10	Msh2	Thap3	Atp6v1d	Pnpla8	Sav1	Timm13	Rps28	Rpl8	Iqcf6	1700095A21Rik	NA	NA
Rhob	Iah1	Epcam	Phf13	Eif2s1	G2e3	Actr10	Oaz1	Ndufa7	Pick1	Tex264	Ube4bos3	NA	NA
Pum2	Adam17	Calm2	Acot7	Vti1b	Scfd1	Psma3	Dot1l	Cd320	Ddx17	Dcaf1	4930589P08Rik	NA	NA
Laptm4a	Ywhaq	Srbd1	Rpl22	Rad51b	Strn3	Arid4a	Izumo4	Fhl4	Fam227a	Manf	1700109H08Rik	NA	NA
Smc6	Mboat2	Camkmt	Rer1	Dcaf5	Hectd1	Timm9	Abhd17a	Rfx4	Tomm22	Rbm5	1700015F17Rik	NA	NA
Ddx1	Kidins220	Lrpprc	Gnb1	Exd2	Nubpl	Daam1	Atp8b3	Ckap4	Rpl3	Ip6k1	4930519H02Rik	NA	NA
Nbas	Rps7	Thada	Cdk11b	Susd6	Arhgap5	Ccdc175	Mbd3	Slc41a2	Tnrc6b	Impdh2	4930584F24Rik	NA	NA
Rock2	Lamb1	Zfp36l2	Ssu72	Srsf5	Eapp	Rtn1	Rps15	Eid3	St13	Ndufaf3	1700001C02Rik	NA	NA
Pdia6	Cbll1	Mta3	Mrpl20	Cox16	Snx6	Lrrc9	Dazap1	Hcfc2	Dnajb7	Prkar2a	Gm9970	NA	NA
Nol10	Bcap29	Cox7a2l	Ccnl2	Synj2bp	Cfl2	Pcnx4	Pwwp3a	Hsp90b1	Ep300	Tmem89	Gm1673	NA	NA
Odc1	Cog5	Eml4	Aurkaip1	Med6	Baz1a	Ppm1a	Stk11	Ttc41	Rangap1	Uqcrc1	4933402J10Rik	NA	NA
Cpsf3	Hbp1	Map4k3	Ube2j2	Sipa1l1	Psma6	Mnat1	Gpx4	Stab2	Desi1	Tma7	1700025M24Rik	NA	NA
Iah1	Prkar2b	Srsf7	Sdf4	Rbm25	Ralgapa1	Slc38a6	Med16	Parpbp	Xrcc6	Map4	Usp46os1	NA	NA
Adam17	Nampt	Hnrnpll	Cwf19l2	Numb	Slc25a21	Ppp2r5e	Rnf126	Washc3	Snu13	Kif9	C530008M17Rik	NA	NA
Ywhaq	Hdac9	Prkd3	Foxn2	Zfp410	Mipol1	Hspa2	Bsg	Dram1	Ndufa6	Lrrfip2	Thegl	NA	NA
Mboat2	Snx13	Ndufaf7	Fbxo11	Lin52	Ttc6	Ppp1r36	Cdc34	Anks1b	Tcf20	Ubp1	1700017L05Rik	NA	NA
Kidins220	Arl4a	Cebpz	Msh2	Fcf1	Sec23a	Fut8	Akap8	Slc25a3	Arfgap3	Osbpl10	2010109A12Rik	NA	NA
Rps7	Ifrd1	Gpatch11	Epcam	Ylpm1	Trappc6b	Gphn	Morc2b	Rmst	Pacsin2	Stt3b	Gm16226	NA	NA
Acp1	Dock4	Heatr5b	Calm2	Nek9	Pnn	Atp6v1d	Hnrnpm	Cfap54	Efcab6	Azi2	1700013M08Rik	NA	NA
Lamb1	Immp2l	Strn	Cript	Tmed10	Mia2	Eif2s1	Rab11b	Cdk17	Nup50	Slc22a14	1700016H13Rik	NA	NA
Cbll1	Dnajb9	Crim1	Srbd1	Ttll5	Togaram1	Rdh11	Rps28	Ccdc38	Smc1b	1700019L13Rik	1700034G24Rik	NA	NA
Bcap29	Pnpla8	Fam98a	Camkmt	Gpatch2l	Prpf39	Dcaf5	Ndufa7	Snrpf	Ribc2	Rpsa	1700008B11Rik	NA	NA
Cog5	Prkd1	Ttc27	Ppm1b	Pomt2	Fkbp3	Exd2	Cd320	Usp44	Atxn10	Eif1b	4930572K03Rik	NA	NA
Hbp1	G2e3	Birc6	Lrpprc	Gstz1	Mis18bp1	Erh	Tmem263	Metap2	Zdhhc25	Ulk4	Tmem132cos	NA	NA
Prkar2b	Scfd1	Yipf4	Thada	Sptlc2	Rps29	Srsf5	Fhl4	Ndufa12	Creld2	Lyzl4	Nupr1l	NA	NA
Nampt	Strn3	Spast	Zfp36l2	Snw1	Mgat2	Cox16	Rfx4	Cep83	Ttll8	Lyzl4os	Wbscr25	NA	NA
Atxn7l1	Hectd1	Dpy30	Mta3	Cep128	Klhdc2	Synj2bp	Ckap4	Ube2n	Syce3	Higd1a	1700001J03Rik	NA	NA
Hdac9	Heatr5a	Memo1	Cox7a2l	Sel1l	Nemf	Rbm25	Txnrd1	Nudt4	Acr	Abhd5	1700019G24Rik	NA	NA
Snx13	Arhgap5	Wdr43	Eml4	Zc3h14	Map4k5	Psen1	Eid3	Btg1	Rabl2	Kif15	Fam71f2	NA	NA
Arl4a	Npas3	Ppp1cb	Map4k3	Eml5	Atl1	Numb	Hcfc2	Ccer1	Pdzrn4	Lars2	Fam71f1	NA	NA
Ifrd1	Snx6	Babam2	Srsf7	Efcab11	Sav1	Dnal1	Hsp90b1	Gm10754	Pphln1	Ubxn6	1700012A03Rik	NA	NA
Dock4	Cfl2	Mrpl33	Hnrnpll	Calm1	Tmx1	Bbof1	Ttc41	Poc1b	Adamts20	Arrdc5	1700074P13Rik	NA	NA
Immp2l	Baz1a	Nrbp1	Prkd3	Rps6ka5	Actr10	Lin52	Parpbp	Cep290	Ccdc184	Znrf4	Mpp6	NA	NA
Dnajb9	Psma6	Ppm1g	Cebpz	Ccdc88c	Psma3	Ylpm1	Washc3	Mgat4c	Ccdc65	Micos13	4921507P07Rik	NA	NA
Pnpla8	Ralgapa1	Eif2b4	Gpatch11	Ppp4r3a	Arid4a	Dlst	Chpt1	Lrriq1	Tmbim6	Rpl36	Tex37	NA	NA
Prkd1	Pnn	Gtf3c2	Heatr5b	Tc2n	Rtn1	Mlh3	Sycp3	Tmtc2	Dip2b	Catsperd	1700003E16Rik	NA	NA
G2e3	Mia2	Ost4	Strn	Trip11	Lrrc9	Acyp1	Actr6	Mettl25	Krt88	Acsbg2	1700031F10Rik	NA	NA
Scfd1	Togaram1	Cenpa	Crim1	Cpsf2	Ppm1a	Nek9	Anks1b	Ppfia2	Eif4b	Gtf2f1	BC048671	NA	NA
Strn3	Prpf39	Hadhb	Fam98a	Golga5	Mnat1	Tmed10	Slc25a3	Lin7a	Pfdn5	Slc25a41	Gm15756	NA	NA
Hectd1	Fkbp3	Hadha	Ttc27	Ubr7	Slc38a6	Ttll5	Nedd1	Ptprq	Pcbp2	Tbc1d5	1810044D09Rik	NA	NA
Heatr5a	Mis18bp1	Rab10	Birc6	Btbd7	Ppp2r5e	Ift43	Cfap54	Nav3	Gtsf1	Kcnh8	1700123L14Rik	NA	NA
Nubpl	Mdga2	Asxl2	Yipf4	Cox8c	Hspa2	Gstz1	Cdk17	Glipr1l1	Gtsf2	Efhb	1700030F04Rik	NA	NA
Arhgap5	Rps29	Dtnb	Spast	Ddx24	Churc1	Samd15	Ccdc38	Caps2	Nckap1l	Pp2d1	4922502D21Rik	NA	NA
Snx6	Nemf	Dnmt3a	Dpy30	Ppp4r4	Fut8	Sptlc2	Usp44	Atxn7l3b	Gucy1a2	1700008K24Rik	BC049715	NA	NA
Cfl2	Frmd6	Ncoa1	Memo1	Dicer1	Gphn	Alkbh1	Metap2	Tbc1d15	Gria4	Ccnd3	4930579D09Rik	NA	NA
Psma6	Actr10	Itsn2	Wdr43	Glrx5	Atp6v1d	Snw1	Fgd6	Zfc3h1	Pdgfd	Tbcc	4930479D17Rik	NA	NA
Ralgapa1	Psma3	Sf3b6	Spdya	Atg2b	Eif2s1	Cep128	Ndufa12	4930422I22Rik	Ddi1	Mea1	1700034J05Rik	NA	NA
Pnn	Jkamp	Atad2b	Ppp1cb	Papola	Rdh11	Gtf2a1	Tmcc3	Cnot2	Dync2h1	Klhdc3	1700095K22Rik	NA	NA
Mia2	Ppm1a	Pum2	Babam2	Vrk1	Rad51b	Sel1l	Cep83os	Rab3ip	Cep126	Gtpbp2	2900092C05Rik	NA	NA
Fbxo33	Mnat1	Laptm4a	Mrpl33	Setd3	Exd2	Galc	Cep83	Cct2	Cntn5	Rsph9	Irgc1	NA	NA
Togaram1	Hif1a	Smc6	Slc4a1ap	Ccnk	Erh	Kcnk10	Cradd	Mdm2	Cep57	Hsp90ab1	Gm50092	NA	NA
Prpf39	Snapc1	Ddx1	Nrbp1	Evl	Srsf5	Spata7	Ube2n	Mdm1	Fam76b	Znrd1as	Cyp2a12	NA	NA
Fkbp3	Ppp2r5e	Nbas	Ppm1g	Yy1	Cox16	Zc3h14	Nudt4	Cand1	Amotl1	Runx2	Pmis2	NA	NA
Mis18bp1	Syne2	Rock2	Gtf3c2	Wdr25	Synj2bp	Efcab11	Eea1	Grip1	Ankrd49	Cyp39a1	Gpi1	NA	NA
Rps29	Hspa2	Pdia6	Atraid	Ppp2r5c	Med6	Calm1	Btg1	Tmbim4	Smco4	Slc25a27	Klk1b8	NA	NA
Klhdc2	Fut8	Nol10	Ost4	Dync1h1	Sipa1l1	Rps6ka5	Gm10754	Msrb3	Deup1	Tdrd6	Klk1b9	NA	NA
Nemf	Gphn	Cpsf3	Cenpa	Hsp90aa1	Rbm25	Ccdc88c	Poc1b	Ppm1h	Fat3	Crisp2	Klk1b26	NA	NA
Arf6	Atp6v1d	Iah1	Hadhb	Wdr20	Psen1	Ppp4r3a	Cep290	Usp15	Mbd3l1	Pgk2	1700028J19Rik	NA	NA
Map4k5	Eif2s1	Adam17	Hadha	Cinp	Numb	Catsperb	Alx1	Slc16a7	Muc16	Efhc1	Gm15517	NA	NA
Frmd6	Rad51b	Ywhaq	Rab10	Tecpr2	Dnal1	Tc2n	Lrriq1	4930484H19Rik	Zfp426	Smap1	Fam71e1	NA	NA
Actr10	Erh	Taf1b	Asxl2	Traf3	Bbof1	Trip11	Tmtc2	Dctn2	Ubl5	Lmbrd1	Gm9999	NA	NA
Psma3	Srsf5	Mboat2	Dtnb	Eif5	Lin52	Atxn3	Ppfia2	Ndufa4l2	Eif3g	Zfp451	1700015G11Rik	NA	NA
Timm9	Cox16	Kidins220	Dnmt3a	Mark3	Fcf1	Golga5	Lin7a	Nemp1	Pde4a	Prss39	Gm36584	NA	NA
Daam1	Synj2bp	Rps7	Ncoa1	Ppp1r13b	Ylpm1	Ubr7	Ptprq	Uqcrb	Carm1	Fer1l5	Gm44933	NA	NA
Jkamp	Sipa1l1	Acp1	Itsn2	Atp5mpl	Dlst	Btbd7	Ppp1r12a	Sdc2	Tmem205	Fam178b	Prss23os	NA	NA
Ppm1a	Rbm25	Dld	Sf3b6	Tdrd9	Mlh3	Cox8c	Osbpl8	Mtdh	Ecsit	Cox5b	C230038L03Rik	NA	NA
Mnat1	Numb	Cbll1	Ubxn2a	Siva1	Acyp1	Fam181a	Nap1l1	Rpl30	Elof1	Vwa3b	Rnf141	NA	NA
Hif1a	Npc2	Bcap29	Atad2b	Jag2	Nek9	Ddx24	Glipr1l2	Vps13b	Rp9	Inpp4a	4930571K23Rik	NA	NA
Snapc1	Fcf1	Cog5	Rhob	Esyt2	Tmed10	Ppp4r4	Glipr1l1	Cox6c	Bbs9	Mrpl30	Ccdc189	NA	NA
Ppp2r5e	Ylpm1	Hbp1	Pum2	Ncapg2	Ttll5	Ak7	Kcnc2	Rgs22	Dpy19l1	Txndc9	1700120K04Rik	NA	NA
Syne2	Tmed10	Prkar2b	Laptm4a	Rapgef5	Ift43	Papola	Atxn7l3b	Spag1	Dpy19l2	Eif5b	4933402N03Rik	NA	NA
Max	Erg28	Nampt	Smc6	Sp4	Gstz1	Vrk1	Trhde	Rnf19a	Spata19	Rev1	1700029B22Rik	NA	NA
Fut8	Ttll5	Hdac9	Ddx1	Prim1	Sptlc2	Setd3	Tbc1d15	Pabpc1	Zbtb44	Aff3	D7Ertd443e	NA	NA
Gphn	Ift43	Snx13	Nbas	Naca	Alkbh1	Ccnk	Zfc3h1	Ywhaz	Prdm10	Rpl31	Odf3	NA	NA
Atp6v1d	Sptlc2	Arl4a	Rock2	Ptges3	Slirp	Yy1	4930422I22Rik	Ubr5	Ddx25	Nck2	Acte1	NA	NA
Eif2s1	Snw1	Ifrd1	Pdia6	Baz2a	Snw1	Wdr25	Kcnmb4	Odf1	Acrv1	Tpp2	1700016D06Rik	NA	NA
Vti1b	Cep128	Immp2l	Odc1	Timeless	Cep128	Ppp2r5c	Cnot2	Azin1	Pknox2	Tex30	Gm15350	NA	NA
Rad51b	Gtf2a1	Dnajb9	Asap2	Cs	Gtf2a1	Dync1h1	Rab3ip	Rims2	Ccdc15	Inpp1	1700029H14Rik	NA	NA
Zfp36l1	Sel1l	Pnpla8	Cpsf3	Rpl41	Sel1l	Hsp90aa1	Cct2	Zfpm2	Nrgn	Stat4	AF366264	NA	NA
Erh	Zc3h14	Scfd1	Iah1	Pa2g4	Spata7	Wdr20	Yeats4	Oxr1	Spa17	Nabp1	BB014433	NA	NA
Susd6	Eml5	Strn3	Adam17	Rps26	Zc3h14	Mok	Mdm2	Eif3e	Tbrg1	Ccdc150	Adam3	NA	NA
Srsf5	Foxn3	Hectd1	Ywhaq	Rab5b	Eml5	Rcor1	Cand1	Csmd3	Tmem225	Ankrd44	Proscos	NA	NA
Cox16	Efcab11	Heatr5a	Taf1b	Ormdl2	Efcab11	Eif5	1700025F24Rik	Eif3h	1700063D05Rik	Coq10b	1700008N11Rik	NA	NA
Synj2bp	Psmc1	Arhgap5	Mboat2	Sarnp	Psmc1	Mark3	Irak3	Ext1	Tbcel	Hsfy2	Gm39164	NA	NA
Med6	Calm1	Snx6	Kidins220	Cd63	Calm1	Tdrd9	Tmbim4	Dscc1	Usp2	Aox3	1700061N14Rik	NA	NA
Sipa1l1	Rps6ka5	Cfl2	Rps7	Smim24	Rps6ka5	Brf1	Hmga2	Mtbp	Rps25	Bzw1	4930555F03Rik	NA	NA
Rbm25	Ccdc88c	Baz1a	Tmem18	Mrpl54	Ppp4r3a	Tex22	Msrb3	Slc22a22	Pafah1b2	Flacc1	Gm34623	NA	NA
Numb	Ppp4r3a	Psma6	Acp1	Eef2	Catsperb	Esyt2	Lemd3	Tbc1d31	Cadm1	C2cd6	1700011L22Rik	NA	NA
Npc2	Trip11	Ralgapa1	Dld	Map2k2	Tc2n	Ncapg2	Xpot	Atad2	Rbm7	Sumo1	4930579O11Rik	NA	NA
Fcf1	Atxn3	Mipol1	Cbll1	Thop1	Trip11	Naca	Usp15	Rnf139	Ncam1	Fam117b	Gm10638	NA	NA
Ylpm1	Golga5	Sec23a	Bcap29	Timm13	Atxn3	Ptges3	Slc16a7	Ndufb9	Timm8b	Wdr12	4933402J07Rik	NA	NA
Tmed10	Ubr7	Pnn	Cog5	Lsm7	Golga5	Baz2a	Dctn2	Gm29904	Sik2	Zdbf2	Tepp	NA	NA
Erg28	Btbd7	Mia2	Hbp1	Oaz1	Ubr7	Smarcc2	Ddit3	Gm41335	Fdx1	2810408I11Rik	Gm20163	NA	NA
Ttll5	Cox8c	Fbxo33	Prkar2b	Dot1l	Btbd7	Myl6	Ndufa4l2	Asap1	Rdx	Ccnyl1	1700030J22Rik	NA	NA
Ift43	Ddx24	Togaram1	Nampt	Ap3d1	Cox8c	Rpl41	Nemp1	Efr3a	Ddx10	Pth2r	1700018B08Rik	NA	NA
Ahsa1	Dicer1	Prpf39	Hdac9	Csnk1g2	Ddx24	Pa2g4	Uqcrb	Khdrbs3	Cul5	Map2	4933417D19Rik	NA	NA
Sptlc2	Glrx5	Fkbp3	Snx13	Uqcr11	Ppp4r4	Rps26	Sdc2	Fam135b	Dnaja4	Kansl1l	Gm34263	NA	NA
Snw1	Papola	Fancm	Arl4a	Rps15	Dicer1	Sarnp	Cpq	Col22a1	Ireb2	Lancl1	1700012B09Rik	NA	NA
Cep128	Vrk1	Mis18bp1	Ifrd1	Ndufs7	Atg2b	Smim24	Mtdh	Chrac1	Scaper	Spag16	Cypt4	NA	NA
Gtf2a1	Setd3	Mdga2	Immp2l	Pwwp3a	Ak7	Mrpl54	Rpl30	Mroh5	Ptpn9	Rpl37a	Srpr	NA	NA
Sel1l	Evl	Rps29	Pnpla8	Cirbp	Papola	Eef2	Stk3	Eef1d	1700041C23Rik	Tnp1	1700110K17Rik	NA	NA
Zc3h14	Yy1	Dnaaf2	Scfd1	Gpx4	Vrk1	Map2k2	Vps13b	Iqank1	Cox5a	1700027A15Rik	Gm5617	NA	NA
Eml5	Ppp2r5c	Klhdc2	Strn3	Bsg	Setd3	Timm13	Cox6c	Puf60	Scamp2	Tns1	1110032A03Rik	NA	NA
Foxn3	Dync1h1	Nemf	Hectd1	Cdc34	Ccnk	Oaz1	Rgs22	Grina	Clk3	Arpc2	4933407I05Rik	NA	NA
Efcab11	Hsp90aa1	Tmx1	Heatr5a	Brd4	Evl	Dot1l	Fbxo43	Smpd5	Ubl7	Aamp	1700057G04Rik	NA	NA
Psmc1	Wdr20	Actr10	Arhgap5	Akap8	Yy1	Izumo4	Spag1	Tmem249	Ccdc33	Pnkd	Iqcf4	NA	NA
Calm1	Traf3	Psma3	Snx6	Akap8l	Wdr25	Atp8b3	Rnf19a	Rpl8	Tbc1d21	Usp37	BC048562	NA	NA
Rps6ka5	Eif5	Jkamp	Cfl2	Hnrnpm	Ppp2r5c	Uqcr11	Pabpc1	Pick1	4930461G14Rik	Stk36	Gm27002	NA	NA
Ccdc88c	Mark3	Mnat1	Baz1a	Rps28	Dync1h1	Mbd3	Ubr5	Pla2g6	Nptn	Tuba4a	Gm2415	NA	NA
Ppp4r3a	Ppp1r13b	Hif1a	Psma6	Ndufa7	Hsp90aa1	Rps15	Azin1	Ddx17	Arih1	Dnajb2	4930455C13Rik	NA	NA
Trip11	Atp5mpl	Snapc1	Ralgapa1	Cd320	Wdr20	Dazap1	Atp6v1c1	Fam227a	Pkm	Wdfy1	Gm19395	NA	NA
Atxn3	Tdrd9	Ppp2r5e	Mipol1	Fbxo7	Mok	Pwwp3a	Rims2	Tomm22	Myo9a	Cul3	Pldi	NA	NA
Golga5	Siva1	Hspa2	Sec23a	Cry1	Rcor1	Cirbp	Zfpm2	Dnal4	Rplp1	Rhbdd1	1700120B22Rik	NA	NA
Ubr7	Brf1	Fut8	Trappc6b	Washc4	Traf3	Stk11	Eif3e	Rpl3	Spesp1	Mff	Gm30853	NA	NA
Btbd7	Esyt2	Gphn	Pnn	Hcfc2	Eif5	Gpx4	Emc2	Tnrc6b	Pias1	Agfg1	1700009J07Rik	NA	NA
Cox8c	Ncapg2	Atp6v1d	Mia2	Hsp90b1	Mark3	Rnf126	Nudcd1	St13	Iqch	Sphkap	Theg	NA	NA
Ddx24	Rapgef5	Eif2s1	Togaram1	Sycp3	Atp5mpl	Bsg	Eif3h	Rangap1	Tipin	Trip12	4930404N11Rik	NA	NA
Dicer1	Cdca7l	Vti1b	Prpf39	Arl1	Tdrd9	Brd4	Taf2	Desi1	Clpx	Fbxo36	1700017N19Rik	NA	NA
Glrx5	Sp4	Rad51b	Fkbp3	Utp20	Siva1	Akap8	Mtbp	Xrcc6	Oaz2	Spata3	1700020G17Rik	NA	NA
Papola	Naca	Dcaf5	Fancm	Apaf1	Brf1	Akap8l	Tbc1d31	Snu13	Csnk1g1	Eif4e2	1700010J16Rik	NA	NA
Vrk1	Ptges3	Erh	Rps29	Slc25a3	Esyt2	Morc2b	Rnf139	Ndufa6	Rps27l	Gigyf2	4930473D10Rik	NA	NA
Setd3	Baz2a	Susd6	Dnaaf2	Tmpo	Naca	Hnrnpm	Ndufb9	Tcf20	Tln2	Dnajb3	Kcnmb4os1	NA	NA
Evl	Cs	Srsf5	Klhdc2	Nedd1	Ptges3	Rab11b	Nsmce2	Arfgap3	Gtf2a2	Agap1	1700006J14Rik	NA	NA
Yy1	Myl6	Cox16	Nemf	Snrpf	Baz2a	Rps28	Gm41335	Efcab6	Myo1e	Hdac4	4921513I03Rik	NA	NA
Ppp2r5c	Rpl41	Med6	Tmx1	Metap2	Pan2	Ndufa7	Asap1	Nup50	Ccnb2	Cops9	4921536K21Rik	NA	NA
Dync1h1	Pa2g4	Sipa1l1	Actr10	Vezt	Myl6	Cd320	Efr3a	Smc1b	Sltm	Rnpepl1	Spata48	NA	NA
Hsp90aa1	Rps26	Rbm25	Psma3	Fgd6	Rpl41	Fbxo7	Kcnq3	Ribc2	Tcf12	Ppp1r7	1700093K21Rik	NA	NA
Wdr20	Sarnp	Numb	Jkamp	Ndufa12	Pa2g4	Pwp1	Phf20l1	Atxn10	Mns1	Fam174a	4930505A04Rik	NA	NA
Eif5	Gna11	Lin52	Hif1a	Cep83os	Rps26	Cry1	Khdrbs3	Zbed4	Tex9	Slco6c1	4930403D09Rik	NA	NA
Mark3	Smim24	Npc2	Snapc1	Cep83	Sarnp	Tmem263	Trappc9	Creld2	Gm27211	Pam	Fam71b	NA	NA
Ppp1r13b	Dohh	Fcf1	Ppp2r5e	Mrpl42	Smim24	Fhl4	Chrac1	Ttll8	Mapk6	Tmem232	BC049762	NA	NA
Atp5mpl	Mrpl54	Ylpm1	Fut8	Ube2n	Mrpl54	Rfx4	Ago2	Ppp6r2	Leo1	Txndc2	Fam183b	NA	NA
Tdrd9	Eef2	Tmed10	Gphn	Eea1	Eef2	Polr3b	Ptk2	Syce3	Tmod2	Rab31	Med9os	NA	NA
Siva1	Map2k2	Erg28	Atp6v1d	Atp2b1	Pias4	Washc4	Mroh4	Acr	Elovl5	Ppp4r1	Gm39566	NA	NA
Esyt2	Thop1	Ttll5	Eif2s1	Tmtc3	Map2k2	Txnrd1	Ly6k	Rabl2	Eef1a1	Ndufv2	2810408A11Rik	NA	NA
Ncapg2	Timm13	Gpatch2l	Vti1b	Cep290	Timm13	Eid3	Eef1d	Pdzrn4	Cd109	Epb41l3	4930544D05Rik	NA	NA
Rapgef5	Lsm7	Sptlc2	Rad51b	Mettl25	Lsm7	Hcfc2	Iqank1	Zcrb1	Cox7a2	Parn	1700016K19Rik	NA	NA
Cdca7l	Oaz1	Snw1	Dcaf5	Ppp1r12a	Oaz1	Hsp90b1	Puf60	Pphln1	Tmem30a	Pla2g10	Slfn5os	NA	NA
Sp4	Dot1l	Cep128	Erh	Osbpl8	Dot1l	Ttc41	Grina	Arid2	Senp6	Snn	1700020L24Rik	NA	NA
Naca	Mknk2	Gtf2a1	Susd6	Nap1l1	Ap3d1	Parpbp	Smpd5	Ccdc184	Irak1bp1	Litaf	C030037D09Rik	NA	NA
Ptges3	Csnk1g2	Ston2	Srsf5	Atxn7l3b	Uqcr11	Washc3	Dgat1	Ccnt1	Lca5	Prm1	Dgkeos	NA	NA
Baz2a	Abhd17a	Sel1l	Cox16	Zfc3h1	Mbd3	Chpt1	Vps28	Ccdc65	Rwdd2a	Prm2	Atp5g1	NA	NA
Cs	Tcf3	Zc3h14	Synj2bp	Cnot2	Rps15	Sycp3	Rpl8	Tmbim6	Me1	Prm3	Gm11634	NA	NA
Myl6	Uqcr11	Eml5	Med6	Cct2	Dazap1	Arl1	Elfn2	Dip2b	Cep162	Tnp2	1700023F06Rik	NA	NA
Rpl41	Mbd3	Foxn3	Sipa1l1	Frs2	Ndufs7	Utp20	Ankrd54	Atf1	Morf4l1	Tekt5	March10	NA	NA
Pa2g4	Rps15	Efcab11	Rbm25	Cpsf6	Pwwp3a	Actr6	Pla2g6	Krt88	Paqr9	Rpl39l	1700096J18Rik	NA	NA
Rps26	Dazap1	Psmc1	Numb	Mdm2	Cirbp	Anks1b	Ddx17	Eif4b	Atr	Usp7	1700012B07Rik	NA	NA
Sarnp	Ndufs7	Calm1	Zfp410	Rap1b	Stk11	Slc25a3	Cby1	Pfdn5	Atp1b3	Carhsp1	D11Wsu47e	NA	NA
Gna11	Pwwp3a	Rps6ka5	Lin52	Llph	Gpx4	Nedd1	Tomm22	Pcbp2	Rnf7	Rbfox1	Atp5h	NA	NA
Mrpl54	Cirbp	Ccdc88c	Npc2	Lemd3	Tmem259	Cfap54	Gtpbp1	Gtsf1	Rasa2	Rogdi	4930448C13Rik	NA	NA
Eef2	Stk11	Ppp4r3a	Fcf1	Tbk1	Rnf126	Cdk17	Dnal4	Gtsf2	Nmnat3	Cdip1	Gm4419	NA	NA
Map2k2	Gpx4	Tc2n	Ylpm1	Rxylt1	Bsg	Ccdc38	Cbx7	Nckap1l	Stag1	Hmox2	1700020D12Rik	NA	NA
Thop1	Polr2e	Trip11	Nek9	Mon2	Brd4	Snrpf	Rpl3	Gria4	Cep63	Pam16	Gm34662	NA	NA
Timm13	Wdr18	Atxn3	Tmed10	Usp15	Akap8	Usp44	Enthd1	Pdgfd	Cdv3	Crebbp	Gm7008	NA	NA
Lsm7	Ptbp1	Cpsf2	Erg28	R3hdm2	Akap8l	Metap2	Mrtfa	Ddi1	Gm29154	Cluap1	1700031P21Rik	NA	NA
Oaz1	Rnf126	Golga5	Ttll5	Nemp1	Hnrnpm	Ndufa12	St13	Dync2h1	Cpne4	Naa60	1700030L22Rik	NA	NA
Dot1l	Bsg	Ubr7	Sptlc2	Uqcrb	Rab11b	Cep83os	Rbx1	Dcun1d5	Nek11	Zfp597	Gm47645	NA	NA
Tcf3	Cdc34	Btbd7	Snw1	Mtdh	Rps28	Cep83	Desi1	Birc2	Rpl29	Zfp263	Rpl36al	NA	NA
Uqcr11	Brd4	Cox8c	Cep128	Rpl30	Ndufa7	Cradd	Snu13	Yap1	Iqcf1	Elob	Gm6657	NA	NA
Rps15	Akap8	Ddx24	Gtf2a1	Stk3	Cd320	Ube2n	Smdt1	Cep126	Iqcf5	Pdpk1	Fam71d	NA	NA
Dazap1	Akap8l	Dicer1	Sel1l	Vps13b	Fbxo7	Nudt4	Ndufa6	Cntn5	Iqcf3	Pgp	1700052I22Rik	NA	NA
Ndufs7	Hnrnpm	Glrx5	Zc3h14	Cox6c	Pwp1	Eea1	Tcf20	Maml2	Tex264	Gfer	Gm26571	NA	NA
Pwwp3a	Rab11b	Papola	Eml5	Polr2k	Cry1	Tmtc3	Arfgap3	Cep57	Dcaf1	Rnf151	1700064M15Rik	NA	NA
Cirbp	Rps28	Vrk1	Foxn3	Rnf19a	Fhl4	Cep290	Efcab6	Fam76b	Manf	Rps2	D130020L05Rik	NA	NA
Stk11	Ndufa7	Setd3	Efcab11	Pabpc1	Rfx4	Alx1	Nup50	Cwc15	Dock3	Ndufb10	1700001K19Rik	NA	NA
Gpx4	Rtcb	Ccnk	Psmc1	Ywhaz	Polr3b	Lrriq1	Fam118a	Amotl1	Hyal1	Hagh	Apopt1	NA	NA
Polr2e	Pwp1	Evl	Calm1	Zfp706	Tcp11l2	Mettl25	Smc1b	Ankrd49	Naa80	Ube2i	Wdr60	NA	NA
Wdr18	Cry1	Yy1	Rps6ka5	Rrm2b	Washc4	Lin7a	Ribc2	Smco4	Ip6k1	Tekt4	Gm36423	NA	NA
Ptbp1	Ric8b	Ppp2r5c	Ccdc88c	Ubr5	Hcfc2	Ptprq	Atxn10	Deup1	Qrich1	Cpeb4	4933417A18Rik	NA	NA
Bsg	Polr3b	Dync1h1	Ppp4r3a	Azin1	Hsp90b1	Ppp1r12a	Brd1	Fat3	Impdh2	Ubtd2	Gm47429	NA	NA
Cdc34	Washc4	Hsp90aa1	Tc2n	Atp6v1c1	Parpbp	Zdhhc17	Zbed4	Mbd3l1	Ndufaf3	Efcab9	Gm2762	NA	NA
Brd4	Txnrd1	Wdr20	Trip11	Dcaf13	Washc3	Osbpl8	Creld2	Muc16	Arih2	Smim23	4921517D22Rik	NA	NA
Akap8	Hsp90b1	Cinp	Atxn3	Rims2	Chpt1	Nap1l1	Gm20621	Zfp560	Prkar2a	Npm1	BC048507	NA	NA
Hnrnpm	Chpt1	Tecpr2	Cpsf2	Oxr1	Sycp3	Glipr1l2	Mov10l1	Zfp426	Tmem89	Dock2	1700001L19Rik	NA	NA
Rab11b	Sycp3	Eif5	Golga5	Eif3e	Arl1	Kcnc2	Arsa	Ubl5	Uqcrc1	Slit3	1700100L14Rik	NA	NA
Rps28	Arl1	Mark3	Ubr7	Emc2	Utp20	Atxn7l3b	Acr	Eif3g	Tma7	Sox30	1700029F12Rik	NA	NA
Ndufa7	Utp20	Klc1	Btbd7	Eny2	Actr6	Tbc1d15	Yaf2	Pde4a	Map4	Sgcd	1700024P04Rik	NA	NA
Syn3	Actr6	Ppp1r13b	Cox8c	Eif3h	Anks1b	Zfc3h1	Zcrb1	Dnm2	Smarcc1	Trim41	1700084D21Rik	NA	NA
Rtcb	Anks1b	Atp5mpl	Ddx24	Taf2	Slc25a3	Cnot2	Pphln1	Tmem205	Kif9	Cby3	1700003P14Rik	NA	NA
Pwp1	Slc25a3	Tdrd9	Dicer1	Mrpl13	Cfap54	Cct2	Arid2	Ecsit	Setd2	Hnrnph1	3110070M22Rik	NA	NA
Cry1	Tmpo	Siva1	Glrx5	Mtbp	Snrpf	Frs2	Senp1	Elof1	Prss46	Clk4	3830406C13Rik	NA	NA
Ric8b	Nedd1	Jag2	Papola	Zhx1	Metap2	Yeats4	Pfkm	Rp9	Lrrfip2	Hnrnpab	Dusp13	NA	NA
Polr3b	Snrpf	Brf1	Vrk1	Atad2	Ndufa12	Cpsf6	Ccdc65	Bbs9	Ubp1	Ube2b	1700024G13Rik	NA	NA
Washc4	Metap2	Mta1	Setd3	Fam91a1	Cep83os	Mdm2	Spats2	Dpy19l1	Osbpl10	Cdkl3	Antxrl	NA	NA
Txnrd1	Fgd6	Esyt2	Ccnk	Tmem65	Cep83	Mdm1	Tmbim6	Dpy19l2	Stt3b	Hspa4	Samd4	NA	NA
Nfyb	Cep83	Ncapg2	Evl	Ndufb9	Ube2n	Cand1	Gm21917	Gm29642	Gadl1	Aff4	ccdc198	NA	NA
Hsp90b1	Mrpl42	Sp4	Yy1	Nsmce2	Nudt4	1700025F24Rik	Larp4	Jam3	Zcwpw2	Uqcrq	1700129C05Rik	NA	NA
Chpt1	Ube2n	Naca	Ppp2r5c	Asap1	Eea1	Tmbim4	Atf1	Spata19	Azi2	Rapgef6	4930578I06Rik	NA	NA
Sycp3	Nudt4	Ptges3	Dync1h1	Efr3a	Cep290	Hmga2	Slc4a8	Zbtb44	Golga4	Lyrm7	4930429C20Rik	NA	NA
Utp20	Eea1	Baz2a	Hsp90aa1	Phf20l1	Lrriq1	Msrb3	Krt88	Ddx25	Slc22a14	Hint1	Spert	NA	NA
Actr6	Atp2b1	Timeless	Wdr20	Ptk2	Mettl25	Lemd3	Espl1	Acrv1	Ttc21a	Slc36a3	Gm49048	NA	NA
Anks1b	Cep290	Cs	Cinp	Ly6k	Ccdc59	Mon2	Pfdn5	Pknox2	1700019L13Rik	Larp1	1700022A22Rik	NA	NA
Slc25a3	Tmtc2	Smarcc2	Tecpr2	Eef1d	Lin7a	Usp15	Sp1	Spa17	Slc25a38	Lypd9	4930449C09Rik	NA	NA
Tmpo	Mettl25	Myl6	Eif5	Puf60	Ptprq	Slc16a7	Pcbp2	Tbrg1	Rpsa	Trim17	Cyhr1	NA	NA
Cdk17	Ppp1r12a	Rpl41	Mark3	Gpaa1	Ppp1r12a	Dctn2	Tarbp2	Tmem225	Eif1b	Guk1	Tex33	NA	NA
Snrpf	Pawr	Pa2g4	Klc1	Cyc1	Zdhhc17	R3hdm2	Cbx5	Jhy	Ulk4	Mprip	4930407I10Rik	NA	NA
Metap2	Osbpl8	Rps26	Ppp1r13b	Dgat1	Osbpl8	Nemp1	Gtsf1	Usp2	Lyzl4	Med9	1700001L05Rik	NA	NA
Vezt	Nap1l1	Ormdl2	Atp5mpl	Rpl8	Nap1l1	Uqcrb	Gtsf2	Rps25	Lyzl4os	Atpaf2	4930513L16Rik	NA	NA
Fgd6	Kcnc2	Sarnp	Tdrd9	Rbfox2	Glipr1l2	Cpq	Gria4	Cep164	Nktr	Gid4	5031439G07Rik	NA	NA
Cep83	Atxn7l3b	Cd63	Siva1	Eif3d	Atxn7l3b	Mtdh	Dync2h1	Pafah1b2	Ccdc13	B9d1	Odf3b	NA	NA
Mrpl42	Tbc1d15	Gna11	Jag2	H1f0	Tbc1d15	Rpl30	Dcun1d5	Sik3	Higd1a	Akap10	4930588J15Rik	NA	NA
Ube2n	Zfc3h1	Mrpl54	Mta1	Eif3l	Zfc3h1	Stk3	Birc2	Cadm1	Abhd5	Ncor1	H1fnt	NA	NA
Nudt4	Cnot2	Eef2	Esyt2	Polr2f	Cnot2	Vps13b	Cep126	Rbm7	Kif15	Cenpv	1700037C18Rik	NA	NA
Eea1	Cct2	Pias4	Ncapg2	Ddx17	Cct2	Cox6c	Cep57	Ncam1	Lars2	Ubb	Sept12	NA	NA
Btg1	Frs2	Map2k2	Sp4	Dmc1	Frs2	Rgs22	Sesn3	Timm8b	Lztfl1	Tvp23b	Gm5767	NA	NA
Atp2b1	Yeats4	Thop1	Naca	Tomm22	Yeats4	Fbxo43	Kdm4d	Pih1d2	Ubxn6	Cdrt4	Efcab1	NA	NA
Dusp6	Cpsf6	Timm13	Ptges3	Rpl3	Cpsf6	Spag1	Cwc15	Sik2	Arrdc5	Tekt3	2610318N02Rik	NA	NA
Cep290	Mdm2	Lsm7	Baz2a	Syngr1	Mdm2	Rnf19a	Deup1	Fdx1	Znrf4	Stx8	Tssk1	NA	NA
Tmtc2	Rap1b	Oaz1	Timeless	Tnrc6b	Nup107	Pabpc1	Ubl5	Rdx	Micos13	Myh10	0610012G03Rik	NA	NA
Mettl25	Cand1	Plekhj1	Cs	Sgsm3	Mdm1	Ywhaz	Eif3g	Cul5	Rpl36	Ndel1	4930547E14Rik	NA	NA
Ppp1r12a	Grip1	Dot1l	Smarcc2	Mrtfa	Cand1	Ubr5	Cdkn2d	Dnaja4	Prr22	Rpl26	4930453N24Rik	NA	NA
Pawr	Llph	Ap3d1	Myl6	Slc25a17	Tmbim4	Azin1	Ilf3	Ireb2	Acsbg2	Odf4	4930428D20Rik	NA	NA
Osbpl8	Lemd3	Mknk2	Rpl41	St13	Llph	Atp6v1c1	Dnm2	Scaper	Gtf2f1	Rangrf	4930570E03Rik	NA	NA
Nap1l1	Rassf3	Csnk1g2	Pa2g4	Rbx1	Hmga2	Rims2	Smarca4	Sin3a	Slc25a41	Per1	Atp5j	NA	NA
Krr1	Xpot	Abhd17a	Rps26	Ep300	Lemd3	Lrp12	Elof1	1700041C23Rik	Tbc1d5	Cyb5d1	Atp5o	NA	NA
Kcnc2	Rxylt1	Rexo1	Rab5b	Tef	Tbk1	Zfpm2	Rp9	Cox5a	Kcnh8	Naa38	Fam243	NA	NA
Atxn7l3b	Usp15	Tcf3	Sarnp	Phf5a	Srgap1	Oxr1	Bbs9	Scamp2	Efhb	Kdm6b	Gm34035	NA	NA
Tbc1d15	Ctdsp2	Uqcr11	Cd63	Aco2	Rxylt1	Eif3e	Dpy19l1	Clk3	Pp2d1	Slc35g3	4930548J01Rik	NA	NA
Zfc3h1	Cdk4	Mbd3	Gna11	Desi1	Mon2	Emc2	Dpy19l2	Ubl7	Kat2b	Spem2	Tcp10a	NA	NA
Cnot2	R3hdm2	Rps15	Mrpl54	Xrcc6	Usp15	Eny2	Ncapd3	Ccdc33	1700008K24Rik	Spem1	Tcp10c	NA	NA
Rab3ip	Nemp1	Dazap1	Eef2	Snu13	Dctn2	Eif3h	Jam3	Tbc1d21	Ccnd3	Gps2	Tcte2	NA	NA
Cct2	Uqcrb	Ndufs7	Pias4	Mei1	Mbd6	Taf2	Ntm	Nptn	Tbcc	Eif5a	Itpr3os	NA	NA
Frs2	Mtdh	Pwwp3a	Map2k2	Cenpm	R3hdm2	Mrpl13	Zbtb44	Arih1	Bicral	Ybx2	Gm49796	NA	NA
Yeats4	Rpl30	Cirbp	Timm13	Smdt1	Nemp1	Mtbp	Aplp2	Myo9a	Mea1	Ctdnep1	AC166172.1	NA	NA
Cpsf6	Stk3	Stk11	Lsm7	Ndufa6	Uqcrb	Tbc1d31	Prdm10	Lrrc49	Klhdc3	Gabarap	BC051142	NA	NA
Mdm2	Vps13b	Gpx4	Oaz1	Tcf20	Cpq	Rnf139	Fam118b	Rplp1	Gtpbp2	Rnasek	Vars	NA	NA
Nup107	Cox6c	Polr2e	Plekhj1	Cyb5r3	Mtdh	Ndufb9	Ddx25	Spesp1	Rsph9	Psmb6	Gm16279	NA	NA
Rap1b	Polr2k	Wdr18	Dot1l	Pacsin2	Rpl30	Nsmce2	Hyls1	Pias1	Hsp90ab1	Chrne	Gm42418	NA	NA
Cand1	Rnf19a	Ptbp1	Ap3d1	Samm50	Stk3	Gm41335	Acrv1	Gm16759	Znrd1as	Fbxo39	AY036118	NA	NA
Grip1	Pabpc1	Rnf126	Csnk1g2	Nup50	Vps13b	Asap1	Ccdc15	Iqch	Runx2	Tekt1	1700001C19Rik	NA	NA
Llph	Ywhaz	Bsg	Abhd17a	Smc1b	Cox6c	Efr3a	Msantd2	Rpl4	Tdrd6	Itgae	Frs3os	NA	NA
Lemd3	Zfp706	Cdc34	Tcf3	Atxn10	Rgs22	Phf20l1	Spa17	Tipin	Pla2g7	Haspin	4930471L23Rik	NA	NA
Xpot	Ubr5	Brd4	Uqcr11	Tbc1d22a	Polr2k	Khdrbs3	Tbrg1	Rab11a	Crisp2	Pafah1b1	Ttc7	NA	NA
Rxylt1	Azin1	Akap8	Rps15	Creld2	Rnf19a	Trappc9	Gramd1b	Dennd4a	Pgk2	Mnt	1700001G01Rik	NA	NA
Usp15	Dcaf13	Akap8l	Dazap1	Mov10l1	Pabpc1	Chrac1	Jhy	Clpx	Efhc1	Sgsm2	AW554918	NA	NA
Ctdsp2	Rims2	Wiz	Ndufs7	Syce3	Ywhaz	Ago2	Mir100hg	Oaz2	Smap1	Srr	Ube2d2a	NA	NA
Cdk4	Oxr1	Hnrnpm	Pwwp3a	Yaf2	Zfp706	Ptk2	Arhgef12	Trip4	Fam135a	Smg6	4930471G03Rik	NA	NA
R3hdm2	Eif3e	Rps28	Cirbp	Zcrb1	Ubr5	Mroh4	Usp2	Csnk1g1	Lmbrd1	Rtn4rl1	1700034E13Rik	NA	NA
Uqcrb	Eny2	Ndufa7	Stk11	Pphln1	Azin1	Ly6k	Cbl	Herc1	Phf3	Pitpna	Tex43	NA	NA
Mtdh	Eif3h	Cd320	Gpx4	Arid2	Atp6v1c1	Eef1d	Rps25	Rps27l	Khdrbs2	Ywhae	Ccdc192	NA	NA
Rpl30	Rad21	Syn3	Polr2e	Scaf11	Rims2	Iqank1	Ddx6	Tln2	Zfp451	Dbil5	1700003O11Rik	NA	NA
Stk3	Ext1	Fbxo7	Wdr18	Senp1	Zfpm2	Puf60	Arcn1	Gtf2a2	Dst	Nxn	4930592I03Rik	NA	NA
Vps13b	Taf2	Rtcb	Bsg	Kansl2	Oxr1	Smpd5	Ift46	Myo1e	Prss39	Git1	1700095A13Rik	NA	NA
Cox6c	Mrpl13	Cry1	Cdc34	Ccnt1	Eif3e	Cyc1	Cep164	Ccnb2	Fer1l5	Rpl23a	1700030N03Rik	NA	NA
Polr2k	Atad2	Polr3b	Brd4	Prkag1	Emc2	Dgat1	Pafah1b2	Rnf111	Fam178b	Proca1	Mrpl11	NA	NA
Pabpc1	Fam91a1	Washc4	Akap8	Spats2	Eny2	Arhgap39	Sik3	Sltm	Cox5b	Tmem97	Malat1	NA	NA
Ywhaz	Ndufb9	Nfyb	Akap8l	Mcrs1	Eif3h	Rpl8	Cadm1	Aqp9	Vwa3b	Spaca3	Gm550	NA	NA
Zfp706	Mtss1	Hcfc2	Hnrnpm	Prpf40b	Taf2	Rbfox2	Rexo2	Zfp280d	Inpp4a	Asic2	1700092M07Rik	NA	NA
Grhl2	Nsmce2	Hsp90b1	Rps28	Fmnl3	Mrpl13	Elfn2	Ttc12	Mns1	Tsga10	Cct6b	1700017D01Rik	NA	NA
Ubr5	Asap1	Chpt1	Ndufa7	Racgap1	Mtbp	Ankrd54	Timm8b	Tex9	Mrpl30	Rffl	1700025F22Rik	NA	NA
Klf10	Efr3a	Sycp3	Cd320	Cox14	Tbc1d31	Ddx17	Pih1d2	Dnaaf4	Txndc9	Fndc8	Ms4a13	NA	NA
Azin1	Phf20l1	Arl1	Syn3	Cers5	Atad2	Cby1	Dlat	Gm27211	Eif5b	Ap2b1	Gm35554	NA	NA
Dcaf13	Ptk2	Utp20	Fbxo7	Larp4	Fam91a1	Tomm22	Dixdc1	Unc13c	Rev1	Taf15	4430402I18Rik	NA	NA
Oxr1	Ly6k	Actr6	Rtcb	Dip2b	Rnf139	Cbx7	Ppp2r1b	Mapk6	Aff3	Acaca	March5	NA	NA
Rspo2	Eef1d	Apaf1	Cry1	Atf1	Ndufb9	Rpl3	Sik2	Tmod2	Rpl31	Aatf	1700122C19Rik	NA	NA
Eif3e	Puf60	Slc25a3	Washc4	Tfcp2	Nsmce2	Enthd1	Arhgap20	Elovl5	Nck2	Ggnbp2	4933411K16Rik	NA	NA
Eny2	Cyc1	Tmpo	Nfyb	Dazap2	Asap1	Mrtfa	Fdx1	Eef1a1	4932412D23Rik	Usp32	4930414N06Rik	NA	NA
Eif3h	Arhgap39	Snrpf	Hcfc2	Eif4b	Efr3a	St13	Rdx	Cox7a2	Tpp2	Appbp2	Gm15491	NA	NA
Rad21	Rpl8	Metap2	Hsp90b1	Spryd3	Phf20l1	Rbx1	Npat	Senp6	Tex30	Ppm1d	Gm16726	NA	NA
Ext1	Rbfox2	Fgd6	Chpt1	Pfdn5	Khdrbs3	Ep300	Cul5	Irak1bp1	Stat4	Gdpd1	1700001K23Rik	NA	NA
Taf2	Eif3d	Ndufa12	Sycp3	Sp1	Trappc9	Desi1	Cyp19a1	Lca5	Nabp1	Trim37	1700019N19Rik	NA	NA
Mrpl13	Nol12	Cep83	Arl1	Pcbp2	Chrac1	Snu13	Dmxl2	Rwdd2a	Slc39a10	Tex14	H2al1m	NA	NA
Atad2	Eif3l	Mrpl42	Utp20	Tarbp2	Ago2	Smdt1	Psma4	Me1	Ccdc150	Dynll2	Hypm	NA	NA
Fam91a1	Polr2f	Ube2n	Actr6	Atf7	Ptk2	Ndufa6	Ube2q2	Morf4l1	Ankrd44	Srsf1	H2al1n	NA	NA
Tmem65	Ddx17	Nudt4	Apaf1	Cbx5	Mroh4	Tcf20	Scaper	Atr	Boll	Ccdc182	Cypt1	NA	NA
Ndufb9	Dmc1	Eea1	Slc25a3	Hnrnpa1	Ly6k	Arfgap3	Snupn	Xrn1	Plcl1	Msi2	1700080O16Rik	NA	NA
Mtss1	Tomm22	Atp2b1	Tmpo	Gtsf1	Eef1d	Pacsin2	Ptpn9	Atp1b3	Hsfy2	Akap1	Fam122c	NA	NA
Nsmce2	Josd1	Tmtc3	Snrpf	Dync2h1	Puf60	Fam118a	Cox5a	Rnf7	Aox3	Kif2b	Gm6760	NA	NA
Asap1	Rpl3	Cep290	Metap2	Dcun1d5	Smpd5	Smc1b	Mpi	Rasa2	Bzw1	Spag9	Gm6812	NA	NA
Efr3a	Tnrc6b	Tmtc2	Vezt	Cep126	Cyc1	Atxn10	Ubl7	Nmnat3	Flacc1	Tob1	1700020N15Rik	NA	NA
Phf20l1	Mrtfa	Mettl25	Fgd6	Ccdc82	Dgat1	Brd1	Arih1	Stag1	C2cd6	Spata20	4930567H17Rik	NA	NA
Ptk2	St13	Ccdc59	Ndufa12	Cep57	Arhgap39	Zbed4	Tmem202	Ppp2r3a	Gm29018	Mycbpap	Tsga8	NA	NA
Eef1d	Rbx1	Ppp1r12a	Cep83	Fam76b	Rpl8	Creld2	Myo9a	Cep63	Sumo1	Hils1	Gm14773	NA	NA
Puf60	Ep300	Pawr	Mrpl42	Sesn3	Rbfox2	Gm20621	Gm20275	Cdv3	Nop58	Lrrc46	1700084M14Rik	NA	NA
Cyc1	Rangap1	Osbpl8	Ube2n	Cwc15	Eif3d	Mlc1	Lrrc49	Gm29154	Ica1l	Osbpl7	Gm5941	NA	NA
Rpl8	Phf5a	Nap1l1	Nudt4	Ankrd49	Elfn2	Mov10l1	Rplp1	Nek11	Wdr12	Socs7	BC061195	NA	NA
Rbfox2	Aco2	Krr1	Eea1	Taf1d	Ankrd54	Syce3	Kif23	Rpl29	Zdbf2	Srcin1	Pfn5	NA	NA
Eif3d	Polr3h	Atxn7l3b	Atp2b1	Cep295	Polr2f	Zcrb1	Spesp1	Iqcf1	2810408I11Rik	Rpl23	1700010D01Rik	NA	NA
Nol12	Pmm1	Tbc1d15	Tmtc3	Ubl5	Pick1	Nell2	Pias1	Iqcf5	Ccnyl1	Cacnb1	Gm614	NA	NA
Eif3l	Desi1	Zfc3h1	Cep290	Pin1	Ddx17	2610037D02Rik	Map2k5	Iqcf3	Pth2r	Rpl19	Cypt2	NA	NA
Polr2f	Xrcc6	Cnot2	Ccdc59	Eif3g	Dmc1	Arid2	Gm16759	Dcaf1	Map2	Zpbp2	4930570D08Rik	NA	NA
Csnk1e	Snu13	Cct2	Ppp1r12a	Dnmt1	Cby1	Senp1	Iqch	Manf	Kansl1l	Ormdl3	Gm15104	NA	NA
Ddx17	Srebf2	Frs2	Osbpl8	Cdkn2d	Tomm22	Ccnt1	Zwilch	Dock3	Lancl1	Eif1	Cypt3	NA	NA
Dmc1	Smdt1	Yeats4	Nap1l1	Ilf3	Rpl3	Spats2	Rpl4	Hyal1	Spag16	Jup	4933400A11Rik	NA	NA
Tomm22	Ndufa6	Cpsf6	Krr1	Dnm2	Enthd1	Prpf40b	Dis3l	Naa80	Rpl37a	Klhl10	mt-Nd1	NA	NA
Josd1	Tcf20	Mdm2	Atxn7l3b	Carm1	Tnrc6b	Larp4	Rab11a	Ip6k1	Tnp1	Dnajc7	mt-Nd2	NA	NA
Rpl3	Poldip3	Rap1b	Tbc1d15	Smarca4	Mrtfa	Dip2b	Dennd4a	Qrich1	1700027A15Rik	Nkiras2	mt-Co1	NA	NA
Atf4	Pacsin2	Cand1	Zfc3h1	Spc24	St13	Atf1	Dpp8	Impdh2	Tns1	Hspb9	mt-Co2	NA	NA
Tnrc6b	Samm50	Llph	Cnot2	Prkcsh	Xpnpep3	Pou6f1	Clpx	Ndufaf3	Arpc2	Psmc3ip	mt-Atp6	NA	NA
Mrtfa	Nup50	Lemd3	Cct2	Ecsit	Rbx1	Slc4a8	Oaz2	Arih2	Aamp	Retreg3	mt-Co3	NA	NA
St13	Smc1b	Tbk1	Frs2	Elof1	Ep300	Pfdn5	Zfp609	Tmem89	Pnkd	Psme3	mt-Nd4	NA	NA
Rbx1	Atxn10	Mon2	Yeats4	Anln	L3mbtl2	Sp1	Trip4	Uqcrc1	Usp37	Rpl27	mt-Cytb	NA	NA
Ep300	Tbc1d22a	Usp15	Cpsf6	Rp9	Phf5a	Pcbp2	Csnk1g1	Tma7	Plcd4	Brca1	NA	NA	NA
Rangap1	Brd1	R3hdm2	Mdm2	Bbs9	Aco2	Tarbp2	Snx1	Map4	Rnf25	Nbr1	NA	NA	NA
Phf5a	Creld2	Nemp1	Rap1b	Thyn1	Desi1	Atf7	Herc1	Smarcc1	Stk36	Dusp3	NA	NA	NA
Aco2	Mov10l1	Uqcrb	Cand1	Ncapd3	Snu13	Cbx5	Rps27l	Kif9	Cfap65	Cfap97d1	NA	NA	NA
Desi1	Yaf2	Mtdh	Llph	Zbtb44	Smdt1	Gtsf1	Gtf2a2	Setd2	Dnajb2	Slc25a39	NA	NA	NA
Xrcc6	Zcrb1	Rpl30	Lemd3	Aplp2	Ndufa6	Aasdhppt	Ccnb2	Prss46	Wdfy1	Spata32	NA	NA	NA
Snu13	Pphln1	Stk3	Tbk1	Arhgap32	Tcf20	Gria4	Rnf111	Lrrfip2	Fam124b	Lrrc37a	NA	NA	NA
Srebf2	Arid2	Vps13b	Rxylt1	Dcps	Arfgap3	Dync2h1	Sltm	Gm47875	Cul3	Lyzl6	NA	NA	NA
Smdt1	Scaf11	Cox6c	Mon2	Fam118b	Pacsin2	Dcun1d5	Aqp9	Ubp1	Rhbdd1	Gosr2	NA	NA	NA
Ndufa6	Senp1	Polr2k	Usp15	Stt3a	Nup50	Birc2	Zfp280d	Cnot10	Mff	Sppl2c	NA	NA	NA
Tcf20	Kansl2	Pabpc1	Dctn2	Msantd2	Smc1b	Yap1	Mns1	Osbpl10	Agfg1	Mapt	NA	NA	NA
Poldip3	Ccnt1	Ywhaz	R3hdm2	Spa17	Atxn10	Cep126	Tex9	Stt3b	Daw1	Kansl1	NA	NA	NA
Pacsin2	Arf3	Zfp706	Nemp1	Hspa8	Brd1	Cep57	Rfx7	Zcwpw2	Sphkap	Efcab3	NA	NA	NA
Nup50	Spats2	Ubr5	Uqcrb	Arhgef12	Creld2	Sesn3	Dnaaf4	Azi2	4933436I20Rik	Gm11651	NA	NA	NA
Smc1b	Tmbim6	Azin1	Mtdh	Cbl	Gm20621	Kdm4d	Mapk6	Golga4	Trip12	Ace	NA	NA	NA
Atxn10	Cox14	Dcaf13	Laptm4b	Trappc4	Mlc1	Cwc15	Mlip	Slc22a14	Fbxo36	Limd2	NA	NA	NA
Tbc1d22a	Cers5	Rims2	Rpl30	Rps25	Mov10l1	Taf1d	Lrrc1	Wdr48	Spata3	Tex2	NA	NA	NA
Brd1	Lima1	Oxr1	Stk3	Ddx6	Syce3	Cep295	Eef1a1	Ttc21a	Dis3l2	Ddx5	NA	NA	NA
Creld2	Larp4	Eif3e	Vps13b	Arcn1	Yaf2	Chordc1	Cox7a2	Slc25a38	Eif4e2	Cep95	NA	NA	NA
Mov10l1	Dip2b	Emc2	Cox6c	Kmt2a	Zcrb1	Ubl5	Senp6	Rpsa	Gigyf2	Psmd12	NA	NA	NA
Yaf2	Atf1	Eny2	Polr2k	Ube4a	Pphln1	Pin1	Irak1bp1	Eif1b	Dnajb3	Cacng4	NA	NA	NA
Zcrb1	Smagp	Eif3h	Pabpc1	Rnf214	Nell2	Eif3g	Phip	Rpl14	Mroh2a	Cep112	NA	NA	NA
Pphln1	Eif4b	Rad21	Ywhaz	Pcsk7	Arid2	Ilf3	Ttk	Ulk4	Agap1	Amz2	NA	NA	NA
Prickle1	Pfdn5	Ext1	Zfp706	Pafah1b2	Scaf11	Dnm2	Dop1a	Lyzl4	4933400F21Rik	Prkar1a	NA	NA	NA
Arid2	Pcbp2	Taf2	Ubr5	Sik3	Senp1	Smarca4	Rwdd2a	Lyzl4os	Hdac4	Abca9	NA	NA	NA
Scaf11	Tarbp2	Mrpl13	Azin1	Cadm1	Ccnt1	Elof1	Me1	Nktr	Cops9	Fam104a	NA	NA	NA
Pced1b	Atf7	Mtbp	Atp6v1c1	Tex12	Spats2	Anln	Snx14	Ccdc13	Ppp1r7	Rpl38	NA	NA	NA
Senp1	Cbx5	Atad2	Dcaf13	Timm8b	Mcrs1	Rp9	Syncrip	Higd1a	Fam174a	Nat9	NA	NA	NA
Kansl2	Hnrnpa1	Fam91a1	Rims2	Nkapd1	Prpf40b	Bbs9	Morf4l1	Abhd5	Slco6c1	Trim80	NA	NA	NA
Ccnt1	Gtsf1	Ndufb9	Oxr1	Sik2	Tmbim6	Dpy19l1	U2surp	Lars2	Slco6d1	Jpt1	NA	NA	NA
Spats2	Dync2h1	Mtss1	Eif3e	Fdx1	Cers5	Dpy19l2	Atr	Limd1	Pam	Smim6	NA	NA	NA
Mcrs1	Dcun1d5	Nsmce2	Emc2	Rdx	Larp4	Ncapd3	Xrn1	Lztfl1	Man2a1	H3f3b	NA	NA	NA
Tmbim6	Birc2	Asap1	Eny2	Ddx10	Dip2b	Jam3	Rnf7	Ubxn6	Tmem232	Qrich2	NA	NA	NA
Cox14	Yap1	Efr3a	Eif3h	Atm	Atf1	Ntm	Nmnat3	Arrdc5	Vapa	St6galnac2	NA	NA	NA
Lima1	Cep126	Phf20l1	Rad21	Npat	Dazap2	Gm15520	Cep70	Znrf4	Txndc2	Jmjd6	NA	NA	NA
Larp4	Cep57	Trappc9	Med30	Cul5	Eif4b	Zbtb44	Armc8	Micos13	Rab31	Cyth1	NA	NA	NA
Dip2b	Cwc15	Ptk2	Ext1	Dmxl2	Pfdn5	Aplp2	Nck1	Rpl36	Ppp4r1	Cep295nl	NA	NA	NA
Atf1	Taf1d	Ly6k	Taf2	Ireb2	Sp1	Prdm10	Stag1	Prr22	Ndufv2	Rptor	NA	NA	NA
Eif4b	Cep295	Eef1d	Mrpl13	Psma4	Pcbp2	Nfrkb	Msl2	Rfx2	Pla2g10	Actg1	NA	NA	NA
Pfdn5	Zfp266	Puf60	Mtbp	Ube2q2	Tarbp2	Arhgap32	Cep63	Acsbg2	Pdxdc1	0610009L18Rik	NA	NA	NA
Sp1	Ubl5	Cyc1	Atad2	Etfa	Atf7	Fam118b	Cdv3	Gtf2f1	Prm1	Aspscr1	NA	NA	NA
Pcbp2	Pin1	Arhgap39	Fam91a1	Scaper	Cbx5	Ddx25	Dnajc13	Tbc1d5	Prm2	Ccdc57	NA	NA	NA
Atf7	Ppan	Rpl8	Tmem65	Rcn2	Hnrnpa1	Hyls1	Nek11	Efhb	Prm3	Csnk1d	NA	NA	NA
Cbx5	Eif3g	Rbfox2	Ndufb9	Peak1	Gtsf1	Ccdc15	Rpl29	Pp2d1	Tnp2	Arl13b	NA	NA	NA
Hnrnpa1	Dnmt1	Eif3d	Mtss1	Hmg20a	Aasdhppt	Msantd2	Abhd14a	Kat2b	Tekt5	Csnka2ip	NA	NA	NA
Gtsf1	Cdc37	Eif3l	Nsmce2	Ptpn9	Dync2h1	Spa17	Manf	1700008K24Rik	Rpl39l	Zfp654	NA	NA	NA
Dync2h1	Ilf3	Polr2f	Asap1	Sin3a	Dcun1d5	Gramd1b	Zmynd10	Tomm6	Usp7	Vgll3	NA	NA	NA
Dcun1d5	Dnm2	Csnk1e	Efr3a	Cox5a	Birc2	Hspa8	Rassf1	Ccnd3	Carhsp1	Robo1	NA	NA	NA
Birc2	Smarca4	Ddx17	Phf20l1	Nptn	Cep126	Tbcel	Rbm5	Tbcc	Rbfox1	4930500H12Rik	NA	NA	NA
Yap1	Elof1	Dmc1	Trappc9	Neo1	Cep57	Arhgef12	Rbm6	Mea1	Rogdi	Usp25	NA	NA	NA
Cep126	Anln	Tomm22	Ptk2	Arih1	Sesn3	Usp2	Cdhr4	Klhdc3	Cdip1	Mir99ahg	NA	NA	NA
Cep57	Rp9	Josd1	Ly6k	Parp6	Kdm4d	Cbl	Ip6k1	Lrrc73	Hmox2	Cyyr1	NA	NA	NA
Sesn3	Bbs9	Rpl3	Eef1d	Pkm	Cwc15	Hyou1	Usp4	Rsph9	Pam16	Ltn1	NA	NA	NA
Cwc15	Dpy19l1	Syngr1	Puf60	Myo9a	Taf1d	Trappc4	Qrich1	Hsp90ab1	Crebbp	Usp16	NA	NA	NA
Med17	Thyn1	Tnrc6b	Gpaa1	Gm20275	Cep295	Rps25	Ndufaf3	Znrd1as	Cluap1	Grik1	NA	NA	NA
Taf1d	Ncapd3	Mrtfa	Cyc1	Rplp1	Chordc1	Ddx6	Dalrd3	Tdrd6	Zfp597	Sod1	NA	NA	NA
Cep295	Jam3	St13	Arhgap39	Kif23	Ubl5	Arcn1	Arih2	Pla2g7	Srrm2	Eva1c	NA	NA	NA
Zfp266	Zbtb44	Rbx1	Rpl8	Glce	Pin1	Ift46	Tmem89	Crisp2	Elob	Cfap298	NA	NA	NA
Ubl5	Aplp2	Ep300	Rbfox2	Pias1	Eif3g	Ube4a	Uqcrc1	Pgk2	Pdpk1	Paxbp1	NA	NA	NA
Pin1	Arhgap32	Rangap1	Eif3d	Map2k5	Ilf3	Cep164	Tma7	Efhc1	Pgp	Ifngr2	NA	NA	NA
Ppan	Fam118b	Tef	Eif3l	Gm16759	Dnm2	Pcsk7	Map4	Smap1	Gfer	Son	NA	NA	NA
Eif3g	Ddx25	Phf5a	Polr2f	Zwilch	Carm1	Pafah1b2	Dhx30	Sdhaf4	Rnf151	Brwd1	NA	NA	NA
Dnmt1	Msantd2	Aco2	Csnk1e	Rpl4	Smarca4	Sik3	Kif9	Fam135a	Rps2	Hmgn1	NA	NA	NA
Mrpl4	Spa17	Polr3h	Ddx17	Map2k1	Prkcsh	Cadm1	Setd2	Col19a1	Ndufb10	Lca5l	NA	NA	NA
Cdc37	Tbrg1	Desi1	Dmc1	Tipin	Elavl3	Rexo2	Ccdc12	Lmbrd1	Hagh	Fam3b	NA	NA	NA
Ilf3	Hspa8	Xrcc6	Tomm22	Rab11a	Elof1	Usp28	Prss46	Adgrb3	Ube2i	Cmss1	NA	NA	NA
Dnm2	Arhgef12	Snu13	Rpl3	Dennd4a	Anln	Ttc12	Lrrfip2	Phf3	Tekt4	Filip1l	NA	NA	NA
Smarca4	Usp2	Mei1	Syngr1	Rbpms2	Rp9	Tex12	Clasp2	Zfp451	Cpeb4	Tbc1d23	NA	NA	NA
Elof1	Mcam	Srebf2	Tnrc6b	Oaz2	Bbs9	Timm8b	Cnot10	Dst	Ubtd2	Pcnp	NA	NA	NA
Anln	Cbl	Smdt1	Sgsm3	Zfp609	Dpy19l1	Pih1d2	Stt3b	Prss39	Efcab9	Rpl24	NA	NA	NA
Rp9	Hyou1	Ndufa6	Mrtfa	Trip4	Ncapd3	Dlat	Azi2	Fer1l5	Smim23	Ccdc54	NA	NA	NA
Bbs9	Trappc4	Tcf20	Slc25a17	Csnk1g1	Jam3	Sik2	Golga4	Fam178b	Npm1	Bbx	NA	NA	NA
Dpy19l1	Rps25	Poldip3	St13	Ppib	Zbtb44	Arhgap20	Wdr48	Cox5b	Dock2	Ift57	NA	NA	NA
Thyn1	Ddx6	Cyb5r3	Rbx1	Herc1	Aplp2	Fdx1	Ttc21a	Vwa3b	Tenm2	Nectin3	NA	NA	NA
Ncapd3	Arcn1	Pacsin2	Ep300	Usp3	Prdm10	Rdx	Rpsa	Mgat4a	Nudcd2	Cd96	NA	NA	NA
Zbtb44	Kmt2a	Samm50	Tef	Rps27l	Nfrkb	Ddx10	Eif1b	Tsga10	Sox30	Atg3	NA	NA	NA
Aplp2	Cep164	Nup50	Phf5a	Vps13c	Arhgap32	Npat	Rpl14	Mrpl30	Trim41	Slc35a5	NA	NA	NA
Nfrkb	Pafah1b2	Smc1b	Aco2	Ice2	Fam118b	Cul5	Ulk4	Txndc9	Hnrnph1	Lsamp	NA	NA	NA
Arhgap32	Sik3	Atxn10	Desi1	Gtf2a2	Ddx25	Cyp19a1	Nktr	Eif5b	Clk4	Igsf11	NA	NA	NA
Ets1	Cadm1	Tbc1d22a	Xrcc6	Rnf111	Hyls1	Dmxl2	Ccdc13	Rpl31	Hnrnpab	Tex55	NA	NA	NA
Fam118b	Rexo2	Creld2	Snu13	Sltm	Stt3a	Ireb2	Higd1a	Mrps9	Ube2b	Gsk3b	NA	NA	NA
Ddx25	Zbtb16	Mov10l1	Mei1	Mindy2	Ccdc15	Psma4	Topaz1	4932412D23Rik	Cdkl3	Ndufb4	NA	NA	NA
Msantd2	Usp28	Ncaph2	Srebf2	Adam10	Msantd2	Ube2q2	Zfp445	Tpp2	Hspa4	Golgb1	NA	NA	NA
Spa17	Timm8b	Yaf2	Smdt1	Aldh1a2	Spa17	Etfa	Kif15	Tex30	Aff4	Eaf2	NA	NA	NA
Tbrg1	Sik2	Zcrb1	Ndufa6	Tcf12	Hspa8	Scaper	Lars2	Ankar	Uqcrq	Kpna1	NA	NA	NA
Hspa8	Fdx1	Pphln1	Tcf20	Zfp280d	Tbcel	Rcn2	Lztfl1	Stat4	Kif3a	Hacd2	NA	NA	NA
Arhgef12	Rdx	Arid2	Poldip3	Rfx7	Arhgef12	Tspan3	Fyco1	Nabp1	Fnip1	Ropn1	NA	NA	NA
Usp2	Ddx10	Scaf11	Cyb5r3	Nedd4	Usp2	Snupn	Sh3gl1	Slc39a10	Rapgef6	Rpl35a	NA	NA	NA
Mcam	Atm	Senp1	Pacsin2	Arpp19	Cbl	Ptpn9	Ubxn6	Ccdc150	Lyrm7	Zdhhc19	NA	NA	NA
Cbl	Npat	Kansl2	Samm50	Myo5a	Hyou1	Sin3a	Mydgf	Sf3b1	Hint1	Pcyt1a	NA	NA	NA
Trappc4	Cul5	Ccnt1	Nup50	Tmod3	Trappc4	Ppcdc	Ptprs	Boll	Larp1	Rnf168	NA	NA	NA
Rps25	Dmxl2	Spats2	Smc1b	Gclc	Rps25	Cox5a	Znrf4	Plcl1	Lypd9	Ppp1r2	NA	NA	NA
Ddx6	Crabp1	Racgap1	Atxn10	Ddx43	Ddx6	Neo1	Safb2	Hsfy2	Trim17	Plaat1	NA	NA	NA
Arcn1	Ireb2	Smarcd1	Tbc1d22a	Eef1a1	Arcn1	Arih1	Safb	Aox3	Guk1	Fgf12	NA	NA	NA
Kmt2a	Psma4	Cox14	Brd1	Cox7a2	Kmt2a	Parp6	Micos13	Flacc1	Mprip	Ccdc50	NA	NA	NA
Cep164	Ube2q2	Cers5	Creld2	Tmem30a	Ube4a	Myo9a	Rpl36	C2cd6	Med9	Lpp	NA	NA	NA
Pafah1b2	Etfa	Larp4	Mov10l1	Senp6	Rnf214	Gm20275	Catsperd	Gm29018	Atpaf2	Gm31814	NA	NA	NA
Sik3	Scaper	Dip2b	Syce3	Mei4	Pcsk7	Lrrc49	Rfx2	Tmem237	Gid4	Eif4a2	NA	NA	NA
Cadm1	Rcn2	Atf1	Yaf2	Phip	Pafah1b2	Rplp1	Gtf2f1	Sumo1	B9d1	Senp2	NA	NA	NA
Rexo2	Tspan3	Dazap2	Zcrb1	Sh3bgrl2	Sik3	Spesp1	Tbc1d5	Nop58	Akap10	Eif4g1	NA	NA	NA
Rbm7	Peak1	Eif4b	Pphln1	Ibtk	Cadm1	Pias1	Efhb	Ica1l	Specc1	Ufd1	NA	NA	NA
Zbtb16	Imp3	Espl1	Arid2	Dop1a	Tex12	Map2k5	Dazl	Wdr12	Ncor1	Ccdc188	NA	NA	NA
Usp28	Sin3a	Pfdn5	Scaf11	Cep162	Sdhd	Gm16759	1700008K24Rik	Abi2	Cenpv	Dgcr6	NA	NA	NA
Tex12	Cox5a	Pcbp2	Senp1	Snx14	Timm8b	Iqch	Nfya	Zdbf2	Ubb	Tssk2	NA	NA	NA
Timm8b	Nptn	Atf7	Kansl2	Syncrip	Nkapd1	Zwilch	Tomm6	Mdh1b	Tvp23b	Dgcr2	NA	NA	NA
Sik2	Neo1	Cbx5	Ccnt1	Tmed3	Dlat	Rpl4	Tbcc	2810408I11Rik	Cdrt4	Tmem191c	NA	NA	NA
Rdx	Arih1	Hnrnpa1	Ddx23	Morf4l1	Sik2	Dis3l	Mea1	Ccnyl1	Tekt3	Ube2l3	NA	NA	NA
Ddx10	Pkm	Dync2h1	Arf3	U2surp	Fdx1	Rab11a	Klhdc3	Map2	Dnah9	Ccdc116	NA	NA	NA
Atm	Myo9a	Dcun1d5	Prkag1	Trpc1	Rdx	Dennd4a	Zfp318	Kansl1l	Glp2r	Ypel1	NA	NA	NA
Npat	Thsd4	Yap1	Spats2	Atr	Ddx10	Hacd3	Lrrc73	Lancl1	Myh10	Mapk1	NA	NA	NA
Acat1	Tle3	Cep126	Smarcd1	Xrn1	Npat	Dpp8	Polh	Spag16	Ndel1	4933404G15Rik	NA	NA	NA
Cul5	Rplp1	Cep57	Cox14	Tfdp2	Cul5	Clpx	Rsph9	Rpl37a	Rpl26	Fgd4	NA	NA	NA
Dmxl2	Kif23	Fam76b	Cers5	Atp1b3	Cyp19a1	Pdcd7	Capn11	Tnp1	Odf4	Ube2v2	NA	NA	NA
Ireb2	Glce	Cwc15	Larp4	Rnf7	Dmxl2	Oaz2	Hsp90ab1	1700027A15Rik	Rangrf	4932443L11Rik	NA	NA	NA
Psma4	Pias1	Med17	Dip2b	Rasa2	Ireb2	Zfp609	Spats1	Tns1	Naa38	Evi5l	NA	NA	NA
Ube2q2	Map2k5	Taf1d	Atf1	Slc25a36	Psma4	Trip4	Znrd1as	Arpc2	Polr2a	Map2k7	NA	NA	NA
Etfa	Zwilch	Cep295	Dazap2	Clstn2	Ube2q2	Csnk1g1	Tdrd6	Aamp	Slc35g3	Elavl1	NA	NA	NA
Scaper	Rpl4	Ubl5	Eif4b	Copb2	Etfa	Snx1	Crisp2	Pnkd	Spem1	4930500F04Rik	NA	NA	NA
Rcn2	Map2k1	Pin1	Pfdn5	Armc8	Scaper	Herc1	Pgk2	Usp37	Eif5a	Hsph1	NA	NA	NA
Tspan3	Tipin	Ppan	Pcbp2	Nck1	Rcn2	Rab8b	Efhc1	Plcd4	Ybx2	Tex26	NA	NA	NA
Peak1	Rab11a	Eif3g	Atf7	Stag1	Tspan3	Rps27l	Smap1	Stk36	Gabarap	Hmgb1	NA	NA	NA
Hmg20a	Dennd4a	Dnmt1	Cbx5	Ppp2r3a	Peak1	Gtf2a2	Sdhaf4	Ttll4	Rnasek	4930505K14Rik	NA	NA	NA
Imp3	Clpx	Mrpl4	Hnrnpa1	Cep63	Ptpn9	Ccnb2	Fam135a	Cfap65	Psmb6	Ubl3	NA	NA	NA
Sin3a	Pdcd7	Cdc37	Gtsf1	Anapc13	Sin3a	Rnf111	Adgrb3	Dnajb2	Chrne	Polr1d	NA	NA	NA
Cox5a	Oaz2	Ilf3	Aasdhppt	Ryk	Cox5a	Sltm	Prim2	Wdfy1	Nup88	Rpl21	NA	NA	NA
Arid3b	Zfp609	Dnm2	Dync2h1	Topbp1	Nptn	Mindy2	Zfp451	Cul3	Rpain	Usp12	NA	NA	NA
Nptn	Csnk1g1	Smarca4	Dcun1d5	Cdv3	Neo1	Aqp9	Dst	Rhbdd1	Tekt1	Cdk8	NA	NA	NA
Neo1	Ppib	Spc24	Cep126	Dnajc13	Arih1	Aldh1a2	Prss39	Mff	Cyb5d2	Bud31	NA	NA	NA
Arih1	Herc1	Prkcsh	Ccdc82	Mrpl3	Parp6	Tcf12	Kansl3	Agfg1	Itgae	Pdap1	NA	NA	NA
Pkm	Usp3	Ecsit	Cep57	Atp2c1	Myo9a	Zfp280d	Fam178b	Daw1	Haspin	Bri3	NA	NA	NA
Myo9a	Rps27l	Elof1	Fam76b	Rpl29	Gm20275	Mns1	Cox5b	Sphkap	Pafah1b1	Rsph10b	NA	NA	NA
Tle3	Tln2	Anln	Sesn3	Rad54l2	Lrrc49	Tex9	Vwa3b	4933436I20Rik	Mnt	Ankrd61	NA	NA	NA
Rplp1	Vps13c	Rp9	Cwc15	Dcaf1	Rplp1	Rfx7	Tsga10	Trip12	Sgsm2	Usp42	NA	NA	NA
Kif23	Bnip2	Bbs9	Taf1d	Manf	Pias1	Nedd4	Mrpl30	Fbxo36	Srr	Rbakdn	NA	NA	NA
Glce	Ccnb2	Dpy19l1	Cep295	Dock3	Map2k5	Dnaaf4	Txndc9	Spata3	Smg6	Rnf216	NA	NA	NA
Pias1	Sltm	Thyn1	Ubl5	Rbm5	Gm16759	Arpp19	Eif5b	Pde6d	Rtn4rl1	Actb	NA	NA	NA
Map2k5	Adam10	Ncapd3	Pin1	Rbm6	Iqch	Myo5a	Rpl31	Dis3l2	Pitpna	Tnrc18	NA	NA	NA
Zwilch	Polr2m	Jam3	Ppan	Ip6k1	Zwilch	Mapk6	Rfx8	Prss56	Ywhae	Papolb	NA	NA	NA
Rpl4	Tcf12	Zbtb44	Eif3g	Rhoa	Rpl4	Gclc	Mrps9	Eif4e2	Dbil5	Iqce	NA	NA	NA
Map2k1	Zfp280d	Aplp2	Dnmt1	Qrich1	Tipin	Ddx43	4932412D23Rik	Efhd1	Nxn	Tsc22d4	NA	NA	NA
Tipin	Mns1	Arhgap32	Mrpl4	Arih2	Dis3l	Eef1a1	Tpp2	Gigyf2	Nsrp1	Fbxo24	NA	NA	NA
Rab11a	Tex9	Stt3a	Zglp1	Uqcrc1	Rab11a	Cox7a2	Tex30	Dnajb3	Ssh2	Pcolce	NA	NA	NA
Dennd4a	Rfx7	Ei24	Ilf3	Cdc25a	Dennd4a	Tmem30a	Ankar	Mroh2a	Git1	Znhit1	NA	NA	NA
Clpx	Nedd4	Msantd2	Dnm2	Map4	Dpp8	Senp6	Slc39a10	Agap1	Rpl23a	Ift22	NA	NA	NA
Pdcd7	Prtg	Spa17	Smarca4	Dhx30	Clpx	Irak1bp1	Ccdc150	4933400F21Rik	Proca1	Myl10	NA	NA	NA
Oaz2	Ccpg1	Hspa8	Spc24	Smarcc1	Pdcd7	Phip	Sf3b1	Ube2f	Tmem97	Cux1	NA	NA	NA
Zfp609	Arpp19	Arhgef12	Prkcsh	Scap	Oaz2	Lca5	Boll	Traf3ip1	Nlk	Tmem120a	NA	NA	NA
Csnk1g1	Myo5a	Cbl	Ecsit	Setd2	Zfp609	Ttk	4930558J18Rik	Cops9	Nf1	Hip1	NA	NA	NA
Ppib	Mapk6	Hyou1	Elof1	Prss50	Trip4	Dop1a	Kctd18	Ankmy1	Spaca3	Pom121	NA	NA	NA
Herc1	Tmod3	Trappc4	Rp9	Lrrfip2	Csnk1g1	Me1	Flacc1	Pask	Cct6b	Tmem270	NA	NA	NA
Usp3	Gclc	Rps25	Bbs9	Mlh1	Ppib	Cyb5r4	C2cd6	Ppp1r7	Rffl	Eif4h	NA	NA	NA
Rps27l	Ddx43	Ddx6	Dpy19l1	Trank1	Snx1	Cep162	Gm29018	Hdlbp	Fndc8	Rfc2	NA	NA	NA
Tln2	Eef1a1	Arcn1	Thyn1	Pdcd6ip	Herc1	Snx14	Tmem237	Dtymk	Ap2b1	Tmem248	NA	NA	NA
Vps13c	Cox7a2	Kmt2a	Ncapd3	Clasp2	Usp3	Syncrip	Als2	Fam174a	Taf15	Chchd2	NA	NA	NA
Rora	Tmem30a	Ube4a	Jam3	Ubp1	Rab8b	Morf4l1	Sumo1	Slco6c1	Heatr9	Ran	NA	NA	NA
Bnip2	Senp6	Rnf214	Aplp2	Cnot10	Rps27l	U2surp	Nop58	Slco6d1	Acaca	Ubc	NA	NA	NA
Gtf2a2	Phip	Pafah1b2	Arhgap32	Dync1li1	Ice2	Trpc1	Ica1l	Fer	Ggnbp2	Scarb1	NA	NA	NA
Rnf111	Sh3bgrl2	Sik3	Dcps	Stt3b	Bnip2	Atr	Wdr12	Man2a1	Usp32	Ccdc92	NA	NA	NA
Sltm	Ttk	Cadm1	Ddx25	Zcwpw2	Gtf2a2	Xrn1	Carf	Tmem232	Appbp2	Mphosph9	NA	NA	NA
Adam10	Dop1a	Usp28	Stt3a	Azi2	Ccnb2	Rnf7	Nbeal1	Vapa	Ppm1d	Vps37b	NA	NA	NA
Polr2m	Me1	Tex12	Ei24	Golga4	Rnf111	Nmnat3	Ndufs1	Rab31	Med13	Denr	NA	NA	NA
Tcf12	Cep162	Timm8b	Msantd2	Wdr48	Sltm	Copb2	Eef1b2	Ppp4r1	Dhx40	Rsrc2	NA	NA	NA
Zfp280d	Syncrip	Nkapd1	Spa17	Rpsa	Adam10	Cep70	Zdbf2	Ankrd12	Gdpd1	Zcchc8	NA	NA	NA
Mns1	Morf4l1	Sik2	Tbrg1	Eif1b	Aldh1a2	Armc8	Mdh1b	Ndufv2	Trim37	Clip1	NA	NA	NA
Rfx7	U2surp	Rdx	Hspa8	Rpl14	Tcf12	Nck1	Creb1	Dlgap1	Ppm1e	Morn3	NA	NA	NA
Nedd4	Atr	Ddx10	Sorl1	Ctnnb1	Zfp280d	Stag1	2810408I11Rik	Pla2g10	Tex14	A930024E05Rik	NA	NA	NA
Ccpg1	Xrn1	Atm	Arhgef12	Nktr	Mns1	Msl2	Ccnyl1	Pdxdc1	Dynll2	Camkk2	NA	NA	NA
Arpp19	Tfdp2	Npat	Cbl	Higd1a	Tex9	Ppp2r3a	Kansl1l	Gspt1	Ccdc182	Ift81	NA	NA	NA
Myo5a	Atp1b3	Acat1	Hyou1	Topaz1	Rfx7	Cep63	Lancl1	Prm1	Msi2	Pptc7	NA	NA	NA
Mapk6	Rnf7	Cul5	Trappc4	Tcaim	Nedd4	Topbp1	Spag16	Prm2	Akap1	Ppp1cc	NA	NA	NA
Tmod3	Rasa2	Dmxl2	Rps25	Kif15	Arpp19	Uba5	Bard1	Prm3	Kif2b	Ccdc63	NA	NA	NA
Lrrc1	Slc25a36	Crabp1	Ddx6	Lars2	Myo5a	Acad11	Rpl37a	Tnp2	Utp18	Adam1a	NA	NA	NA
Gclc	Clstn2	Ireb2	Arcn1	Sacm1l	Mapk6	Dnajc13	Tnp1	Clec16a	Mbtd1	Erp29	NA	NA	NA
Elovl5	Copb2	Psma4	Kmt2a	Lztfl1	Gclc	Mrpl3	Arpc2	Rpl39l	Spag9	Rpl6	NA	NA	NA
Fbxo9	Faim	Etfa	Ube4a	Hdgfl2	Ddx43	Nek11	Aamp	Usp7	Spata20	Pebp1	NA	NA	NA
Ddx43	Pik3cb	Scaper	Rnf214	Safb2	Eef1a1	Atp2c1	Pnkd	Carhsp1	Mycbpap	Taok3	NA	NA	NA
Eef1a1	Armc8	Rcn2	Pafah1b2	Safb	Cox7a2	Rpl29	Usp37	Rogdi	Hils1	Suds3	NA	NA	NA
Cox7a2	Nck1	Tspan3	Sik3	Micos13	Tmem30a	Abhd14a	Plcd4	Cdip1	Kat7	Ccdc60	NA	NA	NA
Tmem30a	Stag1	Peak1	Cadm1	Rpl36	Senp6	Rad54l2	Cfap65	Hmox2	Gip	Rplp0	NA	NA	NA
Senp6	Ppp2r3a	Imp3	Rbm7	Ndufa11	Irak1bp1	Dcaf1	Retreg2	Pam16	Ttll6	Cox6a1	NA	NA	NA
Phip	Anapc13	Sin3a	Usp28	Gtf2f1	Phip	Manf	Glb1l	Crebbp	Lrrc46	Dynll1	NA	NA	NA
Sh3bgrl2	Ryk	Cox5a	Tex12	Khsrp	Ttk	Dock3	Dnajb2	Cluap1	Socs7	Fam222a	NA	NA	NA
Ttk	Topbp1	Arid3b	Sdhd	Plcl2	Ibtk	Zmynd10	Sgpp2	Flywch1	Rpl23	Usp30	NA	NA	NA
Bckdhb	Cdv3	Nptn	Timm8b	Tbc1d5	Dop1a	Rassf1	Acsl3	Srrm2	Rpl19	Svop	NA	NA	NA
Me1	Tmem108	Neo1	Nkapd1	Rab5a	Me1	Rbm5	Cul3	Elob	Med1	Myo18b	NA	NA	NA
Cep162	Dnajc13	Arih1	Sik2	Pot1b	Cyb5r4	Rbm6	Mff	Prss21	Cdk12	1700095B10Rik	NA	NA	NA
Syncrip	Mrpl3	Myo9a	Rdx	Dazl	Cep162	Ip6k1	Agfg1	Pdpk1	Zpbp2	Cntnap5a	NA	NA	NA
Morf4l1	Atp2c1	Rplp1	Ddx10	Tomm6	Syncrip	Rhoa	Daw1	Pgp	Ormdl3	Cntnap5b	NA	NA	NA
Plod2	Rpl29	Kif23	Atm	Usp49	Morf4l1	Usp4	Sphkap	Gfer	Msl1	Phlpp1	NA	NA	NA
U2surp	Iqcf3	Glce	Npat	Mrps10	U2surp	Usp19	Trip12	Rnf151	Eif1	Clasp1	NA	NA	NA
Atr	Rad54l2	Pias1	Cul5	Trerf1	Trpc1	Qrich1	Fbxo36	Rps2	Nt5c3b	Ptpn4	NA	NA	NA
Xrn1	Dcaf1	Map2k5	Dmxl2	Ubr2	Atr	Ndufaf3	Cab39	Ndufb10	Klhl10	Ccdc93	NA	NA	NA
Tfdp2	Manf	Zwilch	Ireb2	Mea1	Xrn1	Dalrd3	Psmd1	Hagh	Dnajc7	Dpp10	NA	NA	NA
Atp1b3	Dock3	Rpl4	Psma4	Mrpl2	Tfdp2	Arih2	Armc9	Ift140	Hspb9	Mgat5	NA	NA	NA
Rnf7	Gnai2	Map2k1	Ube2q2	Zfp318	Atp1b3	Uqcrc1	Pde6d	Ube2i	Psmc3ip	R3hdm1	NA	NA	NA
Rasa2	Rbm5	Tipin	Etfa	Hsp90ab1	Rnf7	Tma7	Dis3l2	Tekt4	Retreg3	Ubxn4	NA	NA	NA
Slc25a36	Rbm6	Rab11a	Scaper	Cdc5l	Rasa2	Map4	Prss56	Cpeb4	Rpl27	Cd55	NA	NA	NA
Clstn2	Ip6k1	Dennd4a	Rcn2	Cd2ap	Nmnat3	Dhx30	Eif4e2	Crebrf	Brca1	Zp3r	NA	NA	NA
Copb2	Dag1	Clpx	Tspan3	Cenpq	Copb2	Smarcc1	Efhd1	Ubtd2	Nbr1	Pfkfb2	NA	NA	NA
Armc8	Rhoa	Pdcd7	Peak1	Crisp2	Cep70	Kif9	Gigyf2	Efcab9	Dusp3	Yod1	NA	NA	NA
Nck1	Usp19	Oaz2	Sin3a	Mcm3	Armc8	Setd2	Dnajb3	Npm1	Cfap97d1	Dyrk3	NA	NA	NA
Stag1	Qrich1	Zfp609	Cox5a	Smap1	Nck1	Lrrfip2	Mroh2a	Tenm2	Hdac5	Lemd1	NA	NA	NA
Ppp2r3a	Impdh2	Trip4	Nptn	Fam135a	Stag1	Clasp2	Hjurp	Nudcd2	Slc25a39	Plekha6	NA	NA	NA
Ephb1	Arih2	Csnk1g1	Rec114	Prim2	Msl2	Cnot10	Rbm44	Pttg1	Lrrc37a	Rabif	NA	NA	NA
Anapc13	Uqcrc1	Ppib	Neo1	Zfp451	Ppp2r3a	Stt3b	Ube2f	Sox30	Lyzl6	Mgat4e	NA	NA	NA
Ryk	Cdc25a	Herc1	Arih1	Ccdc115	Cep63	Zcwpw2	Traf3ip1	Canx	Gosr2	Kdm5b	NA	NA	NA
Topbp1	Map4	Usp3	Pkm	Uggt1	Topbp1	Golga4	Asb1	Hnrnph1	Nsf	Kif21b	NA	NA	NA
Cdv3	Dhx30	Rps27l	Myo9a	Kansl3	Cdv3	Wdr48	Cops9	Clk4	Kansl1	Camsap2	NA	NA	NA
Tmem108	Smarcc1	Tln2	Gm20275	Lman2l	Uba5	Ttc21a	Pask	Hnrnpab	Tanc2	Crb1	NA	NA	NA
Dnajc13	Scap	Vps13c	Rplp1	Fam178b	Dnajc13	Rpsa	Hdlbp	Ube2b	Gm11651	Cdc73	NA	NA	NA
Atp2c1	Setd2	Bnip2	Kif23	Cox5b	Mrpl3	Eif1b	Stk25	Cdkl3	Ace	Glrx2	NA	NA	NA
Rpl29	Ccdc12	Gtf2a2	Glce	Tmem131	Nek11	Rpl14	Dtymk	Hspa4	Limd2	Brinp3	NA	NA	NA
Rad54l2	Lrrfip2	Ccnb2	Pias1	Unc50	Atp2c1	Ctnnb1	Slco6c1	Aff4	Tex2	Ivns1abp	NA	NA	NA
Dcaf1	Clasp2	Sltm	Map2k5	Tsga10	Rpl29	Ulk4	Slco6d1	Uqcrq	Ddx5	Swt1	NA	NA	NA
Manf	Ubp1	Adam10	Zwilch	Mrpl30	Abhd14a	Nktr	Gin1	Kif3a	Cep95	Rnf2	NA	NA	NA
Dock3	Trim71	Tcf12	Rpl4	Eif5b	Rad54l2	Ccdc13	Ppip5k2	Fnip1	Psmd12	Smg7	NA	NA	NA
Gnai2	Cnot10	Zfp280d	Tipin	Rev1	Dcaf1	Higd1a	Fbxl17	Rapgef6	Cep112	Glul	NA	NA	NA
Rbm5	Dync1li1	Mns1	Rab11a	Rpl31	Manf	Ano10	Fer	Lyrm7	Amz2	Xpr1	NA	NA	NA
Rbm6	Stt3b	Tex9	Dennd4a	Rnf149	Dock3	Topaz1	Pja2	Hint1	Prkar1a	Acbd6	NA	NA	NA
Ip6k1	Zcwpw2	Rfx7	Clpx	Mrps9	Rassf1	Tcaim	Tmem232	Larp1	Fam104a	Cep350	NA	NA	NA
Dag1	Golga4	Nedd4	Pdcd7	Tpp2	Gnai2	Zfp445	Vapa	Mrpl22	Rpl38	Tor1aip1	NA	NA	NA
Rhoa	Oxsr1	Ccpg1	Oaz2	Tex30	Rbm5	Zkscan7	Ppp4r1	Lypd9	Trim80	Tor1aip2	NA	NA	NA
Gpx1	Acvr2b	Arpp19	Zfp609	Gls	Rbm6	Kif15	Ankrd12	Trim17	Jpt1	Ralgps2	NA	NA	NA
Usp4	Wdr48	Myo5a	Trip4	Nabp1	Ip6k1	Lars2	Ndufv2	Guk1	Recql5	Tex35	NA	NA	NA
Usp19	Rpsa	Mapk6	Csnk1g1	Stk17b	Dag1	Sacm1l	Ddx11	Arf1	Smim6	Rasal2	NA	NA	NA
Qrich1	Eif1b	Tmod3	Ppib	Sf3b1	Rhoa	Lztfl1	Lpin2	Mprip	H3f3b	Cacybp	NA	NA	NA
Impdh2	Rpl14	Gclc	Herc1	Hspd1	Usp4	Sh3gl1	Ndc80	Cops3	Foxj1	Rc3h1	NA	NA	NA
Arih2	Ctnnb1	Fbxo9	Usp3	Hspe1	Usp19	Ubxn6	Yes1	Med9	Qrich2	Ankrd45	NA	NA	NA
Uqcrc1	Nktr	Ddx43	Rps27l	Mob4	Qrich1	Ptprs	Pdxdc1	B9d1	St6galnac2	Suco	NA	NA	NA
Map4	Higd1a	Eef1a1	Tln2	Boll	Impdh2	Safb2	1700003L19Rik	Ulk2	Mfsd11	Kifap3	NA	NA	NA
Dhx30	Topaz1	Cox7a2	Vps13c	Bzw1	Ndufaf3	Safb	Gspt1	Akap10	Dnah17	Ccdc181	NA	NA	NA
Smarcc1	Kif15	Tmem30a	Bnip2	Clk1	Dalrd3	Rpl36	Zc3h7a	Specc1	Cep295nl	Nme7	NA	NA	NA
Setd2	Exosc7	Senp6	Gtf2a2	Orc2	Arih2	Catsperd	Prm1	Ncor1	Rptor	Tiprl	NA	NA	NA
Ccdc12	Lars2	Phip	Rnf111	Stradb	Uqcrc1	Ndufa11	Prm2	Cenpv	Actg1	Dcaf6	NA	NA	NA
Lrrfip2	Sacm1l	Sh3bgrl2	Sltm	Als2	Tma7	Rfx2	Tnp2	Ubb	0610009L18Rik	Mpc2	NA	NA	NA
Pdcd6ip	Lztfl1	Ttk	Mindy2	Sumo1	Map4	Gtf2f1	Clec16a	Fbxw10	Mcrip1	Adcy10	NA	NA	NA
Clasp2	Uxs1	Dop1a	Adam10	Nop58	Dhx30	Khsrp	Atf7ip2	Tvp23b	Aspscr1	Mael	NA	NA	NA
Trim71	Ubxn6	Me1	Tcf12	Bmpr2	Smarcc1	Tbc1d5	Rpl39l	Cdrt4	Arl13b	Uck2	NA	NA	NA
Cnot10	Uhrf1	Cep162	Zfp280d	Fam117b	Kif9	Efhb	Usp7	Tekt3	Epha3	Spata46	NA	NA	NA
Dync1li1	Ptprs	Snx14	Mns1	Wdr12	Setd2	Rab5a	Tmem186	Cfap52	Csnka2ip	Atf6	NA	NA	NA
Stt3b	Safb2	Syncrip	Tex9	Nbeal1	Prss50	Dazl	Ubn1	Stx8	Zfp654	Cfap126	NA	NA	NA
Zcwpw2	Safb	Morf4l1	Rfx7	Abi2	Lrrfip2	Kif6	Glyr1	Ccdc42	Vgll3	Nectin4	NA	NA	NA
Azi2	Micos13	U2surp	Nedd4	Raph1	Trank1	1700008K24Rik	Hmox2	Myh10	Gbe1	Arhgap30	NA	NA	NA
Golga4	Rpl36	Trpc1	Arpp19	Ndufs1	Pdcd6ip	Tomm6	Pam16	Ndel1	Robo1	Atp1a4	NA	NA	NA
Oxsr1	Ndufa11	Pls1	Myo5a	Eef1b2	Clasp2	Mrps10	Crebbp	Rpl26	4930500H12Rik	Igsf9	NA	NA	NA
Wdr48	Clpp	Atr	Mapk6	Zdbf2	Ubp1	Bicral	Slx4	Odf4	1700041M19Rik	Cfap45	NA	NA	NA
Rpsa	Gtf2f1	Xrn1	Tmod3	Creb1	Cnot10	Mea1	Flywch1	Rangrf	Usp25	Wdr64	NA	NA	NA
Eif1b	Plcl2	Tfdp2	Gclc	Ccnyl1	Stt3b	Zfp318	Srrm2	Tmem107	Mir99ahg	Cep170	NA	NA	NA
Rpl14	Tbc1d5	Atp1b3	Fbxo9	Pikfyve	Zcwpw2	Polh	Elob	Naa38	Mrpl39	Akt3	NA	NA	NA
Ctnnb1	Rab5a	Rnf7	Ddx43	Kansl1l	Azi2	Hsp90ab1	Prss21	Dnah2	App	Adss	NA	NA	NA
Nktr	Dazl	Rasa2	Eef1a1	Spag16	Golga4	Spats1	Pdpk1	Polr2a	Cyyr1	Desi2	NA	NA	NA
Higd1a	1700008K24Rik	Slc25a36	Cox7a2	Bard1	Wdr48	Cdc5l	Amdhd2	Slc35g3	Ltn1	Hnrnpu	NA	NA	NA
Topaz1	Tomm6	Clstn2	Tmem30a	Fn1	Rpsa	Tdrd6	Abca17	Gps2	Usp16	Efcab2	NA	NA	NA
Kif15	Ccnd3	Copb2	Senp6	Rpl37a	Eif1b	Crisp2	Pgp	Eif5a	Grik1	Sccpdh	NA	NA	NA
Lars2	Ubr2	Mrps22	Mei4	Igfbp2	Rpl14	Efhc1	Rnf151	Ybx2	Sod1	Ahctf1	NA	NA	NA
Sacm1l	Rpl7l1	Faim	Phip	Tnp1	Ctnnb1	Smap1	Rps2	Gabarap	Cfap298	Acbd3	NA	NA	NA
Lztfl1	Mea1	Pik3cb	Ibtk	Arpc2	Ulk4	Fam135a	Ndufb10	Psmb6	Paxbp1	H3f3a	NA	NA	NA
Uxs1	Klhdc3	Armc8	Dop1a	Aamp	Nktr	Adgrb3	Hagh	Chrne	Son	Enah	NA	NA	NA
Ubxn6	Mrpl2	Nck1	Me1	Usp37	Higd1a	Phf3	Nubp2	Nup88	Brwd1	Srp9	NA	NA	NA
Uhrf1	Ptk7	Stag1	Cyb5r4	Zfp142	Ano10	Prim2	Ift140	Rpain	Hmgn1	Ccdc185	NA	NA	NA
Ptprs	Zfp318	Ppp2r3a	Cep162	Dnpep	Topaz1	Zfp451	Ube2i	Tekt1	Lca5l	Dusp10	NA	NA	NA
Safb	Polr1c	Anapc13	Snx14	Farsb	Zfp445	Kansl3	Cacna1h	Cyb5d2	Fam3b	Spata17	NA	NA	NA
Micos13	Hsp90ab1	Ryk	Syncrip	Cul3	Kif15	Fam178b	Tekt4	Itgae	Cmss1	Gpatch2	NA	NA	NA
Rpl36	Cdc5l	Topbp1	Morf4l1	Mff	Lars2	Cox5b	Lmf1	Haspin	Filip1l	Vash2	NA	NA	NA
Ndufa11	Cd2ap	Cdv3	U2surp	Agfg1	Sacm1l	Tmem131	Rab11fip3	Emc6	Tbc1d23	Hhat	NA	NA	NA
Clpp	Crisp2	Uba5	Trpc1	Trip12	Lztfl1	Tsga10	Cpeb4	Pafah1b1	Impg2	Cd46	NA	NA	NA
Gtf2f1	Mcm3	Dnajc13	Atr	Cab39	Uxs1	Eif5b	Bod1	Mnt	Pcnp	Rpl5	NA	NA	NA
Plcl2	Rims1	Atp2c1	Xrn1	Psmd1	Sh3gl1	Rev1	Crebrf	Srr	Rpl24	Evi5	NA	NA	NA
Tbc1d5	Smap1	Rpl29	Tfdp2	Ncl	Ubxn6	Rpl31	Ubtd2	Smg6	Ccdc54	Ube2d2b	NA	NA	NA
Rab5a	Fam135a	Rad54l2	Atp1b3	Ptma	Hdgfl2	Mrps9	Efcab9	Rtn4rl1	Bbx	Lpcat2b	NA	NA	NA
Kat2b	Phf3	Dcaf1	Rnf7	Pde6d	Mydgf	4932412D23Rik	Npm1	Pitpna	Ift57	Gm17202	NA	NA	NA
Dazl	Prim2	Manf	Rasa2	Dis3l2	Ptprs	Tpp2	Ranbp17	Ywhae	Myh15	Zfp644	NA	NA	NA
Oard1	Zfp451	Dock3	Slc25a36	Eif4e2	Safb2	Tex30	Gm12128	Dbil5	Nectin3	Lrrc8c	NA	NA	NA
Tomm6	Dst	Gnai2	Copb2	Gigyf2	Safb	Ankar	Hmmr	Nxn	Slc9c1	Lrrc8b	NA	NA	NA
Ccnd3	Fam168b	Rbm5	Mrps22	Dgkd	Micos13	Gls	Pttg1	Nsrp1	Atg3	Gpat3	NA	NA	NA
Ubr2	Uggt1	Rbm6	Faim	Usp40	Rpl36	Slc39a10	Clint1	Efcab5	Slc35a5	Cops4	NA	NA	NA
Rpl7l1	Kansl3	Ip6k1	Armc8	Hjurp	Ndufa11	Stk17b	Sox30	Ssh2	Cfap44	Rasgef1b	NA	NA	NA
Mea1	Fam178b	Dag1	Nck1	Agap1	Rfx2	Ccdc150	Med7	Git1	Gramd1c	Cfap299	NA	NA	NA
Klhdc3	Cox5b	Rhoa	Stag1	Cops8	Gtf2f1	Gtf3c3	Rack1	Rpl23a	Zbtb20	Gk2	NA	NA	NA
Mrpl2	Tmem131	Usp19	Ppp2r3a	Ube2f	Khsrp	Sf3b1	Mapk9	Proca1	Igsf11	Ccni	NA	NA	NA
Ptk7	Mrpl30	Qrich1	Anapc13	Ilkap	Tbc1d5	Boll	Canx	Ift20	Gsk3b	Shroom3	NA	NA	NA
Zfp318	Txndc9	Impdh2	Ryk	Hdac4	Rab5a	Kctd18	Hnrnph1	Tmem97	Ndufb4	G3bp2	NA	NA	NA
Polr1c	Eif5b	Arih2	Topbp1	Ndufa10	Dazl	Bzw1	Ube2b	Nlk	Stxbp5l	Rufy3	NA	NA	NA
Hsp90ab1	Rev1	Uqcrc1	Cdv3	Cops9	1700008K24Rik	Clk1	Cdkl3	Nf1	Golgb1	Cabs1	NA	NA	NA
Cdc5l	Aff3	Cdc25a	Uba5	Ppp1r7	Oard1	Orc2	Hspa4	Psmd11	Kpna1	Prr27	NA	NA	NA
Pla2g7	Rpl31	Map4	Dnajc13	Hdlbp	Tomm6	Ndufb3	Uqcrq	Spaca3	Hacd2	Ythdc1	NA	NA	NA
Cd2ap	Rnf149	Dhx30	Mrpl3	Farp2	Mrps10	Flacc1	Kif3a	Cct6b	Ropn1	Adgrl3	NA	NA	NA
Cenpq	Map4k4	Smarcc1	Atp2c1	Stk25	Ubr2	C2cd6	Slc22a21	Rffl	Rpl35a	Spink2	NA	NA	NA
Crisp2	Mrps9	Scap	Rpl29	Atg4b	Mea1	Gm29018	Acsl6	Ap2b1	Fyttd1	Arl9	NA	NA	NA
Mcm3	Tpp2	Setd2	Rad54l2	Dtymk	Cul9	Tmem237	Fnip1	Taf15	Zdhhc19	Pdcl2	NA	NA	NA
Rims1	Tex30	Ccdc12	Dcaf1	Ppip5k2	Zfp318	Sumo1	Rapgef6	Acaca	Rnf168	Scfd2	NA	NA	NA
Smap1	Wdr75	Prss50	Manf	Fbxl17	Polr1c	Nop58	Hint1	Aatf	Ncbp2	Usp46	NA	NA	NA
Fam135a	Asnsd1	Trank1	Dock3	Fer	Xpo5	Fam117b	Larp1	Ggnbp2	Dlg1	Spata18	NA	NA	NA
Phf3	Gls	Pdcd6ip	Gnai2	Pja2	Polh	Ica1l	Lypd9	Znhit3	Ppp1r2	Dcun1d4	NA	NA	NA
Prim2	Myo1b	Clasp2	Rbm5	Vapa	Hsp90ab1	Wdr12	Zfp39	Usp32	Plaat1	Slain2	NA	NA	NA
Zfp451	Hecw2	Ubp1	Rbm6	Ralbp1	Cdc5l	Carf	Rnf187	Ppm1d	Fgf12	Cox7b2	NA	NA	NA
Dst	Pgap1	Cnot10	Ip6k1	Ankrd12	Znrd1as	Nbeal1	Trim17	Bcas3	Ccdc50	Rbm47	NA	NA	NA
Fam168b	Sf3b1	Dync1li1	Dag1	Ndufv2	Cd2ap	Abi2	Trim11	Med13	Lpp	Ube2k	NA	NA	NA
Uggt1	Coq10b	Stt3b	Rhoa	Myl12a	Cenpq	Pard3b	Arf1	Cltc	Gm31814	Smim14	NA	NA	NA
Kansl3	Hspd1	Zcwpw2	Usp19	Lpin2	Crisp2	Ino80d	Mprip	Dhx40	Tra2b	Rpl9	NA	NA	NA
Fam178b	Hspe1	Azi2	Qrich1	Smchd1	Smap1	Ndufs1	Cops3	Gdpd1	Senp2	Arap2	NA	NA	NA
Cox5b	Boll	Golga4	Impdh2	Yes1	Fam135a	Eef1b2	Med9	Trim37	Eif4g1	Pi4k2b	NA	NA	NA
Tmem131	Plcl1	Ctdspl	Ndufaf3	Marf1	Lmbrd1	Zdbf2	Drc3	Ppm1e	Psmd2	Gm36814	NA	NA	NA
Mrpl30	Kctd18	Oxsr1	Arih2	Mrtfb	Phf3	Mdh1b	Slc47a2	Tex14	Abcf3	Kcnip4	NA	NA	NA
Txndc9	Bzw1	Acvr2b	Ip6k2	Pdxdc1	Prim2	Creb1	B9d1	Hsf5	Ufd1	Med28	NA	NA	NA
Eif5b	Clk1	Wdr48	Uqcrc1	Snx29	Zfp451	Ccnyl1	Epn2	Dynll2	Cdc45	D5Ertd615e	NA	NA	NA
Rev1	Orc2	Rpsa	Cdc25a	Gspt1	Ccdc115	Plekhm3	Ulk2	Ccdc182	Dgcr6	Prom1	NA	NA	NA
Aff3	Ndufb3	Eif1b	Map4	Rsl1d1	Uggt1	Pikfyve	Akap10	Msi2	Tssk2	Cpeb2	NA	NA	NA
Rpl31	Als2	Rpl14	Dhx30	Zc3h7a	Kansl3	Kansl1l	Zswim7	Akap1	Dgcr2	Rab28	NA	NA	NA
Rnf149	Sumo1	Ctnnb1	Smarcc1	Txndc11	Lman2l	Lancl1	Ncor1	Kif2b	Tmem191c	Wdr1	NA	NA	NA
Map4k4	Nop58	Nktr	Scap	Prm1	Fam178b	Spag16	Cenpv	Mbtd1	Ube2l3	Lyar	NA	NA	NA
Mrps9	Bmpr2	Higd1a	Setd2	Prm2	Cox5b	Bard1	Ubb	Spag9	Ydjc	Ccdc96	NA	NA	NA
Tpp2	Fam117b	Topaz1	Ccdc12	Tnp2	Tmem131	Rpl37a	Fbxw10	Spata20	Ccdc116	Afap1	NA	NA	NA
Tex30	Wdr12	Zfp445	Prss50	Clec16a	Unc50	Tnp1	Tekt3	Mycbpap	Ypel1	Grk4	NA	NA	NA
Wdr75	Nbeal1	Kif15	Lrrfip2	Atf7ip2	Tsga10	Arpc2	Cfap52	Hils1	Mapk1	Rnf4	NA	NA	NA
Asnsd1	Abi2	Exosc7	Trank1	Rpl39l	Mrpl30	Aamp	Stx8	Ttll6	Spag6l	Mxd4	NA	NA	NA
Pms1	Pard3b	Lars2	Pdcd6ip	Usp7	Eif5b	Pnkd	Ccdc42	Lrrc46	4933404G15Rik	Poln	NA	NA	NA
Gls	Ino80d	Sacm1l	Clasp2	Ubn1	Rev1	Usp37	Myh10	Rpl23	Prkdc	Maea	NA	NA	NA
Myo1b	Ndufs1	Lztfl1	Ubp1	Glyr1	Rpl31	Ttll4	Rpl26	Rpl19	Ube2v2	Drg1	NA	NA	NA
Hecw2	Eef1b2	Uxs1	Cnot10	Cdip1	Mrps9	Cfap65	Odf4	Fbxl20	4932443L11Rik	Osbp2	NA	NA	NA
Pgap1	Zdbf2	Chaf1a	Dync1li1	Hmox2	4932412D23Rik	Nhej1	Rangrf	Med1	Evi5l	Uqcr10	NA	NA	NA
Sf3b1	Klf7	Ubxn6	Stt3b	Adcy9	Tpp2	Glb1l	Dnah2	Cdk12	Map2k7	Ankrd36	NA	NA	NA
Coq10b	Creb1	Hdgfl2	Zcwpw2	Crebbp	Tex30	Stk16	Polr2a	Zpbp2	Elavl1	Pgam2	NA	NA	NA
Hspd1	Ccnyl1	Uhrf1	Azi2	Cluap1	Wdr75	Dnpep	Gps2	Ormdl3	Tex26	Ogdh	NA	NA	NA
Hspe1	Pikfyve	Ptprs	Golga4	Srrm2	Gls	Sgpp2	Eif5a	Msl1	4930505K14Rik	Ppia	NA	NA	NA
Mob4	Kansl1l	Safb2	Wdr48	Elob	Stk17b	Farsb	Ybx2	Eif1	Ubl3	Sun3	NA	NA	NA
Boll	Lancl1	Safb	Rpsa	Pdpk1	Ccdc150	Acsl3	Elp5	Nt5c3b	Polr1d	Zpbp	NA	NA	NA
Plcl1	Spag16	Micos13	Eif1b	Atp6v0c	Gtf3c3	Cul3	Gabarap	Klhl10	Rpl21	Sertad2	NA	NA	NA
Kctd18	Bard1	Rpl36	Rpl14	Rnps1	Sf3b1	Mff	Psmb6	Dnajc7	Usp12	Ehbp1	NA	NA	NA
Bzw1	Atic	Ndufa11	Ctnnb1	Pgp	Hspd1	Agfg1	Chrne	Hspb9	Cdk8	Cct4	NA	NA	NA
Clk1	Fn1	Clpp	Nktr	Pkd1	Hspe1	Daw1	Pfn1	Psmc3ip	Bud31	Fam161a	NA	NA	NA
Orc2	Rpl37a	Gtf2f1	Higd1a	Gfer	Mob4	Sphkap	Nup88	Rpl27	Arpc1a	1700061J23Rik	NA	NA	NA
Ndufb3	Igfbp2	Khsrp	Topaz1	Rps2	Boll	Trip12	Tekt1	Brca1	Bri3	Usp34	NA	NA	NA
Als2	Tnp1	Plcl2	Zfp445	Meiob	Kctd18	Fbxo36	Cyb5d2	Nbr1	Ankrd61	1700030C12Rik	NA	NA	NA
Sumo1	Arpc2	Tbc1d5	Kif15	Hagh	Bzw1	Cab39	Itgae	Lsm12	Usp42	Bcl11a	NA	NA	NA
Nop58	Aamp	Rab5a	Exosc7	Mapk8ip3	Clk1	Psmd1	Haspin	Hdac5	Kdelr2	Gm12665	NA	NA	NA
Bmpr2	Pnkd	Pot1b	Lars2	Gnptg	Orc2	Armc9	Emc6	Slc25a39	Rbakdn	4933427E13Rik	NA	NA	NA
Fam117b	Usp37	Dazl	Sacm1l	Ube2i	Ndufb3	Ncl	Pafah1b1	Gpatch8	Rnf216	Cfap36	NA	NA	NA
Wdr12	Farsb	Rftn1	Lztfl1	Rab40c	Flacc1	Ptma	Smg6	Ccdc103	Actb	Ccdc88a	NA	NA	NA
Nbeal1	Acsl3	Oard1	Uxs1	Capn15	C2cd6	Pde6d	Rpa1	Lrrc37a	Tnrc18	Rps27a	NA	NA	NA
[truncated: 1,773 more rows]
