# Supplementary material for: Single-cell multiomic comparison of mouse and rat spermatogenesis reveals gene regulatory networks conserved for over 20 million years
Source: Stem Cell Reports. 2025 Mar 13;20(4):102449. doi: 10.1016/j.stemcr.2025.102449 (PMC12069898; doi:10.1016/j.stemcr.2025.102449)
Supplement: Table S2. lncRNAs expressed in mouse and rat germ cells [file mmc3.xlsx]

## Sheet: lncRNA_names_mouse
SSCs	Undiff	EarlyDiff	LateDiff	Preleptotene	LeptoteneZygotene	Pachytene	DiploteneSecondary	EarlyRound	MidRound	LateRound	EarlyElongating	MidElongating	LateElongating
Gm48614	4930432B10Rik	4930432B10Rik	4930432B10Rik	4930432B10Rik	4930432B10Rik	4930432B10Rik	4930432B10Rik	4930432B10Rik	4930432B10Rik	4930432B10Rik	4930432B10Rik	4930432B10Rik	4930432B10Rik
4930432B10Rik	Gm10827	Gm10827	Gm10827	Gm10827	Gm10827	Gm10827	Gm10827	Gm47712	Gm47712	Gm47771	Gm10827	Gm10827	Gm10827
Gm47771	4930444F02Rik	4930444F02Rik	4930444F02Rik	4930444F02Rik	4930444F02Rik	4930444F02Rik	4930444F02Rik	Gm10827	Gm47771	Gm10827	4930444F02Rik	4930444F02Rik	4930444F02Rik
Gm10827	Gm33104	Gm33104	Gm33104	Gm33104	Gm48545	Gm48545	Gm48545	4930444F02Rik	Gm10827	4930444F02Rik	Gm33104	Gm33104	Gm33104
4930444F02Rik	Gm48249	Gm48249	Gm48249	Gm48249	Gm33104	Gm33104	Gm33104	Gm33104	4930444F02Rik	Gm33104	4930401C15Rik	1700084F23Rik	4930401C15Rik
Gm48545	4930401C15Rik	4930401C15Rik	4930401C15Rik	4930401C15Rik	Gm48249	4930401C15Rik	4930401C15Rik	Gm48249	Gm33104	Gm48249	Gm15271	E430024P14Rik	1700084F23Rik
Gm33104	Gm40617	Gm40617	1700084F23Rik	1700084F23Rik	4930401C15Rik	E430024P14Rik	1700084F23Rik	4930401C15Rik	Gm48249	Gm15271	4930520K02Rik	Airn	E430024P14Rik
4930401C15Rik	4930520K02Rik	1700084F23Rik	Gm16189	Gm16189	1700084F23Rik	Airn	E430024P14Rik	1700084F23Rik	Gm15271	4930520K02Rik	1700084F23Rik	4930452A19Rik	Airn
Gm40999	Gm5420	Gm16189	E430024P14Rik	E430024P14Rik	Gm16189	6530411M01Rik	Airn	E430024P14Rik	Gm40999	1700084F23Rik	E430024P14Rik	Zim3	4930452A19Rik
1700084F23Rik	Gm40999	E430024P14Rik	Airn	Airn	E430024P14Rik	Gm16046	4930452A19Rik	Airn	1700084F23Rik	E430024P14Rik	Airn	Zim2	Zim3
Gm16189	1700084F23Rik	Airn	Gm16046	4930452A19Rik	Airn	Gm44257	6530411M01Rik	4930452A19Rik	E430024P14Rik	4930452A19Rik	4930452A19Rik	Gm38948	Zim2
E430024P14Rik	Gm48899	4930452A19Rik	Gm5493	Gm16046	4930452A19Rik	Zim3	Gm16046	6530411M01Rik	Airn	Zim2	Zim3	Gm5893	Gm38948
Airn	Gm16189	6530411M01Rik	Zim3	Gm44257	6530411M01Rik	Zim2	Gm44257	Gm44257	4930452A19Rik	Gm38948	Zim2	4732471J01Rik	Gm5893
4930452A19Rik	E430024P14Rik	Gm16046	Zim2	Zim3	Gm16046	Gm5893	Zim3	Zim3	Gm5893	Gm5893	Gm38948	Gm29918	4732471J01Rik
Gm49807	Airn	Gm5493	Gm5893	Zim2	Gm44257	4732471J01Rik	4732471J01Rik	Gm5893	4732471J01Rik	4732471J01Rik	Gm5893	Gm30684	Gm29918
6530411M01Rik	4930452A19Rik	Gm44257	4732471J01Rik	Gm5893	Zim3	Gm12784	Gm28807	4732471J01Rik	Gm28307	Gm30684	4732471J01Rik	Gm45564	Gm45564
Gm16046	Gm16046	Zim3	Gm12784	4732471J01Rik	Gm5893	Gm28807	Gm45564	Gm35611	Gm45564	Gm28807	Gm29918	Gm29296	Gm31597
Gm44257	Gm5493	Zim2	Gm28807	Gm38973	4732471J01Rik	0610005C13Rik	0610005C13Rik	Gm30684	Gm29296	Gm28307	Gm30684	Snhg14	Gm29296
Zim3	Gm44257	Gm5893	Gm28307	Gm44618	Gm28807	Gm32849	Gm32849	Gm28807	Snhg14	Gm45564	Gm45564	A230006K03Rik	Snhg14
Zim2	Zim3	4732471J01Rik	Gm29296	Gm28807	0610005C13Rik	A230056P14Rik	A230056P14Rik	Gm28307	A230006K03Rik	Snhg14	Snhg14	A230057D06Rik	A230057D06Rik
Gm5893	Zim2	Gm38973	A230056P14Rik	Gm28307	A230056P14Rik	Gm34121	Gm34121	Gm45564	B230209E15Rik	A230006K03Rik	A230006K03Rik	1810049I09Rik	1810049I09Rik
4732471J01Rik	Gm38948	Gm44618	Gm34121	A230056P14Rik	Gm34121	Snhg14	Snhg14	Gm29296	A230057D06Rik	A230057D06Rik	A230057D06Rik	Gm34549	Gm34549
Gm44618	Gm5893	Gm38979	Snhg14	Gm34121	Snhg14	A230006K03Rik	A230006K03Rik	A230056P14Rik	Gm9801	1810049I09Rik	1810049I09Rik	Gm34664	Gm34664
Gm44700	4732471J01Rik	Gm12784	A230006K03Rik	Snhg14	A230006K03Rik	A230057D06Rik	B230209E15Rik	Gm34121	1810049I09Rik	Gm34549	Gm34549	Gm29328	Gm29328
Gm38979	Gm38973	Gm28807	A230057D06Rik	A230006K03Rik	A230057D06Rik	Gm9801	A230057D06Rik	Snhg14	Gm34549	Gm34664	Gm34664	Gm6567	Gm6567
Gm12784	Gm44618	Gm29296	1810049I09Rik	A230057D06Rik	1810049I09Rik	4930554H23Rik	4930554H23Rik	A230006K03Rik	Gm34664	Gm29328	Gm29328	Gm21269	Gm21269
Gm35611	Gm38979	A230056P14Rik	Gm34549	1810049I09Rik	Gm34549	1810049I09Rik	1810049I09Rik	B230209E15Rik	Gm29328	Gm6567	Gm6567	Mir9-3hg	Mir9-3hg
Gm30684	Gm12784	Gm34121	Gm34664	Gm34549	Gm34664	Gm6567	Gm34664	A230057D06Rik	Gm6567	Gm21269	Gm21269	9330171B17Rik	9330171B17Rik
Gm28807	Gm35611	Snhg14	Gm6567	Gm34664	Gm6567	Gm21269	Gm6567	Gm9801	Gm21269	Mir9-3hg	Mir9-3hg	2310010J17Rik	2310010J17Rik
Gm28307	Gm28807	A230006K03Rik	Gm21269	Gm6567	Gm21269	AU020206	Gm21269	1810049I09Rik	Mir9-3hg	9330171B17Rik	9330171B17Rik	4930567K12Rik	4930567K12Rik
Mtag2	Gm28307	A230057D06Rik	AU020206	Gm21269	AU020206	Mir9-3hg	Mir9-3hg	Gm34549	9330171B17Rik	2310010J17Rik	2310010J17Rik	Gm26862	Gm26862
0610005C13Rik	Gm45564	Gm9801	Gm26633	AU020206	Mir9-3hg	9330171B17Rik	9330171B17Rik	Gm34664	2310010J17Rik	4930567K12Rik	4930567K12Rik	Gm34821	Gm34821
A230056P14Rik	0610005C13Rik	4930554H23Rik	Mir9-3hg	Mir9-3hg	9330171B17Rik	2310010J17Rik	2310010J17Rik	Gm29328	4930567K12Rik	Gm26862	Gm26862	4930543E12Rik	4930543E12Rik
Gm34121	Gm32849	1810049I09Rik	9330171B17Rik	9330171B17Rik	2310010J17Rik	Gm26981	4930567K12Rik	Gm6567	Gm26862	Gm45012	Gm34821	1700003G18Rik	1700003G18Rik
Snhg14	Gm29296	Gm34549	2310010J17Rik	2310010J17Rik	Gm26981	Gm38405	Gm26862	Gm21269	Gm32647	Gm38405	4930543E12Rik	Gm32916	Gm32916
A230057D06Rik	A230056P14Rik	Gm34664	Gm26981	Gm26981	Gm32647	Gm34821	Gm38405	Mir9-3hg	Gm45012	Gm34821	1700003G18Rik	Gm45079	Gm45079
Gm9801	Gm34121	Gm29683	Gm38405	Gm32647	Gm38405	1700003G18Rik	Gm34821	9330171B17Rik	Gm38405	4930543E12Rik	Gm32916	4933432K03Rik	4933432K03Rik
1810049I09Rik	Snhg14	Gm6567	Gm34821	Gm38405	Gm34821	Gm32916	4930543E12Rik	2310010J17Rik	Gm34821	1700003G18Rik	Gm45079	4933440M02Rik	4933440M02Rik
BC046251	A230006K03Rik	Gm21269	1700003G18Rik	Gm34821	1700003G18Rik	4933432K03Rik	Gm29507	4930567K12Rik	4930543E12Rik	Gm35309	4933432K03Rik	B130055M24Rik	B130055M24Rik
Gm34549	B230209E15Rik	AU020206	Gm32916	1700003G18Rik	Gm32916	4933440M02Rik	1700003G18Rik	Gm26862	1700003G18Rik	B230311B06Rik	4933440M02Rik	1700008J07Rik	1700008J07Rik
Gm34664	A230057D06Rik	Gm26633	Gm45079	Gm32916	Gm45079	1700123J17Rik	Gm32916	Gm32647	Gm35309	Gm45079	B130055M24Rik	Gm16201	Gm44546
Gm29683	Gm9801	Mir9-3hg	4933432K03Rik	4933432K03Rik	4933432K03Rik	B130055M24Rik	Gm45079	Gm45012	B230311B06Rik	4933432K03Rik	1700008J07Rik	Gm16982	Gm16201
Gm6567	4930554H23Rik	9330171B17Rik	4933440M02Rik	4933440M02Rik	4933440M02Rik	1700008J07Rik	4933432K03Rik	Gm38405	Gm32916	4933440M02Rik	Gm16201	Kcnq1ot1	Gm16982
Gm21269	1810049I09Rik	2310010J17Rik	1700123J17Rik	1700123J17Rik	B130055M24Rik	Gm16201	4933440M02Rik	Gm34821	Gm45079	4930448A20Rik	Gm16982	Gm30082	Kcnq1ot1
AU020206	1810008I18Rik	4930567K12Rik	B130055M24Rik	B130055M24Rik	1700008J07Rik	Kcnq1ot1	1700123J17Rik	4930543E12Rik	4933432K03Rik	B130055M24Rik	Kcnq1ot1	Gm46658	Bc1
Mir9-3hg	Gm34549	Gm26981	1700008J07Rik	1700008J07Rik	Gm16201	Frmd8os	4930448A20Rik	1700003G18Rik	4933440M02Rik	1700008J07Rik	Gm30082	Snhg1	Gm30082
2310010J17Rik	Gm34664	Gm26862	Gm16201	Gm16201	Gm16982	Snhg1	B130055M24Rik	B230311B06Rik	4930448A20Rik	Gm44546	Gm46658	Gm50340	Gm46658
Gm26981	Gm29683	Gm32647	Gm16982	Gm16982	Kcnq1ot1	Gm50340	1700008J07Rik	Gm32916	B130055M24Rik	Gm45671	Frmd8os	4930526L06Rik	Gm10817
Gm26862	B130024G19Rik	Gm45012	H19	H19	Bc1	4930526L06Rik	Gm16201	Gm45079	1700008J07Rik	Gm16201	Snhg1	Gm50212	Snhg1
Gm32647	Gm29328	Gm38405	Igf2os	Igf2os	Frmd8os	C130060C02Rik	Gm16982	4933432K03Rik	Gm16201	Gm16982	Gm50340	AC106834.1	Gm50340
Gm34821	Gm6567	Gm34821	Tspan32os	Tspan32os	Snhg1	C330002G04Rik	Kcnq1ot1	4933440M02Rik	Gm16982	Kcnq1ot1	4930526L06Rik	C330002G04Rik	4930526L06Rik
4930543E12Rik	Gm21269	4930543E12Rik	Kcnq1ot1	Kcnq1ot1	Gm50340	1700021P04Rik	Gm30082	1700123J17Rik	Kcnq1ot1	Gm46658	Gm50212	1700021P04Rik	AC106834.1
1700003G18Rik	AU020206	1700003G18Rik	Bc1	Bc1	A430093F15Rik	1700018L02Rik	Frmd8os	4930448A20Rik	Snhg1	Gm10817	AC106834.1	1700048O14Rik	C330002G04Rik
B230311B06Rik	Mir9-3hg	B230311B06Rik	Gm30082	Gm10817	4930526L06Rik	Hectd2os	Snhg1	B130055M24Rik	Gm50340	Snhg1	C330002G04Rik	Gm35438	1700021P04Rik
Gm19950	Gm35040	Gm32916	Gm46658	Frmd8os	C130060C02Rik	Gm16541	Gm50340	1700008J07Rik	4930526L06Rik	Gm50340	1700021P04Rik	1700018L02Rik	1700048O14Rik
Gm32916	9330171B17Rik	Gm45079	Gm10817	Gm14964	C330002G04Rik	8030456M14Rik	A430093F15Rik	Gm45671	Gm50212	4930526L06Rik	1700048O14Rik	Hectd2os	1700018L02Rik
4930588G17Rik	2310010J17Rik	4933432K03Rik	Frmd8os	Snhg1	1700021P04Rik	6720468P15Rik	4930526L06Rik	Gm16201	AC106834.1	Gm50212	Gm35438	Gm16541	Gm16541
Gm45079	4930567K12Rik	4933440M02Rik	Gm14964	Gm50340	1700048O14Rik	1700037F03Rik	C130060C02Rik	Gm16982	C330002G04Rik	AC106834.1	1700018L02Rik	Gm50302	Gm50302
4933432K03Rik	Gm26981	1700123J17Rik	Snhg1	A430093F15Rik	1700018L02Rik	1700023H06Rik	AC106834.1	Kcnq1ot1	1700021P04Rik	C330002G04Rik	Gm16541	Gm30381	8030456M14Rik
4933440M02Rik	Gm26862	B130055M24Rik	Gm50340	4930526L06Rik	Hectd2os	A230107N01Rik	C330002G04Rik	Gm30082	1700048O14Rik	1700048O14Rik	Gm50302	8030456M14Rik	Gm32441
1700123J17Rik	Gm32647	1700008J07Rik	4930526L06Rik	C130060C02Rik	Gm16541	AC171003.1	1700021P04Rik	Frmd8os	1700018L02Rik	1700018L02Rik	Gm30381	Gm32441	6720468P15Rik
B130055M24Rik	Gm45012	Gm16201	C130060C02Rik	AC106834.1	8030456M14Rik	Gm9828	1700048O14Rik	Snhg1	Hectd2os	Gm16541	8030456M14Rik	E330013P04Rik	E330013P04Rik
1700008J07Rik	Gm38405	Gm2044	AC106834.1	C330002G04Rik	Gm46652	Gm10739	1700018L02Rik	Gm50340	Gm16541	Gm19557	Gm31912	Gm46652	Gm46652
Gm16201	Gm34821	Gm16982	C330002G04Rik	1700018L02Rik	1700037F03Rik	Gm41077	Hectd2os	A430093F15Rik	Gm19557	Gm50302	Gm32441	1700023H06Rik	1700037F03Rik
Gm2044	4930543E12Rik	H19	1700048O14Rik	Hectd2os	1700023H06Rik	4930556M19Rik	Gm16541	4930526L06Rik	Gm50302	Gm30381	6720468P15Rik	9330111N05Rik	1700023H06Rik
Gm16982	1700003G18Rik	Igf2os	1700018L02Rik	Gm16541	9330111N05Rik	Gm49208	8030456M14Rik	Gm50212	Gm30381	8030456M14Rik	E330013P04Rik	AC171003.1	9330111N05Rik
H19	B230311B06Rik	Tspan32os	Hectd2os	Gm28578	A230107N01Rik	Mir124-2hg	6720468P15Rik	AC106834.1	8030456M14Rik	Gm31912	Gm46652	Gm9828	AC171003.1
Igf2os	Gm19950	Kcnq1ot1	Gm16541	8030456M14Rik	AC171003.1	Gm31466	Gm46652	C330002G04Rik	Emx2os	Gm32441	1700037F03Rik	Gm29502	Gm9828
Tspan32os	Gm32916	Bc1	Gm28578	6720468P15Rik	Gm9828	Gm38505	1700037F03Rik	1700021P04Rik	E330013P04Rik	6720468P15Rik	1700023H06Rik	4932411K12Rik	Gm29502
Kcnq1ot1	Gm45079	Gm30082	8030456M14Rik	Gm46652	Gm29502	Sox2ot	1700023H06Rik	1700048O14Rik	Gm46652	Emx2os	9330111N05Rik	1700099I09Rik	4932411K12Rik
Bc1	4933432K03Rik	Gm10817	6720468P15Rik	1700037F03Rik	4932411K12Rik	Gm21388	9330111N05Rik	1700018L02Rik	1700037F03Rik	E330013P04Rik	AC171003.1	4930544M13Rik	1700099I09Rik
Gm30082	4933440M02Rik	Frmd8os	Gm46652	1700023H06Rik	1700099I09Rik	1700007F19Rik	A230107N01Rik	Hectd2os	1700023H06Rik	Gm46652	Gm9828	1700074H08Rik	3110015C05Rik
Gm46658	1700123J17Rik	Gm14964	1700037F03Rik	9330111N05Rik	4930544M13Rik	A730090N16Rik	AC171003.1	Gm16541	9330111N05Rik	1700037F03Rik	Gm29502	4930556M19Rik	4930544M13Rik
Frmd8os	B130055M24Rik	Snhg1	1700023H06Rik	A230107N01Rik	Gm41077	Rbm46os	Gm9828	Gm50302	2310067P03Rik	1700023H06Rik	4932411K12Rik	Gm49208	1700074H08Rik
Gm14964	1700008J07Rik	Gm50340	9330111N05Rik	AC171003.1	4930556M19Rik	4632404H12Rik	4932411K12Rik	Gm30381	A230107N01Rik	9330111N05Rik	1700099I09Rik	Mir124-2hg	4930556M19Rik
Snhg1	Gm16201	4930526L06Rik	A230107N01Rik	Gm9828	Gm49208	Gm19710	Gm29927	8030456M14Rik	AC171003.1	2310067P03Rik	3110015C05Rik	Gm31466	Gm49208
Gm50340	Gm2044	C130060C02Rik	AC171003.1	Gm26559	Mir124-2hg	4930537H20Rik	1700099I09Rik	6720468P15Rik	Gm9828	A230107N01Rik	4930544M13Rik	4930412E21Rik	Gm31466
Gm36913	Gm16982	AC106834.1	Gm26619	4932411K12Rik	Gm31466	B230398E01Rik	Gm10739	Emx2os	Gm29502	AC171003.1	1700074H08Rik	Gm38505	4930412E21Rik
4930526L06Rik	H19	C330002G04Rik	Gm9828	1700099I09Rik	Gm42196	Gm15265	4930544M13Rik	E330013P04Rik	4932411K12Rik	Gm9828	4930556M19Rik	Sox2ot	Gm42196
C130060C02Rik	Igf2os	1700048O14Rik	Gm26559	Gm31452	Gm38505	4930481B07Rik	4930556M19Rik	Gm46652	1700099I09Rik	Gm29502	Gm49208	Gm21388	Gm38505
AC106834.1	Kcnq1ot1	1700018L02Rik	4932411K12Rik	Gm32004	Sox2ot	Gm10685	Gm49208	1700037F03Rik	Gm10739	4932411K12Rik	Mir124-2hg	Gm42609	Sox2ot
C330002G04Rik	Bc1	Hectd2os	1700099I09Rik	Gm41077	Gm21388	Gm15441	Mir124-2hg	1700023H06Rik	3110015C05Rik	1700099I09Rik	4930412E21Rik	1700007F19Rik	Gm21388
1700048O14Rik	Gm30082	Gm16541	Gm32004	4930556M19Rik	Gm42609	Gm43466	Gm31466	9330111N05Rik	4930544M13Rik	Gm10739	Gm38505	Gm1647	Gm42609
1700018L02Rik	Gm46658	Gm16244	Gm34471	Gm49208	1700007F19Rik	A230001M10Rik	Gm38505	2310067P03Rik	1700074H08Rik	3110015C05Rik	Sox2ot	Rbm46os	1700007F19Rik
Gm9895	Frmd8os	Gm28578	4930544M13Rik	Mir124-2hg	A730090N16Rik	Gm43387	Sox2ot	AC171003.1	4930556M19Rik	4930544M13Rik	Gm21388	Gm3764	Rbm46os
Hectd2os	Gm14964	Gm30541	Gm41077	Gm31466	Gm1647	4933405D12Rik	Gm21388	Gm9828	C030047K22Rik	1700074H08Rik	Gm42609	Gm19710	Gm3764
Gm16541	Snhg1	8030456M14Rik	4930556M19Rik	Gm38505	Rbm46os	Snhg8	Gm42609	Gm29502	Gm2824	Gm41077	1700007F19Rik	4930537H20Rik	Gm19710
Gm16244	Gm50340	6720468P15Rik	Gm49208	Sox2ot	4632404H12Rik	4930539J05Rik	Gm40055	4932411K12Rik	Gm49208	4930556M19Rik	Gm1647	4930511M18Rik	4930537H20Rik
Gm28578	A430093F15Rik	E330013P04Rik	Gm38505	Gm21388	Gm19710	4930425O10Rik	1700007F19Rik	1700099I09Rik	Mir124-2hg	C030047K22Rik	Gm20754	B230398E01Rik	4930511M18Rik
Gm50302	AW112010	Gm46652	Sox2ot	2610316D01Rik	4930537H20Rik	Gm43646	A730090N16Rik	Gm10739	4930412E21Rik	Gm2824	Rbm46os	Gm10685	B230398E01Rik
Gm30541	4930526L06Rik	1700037F03Rik	Gm21388	Gm42609	B230398E01Rik	Gm20389	Gm1647	3110015C05Rik	Gm38505	Gm49208	Gm3764	Gm15441	4930481B07Rik
8030456M14Rik	C130060C02Rik	1700023H06Rik	Gm40040	1700007F19Rik	Gm15265	Gm20557	Rbm46os	4930544M13Rik	Sox2ot	Gm16685	Gm19710	A230001M10Rik	Gm10685
Mirt1	Gm50212	9330111N05Rik	2610316D01Rik	Gm1647	4930481B07Rik	Fcnaos	Gm3764	1700074H08Rik	Gm21388	Mir124-2hg	4930537H20Rik	Gm12523	Gm15441
Gm31912	AC106834.1	A230107N01Rik	Gm42609	Rbm46os	Gm10685	Gm13562	4632404H12Rik	4930556M19Rik	Gm20750	4930412E21Rik	4930511M18Rik	Gm26871	A230001M10Rik
6720468P15Rik	C330002G04Rik	AC171003.1	1700007F19Rik	Gm3764	Gm15441	Gm13610	Gm19710	C030047K22Rik	Gm42609	Gm38505	B230398E01Rik	6530403H02Rik	Gm12523
E330013P04Rik	1700048O14Rik	Gm9828	Rbm46os	Gm37584	Gm43466	Gm35202	4930537H20Rik	Gm2824	1700007F19Rik	Sox2ot	Gm10685	4933405D12Rik	Gm26871
Gm46652	Gm35438	Gm26559	AW047730	4632404H12Rik	A230001M10Rik	Nr6a1os	B230398E01Rik	Gm49208	A730090N16Rik	Gm21388	Gm15441	Snhg8	4933405D12Rik
1700037F03Rik	1700018L02Rik	Gm29502	Gm37584	Gm19710	Gm43387	Gm13483	Gm15265	Mir124-2hg	Gm1647	2610316D01Rik	A230001M10Rik	6330410L21Rik	Snhg8
1700023H06Rik	Gm9895	4932411K12Rik	4731419I09Rik	4930537H20Rik	4930512P04Rik	Gad1os	4930481B07Rik	Gm42196	Gm20754	Gm42609	Gm12523	2010110G14Rik	Gm43824
9330111N05Rik	Hectd2os	1700099I09Rik	4632404H12Rik	Gm15234	4933405D12Rik	Dlx1as	Gm10685	Gm38505	Rbm46os	1700007F19Rik	4930512P04Rik	4930539J05Rik	6330410L21Rik
2310067P03Rik	Gm16541	Gm10739	Gm19710	B230398E01Rik	Snhg8	6430710C18Rik	Gm15441	Sox2ot	4731419I09Rik	A730090N16Rik	Gm26871	Gm16325	2010110G14Rik
A230107N01Rik	Gm28578	Gm31452	Gm15234	Gm15265	4930539J05Rik	Hoxd3os1	Gm43466	Gm21388	Gm19710	Gm1647	6530403H02Rik	Gm5149	4930539J05Rik
AC171003.1	Gm50302	Gm32004	B230398E01Rik	4930481B07Rik	4930425O10Rik	Gm14424	A230001M10Rik	Gm42609	4930537H20Rik	Gm20754	4933405D12Rik	Gm43619	Gm43646
Gm26619	Gm30541	Gm34471	Gm15265	Gm10685	Gm43646	2600014E21Rik	Gm27008	1700007F19Rik	4930511M18Rik	Rbm46os	Snhg8	Gm20389	Gm16325
Gm9828	8030456M14Rik	4930544M13Rik	4930481B07Rik	Gm15441	Gm20389	D930015M05Rik	4933405D12Rik	A730090N16Rik	B230398E01Rik	Gm3764	Gm43824	Gm20557	Gm5149
Gm48596	6720468P15Rik	Gm41077	Gm10685	Gm43466	Gm20557	Gm13814	Snhg8	Gm1647	Gm15441	Gm19710	6330410L21Rik	Fcnaos	Gm43619
Gm29502	E330013P04Rik	4930556M19Rik	Gm15441	Gm43464	Fcnaos	4631405J19Rik	6330410L21Rik	Gm20754	Gm42868	4930537H20Rik	2010110G14Rik	Gm13610	Gm20389
4932411K12Rik	Gm46652	Gm49208	Gm43466	Gm43387	Gm13562	4930547E08Rik	Gm43254	Rbm46os	A230001M10Rik	4930511M18Rik	4930539J05Rik	Gm35202	Gm20557
1700099I09Rik	1700037F03Rik	Snhg18	A230001M10Rik	Gm27008	Gm13393	Ccdc34os	4930539J05Rik	Gm3764	Gm43387	B230398E01Rik	Gm43646	Nr6a1os	Fcnaos
Gm31452	1700023H06Rik	Mir124-2hg	Gm43387	Gm26871	Gm13610	Gm13972	Gm43646	4731419I09Rik	4930512P04Rik	Gm15441	Gm16325	Gm13483	Gm13610
Gm34471	9330111N05Rik	Gm31466	Gm27008	4933405D12Rik	Gm35202	Gm13986	Gm16325	Gm19710	Gm26871	Gm42868	Gm5149	Gad1os	Gm35202
Gm47040	2310067P03Rik	4930412E21Rik	Gm26871	Snhg8	Nr6a1os	Oip5os1	Gm43619	4930537H20Rik	6530403H02Rik	A230001M10Rik	Gm43619	6430710C18Rik	Gm13446
4930544M13Rik	A230107N01Rik	Gm38505	4933405D12Rik	Gm42567	Gm13483	Gm14244	Gm20389	4930511M18Rik	4933405D12Rik	Gm43387	Gm20389	Hoxd3os1	Nr6a1os
1700074H08Rik	AC171003.1	Sox2ot	Snhg8	4930539J05Rik	Gad1os	Morrbid	Gm20557	B230398E01Rik	Snhg8	Gm27008	Gm20557	Gm14424	Gm13483
Gm41077	Gm9828	Gm21388	Gm43824	4930425O10Rik	Dlx1as	A730017L22Rik	Fcnaos	Gm15265	Gm43824	4930512P04Rik	Fcnaos	Gm13938	Gad1os
4930556M19Rik	Gm26559	Gm40040	Gm43254	Gm43646	6430710C18Rik	Gm14095	Gm13562	4930481B07Rik	4930539J05Rik	Gm26871	Gm13610	Gm13686	Dlx1as
Gm49267	Gm48596	2610316D01Rik	Gm42567	Gm20389	Hoxd3os1	Gm14104	Gm13610	Gm10685	Gm43646	6530403H02Rik	Gm35202	Gm13872	6430710C18Rik
Gm49208	Gm29502	Gm42609	4930539J05Rik	Fcnaos	Gm14424	Macrod2os2	Gm35202	Gm15441	Gm17501	4933405D12Rik	Nr6a1os	Ccdc34os	Hoxd3os1
Snhg18	4932411K12Rik	1700007F19Rik	4930425O10Rik	Gm13562	Gm13938	Gm14144	Nr6a1os	Gm42868	Gm16325	Snhg8	Gm13483	Gm13986	Gm14424
Gm31466	1700099I09Rik	A730090N16Rik	Gm43646	Gm13610	D930015M05Rik	4930442J19Rik	Gm13483	A230001M10Rik	Gm5149	Gm43824	Gm14033	Oip5os1	2600014E21Rik
4930412E21Rik	Gm10739	Gm1647	Gm16325	Gm35202	Gm13814	Gm14167	Gad1os	Gm43387	Gm43619	4930539J05Rik	Gad1os	Gm14244	Gm13938
Gm38505	Gm31452	Gm20754	Gm20389	Nr6a1os	4631405J19Rik	1700030C14Rik	Dlx1as	Gm27008	Gm20389	Gm43646	Dlx1as	Morrbid	Gm13686
Sox2ot	Gm32004	Rbm46os	Gm20557	Gm13483	Gm13872	2900097C17Rik	6430710C18Rik	6530403H02Rik	Gm20752	Gm17501	6430710C18Rik	Gm14285	Gm13872
Gm21388	Gm34471	AW047730	Fcnaos	Gad1os	4930547E08Rik	Gm14168	Hoxd3os1	4933405D12Rik	Gm20557	Gm16325	Hoxd3os1	Gm14104	Ccdc34os
Gm40040	Gm47040	Gm3764	Gm13562	Dlx1as	Ccdc34os	4930405A21Rik	Gm14424	Snhg8	Fcnaos	Gm5149	Gm14424	4933406D12Rik	4930412B13Rik
2610316D01Rik	4930544M13Rik	Gm37584	Gm13610	Hoxd3os1	Gm13972	2010009K17Rik	2600014E21Rik	Gm43824	Gm13610	Gm43619	2600014E21Rik	Gm14167	Gm13986
Gm42609	1700074H08Rik	4731419I09Rik	Nr6a1os	Gm13938	Gm13986	Gm14221	Gm13938	2010110G14Rik	Gm35202	Gm20389	Gm13938	Gm14154	Oip5os1
1700007F19Rik	Gm41077	4632404H12Rik	Gm13483	D930015M05Rik	Oip5os1	Hnf4aos	Gm13814	4930539J05Rik	Gm13446	Gm20557	Gm13686	1700030C14Rik	Gm14244
A730090N16Rik	4930556M19Rik	Gm19710	Gad1os	Gm13872	Gm14244	Gm11464	Gm13872	Gm43646	Gm13431	Fcnaos	Gm13872	2900097C17Rik	Morrbid
Gm1647	C030047K22Rik	4930537H20Rik	Dlx1as	4930547E08Rik	Morrbid	Zfas1	4930547E08Rik	Gm17501	Nr6a1os	Gm14487	Ccdc34os	4930405A21Rik	Gm14285
Gm20754	Gm49267	4930511M18Rik	Hoxd3os1	Ccdc34os	A730017L22Rik	Bcas1os2	Ccdc34os	Gm16325	Gm13483	Gm13610	Gm13986	Gm14221	Gm14095
Rbm46os	Gm49208	Gm15234	Gm14424	Gm13972	Gm14285	Gnasas1	4930412B13Rik	Gm5149	Gm13599	Gm35202	Oip5os1	4930529I22Rik	Gm14104
AW047730	Snhg18	B230398E01Rik	2600014E21Rik	Gm13986	Gm14095	Gm14342	Gm13986	Gm43619	Gad1os	Nr6a1os	Gm14244	Gnasas1	9630028H03Rik
Gm37584	Gm16685	Gm15265	Gm13938	Oip5os1	Gm14104	1500035N22Rik	Oip5os1	Gm20389	6430710C18Rik	Gm13483	Morrbid	Gm26608	4933406D12Rik
4632404H12Rik	Mir124-2hg	4930481B07Rik	D930015M05Rik	Gm14244	Gm14066	2700038G22Rik	Gm14244	Gm20752	Hoxd3os1	Gm14033	Gm14285	1500035N22Rik	4930442J19Rik
Gm19710	Gm31466	Gm10685	4631405J19Rik	Morrbid	Macrod2os2	5031425E22Rik	Morrbid	Gm20557	Gm14424	Gad1os	Gm14104	5031425E22Rik	Gm14167
4930537H20Rik	4930412E21Rik	Gm15441	Gm13872	A730017L22Rik	9030622O22Rik	A630072M18Rik	Gm14285	Fcnaos	2600014E21Rik	6430710C18Rik	4933406D12Rik	4930528H21Rik	Gm14154
Gm15234	Gm38505	Gm42868	4930547E08Rik	Gm14285	Gm14144	Gm20619	Gm14095	Gm14486	Gm13938	Hoxd3os1	Gm14133	Gm20619	1700030C14Rik
B230398E01Rik	Sox2ot	Gm43466	Ccdc34os	Gm14095	4930442J19Rik	1700016P04Rik	Gm14104	Gm13610	Gm13686	Gm14424	Gm14154	Dlx6os1	2900097C17Rik
Gm15265	Gm21388	A230001M10Rik	Gm13986	Gm14066	Gm14167	D830026I12Rik	Macrod2os2	Gm35202	Gm13872	Gm13938	1700030C14Rik	1700016P04Rik	4930405A21Rik
4930481B07Rik	Gm40040	Gm27008	Oip5os1	4930442J19Rik	1700030C14Rik	Gm20756	Gm14114	Gm13446	4930547E08Rik	Gm13686	2900097C17Rik	Gm15473	Gm14221
Platr30	2610316D01Rik	4933405D12Rik	Gm14244	Gm14167	2900097C17Rik	6530409C15Rik	Gm14144	Nr6a1os	Ccdc34os	Gm13872	4930405A21Rik	6530409C15Rik	Hnf4aos
Gm10685	Gm42609	Snhg8	Morrbid	1700030C14Rik	Gm14168	1700012C14Rik	4930442J19Rik	Gm13483	4930412B13Rik	4930547E08Rik	Gm14221	1700012C14Rik	Gm14321
Gm15441	1700007F19Rik	Gm16958	A730017L22Rik	2900097C17Rik	4930405A21Rik	2210408F21Rik	Gm14167	Gm13599	Gm13986	Ccdc34os	4930529I22Rik	Gm44696	4930529I22Rik
Gm42868	A730090N16Rik	Gm43824	Gm14285	Gm14168	2010009K17Rik	Gm44696	1700030C14Rik	Gad1os	Oip5os1	Gm13986	Gnasas1	5430402O13Rik	Gnasas1
Gm43466	Gm1647	Gm42567	Gm14095	4930405A21Rik	Gm14221	5430402O13Rik	2900097C17Rik	Dlx1as	Gm14244	Oip5os1	9530036O11Rik	Gm44028	Gm26608
Gm43464	Rbm46os	4930539J05Rik	9630028H03Rik	Gm14230	Hnf4aos	Gm44077	4930405A21Rik	6430710C18Rik	Gm14009	Gm14244	Gm26608	Gm34358	1500035N22Rik
Gm43387	Gm37584	4930425O10Rik	Gm14055	2010009K17Rik	Gm11464	Hoxaas3	Gm14221	Hoxd3os1	Morrbid	Morrbid	1500035N22Rik	Gm15401	5031425E22Rik
Gm27008	4731419I09Rik	Gm43646	Gm14061	Gm14221	Zfas1	1700009C05Rik	A730032A03Rik	Gm14424	Gm14285	Gm14285	5031425E22Rik	1700009C05Rik	4930528H21Rik
4930512P04Rik	4632404H12Rik	Gm5149	Gm14066	Hnf4aos	Bcas1os2	Vax2os	Zfas1	2600014E21Rik	Gm14095	Gm14104	Gm36548	Gm19265	Gm20619
Gm26871	Gm19710	Gm43619	Macrod2os2	Gm11464	Gnasas1	Gm19265	Bcas1os2	Gm13938	Gm14104	9630028H03Rik	4930528H21Rik	1600020E01Rik	Dlx6os1
4933405D12Rik	4930537H20Rik	Gm20389	4930442J19Rik	Zfas1	B230312C02Rik	A430078I02Rik	Gnasas1	Gm13686	9630028H03Rik	Gm5535	Gm20619	Gm44097	1700016P04Rik
Snhg8	4930511M18Rik	Gm20557	Gm14167	Gnasas1	Gm14342	1600020E01Rik	1500035N22Rik	Gm13814	Gm14066	4933406D12Rik	Dlx6os1	4933427D06Rik	Gm15473
9830132P13Rik	Gm15234	Fcnaos	1700030C14Rik	B230312C02Rik	Gm26608	4933427D06Rik	5031425E22Rik	Gm13872	Gm5535	Gm14133	1700016P04Rik	4930512J16Rik	6530409C15Rik
2010110G14Rik	B230398E01Rik	Gm13562	2900097C17Rik	Gm14342	1500035N22Rik	Gt(ROSA)26Sor	A630072M18Rik	4930547E08Rik	4933406D12Rik	Gm14167	Gm15473	Gm43067	1700012C14Rik
Gm42567	Gm15265	Gm13393	Gm14168	9530036O11Rik	2700038G22Rik	A230083G16Rik	Gm20619	Ccdc34os	Gm14167	Gm14154	Gm15581	Gm26911	2210408F21Rik
Gm30648	4930481B07Rik	Gm14486	4930405A21Rik	Gm26608	5031425E22Rik	4930557K07Rik	Dlx6os1	4930412B13Rik	1700030C14Rik	1700030C14Rik	6530409C15Rik	Gt(ROSA)26Sor	Gm13860
4930539J05Rik	Gm10685	Gm13610	Gm14230	Gm10062	A630072M18Rik	Gm10010	1700016P04Rik	Gm13986	2900097C17Rik	2900097C17Rik	1700012C14Rik	A230083G16Rik	Gm44696
4930425O10Rik	Gm15441	Gm35202	2010009K17Rik	1500035N22Rik	Gm20619	Gm31138	Gm15473	Oip5os1	Gm14221	4930405A21Rik	2210408F21Rik	4930557K07Rik	5430402O13Rik
Gm43646	Gm43466	Nr6a1os	Gm14221	2700038G22Rik	Dlx6os1	Gm10069	D830026I12Rik	Gm14244	4930529I22Rik	Gm14221	5430402O13Rik	Gm10010	Gm44028
Gm5149	Gm43464	Gm13483	Hnf4aos	5031425E22Rik	1700016P04Rik	1700101I11Rik	Gm20756	Morrbid	Gnasas1	Gm14321	Gm44028	Gm31138	Gm34358
Gm43619	A230001M10Rik	Gad1os	Gm11464	A630072M18Rik	D830026I12Rik	4933406J09Rik	6530409C15Rik	Gm14285	Gm14342	4930529I22Rik	Gm34358	Gm10069	1700009C05Rik
Gm20389	Gm43387	Dlx1as	Zfas1	Gm20619	Gm20756	Gm44140	1700012C14Rik	Gm14095	9530036O11Rik	Gnasas1	Gm15401	1700101I11Rik	1600020E01Rik
Gm20557	Gm27008	6430710C18Rik	Gnasas1	1700016P04Rik	6530409C15Rik	Snhg6	2210408F21Rik	Gm14104	1500035N22Rik	9530036O11Rik	1700009C05Rik	4933406J09Rik	Gm44097
Fcnaos	4930512P04Rik	Hoxd3os1	B230312C02Rik	Gm20756	1700012C14Rik	A830012C17Rik	Gm44696	9630028H03Rik	5031425E22Rik	Gm26608	Gm19265	Gm44140	4933427D06Rik
Gm13562	Gm26871	Gm14424	Gm14342	6530409C15Rik	2210408F21Rik	4930412C18Rik	5430402O13Rik	Gm14066	A630072M18Rik	1500035N22Rik	1600020E01Rik	Gm7568	4930512J16Rik
Gm13393	4933405D12Rik	2600014E21Rik	9530036O11Rik	1700012C14Rik	Gm44696	4930431P03Rik	Gm44077	Gm5535	4930528H21Rik	5031425E22Rik	Gm44097	Snhg6	Gm26811
Gm14487	Snhg8	Gm13938	Gm26608	2210408F21Rik	5430402O13Rik	A530072M11Rik	Hoxaas3	Gm14144	Gm20619	Gm36548	4933427D06Rik	4930431P03Rik	Gm43067
Gm13610	Gm43824	D930015M05Rik	Gm10062	Gm44696	Gm44077	4933421O10Rik	Gm34358	4930442J19Rik	Dlx6os1	4930528H21Rik	4930512J16Rik	A530072M11Rik	Gt(ROSA)26Sor
Gm13446	2010110G14Rik	Gm13814	1500035N22Rik	5430402O13Rik	Hoxaas3	Gm11934	1700009C05Rik	Gm14167	1700016P04Rik	Gm20619	Gm43067	Gm11924	A230083G16Rik
Nr6a1os	Gm42567	4631405J19Rik	2700038G22Rik	Gm44077	Gm15527	Gm12367	Vax2os	1700030C14Rik	Gm15473	Dlx6os1	Gm26911	4933421O10Rik	4930557K07Rik
Gm13479	4930539J05Rik	Gm13872	5031425E22Rik	Hoxaas3	E230016M11Rik	Gm12374	Gm19265	2900097C17Rik	Gm15581	1700016P04Rik	Gm15631	Gm12374	Gm10010
Gm13483	4930425O10Rik	4930547E08Rik	A630072M18Rik	Gm15527	1700009C05Rik	Gm13307	A430078I02Rik	4930405A21Rik	1700012C14Rik	Gm15473	Gt(ROSA)26Sor	Fam219aos	Gm31138
Gad1os	Gm43646	Ccdc34os	Gm20619	E230016M11Rik	B230319C09Rik	Gm12462	1600020E01Rik	Gm14221	2210408F21Rik	Gm15581	Gm45083	Gm13307	Gm10069
Dlx1as	Gm17501	A530058N18Rik	1700016P04Rik	1700009C05Rik	Vax2os	1700042G15Rik	4933427D06Rik	Zfas1	Gm13860	6530409C15Rik	A230083G16Rik	Gm12462	1700101I11Rik
6430710C18Rik	Gm16325	Gm13972	Gm20756	Vax2os	Gm19265	Gm11210	Gt(ROSA)26Sor	4930529I22Rik	9330158H04Rik	1700012C14Rik	4930557K07Rik	1700042G15Rik	4933406J09Rik
Hoxd3os1	Gm5149	4930412B13Rik	6530409C15Rik	Gm19265	A430078I02Rik	8030451A03Rik	A230083G16Rik	Bcas1os2	5430402O13Rik	2210408F21Rik	Gm10010	8030451A03Rik	Gm44140
2600014E21Rik	Gm43619	Gm13986	1700012C14Rik	A430078I02Rik	1600020E01Rik	Gm11266	4930557K07Rik	Gnasas1	Gm44028	Gm13860	Gm31138	Gm12648	4930528G23Rik
Gm13658	Gm20389	Oip5os1	2210408F21Rik	1600020E01Rik	4933427D06Rik	Gm49890	Gm10010	Gm14342	Gm15527	9330158H04Rik	Gm10069	Gm12694	Gm7568
Gm13938	Gm20557	Gm14244	Gm44284	Gm44097	Gm26811	Gm12609	Gm31138	9530036O11Rik	Gm34358	Gm44696	1700101I11Rik	4930551L18Rik	Gm29663
D930015M05Rik	Fcnaos	Morrbid	Gm44696	4933427D06Rik	9530026P05Rik	Gm12648	Gm10069	1500035N22Rik	1700009C05Rik	5430402O13Rik	4933406J09Rik	Junos	A830012C17Rik
Gm13814	Gm13562	A730017L22Rik	5430402O13Rik	4930512J16Rik	Gt(ROSA)26Sor	Gm12655	1700101I11Rik	5031425E22Rik	Vax2os	Gm44028	4930528G23Rik	9530080O11Rik	4930431P03Rik
Gm13872	Gm13393	Gm14285	Gm44077	Gm26811	Gm44148	Gm12694	4933406J09Rik	A630072M18Rik	1600020E01Rik	Gm15527	Gm7568	1700047F07Rik	A530072M11Rik
4930547E08Rik	Gm14487	Gm14095	Hoxaas3	Gm26911	A230083G16Rik	Gm12703	Gm44140	4930528H21Rik	Gm44097	Gm34358	Gm29663	Gm12841	Gm11924
Ccdc34os	Gm13610	Gm14104	Gm15527	0610040F04Rik	4930557K07Rik	Junos	Snhg6	Gm20619	4933427D06Rik	Gm15401	A830012C17Rik	4933427I04Rik	4933421O10Rik
Gm13972	Gm35202	Gm14055	E230016M11Rik	Gt(ROSA)26Sor	Gm10010	9530080O11Rik	Gm37587	Dlx6os1	4930512J16Rik	1700009C05Rik	4930431P03Rik	1700057H15Rik	Gm12374
Gm13986	Nr6a1os	Gm14061	1700009C05Rik	Gm44148	Gm31138	1700047F07Rik	A830012C17Rik	1700016P04Rik	Gm26811	Vax2os	A530072M11Rik	1700086P04Rik	Fam219aos
Oip5os1	Gm13483	Gm14066	B230319C09Rik	A230083G16Rik	Gm10069	Gm12841	4930412C18Rik	Gm15473	9530026P05Rik	1600020E01Rik	Gm11924	1700021N21Rik	Gm13307
Gm14244	Gm13599	Gm5535	Vax2os	4930557K07Rik	1700101I11Rik	4933427I04Rik	4930431P03Rik	Gm15581	Gm26911	Gm44097	4933421O10Rik	1700029M20Rik	Gm12462
Morrbid	Gad1os	4930442J19Rik	Gm19265	Gm10010	4933406J09Rik	Gm12905	A530072M11Rik	6530409C15Rik	Gt(ROSA)26Sor	4933427D06Rik	Gm12374	1700095J12Rik	1700042G15Rik
A730017L22Rik	Erich2os	Gm14167	A430078I02Rik	Gm31138	Gm44140	4933435F18Rik	Gm11924	1700012C14Rik	Gm45083	4930512J16Rik	Fam219aos	4930515B02Rik	8030451A03Rik
Gm14285	Dlx1as	1700030C14Rik	1600020E01Rik	Gm10069	2010013B24Rik	1700057H15Rik	4933421O10Rik	2210408F21Rik	A230083G16Rik	Gm26811	Gm13307	Gm13205	Gm12648
Gm14104	6430710C18Rik	2900097C17Rik	Gm44097	1700101I11Rik	Gm7568	Gm2164	Gm11934	Gm13860	4930557K07Rik	Gm43067	Gm12462	Gm31615	Gm12694
9630028H03Rik	Hoxd3os1	Gm14168	4933427D06Rik	4933406J09Rik	Snhg6	A630031M04Rik	Gm12374	9330158H04Rik	Gm10415	Gm26911	1700042G15Rik	Gm43660	Junos
Gm14061	Gm14424	4930405A21Rik	Gm26811	Gm44140	4930412C18Rik	1700086P04Rik	Fam219aos	Gm44696	Gm10010	Gt(ROSA)26Sor	8030451A03Rik	1110002L01Rik	9530080O11Rik
Gm14066	2600014E21Rik	Gm14230	9530026P05Rik	2010013B24Rik	A530072M11Rik	Snhg12	Gm13307	5430402O13Rik	Gm31138	Gm45083	Gm12648	1700101O22Rik	1700047F07Rik
Gm5535	Gm13658	2010009K17Rik	Gm26911	Gm7568	4933421O10Rik	1700029M20Rik	Gm12462	Gm44028	Gm10069	A230083G16Rik	Gm12694	Gm32828	Gm12841
9030622O22Rik	Gm13938	Gm14221	0610040F04Rik	Snhg6	Gm11934	Gm13205	1700042G15Rik	Gm15527	1700101I11Rik	4930557K07Rik	4930551L18Rik	Gm33037	4933427I04Rik
E130215H24Rik	2900072N19Rik	9430021M05Rik	Gt(ROSA)26Sor	4930412C18Rik	Gm12367	Atad3aos	8030451A03Rik	Gm34358	4933406J09Rik	Gm10010	Junos	Gm36235	Gm12905
4930442J19Rik	D930015M05Rik	Hnf4aos	Gm43964	A530072M11Rik	Gm12374	Gm31615	Gm12609	1700009C05Rik	Gm44140	Gm31138	9530080O11Rik	Gm36862	1700057H15Rik
Gm14167	Gm13814	Gm11464	Gm44148	4933421O10Rik	Gm13307	Gm36279	Gm12648	Vax2os	Gm30524	Gm10069	1700047F07Rik	Gm9866	1700086P04Rik
1700030C14Rik	4631405J19Rik	Zfas1	A230083G16Rik	Gm12367	Gm12462	Gm50020	Gm12694	Gm19265	Far2os2	1700101I11Rik	Gm12841	4933406C10Rik	Snhg12
2900097C17Rik	Gm13872	Gm11476	4930557K07Rik	Gm12374	1700042G15Rik	Gm43660	Junos	1600020E01Rik	Gm7568	Gm30524	4933427I04Rik	Gm34809	1700021N21Rik
Gm14168	4930547E08Rik	Bcas1os2	Gm10010	Gm12462	8030451A03Rik	Gm26520	9530080O11Rik	Gm44097	Gm29663	4930528G23Rik	Gm12905	Arl4aos	1700029M20Rik
4930405A21Rik	Ccdc34os	Gnasas1	Gm31138	1700042G15Rik	Gm11266	1110002L01Rik	Gm12688	4933427D06Rik	Snhg6	Gm7568	1700057H15Rik	1700008C04Rik	1700095J12Rik
Gm14230	A530058N18Rik	B230312C02Rik	Gm10069	8030451A03Rik	Gm49890	2810032G03Rik	1700047F07Rik	4930512J16Rik	A830012C17Rik	Gm29663	1700086P04Rik	Gm35239	4930515B02Rik
2010009K17Rik	Gm13972	Gm14342	1700101I11Rik	Gm49890	Gm12609	1700101O22Rik	Gm12841	Gm26811	4930431P03Rik	Snhg6	1700021N21Rik	Gm19990	Gm13070
Gm14221	Gm13986	9530036O11Rik	4933406J09Rik	Gm12609	Gm12648	Gm32828	4933427I04Rik	Gm26911	A530072M11Rik	A830012C17Rik	1700029M20Rik	4930404H11Rik	1110002L01Rik
9430021M05Rik	Oip5os1	Gm26608	Gm44140	Gm12648	Gm12655	Gm33037	Gm12905	Gt(ROSA)26Sor	Gm11924	4930412C18Rik	1700095J12Rik	D830013O20Rik	Gm32442
Hnf4aos	Gm14244	Gm10062	Gm30524	Gm12655	Gm12694	Gm35725	4933435F18Rik	A230083G16Rik	4933421O10Rik	4930431P03Rik	4930515B02Rik	Gm15283	1700101O22Rik
Gm11464	Gm14009	1500035N22Rik	2010013B24Rik	Gm12694	Gm12703	Gm36235	1700057H15Rik	4930557K07Rik	Gm12374	A530072M11Rik	Gm13205	4930458K08Rik	Gm32828
Zfas1	Morrbid	2700038G22Rik	Gm7568	Junos	Junos	4933406C10Rik	Gm2164	Gm10415	Fam219aos	Gm11924	Gm31615	4930473H19Rik	Gm33037
Gm11476	A730017L22Rik	5031425E22Rik	Snhg6	9530080O11Rik	9530080O11Rik	Arl4aos	A630031M04Rik	Gm10010	Gm13307	4933421O10Rik	Gm43660	3300002A11Rik	Gm36235
A530013C23Rik	Gm14285	A630072M18Rik	4930412C18Rik	Gm12688	Gm12688	Gm47373	1700086P04Rik	Gm31138	Gm12462	Gm12374	1110002L01Rik	Gm47207	Gm36862
Bcas1os2	Gm14095	Gm15734	A530072M11Rik	E130102H24Rik	1700047F07Rik	1700008C04Rik	Snhg12	Gm10069	1700042G15Rik	Fam219aos	Gm32442	Gm29508	Gm9866
Gnasas1	AU019990	4930528H21Rik	4933421O10Rik	1700047F07Rik	Foxd2os	Gm35239	1700021N21Rik	1700101I11Rik	8030451A03Rik	Gm13307	1700101O22Rik	4930408O17Rik	Gm31333
B230312C02Rik	Gm14104	Gm20619	Gm12367	Foxd2os	Gm12841	4930404H11Rik	1700029M20Rik	4933406J09Rik	Gm12649	Gm12462	Gm32828	Mirg	4933406C10Rik
9530036O11Rik	9630028H03Rik	Dlx6os1	Gm12374	Gm12841	Gm12853	Gm15283	1700095J12Rik	Gm44140	Gm12648	4930412L05Rik	Gm33037	Gm19605	Gm34809
Gm26608	Gm14055	1700016P04Rik	Gm13307	Gm12853	4933427I04Rik	Gm35041	4930515B02Rik	Gm30524	Gm12655	1700042G15Rik	Gm38407	4921507G05Rik	Arl4aos
1500035N22Rik	Gm14066	Gm15473	Gm12462	Gm12905	Gm12905	Gm29361	Gm13205	Gm7568	Gm12694	8030451A03Rik	Gm36235	2810029C07Rik	Gm35239
2700038G22Rik	Gm5535	Gm20756	1700042G15Rik	4933435F18Rik	4933435F18Rik	4930473H19Rik	Gm13049	Gm29663	4930551L18Rik	Gm12648	Gm36862	Gm29585	Gm19990
5031425E22Rik	Nkx2-2os	6530409C15Rik	8030451A03Rik	1700057H15Rik	1700057H15Rik	Gm47207	Atad3aos	Snhg6	Junos	4930551L18Rik	Gm9866	Gm16104	4930404H11Rik
A630072M18Rik	Gm14144	1700012C14Rik	Gm49890	Gm12915	Gm2164	Gm20036	Gm36279	A830012C17Rik	9530080O11Rik	Junos	Gm31333	Gm16099	D830013O20Rik
4930528H21Rik	4930442J19Rik	2210408F21Rik	Gm12609	1700086P04Rik	A630031M04Rik	Gm29508	Gm50020	4930431P03Rik	1700047F07Rik	9530080O11Rik	4933406C10Rik	Rmst	Gm15283
Gm20619	Gm14167	Gm44284	Gm12648	Snhg12	1700086P04Rik	4930408O17Rik	1110002L01Rik	A530072M11Rik	Gm12841	1700047F07Rik	Gm34809	Cep83os	4930458K08Rik
Dlx6os1	1700030C14Rik	Gm44696	Gm12655	1700021N21Rik	Snhg12	Snhg10	2810032G03Rik	Gm11924	Gm12853	Gm12841	Arl4aos	Gm48867	4930473H19Rik
1700016P04Rik	2900097C17Rik	5430402O13Rik	Gm12694	1700029M20Rik	1700021N21Rik	Mirg	1700101O22Rik	4933421O10Rik	4933427I04Rik	Gm12853	1700008C04Rik	Gm10754	1700105G05Rik
Gm15581	Gm14168	Gm44077	Junos	1700095J12Rik	1700029M20Rik	Gm19605	Gm32828	Gm11934	Gm12905	4933427I04Rik	Gm35239	Gm31182	3300002A11Rik
Gm20756	4930405A21Rik	Halr1	9530080O11Rik	Gm13026	1700095J12Rik	4921507G05Rik	Gm33037	Gm12374	1700057H15Rik	Gm12905	Gm19990	4930422I22Rik	Gm29508
6530409C15Rik	Gm14230	Hotairm1	Gm12688	4930515B02Rik	Gm13052	2810029C07Rik	Gm35725	Fam219aos	1700086P04Rik	1700057H15Rik	4930404H11Rik	Gm32235	4930408O17Rik
Gm3294	2010009K17Rik	Hoxaas3	E130102H24Rik	Gm13075	Atad3aos	Gm5441	Gm36235	Gm13307	1700021N21Rik	Gm12915	9630002D21Rik	Gm32552	Meg3
1700012C14Rik	Gm14221	Gm15527	1700047F07Rik	Gm13205	Gm36279	Gm47438	4933406C10Rik	Gm12462	1700029M20Rik	1700086P04Rik	D830013O20Rik	1700025F24Rik	Mirg
Gm27019	9430021M05Rik	E230016M11Rik	Foxd2os	Atad3aos	C430042M11Rik	Gm15608	Arl4aos	1700042G15Rik	1700095J12Rik	1700021N21Rik	Gm15283	4930471E19Rik	Gm19605
2210408F21Rik	2310001K24Rik	1700009C05Rik	Gm12841	Gm31615	Gm50020	Gm38560	Gm47373	8030451A03Rik	4930515B02Rik	1700029M20Rik	4930458K08Rik	4930484H19Rik	4921507G05Rik
Gm13860	Hnf4aos	B230319C09Rik	4933427I04Rik	Gm36279	Gm43660	Rmst	1700008C04Rik	Gm12649	Gm31615	1700095J12Rik	4930473H19Rik	Gm49313	2810029C07Rik
Gm44696	Gm11464	Vax2os	Gm12905	Gm50020	1110002L01Rik	Cep83os	Gm35239	Gm12648	Gm36279	4930515B02Rik	1700105G05Rik	Gm26854	Gm29585
5430402O13Rik	Zfas1	Gm19265	4933435F18Rik	Gm43660	Gm48610	Gm48689	4930404H11Rik	Gm12655	Gm43660	Gm13205	3300002A11Rik	1700015H07Rik	Gm16104
Gm44077	Gm11476	A430078I02Rik	1700057H15Rik	1110002L01Rik	2810032G03Rik	4732465J04Rik	Gm15283	Gm12694	1110002L01Rik	Atad3aos	Gm29508	Gm36677	Gm16099
Halr1	A530013C23Rik	1600020E01Rik	Gm2164	Gm48610	1700101O22Rik	Gm10754	Gm29361	4930551L18Rik	Gm32442	Gm31615	4930408O17Rik	Gm29904	Rmst
Hotairm1	Bcas1os2	Gm44097	Gm12915	2810032G03Rik	Gm32828	Gm34983	4930473H19Rik	Junos	1700101O22Rik	Gm36279	Mirg	D030024E09Rik	Cep83os
Hoxaas3	Gnasas1	4933427D06Rik	1700086P04Rik	1700101O22Rik	Gm33037	Gm35206	Gm47207	9530080O11Rik	Gm32828	Gm19689	Gm19605	Pvt1	4732465J04Rik
Gm15527	B230312C02Rik	4930512J16Rik	Snhg12	Gm32828	Gm35725	Gm31182	Gm20036	Gm12796	Gm33037	Gm43660	4921507G05Rik	Gm41335	Gm10754
E230016M11Rik	Gm14342	Gm26811	1700021N21Rik	Gm33037	Gm36235	4930422I22Rik	Gm29508	1700047F07Rik	Gm38407	1110002L01Rik	2810029C07Rik	Mirt2	Gm31182
Gm15401	9530036O11Rik	9530026P05Rik	1700029M20Rik	Gm35725	4933406C10Rik	Gm34045	4930408O17Rik	Gm12841	Gm47847	Gm32442	Gm29585	1700041B01Rik	4930422I22Rik
1700009C05Rik	Gm26608	Gm26911	1700095J12Rik	Gm36235	Arl4aos	1700025F24Rik	Snhg10	4933427I04Rik	4933406C10Rik	1700101O22Rik	Gm16104	8430426J06Rik	Gm32235
Gm19265	Gm10062	0610040F04Rik	Gm13026	4933406C10Rik	Gm47373	4930471E19Rik	Mirg	Gm12905	Gm34809	Gm32828	Gm16099	Gm49464	Gm32552
A430078I02Rik	1500035N22Rik	Gt(ROSA)26Sor	4930515B02Rik	F730043M19Rik	Gm35239	4930484H19Rik	Gm19605	1700057H15Rik	Arl4aos	Gm33037	Rmst	Gm20621	1700025F24Rik
Gm44386	2700038G22Rik	Gm44148	Gm13075	Arl4aos	4930404H11Rik	BC048602	4921507G05Rik	1700086P04Rik	3110039M20Rik	Gm38407	Cep83os	C230037L18Rik	4930471E19Rik
1600020E01Rik	5031425E22Rik	A230083G16Rik	Gm13205	Gm47373	Gm15283	Gm35167	2810029C07Rik	1700021N21Rik	1700008C04Rik	Gm36235	Gm48867	2610037D02Rik	4930484H19Rik
Gm44097	A630072M18Rik	4930557K07Rik	Atad3aos	Gm35239	Gm35041	Gm49313	Gm47438	1700029M20Rik	Gm35239	Gm36862	4732465J04Rik	4930578M01Rik	Gm49313
Gm44210	Gm15734	Gm10010	Gm30117	9630002D21Rik	Gm26796	Pvt1	Gm47962	1700095J12Rik	Gm19990	Gm47847	Gm10754	Gm21917	Gm26854
4933427D06Rik	Gm36548	Gm31138	Gm29418	Gm15283	Gm29361	Gm41335	Gm47253	4930515B02Rik	Gm33016	Gm9866	Gm31182	5330439K02Rik	1700015H07Rik
4930512J16Rik	4930528H21Rik	Gm10069	Gm36279	Gm35041	4930473H19Rik	Gm26621	Gm38560	Gm13205	4930404H11Rik	Gm45941	4930422I22Rik	1700019J19Rik	Gm36677
Gm26811	Gm20619	1700101I11Rik	Gm19696	Gm26796	Gm47207	1700041B01Rik	Rmst	Gm13070	9630002D21Rik	Gm31333	Gm32235	Gm16845	D030024E09Rik
9530026P05Rik	Dlx6os1	4933406J09Rik	C430042M11Rik	Gm17191	Gm20036	Gm10863	Cep83os	Atad3aos	D830013O20Rik	4933406C10Rik	1700025F24Rik	Gm29642	Pvt1
Gm43067	1700016P04Rik	Gm44140	Gm50020	Gm29361	Gm29508	Gm20621	Gm48689	Gm31615	Gm15283	Gm34809	4930471E19Rik	1700063D05Rik	Gm41335
Gm26911	Gm15473	Gm7568	1110002L01Rik	4930473H19Rik	4930408O17Rik	C230037L18Rik	Gm48867	Gm36279	4930458K08Rik	Arl4aos	4930484H19Rik	Mir100hg	Mirt2
Gt(ROSA)26Sor	D830026I12Rik	Snhg6	Gm48610	Gm47207	Snhg10	4933438A12Rik	4732465J04Rik	Gm50020	9430078K24Rik	1700008C04Rik	BC048602	Gm48740	1700041B01Rik
Gm44148	Gm20756	4930412C18Rik	1700101O22Rik	Gm20036	Mirg	2610037D02Rik	Gm10754	1110002L01Rik	Gm26796	Gm35239	Gm49313	4930546K05Rik	8430426J06Rik
A230083G16Rik	6530409C15Rik	4930431P03Rik	Gm32828	Gm29508	Gm19605	Gm34152	Gm35206	2810032G03Rik	Gm29361	Gm19990	Gm41311	Gm16322	Gm49464
4930557K07Rik	Gm3294	A530072M11Rik	Gm33037	4930408O17Rik	B930059L03Rik	4930578M01Rik	Gm15723	Gm32442	4930473H19Rik	Gm2912	Gm26854	1700041C23Rik	Gm20621
9330179D12Rik	1700012C14Rik	Gm11924	Gm35725	Snhg10	4921507G05Rik	Gm21917	Gm31182	1700101O22Rik	1700105G05Rik	4930404H11Rik	1700015H07Rik	Gm17231	C230037L18Rik
Gm10010	2210408F21Rik	4933421O10Rik	Gm36235	Meg3	2810029C07Rik	5330439K02Rik	4930422I22Rik	Gm32828	3300002A11Rik	9630002D21Rik	Gm36677	4930461G14Rik	2610037D02Rik
Gm31138	Gm13844	Gm12367	4933406C10Rik	Rian	Gm5441	Gm47565	Gm32235	Gm33037	Gm47207	D830013O20Rik	Gm29904	Gm20275	4930578M01Rik
Gm10069	Gm13860	Gm12374	F730043M19Rik	Mirg	Gm47438	Gm16568	Gm32552	5033421B08Rik	Gm20036	Gm15283	D030024E09Rik	4933433G08Rik	Gm21917
4933406J09Rik	Gm44284	Gm12462	Arl4aos	Gm19605	Gm29585	Fbxl12os	1700025F24Rik	Gm38407	Gm29508	4930458K08Rik	Pvt1	Gm16759	5330439K02Rik
Gm44140	Gm44696	4930412L05Rik	Gm47373	B930059L03Rik	Gm15608	Gm16845	4930471E19Rik	Gm47847	4930408O17Rik	9430078K24Rik	Gm41335	4930509E16Rik	1700019J19Rik
2010013B24Rik	5430402O13Rik	1700042G15Rik	Gm35239	4921507G05Rik	Gm50046	Gm29642	4930484H19Rik	4933406C10Rik	Snhg10	Gm36660	Mirt2	Gm27211	Gm34973
Gm7568	Gm44077	8030451A03Rik	4930404H11Rik	2810029C07Rik	Gm47962	Gm15520	Gm35167	Gm34809	Rian	Gm26796	1700041B01Rik	Gm39388	Gm16845
Snhg6	Halr1	Gm11266	9630002D21Rik	Gm47438	Gm38560	Mir100hg	Gm49313	Arl4aos	Mirg	Gm29361	8430426J06Rik	Gm29154	Gm29642
4930412C18Rik	Hotairm1	Gm49890	Gm15283	Gm29585	Gm16268	Gm16322	Gm26854	1700008C04Rik	Gm19605	4930473H19Rik	Gm49464	4930500F10Rik	1700063D05Rik
A530072M11Rik	Hoxaas3	Gm12609	Gm10451	Gm15608	Rmst	Gm1715	Gm36677	Gm35239	4921507G05Rik	1700105G05Rik	Gm20621	Gm36251	Mir100hg
Gm11924	Gm15527	Gm12648	Gm35041	Gm50046	Cep83os	Gm10658	Gm29904	Gm19990	2810029C07Rik	3300002A11Rik	C230037L18Rik	Gm36367	Gm48740
4933421O10Rik	E230016M11Rik	Gm12655	9430078K24Rik	Gm38560	Gm48689	Man2c1os	Pvt1	Gm33016	Gm29585	Gm47207	2610037D02Rik	Gm4665	4930546K05Rik
Gm11934	Gm15401	Gm12694	Gm29361	Gm16268	4732465J04Rik	1700041C23Rik	Gm41335	4930404H11Rik	Rmst	Gm20036	Gm21917	1700019L13Rik	Gm16322
Gm12367	1700009C05Rik	Gm12703	4930473H19Rik	Rmst	Gm10754	Gm17231	Gm26621	9630002D21Rik	Cep83os	Gm29508	5330439K02Rik	D830035M03Rik	Gm10658
Gm12374	Vax2os	Junos	Gm8378	Cep83os	Gm34983	Gm20275	1700041B01Rik	D830013O20Rik	Gm48689	4930408O17Rik	Gm28876	4930593C16Rik	Man2c1os
Fam219aos	Gm19265	9530080O11Rik	3300002A11Rik	Gm48689	Gm35206	Gm33699	Gm10863	Gm15283	4732465J04Rik	Rian	1700019J19Rik	Gm34655	1700041C23Rik
Gm13307	A430078I02Rik	Gm12688	Gm47207	Gm10754	Gm31182	Gm16759	Gm16576	4930458K08Rik	Gm48521	Mirg	Gm34973	Lyzl4os	4930461G14Rik
Gm12462	Gm44386	E130102H24Rik	Gm20036	Gm34983	4930422I22Rik	Gm27253	8430426J06Rik	9430078K24Rik	Gm10754	Gm19605	Gm16845	1700008K24Rik	Gm20275
4930412L05Rik	1600020E01Rik	1700047F07Rik	Gm29508	4930422I22Rik	1700025F24Rik	4930509E16Rik	Gm20621	Gm26796	Gm35206	4921507G05Rik	Gm29642	A730006G06Rik	4933433G08Rik
1700042G15Rik	Gm44097	Foxd2os	4930408O17Rik	1700025F24Rik	4930471E19Rik	Gm27211	C230037L18Rik	Gm29361	Gm20758	2810029C07Rik	Gm15520	F630040K05Rik	Gm16759
Gm11210	Gm44210	Gm12841	Snhg10	4930471E19Rik	4930484H19Rik	Gm39383	4933438A12Rik	4930473H19Rik	Gm31182	Gm29585	1700063D05Rik	Runx2os3	4930509E16Rik
8030451A03Rik	4933427D06Rik	Gm12905	Meg3	Gm47200	Gm47200	Gm36278	2610037D02Rik	Gm47684	4930422I22Rik	Gm16104	Mir100hg	Pantr1	Gm27211
Gm11266	4930512J16Rik	4933435F18Rik	Rian	BC048602	BC048602	Gm16794	Gm34152	1700105G05Rik	Gm32235	Rmst	Gm48740	4932412D23Rik	Gm39388
Gm49890	Gm26811	1700057H15Rik	Mirg	Gm49313	Gm34590	4930500F10Rik	4930578M01Rik	3300002A11Rik	Gm32552	Cep83os	4930546K05Rik	4930558J18Rik	Gm29154
Gm12609	9530026P05Rik	Gm2164	Gm19605	Gm26854	Gm49313	Gm29123	Gm21917	Gm47177	1700025F24Rik	Gm48867	Gm16322	Gm29018	4930500F10Rik
Gm12648	Gm43067	Gm12915	B930059L03Rik	1700015H07Rik	Gm26854	Gm9917	5330439K02Rik	Gm47207	4930471E19Rik	4732465J04Rik	1700041C23Rik	2810408I11Rik	Gm36251
Gm12655	Gm26911	1700086P04Rik	4921507G05Rik	Gm36677	1700015H07Rik	Gm36367	Gm47565	Gm29508	4930484H19Rik	Gm10754	Gm17231	1700027A15Rik	Gm36367
Gm12694	Gt(ROSA)26Sor	Snhg12	2810029C07Rik	Pvt1	D030024E09Rik	AU023762	Fbxl12os	4930408O17Rik	BC048602	Gm35206	4930461G14Rik	Gm28294	Gm47875
Junos	Gm44148	1700021N21Rik	Gm5441	Gm41335	Pvt1	Gm17399	Gm16845	Snhg10	Gm49313	Gm20758	Gm20275	4933436I20Rik	Gm4665
9530080O11Rik	A230083G16Rik	1700029M20Rik	Gm47438	Gm26621	Gm41335	D830035M03Rik	Gm29642	Mirg	Gm41311	Gm31182	4933433G08Rik	9930111H07Rik	Gm17399
E130102H24Rik	4930557K07Rik	1700095J12Rik	Gm29585	1700041B01Rik	Gm26621	4930593C16Rik	Gm15520	4921507G05Rik	Gm26854	4930422I22Rik	Gm16759	Gm20528	1700019L13Rik
1700047F07Rik	9330179D12Rik	Gm13026	Gm15608	Gm10863	1700041B01Rik	Gm34655	1700063D05Rik	2810029C07Rik	Gm49439	Gm32235	Gm19299	4933400F21Rik	D830035M03Rik
Foxd2os	Gm10010	4930515B02Rik	Gm50046	Gm16576	Gm10863	Lyzl4os	Mir100hg	Gm47438	1700015H07Rik	Gm32552	4930509E16Rik	1700020N18Rik	4930593C16Rik
Gm12841	Gm31138	Gm13075	Gm47962	8430426J06Rik	Gm16576	1700008K24Rik	4930546K05Rik	Gm29585	Has2os	1700025F24Rik	Gm27211	Gm32817	Lyzl4os
Gm12853	Gm10069	Gm13052	Gm38560	Gm20621	8430426J06Rik	Gm45330	Gm16322	Gm16268	Gm36677	4930471E19Rik	Gm39388	1700003L19Rik	1700008K24Rik
4933427I04Rik	2310001H17Rik	Gm13205	Gm16268	C230037L18Rik	Gm20621	F630040K05Rik	Gm1715	Rmst	Gm29904	4930484H19Rik	Gm29154	2310058D17Rik	A730006G06Rik
Gm12905	1700101I11Rik	Gm13067	Rmst	2610037D02Rik	C230037L18Rik	Gm29506	Gm10658	Cep83os	D030024E09Rik	BC048602	4930500F10Rik	1700007J10Rik	F630040K05Rik
4933435F18Rik	4933406J09Rik	Atad3aos	Cep83os	B130046B21Rik	4933438A12Rik	Gm29260	Man2c1os	Gm48689	Pvt1	Gm34590	Gm36367	Map2k3os	Runx2os3
1700057H15Rik	Gm19434	Gm31615	Gm48689	Gm49484	2610037D02Rik	Pantr1	1700041C23Rik	4732465J04Rik	Gm41335	Gm49313	Gm4665	Lrrc75aos1	4932412D23Rik
Gm2164	Gm44140	C330024C12Rik	Gm10754	Gm34939	4930578M01Rik	4932412D23Rik	Gm17231	Gm48521	Gm26621	Gm41311	1700019L13Rik	Cdrt4os2	4930558J18Rik
Gm12915	Gm30524	Gm36279	Gm31182	Gm21917	Gm49484	4930558J18Rik	4930461G14Rik	Gm10754	Mirt2	Gm26854	D830035M03Rik	2810001G20Rik	Gm29018
1700086P04Rik	2010013B24Rik	Gm19696	4930422I22Rik	5330439K02Rik	Gm21917	Gm29018	Gm20275	Gm35206	A730060N03Rik	Gm49439	4930593C16Rik	4930401O10Rik	2810408I11Rik
Snhg12	Gm7568	C430042M11Rik	1700025F24Rik	Gm47565	5330439K02Rik	2810408I11Rik	Gm16759	Gm31182	Gm49481	1700015H07Rik	Gm34655	1700016P03Rik	1700027A15Rik
1700029M20Rik	Snhg6	Gm50020	4930471E19Rik	Gm16568	Gm47565	4933417E11Rik	Gm27253	4930422I22Rik	1700041B01Rik	Has2os	Lyzl4os	Gm3948	Gm28294
1700095J12Rik	A830012C17Rik	1110002L01Rik	Gm48341	Fbxl12os	Gm16568	4930556G22Rik	4930509E16Rik	Gm32235	8430426J06Rik	Gm15943	1700008K24Rik	9130204K15Rik	4933436I20Rik
Gm13026	4930412C18Rik	Gm48610	4930484H19Rik	Gm16845	Fbxl12os	1700027A15Rik	Gm27211	Gm32552	Gm49464	Gm36677	F630040K05Rik	Gm31522	9930111H07Rik
4930515B02Rik	4930431P03Rik	2810032G03Rik	Gm47200	Gm29642	Gm16845	Gm29358	Gm36278	1700025F24Rik	Gm20621	Gm29904	Runx2os3	Gm11520	Gm20528
Gm13052	A530072M11Rik	Gm32442	BC048602	Gm15520	Gm29642	4933436I20Rik	Gm16794	4930471E19Rik	C230037L18Rik	Pvt1	Gm29506	D030028A08Rik	4933400F21Rik
Gm13205	Gm11924	1700101O22Rik	Gm49313	1700063D05Rik	Gm15520	9930111H07Rik	Gm29154	4930484H19Rik	2610037D02Rik	Gm41335	Pantr1	C130046K22Rik	1700020N18Rik
Gm13133	4933421O10Rik	Gm32828	Gm26854	Mir100hg	1700063D05Rik	Gm20528	4930500F10Rik	Gm49313	Gm21917	Mirt2	4932412D23Rik	Gm11638	1700003L19Rik
Atad3aos	Gm11934	Gm33037	1700015H07Rik	Gm16322	Mir100hg	4933400F21Rik	Gm29123	Gm41311	5330439K02Rik	Gm49481	4930558J18Rik	Gm11651	Gm12128
Gm13648	Gm12367	Gm35725	Gm29904	Gm10687	Gm16322	1700020N18Rik	Gm9917	Gm26854	Gm28876	1700041B01Rik	Gm29018	BC006965	1700007J10Rik
Gm31615	Gm12374	Gm36235	Pvt1	Gm1715	2010007H06Rik	Gm36252	Gm36367	Gm49439	1700019J19Rik	Gm10863	2810408I11Rik	2610035D17Rik	Map2k3os
C330024C12Rik	Fam219aos	Gm9866	Gm41335	Gm10658	Gm1715	1700003L19Rik	Gm47875	1700015H07Rik	Gm16845	8430426J06Rik	1700027A15Rik	1700025D23Rik	Lrrc75aos1
Gm30117	Gm13307	4933406C10Rik	Gm26621	Man2c1os	Gm10658	Gm38619	AU023762	Has2os	Gm29642	Gm49464	Gm28294	A930037H05Rik	Cdrt4os2
Gm36279	Gm12462	F730043M19Rik	1700041B01Rik	1700041C23Rik	Man2c1os	Gm12128	Gm17399	Gm36677	Gm3896	Gm20621	4933436I20Rik	Gm11767	2810001G20Rik
Gm19696	4930412L05Rik	Gm34809	Gm10863	Gm17231	1700041C23Rik	Gm12132	D830035M03Rik	Gm2682	1700063D05Rik	C230037L18Rik	9930111H07Rik	0610009L18Rik	Ccdc42os
C430042M11Rik	1700042G15Rik	Arl4aos	Gm16576	Gm20275	Gm17231	4930597A21Rik	4930593C16Rik	Gm29904	Mir100hg	2610037D02Rik	Gm20528	4930500H12Rik	1700016P03Rik
Gm49984	8030451A03Rik	Gm35239	8430426J06Rik	Gm33699	4930461G14Rik	Gm26542	Gm34655	D030024E09Rik	Gm48740	Gm21917	4933400F21Rik	Gm30790	Gm3948
Gm50020	Gm11266	Sfta3-ps	Gm20621	Gm16759	Gm20275	Platr20	Lyzl4os	Pvt1	4930546K05Rik	Gm28876	1700020N18Rik	1700041M19Rik	Gm11520
Gm26520	Gm49890	4930404H11Rik	2610037D02Rik	B230323A14Rik	Gm33699	Gm12224	A730085K08Rik	Gm41335	Gm16322	1700019J19Rik	Gm36252	Mir99ahg	Hoxb5os
1110002L01Rik	Wincr1	9630002D21Rik	B130046B21Rik	Gm27253	Gm16759	2310058D17Rik	1700008K24Rik	Gm26621	2010007H06Rik	Gm16568	Gm32817	Mir155hg	D030028A08Rik
2810032G03Rik	Gm12609	Gm15283	4930578M01Rik	4930509E16Rik	Gm27253	1700007J10Rik	Gm45330	Gm49481	Gm1715	Gm34973	1700003L19Rik	Gm49696	C130046K22Rik
Gm32442	Gm12649	Gm10451	Gm49484	Gm27211	4930509E16Rik	Map2k3os	F630040K05Rik	1700041B01Rik	Gm10658	Gm16845	Gm12146	Gm15966	Gm11651
1700101O22Rik	Gm12648	Gm35041	Gm34939	Gm39383	Gm27211	2810001G20Rik	Gm29506	Gm10863	Man2c1os	Gm29642	Platr20	1810053B23Rik	BC006965
Gm32828	Gm12655	Gm26796	Gm21917	Gm36278	Gm39383	9130017K11Rik	Pantr1	8430426J06Rik	1700041C23Rik	Gm3896	Gm12239	4930461C15Rik	2610035D17Rik
Gm33037	Gm12694	Gm29361	5330439K02Rik	9330154J02Rik	Gm36278	Ccdc42os	4932412D23Rik	Gm20621	4930461G14Rik	1700063D05Rik	2310058D17Rik	Zbtb11os1	1700025D23Rik
Gm36235	Gm12703	4930473H19Rik	Gm16568	Gm16794	9330154J02Rik	1700016P03Rik	4930558J18Rik	C230037L18Rik	Gm20275	Mir100hg	1700007J10Rik	4930542D17Rik	Snhg20
Gm36723	Junos	3300002A11Rik	Fbxl12os	4930500F10Rik	Gm16794	Mir22hg	Gm29018	2610037D02Rik	4933433G08Rik	Gm48740	Map2k3os	Gm31814	A930037H05Rik
Gm9866	9530080O11Rik	Gm47207	Gm16845	Gm29123	Gm29154	Gm3948	2810408I11Rik	4930578M01Rik	Gm34004	4930546K05Rik	Lrrc75aos1	4933432I09Rik	Gm11767
4933406C10Rik	Gm12688	Gm20036	Gm29642	Gm9917	4930500F10Rik	Gm11423	4933417E11Rik	Gm21917	Gm16759	Gm16322	Cdrt4os2	4933404G15Rik	0610009L18Rik
F730043M19Rik	E130102H24Rik	Gm29508	Gm15520	Gm36367	Gm29123	AA465934	4930556G22Rik	5330439K02Rik	Gm19299	Gm30373	2810001G20Rik	D730045B01Rik	4930500H12Rik
Gm34809	1700047F07Rik	4930408O17Rik	1700063D05Rik	Gm4665	Gm9917	2610027K06Rik	1700027A15Rik	Gm28876	Gm27253	2010007H06Rik	4930401O10Rik	4932443L11Rik	1700041M19Rik
Arl4aos	Foxd2os	Snhg10	4930546K05Rik	Gm17399	Gm36367	B230206L02Rik	4933436I20Rik	1700019J19Rik	4930509E16Rik	Gm1715	1700016P03Rik	4930500F04Rik	Mir99ahg
Gm47373	Gm12841	Meg3	Gm16322	1700019L13Rik	AU023762	Gm11520	Gm20528	Fbxl12os	Gm27211	Gm10658	Gm3948	Gm29264	Mir155hg
Gm35239	Gm12853	Rian	Gm10687	D830035M03Rik	Gm4665	Hoxb5os	4933400F21Rik	Gm16845	Gm16794	1700041C23Rik	9130204K15Rik	4930505K14Rik	Gm49696
Sfta3-ps	4933427I04Rik	Mirg	Gm1715	4930593C16Rik	Gm17399	D030028A08Rik	1700020N18Rik	Gm29642	Gm29154	Gm17231	Gm31522	D130017N08Rik	4931406G06Rik
Gm32151	Gm12905	Gm19605	Gm10658	Gm34655	1700019L13Rik	2410003L11Rik	Gm36252	Gm15520	4930500F10Rik	4930461G14Rik	B230206L02Rik	Rbakdn	Gm15966
4930404H11Rik	4933435F18Rik	B930059L03Rik	Man2c1os	Lyzl4os	D830035M03Rik	C130046K22Rik	1700003L19Rik	1700063D05Rik	Gm29123	Gm20275	Gm11520	Gm40348	Gm49625
9630002D21Rik	1700057H15Rik	4921507G05Rik	1700041C23Rik	Gm26797	4930593C16Rik	Gm11638	Gm38619	Mir100hg	Gm36251	Gm16759	Hoxb5os	4933404O12Rik	1810053B23Rik
Gm15283	Gm2164	2810029C07Rik	Gm17231	1700008K24Rik	Gm34655	2610035D17Rik	Gm12128	Gm48740	Gm36367	Gm19299	D030028A08Rik	Gm30003	4930461C15Rik
Gm10451	Gm12915	Gm5441	Gm20275	F630040K05Rik	Lyzl4os	Snhg16	Gm12132	4930546K05Rik	Gm47875	Gm27253	C130046K22Rik	Gm43001	Gm49575
Gm35041	Gm12946	Gm47438	Gm33699	Gm29506	1700008K24Rik	Snhg20	4930597A21Rik	Gm16322	Gm4665	4930509E16Rik	Gm11638	4933438B17Rik	Zbtb11os1
9430078K24Rik	A630031M04Rik	Gm29585	Gm16759	4932412D23Rik	Gm45330	Gm11734	Platr20	Gm30373	1700019L13Rik	Gm27211	Gm11651	1700048F04Rik	Gm31814
Gm17191	1700086P04Rik	Gm16099	B230323A14Rik	4930558J18Rik	F630040K05Rik	A930037H05Rik	Gm12224	2010007H06Rik	D830035M03Rik	Gm39388	BC006965	Gm32585	4933432I09Rik
Gm29361	Snhg12	Gm15608	Gm27253	Gm29018	Gm29506	Gm11767	2310058D17Rik	Gm47957	4930593C16Rik	Gm29154	2610035D17Rik	4930404A12Rik	4933404G15Rik
4930473H19Rik	1700021N21Rik	Gm50046	4930509E16Rik	2810408I11Rik	Gm29260	0610009L18Rik	1700007J10Rik	Gm1715	Gm34655	4930500F10Rik	1700025D23Rik	Gm34086	D730045B01Rik
3300002A11Rik	1700029M20Rik	Gm47962	Gm27211	Apol7d	Pantr1	4930500H12Rik	2810001G20Rik	Gm10658	Lyzl4os	Gm29123	1700092K14Rik	A930024E05Rik	4932443L11Rik
Gm47207	1700095J12Rik	Gm38560	Gm36278	1700027A15Rik	4932412D23Rik	Mir99ahg	9130017K11Rik	Man2c1os	A730085K08Rik	Gm9917	A930037H05Rik	Gm38554	4930500F04Rik
Gm20036	Gm13026	Gm16268	9330154J02Rik	Gm29358	BC055402	Mir155hg	Ccdc42os	1700041C23Rik	1700008K24Rik	Gm36367	Gm11767	Gm31314	Gm20005
Gm29508	4930515B02Rik	Rmst	Gm16794	4933436I20Rik	4930558J18Rik	4931406G06Rik	1700016P03Rik	Gm17231	Gm45330	Gm39436	0610009L18Rik	Gm43122	Gm15997
4930408O17Rik	Gm13052	Cep83os	Gm29154	9930111H07Rik	Gm29018	Gm15966	Gm3948	4930461G14Rik	A730006G06Rik	Gm47875	4930500H12Rik	1700095B10Rik	4930505K14Rik
Snhg10	Gm13205	Gm48689	4930500F10Rik	Gm20528	Gm28981	Gm49625	Gm11423	Gm20275	4930542M03Rik	Gm4665	Gm30790	Gm15559	D130017N08Rik
Meg3	Gm13067	4732465J04Rik	Gm29123	4933400F21Rik	2810408I11Rik	Gm41496	2610027K06Rik	4933433G08Rik	Runx2os3	1700019L13Rik	1700041M19Rik	2900009J06Rik	Gm20635
Rian	Atad3aos	Gm48521	Gm9917	1700020N18Rik	Apol7d	1810053B23Rik	B230206L02Rik	Gm34004	Gm29506	D830035M03Rik	Mir99ahg	Gm19705	Rbakdn
Mirg	Gm31615	Gm10754	Gm36367	Gm41611	4930556G22Rik	Gm31323	Gm11520	Gm16759	Pantr1	Gm39456	Mir155hg	Gas5	Gm40348
Gm19605	C330024C12Rik	Gm34983	AU023762	1700003L19Rik	1700027A15Rik	4930461C15Rik	Hoxb5os	Gm27253	4932412D23Rik	4930593C16Rik	Gm49696	Gm31925	4933404O12Rik
B930059L03Rik	Gm29418	Gm35206	Gm4665	BC028777	Gm29358	Zbtb11os1	D030028A08Rik	4930509E16Rik	4930558J18Rik	Gm34655	4931406G06Rik	Gm2453	Gm30003
4921507G05Rik	Gm36279	Gm36283	Gm17399	Rab26os	4933436I20Rik	Dubr	Gm11638	Gm27211	Gm29018	Lyzl4os	Gm15966	4933439K11Rik	Gm43001
2810029C07Rik	Gm19696	Gm20758	1700019L13Rik	Gm12128	9930111H07Rik	4933404G15Rik	Gm11651	Gm16794	2810408I11Rik	A730085K08Rik	1810053B23Rik	D730003I15Rik	4933438B17Rik
Gm5441	C430042M11Rik	Gm31182	D830035M03Rik	Gm26542	Gm20528	D730045B01Rik	2610035D17Rik	Gm29154	4930556G22Rik	A230051N06Rik	4930461C15Rik	Gm32250	1700048F04Rik
Gm47438	Gm49984	4930422I22Rik	4930593C16Rik	Platr20	4933400F21Rik	4932443L11Rik	Snhg16	4930500F10Rik	1700027A15Rik	1700008K24Rik	Gm49575	Gm17202	Gm32585
Gm29585	Gm50020	1700025F24Rik	Gm34655	Gm12224	1700020N18Rik	4930500F04Rik	Snhg20	Gm29123	6030407O03Rik	Gm45330	Zbtb11os1	Gm42902	4930404A12Rik
Gm16104	Gm43660	4930471E19Rik	Lyzl4os	2310058D17Rik	Gm41611	Gm20005	Gm11734	Gm36367	Gm29358	A730006G06Rik	Gm29686	4930429D17Rik	Gm34086
Gm16099	Gm26520	4930484H19Rik	1700008K24Rik	1700007J10Rik	1600022D10Rik	Gm42788	A930037H05Rik	Gm47875	Gm15179	F630040K05Rik	4930542D17Rik	5430416N02Rik	Gm43409
Gm15608	1110002L01Rik	Gm47200	F630040K05Rik	Map2k3os	1700003L19Rik	2900089D17Rik	Gm11767	AU023762	Gm28940	Runx2os3	Gm31814	4930467D21Rik	A930024E05Rik
Gm47962	Gm48610	BC048602	Gm29506	Gm45605	Gm38619	D130017N08Rik	0610009L18Rik	Gm4665	4933436I20Rik	Gm29506	4933432I09Rik	Gm26725	Gm38554
Gm38560	2810032G03Rik	Gm34590	Pantr1	2810001G20Rik	Rab26os	Gm20635	4930500H12Rik	Gm17399	Gm20528	Pantr1	4933404G15Rik	Gm31363	Gm31314
Gm16268	Gm32442	Gm49313	4932412D23Rik	Ccdc42os	Gm12128	Rbakdn	1700041M19Rik	1700019L13Rik	4933400F21Rik	4932412D23Rik	D730045B01Rik	Gm36814	Gm43122
Rmst	1700101O22Rik	2310043O21Rik	4930558J18Rik	9130213A22Rik	Gm26542	4933404O12Rik	Mir99ahg	D830035M03Rik	1700020N18Rik	4930558J18Rik	4932443L11Rik	D5Ertd615e	1700095B10Rik
Cep83os	Gm32828	Gm26854	Gm29018	1700016P03Rik	Platr20	4933438B17Rik	Mir155hg	4930593C16Rik	Panct2	Gm29018	4930500F04Rik	Gm42984	Gm15559
Gm48689	Gm33037	1700015H07Rik	2810408I11Rik	Mir22hg	Gm12224	4930404A12Rik	4931406G06Rik	Gm34655	1600022D10Rik	2810408I11Rik	Gm29264	Gm40293	Celrr
Gm48867	5033421B08Rik	Gm15943	Apol7d	Gm3948	Gm12239	Gm34086	Gm15966	Lyzl4os	Gm32817	4930556G22Rik	4930505K14Rik	Tug1	2900009J06Rik
5730420D15Rik	Gm35725	Gm29904	4933417E11Rik	9130204K15Rik	2310058D17Rik	Gm43409	Gm49625	Gm26797	1700003L19Rik	1700027A15Rik	D130017N08Rik	1700042O10Rik	Gas5
4732465J04Rik	Gm36235	Pvt1	1700027A15Rik	Gm11423	1700007J10Rik	1700095B10Rik	1810053B23Rik	1700008K24Rik	Gm38619	Gm28294	Gm20635	1700061J23Rik	Gm2453
Gm48521	Gm9866	Gm41335	6030407O03Rik	AA465934	Map2k3os	Miat	Gm31323	Gm45330	Gm12132	Gm28940	Rbakdn	1700030C12Rik	4930500M09Rik
Gm10754	4933406C10Rik	Gm26621	Gm29358	E230016K23Rik	2810001G20Rik	Gm15559	4930461C15Rik	A730006G06Rik	A230004M16Rik	4933436I20Rik	Gm40348	Gm12665	4933439K11Rik
Gm34983	F730043M19Rik	1700041B01Rik	Gm28940	Lhx1os	Gm12296	Gm7160	Zbtb11os1	4930542M03Rik	Gm12146	9930111H07Rik	4933404O12Rik	4933427E13Rik	D730003I15Rik
Gm35206	Gm34809	Gm10863	4933436I20Rik	2610027K06Rik	9130017K11Rik	Celrr	4930542D17Rik	Runx2os3	Gm12147	4933400F21Rik	Gm30003	4930519K11Rik	Gm38037
Gm36283	Arl4aos	Gm16576	9930111H07Rik	B230206L02Rik	Ccdc42os	2900009J06Rik	9030404E10Rik	Gm29506	Gm12239	1700020N18Rik	Gm43001	1810062O18Rik	Gm32250
Gm30624	Gm47373	8430426J06Rik	Gm20528	Gm11520	1700016P03Rik	Gm19705	Gm31814	4932412D23Rik	2310058D17Rik	Gm32817	4933438B17Rik	Gm47782	Gm17202
4930422I22Rik	1700008C04Rik	Lncppara	4933400F21Rik	Hoxb5os	Mir22hg	Platr22	4933432I09Rik	4930558J18Rik	1700007J10Rik	1700003L19Rik	Gm40330	4930455B14Rik	Gm42902
1700025F24Rik	Gm35239	Gm20621	1700020N18Rik	D030028A08Rik	Gm3948	Gm29170	4933404G15Rik	Gm29018	Map2k3os	Gm38619	1700048F04Rik	2610318M16Rik	4930429D17Rik
Gm47027	Sfta3-ps	C230037L18Rik	Gm41611	C130046K22Rik	AU040972	Gas5	Gm36447	2810408I11Rik	Lrrc75aos1	Gm12111	Gm32585	Gm34250	Gm42133
4930471E19Rik	Gm26973	2610037D02Rik	Gm32817	Gm11651	9130204K15Rik	Gm2453	D730045B01Rik	4933417E11Rik	Cdrt4os2	Gm12146	4930404A12Rik	Gm34756	5430416N02Rik
Gm48341	Gm32151	B130046B21Rik	1700003L19Rik	2610035D17Rik	Gm11423	Gm37748	4932443L11Rik	4930556G22Rik	2810001G20Rik	Gm12147	Gm34086	1700109G14Rik	4930467D21Rik
4930484H19Rik	4930404H11Rik	4930578M01Rik	BC028777	Snhg16	AA465934	4933439K11Rik	4930500F04Rik	1700027A15Rik	Gm12296	Platr20	A930024E05Rik	4930556J02Rik	Dancr
Gm47200	9630002D21Rik	Gm49484	Rab26os	Snhg20	E230016K23Rik	Gm26801	Gm20005	6030407O03Rik	9130017K11Rik	Gm12239	Gm38554	Gm27017	Gm26725
BC048602	Gm15283	Gm34939	Gm12111	A930037H05Rik	2610027K06Rik	Gm38155	Gm42788	Gm15179	Ccdc42os	2310058D17Rik	Tbx3os1	Gm30008	Gm36814
Gm34590	Gm10451	Gm21917	Gm12132	Gm11767	B230206L02Rik	D730003I15Rik	4930505K14Rik	Gm28940	4930401O10Rik	1700007J10Rik	Gm31314	Gm16677	D5Ertd615e
Gm35167	Gm35041	5330439K02Rik	Gm26542	2810410L24Rik	Gm11520	Gm38037	D130017N08Rik	4933436I20Rik	1700016P03Rik	Map2k3os	Gm43122	Gm33524	Gm42984
Gm49313	9430078K24Rik	Gm28876	Platr20	0610009L18Rik	Hoxb5os	Gm10516	Gm20635	Gm20528	Mir22hg	Lrrc75aos1	1700095B10Rik	Gm49417	Gm40293
Gm26854	Gm36660	Gm16568	Gm12224	4930500H12Rik	Hoxb3os	Gm17202	Rbakdn	4933400F21Rik	Gm3948	Cdrt4os2	Gm15559	Gm4251	Tug1
Gm49439	Gm29361	Fbxl12os	2310058D17Rik	1700041M19Rik	D030028A08Rik	5430416N02Rik	Gm40348	1700020N18Rik	9130204K15Rik	2810001G20Rik	2900009J06Rik	Gm41206	1700042O10Rik
Gm17473	4930473H19Rik	Gm16845	1700007J10Rik	Mir99ahg	2410003L11Rik	4930467D21Rik	4933404O12Rik	Panct2	Gm31522	4930401O10Rik	Gm26568	1700108F19Rik	1700061J23Rik
1700015H07Rik	3300002A11Rik	Gm29642	Gm45605	4931406G06Rik	C130046K22Rik	Dancr	4933438B17Rik	Gm36252	B230206L02Rik	1700016P03Rik	Platr22	Gm9748	1700030C12Rik
Gm15943	Gm47177	Gm15520	2810001G20Rik	Gm15966	Gm11638	C330024D21Rik	1700048F04Rik	1600022D10Rik	Gm11520	Mir22hg	Gm4258	Gm41225	Gm12665
Gm36677	Gm47207	1700063D05Rik	1700016P03Rik	Gm49625	Gm11651	C130083M11Rik	Gm32585	Gm32817	Gm53	Gm3948	Gas5	Gm33246	4933427E13Rik
Gm2682	Gm20036	Mir100hg	Mir22hg	Gm41496	2610035D17Rik	D5Ertd615e	4930404A12Rik	1700003L19Rik	Hoxb5os	9130204K15Rik	Gm31925	Gm48942	1810062O18Rik
Gm29904	Gm29508	Gm16322	Gm3948	Gm31323	1700025D23Rik	Gm42984	A930024E05Rik	Gm38619	D030028A08Rik	Gm31522	Gm2453	D130009I18Rik	Gm47782
Pvt1	4930408O17Rik	Gm10687	AU040972	4930461C15Rik	Snhg16	Gm7854	Gm31314	Gm12128	Gm11638	Gm11423	4930500M09Rik	9330188P03Rik	4930455B14Rik
Gm41335	Snhg10	A830035O19Rik	9130204K15Rik	Zbtb11os1	Snhg20	Gm43458	1700095B10Rik	Gm12132	Gm11651	B230206L02Rik	4933439K11Rik	1700128A07Rik	2610318M16Rik
Gm26621	Meg3	Gm1715	Gm11423	Dubr	A930037H05Rik	Gm42849	Miat	A230004M16Rik	Gm11682	Gm11520	D730003I15Rik	Gm16835	Gm34250
1700041B01Rik	Rian	Gm10658	AA465934	Gm46565	Gm11767	Gm11944	Gm15559	Gm12146	BC006965	Gm53	Gm32250	4930428N03Rik	1700109G14Rik
Gm10863	Mirg	Man2c1os	E230016K23Rik	Gm31814	0610009L18Rik	Tug1	Gm7160	Gm26542	2610035D17Rik	Hoxb5os	Gm17202	Zmiz1os1	4930556J02Rik
Gm16576	Gm19605	1700041C23Rik	2610027K06Rik	4933432I09Rik	4930500H12Rik	Snhg15	2900009J06Rik	Gm12239	1700025D23Rik	D030028A08Rik	Gm42902	1700125H03Rik	Gm27017
8430426J06Rik	B930059L03Rik	Gm17231	B230206L02Rik	4933404G15Rik	1700041M19Rik	1700030C12Rik	Gm19705	2310058D17Rik	Snhg16	C130046K22Rik	4930429D17Rik	Gm34370	Gm15918
Lncppara	4921507G05Rik	4930461G14Rik	Gm11520	Gm36447	Mir99ahg	A630052C17Rik	Gm29170	1700007J10Rik	Gm11767	Gm11638	5430416N02Rik	Gm31786	Gm30008
Gm20621	2810029C07Rik	Gm20275	Gm9796	D730045B01Rik	Mir155hg	1810062O18Rik	Gas5	Map2k3os	0610009L18Rik	Gm11651	4930467D21Rik	Gm16192	Gm16677
C230037L18Rik	Gm5441	Gm33699	Hoxb5os	4932443L11Rik	4931406G06Rik	Gm47780	Gm32569	Cdrt4os2	4930500H12Rik	Gm11682	Dancr	Gm34853	Gm33524
2610037D02Rik	Gm47438	Gm16759	D030028A08Rik	Gm20005	Gm15966	Gm47782	Gm2453	2810001G20Rik	Gm30790	BC006965	Gm26725	Gm34419	Gm49417
Rapgef3os2	Gm29585	Gm19299	2410003L11Rik	BC028471	Gm49625	4930455B14Rik	4933439K11Rik	Gm12296	1700041M19Rik	2610035D17Rik	Gm31363	Gm31784	Gm4251
4930578M01Rik	Gm16104	B230323A14Rik	C130046K22Rik	2900089D17Rik	Gm41496	2610318M16Rik	Gm37885	9130017K11Rik	Mir99ahg	1700025D23Rik	Gm36814	Gm35453	Gm41206
Gm49484	Gm16099	Gm27253	Gm11638	D130017N08Rik	1810053B23Rik	Gm15601	Gm38155	Ccdc42os	E330011O21Rik	1700092K14Rik	D5Ertd615e	D630011A20Rik	1700108F19Rik
Gm21917	Gm15608	4930509E16Rik	Gm11651	Gm20635	Gm31323	Gm29266	D730003I15Rik	1700016P03Rik	4931406G06Rik	Snhg16	Gm42984	Gm44626	4930431P22Rik
5330439K02Rik	Gm47962	Gm27211	2610035D17Rik	Rbakdn	4930461C15Rik	4930556J02Rik	Gm38037	Mir22hg	Gm15966	A930037H05Rik	Gm7854	4930528D03Rik	Gm9748
Gm28876	Gm34184	Gm39383	Snhg16	Gm36266	Zbtb11os1	Gm27017	Gm10516	Gm3948	1810053B23Rik	Gm11767	Gm40293	4930415C11Rik	Gm41225
Gm47565	Gm38560	Gm36278	Snhg20	4933404O12Rik	Dubr	Gm15918	Gm10419	9130204K15Rik	1600002D24Rik	0610009L18Rik	Tug1	Gm26555	D130009I18Rik
Gm16568	Gm47561	9330154J02Rik	A930037H05Rik	Gm30003	Gm46565	Gm30008	Gm17202	Gm31522	Gm49575	4930500H12Rik	1700042O10Rik	2010203P06Rik	1700128A07Rik
Fbxl12os	Gm16268	Gm16794	Gm11767	4933438B17Rik	4933432I09Rik	Gm33524	Gm42902	Gm11423	Zbtb11os1	Gm30790	1700061J23Rik	Gm47071	Gm16835
Gm16845	Rmst	Gm29154	2810410L24Rik	Gm32585	4933404G15Rik	Gm49417	5430416N02Rik	2610027K06Rik	Gm29686	1700041M19Rik	1700030C12Rik	Gm34022	4930428N03Rik
Gm29642	Cep83os	4930500F10Rik	0610009L18Rik	4930404A12Rik	D730045B01Rik	Gm49171	4930467D21Rik	B230206L02Rik	4930542D17Rik	Mir99ahg	Gm12665	Gm43262	Zmiz1os1
Gm15520	Gm48689	Gm29123	4930500H12Rik	Gm16001	4932443L11Rik	1700108F19Rik	C330024D21Rik	Gm11520	Gm49695	E330011O21Rik	4933427E13Rik	4921525O09Rik	1700125H03Rik
Gm27240	5730420D15Rik	Gm9917	1700041M19Rik	Gm34086	4930500F04Rik	Gm6994	Gm26725	Hoxb5os	Gm20319	Mir155hg	4930519K11Rik	Gm32834	Gm16178
1700063D05Rik	4732465J04Rik	Gm4657	Mir99ahg	Gm43661	Gm20005	Gm49003	C130083M11Rik	D030028A08Rik	Gm31814	4931406G06Rik	1810062O18Rik	Gm8739	Gm34370
Mir100hg	Gm48521	Gm36367	4931406G06Rik	Gm43409	Gm42788	Gm9748	Gm36814	C130046K22Rik	4933432I09Rik	Gm15966	Gm47782	Phf2os1	Gm31786
4930546K05Rik	Gm10754	Gm47875	Gm15966	Gm2479	2900089D17Rik	Gm41225	D5Ertd615e	Gm11638	4933404G15Rik	1810053B23Rik	4930455B14Rik	6720427I07Rik	Gm16192
Gm10687	Gm34983	AU023762	Gm49625	Gm13832	D130017N08Rik	D130009I18Rik	Gm42984	Gm11651	D730045B01Rik	1600002D24Rik	2610318M16Rik	Gm35733	Gm35021
2010007H06Rik	Gm36283	Gm4665	Gm41496	1700095B10Rik	Gm20635	9330188P03Rik	Gm7854	Gm11682	4932443L11Rik	Gm49575	Gm34250	Gm33115	Gm34853
Gm1715	Gm30624	Gm17399	Gm31323	Gm15559	Rbakdn	Gm16835	Gm40293	2610035D17Rik	4930500F04Rik	Zbtb11os1	Gm15601	A230103O09Rik	Gm31784
Gm10658	Gm20758	1700019L13Rik	1600002D24Rik	Gm7160	Gm36266	Gm4681	Gm43458	1700025D23Rik	Gm20005	Gm29686	Gm34756	5033403F01Rik	Gm35453
Man2c1os	4930422I22Rik	D830035M03Rik	4930461C15Rik	2900009J06Rik	4933404O12Rik	Gm16178	Gm11944	Snhg16	Gm15997	4930542D17Rik	Gm30275	Gm40915	Gm44626
1700041C23Rik	1700025F24Rik	Gm39458	Zbtb11os1	Gm19705	Gm43001	G630064G18Rik	Tug1	Snhg20	Gm42788	Gm49695	Gm29266	Gm30127	4930528D03Rik
Gm17231	4930471E19Rik	4930593C16Rik	Gm29686	Platr22	4933438B17Rik	Gm35021	Snhg15	A930037H05Rik	4930505K14Rik	Gm20319	1700109G14Rik	1110046J04Rik	4930415C11Rik
Gm17322	Gm48341	Gm34655	Dubr	Gm28501	Gm32585	Gm31784	Gm12002	Gm11767	2900089D17Rik	A230028O05Rik	4930556J02Rik	D930007J09Rik	Gm26555
Gm20275	4930484H19Rik	Lyzl4os	Gm46565	Gm29170	4930404A12Rik	9530052E02Rik	1700030C12Rik	0610009L18Rik	D130017N08Rik	Gm31814	Gm27017	4930401O12Rik	2010203P06Rik
Gm33699	Gm47200	Gm47117	Gm31814	Gas5	Gm34086	Gm44626	A630052C17Rik	4930500H12Rik	Gm20635	4933432I09Rik	Gm30008	2610307P16Rik	Gm47071
Gm16759	BC048602	Gm26797	4933432I09Rik	Gm2453	Gm43661	4930528D03Rik	4930519K11Rik	Gm30790	Rbakdn	4933404G15Rik	Gm16677	4930586N03Rik	Gm34022
Gm19299	Gm34590	1700008K24Rik	4933404G15Rik	Gm37748	Gm43409	Gm47359	1810062O18Rik	1700041M19Rik	Gm29089	Gm36447	Gm33524	Gm11290	Gm43262
B230323A14Rik	Gm35167	Gm45330	Gm43298	4933439K11Rik	Gm2479	Gm47918	Gm47780	Mir99ahg	Gm36266	D730045B01Rik	Gm49417	4933412O06Rik	4921525O09Rik
Gm27253	Gm49313	F630040K05Rik	D730045B01Rik	Gm26801	A930024E05Rik	Gm26555	Gm47782	E330011O21Rik	Gm40348	4932443L11Rik	Gm4251	Gm34804	Gm32834
4930509E16Rik	Gm26854	Runx2os3	4932443L11Rik	Gm38155	Gm31314	Gm47071	4930455B14Rik	Mir155hg	4933404O12Rik	4930500F04Rik	Gm41206	Gm40660	Gm8739
Gm27211	Gm49439	Gm29506	4930500F04Rik	D730003I15Rik	Gm13832	Gm34022	2610318M16Rik	Gm49696	Gm43001	Gm20005	1700108F19Rik	Gm40655	6720427I07Rik
Gm39383	Gm17473	Pantr1	Gm20005	Gm37168	1700095B10Rik	Gm43262	Gm15601	4931406G06Rik	4933438B17Rik	Gm42788	Gm9748	Gm13261	G630093K05Rik
Gm36278	1700015H07Rik	4932412D23Rik	BC028471	Gm38037	Gm15559	4921525O09Rik	Gm29266	Gm15966	Gm40330	Gm15411	Gm41225	1700061F12Rik	Gm33115
9330154J02Rik	Has2os	9130024F11Rik	4930505K14Rik	Gm10516	Gm7160	Gm32834	1700109G14Rik	Gm49625	1700048F04Rik	4930505K14Rik	Gm33246	1700080N15Rik	A730081D07Rik
Gm16794	Gm15943	BC055402	2900089D17Rik	Gm32250	2900009J06Rik	Gm8739	4930556J02Rik	1810053B23Rik	Gm32585	2900089D17Rik	Gm48942	Carlr	A230103O09Rik
Gm29154	Gm36677	4930558J18Rik	D130017N08Rik	Gm10419	Gm19705	6720427I07Rik	Gm27017	Gm41505	4930404A12Rik	D130017N08Rik	1700087I21Rik	4930447M23Rik	Gm40915
4930500F10Rik	Gm29904	Gm29018	Gm20635	Gm17202	Platr22	Gm35733	Gm15918	1600002D24Rik	Gm34086	Gm20635	D130009I18Rik	Gm44577	1110046J04Rik
Gm29123	Pvt1	2810408I11Rik	Rbakdn	Gm42902	Gm29170	A730081D07Rik	Gm30008	Gm49575	Gm43661	Rbakdn	9330188P03Rik	2310026I22Rik	Gm47662
Gm9917	Gm41335	Apol7d	Gm36266	5430416N02Rik	Gas5	5033403F01Rik	Gm16677	Zbtb11os1	A930024E05Rik	Gm36266	1700128A07Rik	Gm36037	D930007J09Rik
Gm36367	Gm26621	4930556G22Rik	Gm40348	4930467D21Rik	Gm2453	1110046J04Rik	Gm33524	Gm29686	Gm38554	Gm40348	Gm16835	Gm50149	4930401O12Rik
Gm4665	1700041B01Rik	1700027A15Rik	4933404O12Rik	Dancr	4933439K11Rik	D930007J09Rik	Gm49417	4930542D17Rik	Tbx3os1	4933404O12Rik	4930428N03Rik	4930588A03Rik	2610307P16Rik
Gm17399	Gm10863	Gm29358	Gm30003	Gm15477	Gm26801	2610307P16Rik	Gm4251	Gm49695	Gm31314	Gm30003	Zmiz1os1	4930511M06Rik	4930586N03Rik
1700019L13Rik	Gm16576	Gm15179	4933438B17Rik	Gm26756	D730003I15Rik	4930586N03Rik	Gm41206	Gm20319	Gm43122	Gm43001	1700125H03Rik	St8sia3os	Gm11290
Gm38642	8430426J06Rik	Gm28387	1700048F04Rik	5033403H07Rik	Gm38037	Gm11290	Gm49171	Gm31814	1700095B10Rik	4933438B17Rik	Gm34370	Gm30190	4933412O06Rik
D830035M03Rik	Lncppara	Gm28940	Gm32585	C130083M11Rik	Gm10516	Gm6225	1700108F19Rik	4933432I09Rik	Gm15559	Gm40330	Gm31786	Gm50166	Gm34804
Gm39458	Gm49464	4933436I20Rik	4930404A12Rik	Gm36814	Gm10419	Gm5444	4930431P22Rik	4933404G15Rik	Gm28590	1700048F04Rik	Gm16192	4930549G23Rik	Gm40660
4930593C16Rik	Gm20621	9930111H07Rik	Gm34086	9630001P10Rik	Gm17202	Gm36371	Gm49003	Gm36447	2900009J06Rik	Gm32585	Gm35021	1700120E14Rik	Gm5444
Gm34655	C230037L18Rik	Gm20528	Gm43409	D5Ertd615e	Gm42902	Gm13261	Gm9748	D730045B01Rik	Gm4258	4930404A12Rik	Gm34853	Gm31933	Gm40655
Lyzl4os	Gm15609	4933400F21Rik	A930024E05Rik	Gm42984	4930429D17Rik	1700061F12Rik	Gm41225	4932443L11Rik	Gas5	Gm34086	Gm34419	Gm50412	Gm13261
Gm26797	2610037D02Rik	1700020N18Rik	Tbx3os1	Gm7854	5430416N02Rik	Carlr	1700087I21Rik	4930500F04Rik	Gm31925	Gm43661	Gm35453	Gm30889	1700061F12Rik
A730085K08Rik	B130046B21Rik	Gm41611	Gm31314	Gm40293	4930467D21Rik	Gm29992	D130009I18Rik	Gm20005	Gm2453	A930024E05Rik	Gm7706	Gm50416	1700080N15Rik
1700008K24Rik	4930578M01Rik	Gm32817	Gm13832	Gm43458	Dancr	Gm26533	9330188P03Rik	Gm15997	4930500M09Rik	Gm38554	D630011A20Rik	Gm50401	Carlr
Gm45330	Gm49484	1700003L19Rik	1700095B10Rik	Gm42849	C330024D21Rik	Gm26717	Gm16835	4930505K14Rik	A630035G10Rik	Tbx3os1	4933439N14Rik	4933400L20Rik	4930447M23Rik
F630040K05Rik	Gm34939	BC028777	Gm15559	Gm11944	Gm26756	Epb41l4aos	4930404K13Rik	2900089D17Rik	4933439K11Rik	Gm31314	Gm44626	Crnde	8430422H06Rik
Runx2os1	Gm21917	Rab26os	Gm7160	Tug1	Gm31363	2010110K18Rik	Gm4681	D130017N08Rik	Gm38155	Gm43782	Gm44622	Gm27246	Gm26533
Gm28836	5330439K02Rik	Gm12128	2900009J06Rik	Snhg15	5033403H07Rik	Gm36037	4930428N03Rik	Gm20635	D730003I15Rik	Gm43122	4930528D03Rik	C330011M18Rik	Gm44577
Gm29506	Gm28876	Gm12132	Gm19705	Gm12002	C130083M11Rik	4930588A03Rik	Gm16178	Rbakdn	Gm38037	1700095B10Rik	4930415C11Rik	Gm10644	2310026I22Rik
Gm29260	1700019J19Rik	Gm12147	Platr22	1700061J23Rik	Gm36814	4930511M06Rik	Gm31786	Gm36266	Gm32250	Miat	Gm26555	Gm39204	Epb41l4aos
Gm28175	Gm47565	Gm26542	Gm28501	1700030C12Rik	D5Ertd615e	1500015A07Rik	G630064G18Rik	Gm40348	Gm17202	Gm15559	2010203P06Rik	4933431K23Rik	Gm36037
Pantr1	Gm16568	Platr20	Gm29170	Gm12665	Gm42984	St8sia3os	Sox1ot	4933404O12Rik	Gm42902	Gm28590	4930550C17Rik	1700092C02Rik	Gm50149
Pantr2	Fbxl12os	2310058D17Rik	Gas5	A630052C17Rik	Gm7854	Gm15958	9530052E02Rik	Gm43001	4930429D17Rik	2900009J06Rik	Gm47071	Gm10649	4930588A03Rik
Gm20646	Gm16845	1700007J10Rik	4933439K11Rik	1810062O18Rik	Gm40293	Gm30190	Gm44626	4933438B17Rik	Gm42133	Gm26568	Gm34022	Gm26815	A330093E20Rik
4932412D23Rik	Gm29642	Map2k3os	Gm26801	Gm47782	Gm43458	Gm50166	4930528D03Rik	Gm40330	5430416N02Rik	Gm19705	Gm43262	Gm26747	4930511M06Rik
9130024F11Rik	Gm15520	Gm45605	Gm38155	4930455B14Rik	Gm42849	4930549G23Rik	Gm47359	1700048F04Rik	4930467D21Rik	Platr22	4921525O09Rik	1700030M09Rik	St8sia3os
BC055402	Gm48284	2810001G20Rik	D730003I15Rik	2610318M16Rik	Gm11944	Gm31933	Gm47918	Gm32585	Gm26725	Gm4258	Gm32834	BC048644	Gm30190
4930558J18Rik	1700063D05Rik	Gm12296	Gm37168	Gm15601	Tug1	Gm47272	Gm26555	4930404A12Rik	Gm31363	Gas5	Gm8739	4930567H12Rik	Gm50166
Gm29018	Mir100hg	9130017K11Rik	Gm38037	Gm15932	Snhg15	4930445N18Rik	Gm47071	Gm34086	Gm36814	Gm31925	6720427I07Rik	1110038B12Rik	4930549G23Rik
Gm28981	4930546K05Rik	Ccdc42os	Gm10516	1700109G14Rik	1700061J23Rik	Gm30889	Gm34022	A930024E05Rik	D5Ertd615e	Gm2453	Gm35733	Gm49793	1700120E14Rik
2810408I11Rik	Gm16322	Gm12320	Gm15867	4930556J02Rik	1700030C12Rik	4933400L20Rik	Gm43262	Tbx3os1	Gm42984	4930500M09Rik	Gm33115	Gm49794	Gm10532
Apol7d	Gm30373	1700016P03Rik	Gm32250	Gm27017	Gm12665	A330008L17Rik	4921525O09Rik	Gm31314	Gm7854	A630035G10Rik	A230103O09Rik	Gm49774	Gm50412
4930556G22Rik	Gm10687	Mir22hg	Gm10419	Gm15918	A630052C17Rik	Gm30606	Gm32834	Gm43122	Gm40293	4933439K11Rik	5033403F01Rik	Gm46603	Gm30889
1700027A15Rik	A830035O19Rik	Gm3948	Gm17202	Gm30008	1810062O18Rik	Gm45822	Gm8739	1700095B10Rik	Clnkos	Gm38155	Gm40915	Gm36486	Gm50416
6030407O03Rik	2010007H06Rik	9130204K15Rik	5430416N02Rik	Gm33524	Gm47780	Crnde	Phf2os1	Miat	Gm43458	D730003I15Rik	Gm30127	Gm50019	Gm50401
Gm29358	Gm47957	Gm31522	4930467D21Rik	Gm49417	Gm47782	Gm27246	6720427I07Rik	Gm15559	Tug1	Gm10516	1110046J04Rik	Gm50240	4933400L20Rik
Gm28387	Gm1715	Gm11423	Dancr	Gm49164	4930455B14Rik	Gm21847	Gm35733	Gm7160	Snhg15	Gm32250	Gm47662	1700113B09Rik	Gm45822
4933436I20Rik	Gm10658	AA465934	C330024D21Rik	1700108F19Rik	2610318M16Rik	Speer4cos	Gm33115	2900009J06Rik	1700042O10Rik	Gm17202	D930007J09Rik	1700048P04Rik	Crnde
9930111H07Rik	Man2c1os	E230016K23Rik	Gm26756	Gm6994	Gm15601	Gm26887	A730081D07Rik	Gm19705	1700061J23Rik	Gm42902	4930401O12Rik	Gm32872	Gm27246
Gm16341	1700041C23Rik	2610027K06Rik	Gm31363	Gm49003	Gm15218	C330011M18Rik	A230103O09Rik	Gm4258	1700030C12Rik	4930429D17Rik	2610307P16Rik	1700030E10Rik	C330011M18Rik
Gm20528	Gm17231	B230206L02Rik	5033403H07Rik	Gm9748	Gm15932	Gm10644	5033403F01Rik	Gas5	Gm12665	Gm42133	Gm11351	4930563J15Rik	Gm10644
4933400F21Rik	Gm20275	Gm11520	C130083M11Rik	9630013A20Rik	Gm29266	4933431K23Rik	1110046J04Rik	Gm31925	4933427E13Rik	5430416N02Rik	Gm11339	1700023F02Rik	Gm39204
1700020N18Rik	Gm33699	Gm9796	D5Ertd615e	Gm41225	1700109G14Rik	D030068K23Rik	Gm47662	Gm2453	A630052C17Rik	4930467D21Rik	4930586N03Rik	Gm40646	4933431K23Rik
Panct2	Gm16759	Hoxb5os	Gm42984	1700087I21Rik	4930556J02Rik	Gm17344	D930007J09Rik	4933439K11Rik	4930519K11Rik	BC037156	Gm11290	4930467K11Rik	Gm10649
Gm36252	B230323A14Rik	D030028A08Rik	Gm7854	D130009I18Rik	Gm27017	Gm26815	4930401O12Rik	Gm38155	1810062O18Rik	Dancr	4933412O06Rik	E130307A14Rik	Gm26815
5031415H12Rik	Gm27253	2410003L11Rik	Gm40293	Gm16835	Gm15918	1700030M09Rik	2610307P16Rik	D730003I15Rik	Gm47782	Gm26725	Gm34804	4930547M16Rik	Gm26747
Gm41611	4930509E16Rik	1700028N14Rik	Gm43458	4930428N03Rik	Gm30008	BC048644	Gm11339	Gm38037	Gm5087	Gm31363	Gm6225	1700016J18Rik	1700030M09Rik
1600022D10Rik	Gm27211	C130046K22Rik	Gm42849	Gm35281	Gm16677	4930567H12Rik	4930586N03Rik	Gm10516	4930455B14Rik	5033403H07Rik	Gm40660	Gm47398	BC048644
1700003L19Rik	Gm39383	Gm11638	Gm11944	1700125H03Rik	Gm33524	1700031A10Rik	Gm11290	Gm32250	2610318M16Rik	Gm36814	Gm40655	Flicr	4930567H12Rik
BC028777	Gm36278	Gm11651	Tug1	Gm16178	Gm49417	A930015D03Rik	4933412O06Rik	Gm17202	Gm15601	D5Ertd615e	Gm13261	1700003E24Rik	1110038B12Rik
Rab26os	9330154J02Rik	2610035D17Rik	Snhg15	Gm31786	Gm41206	Gm17705	Gm34804	Gm42902	Gm15218	Gm42984	1700061F12Rik	Jpx	Gm49793
Gm12128	Gm16794	Snhg16	Gm12002	Gm16675	Gm49171	1110038B12Rik	Gm6225	4930429D17Rik	Gm30275	Gm7854	1700080N15Rik	4933407K13Rik	Gm49794
Gm12132	A930006L05Rik	Snhg20	1700061J23Rik	Gm35021	1700108F19Rik	Gm49793	Gm5444	Gm42133	Gm29266	Gm40293	Carlr	4930515L19Rik	Gm49774
A230004M16Rik	Gm29154	2900041M22Rik	1700030C12Rik	Gm44626	Gm9748	Gm49794	Gm36371	5430416N02Rik	1700109G14Rik	Clnkos	4930447M23Rik	Gm29277	Gm46603
Gm26542	4930500F10Rik	Gm11755	Gm12665	Gm26555	Gm41225	Gm49774	Gm13261	4930467D21Rik	4930556J02Rik	Gm43458	Gm44577	NA	Gm50019
Platr20	Gm29123	A930037H05Rik	A630052C17Rik	Gm47071	1700087I21Rik	Gm50019	1700061F12Rik	Gm26725	Gm27017	Tug1	2310026I22Rik	NA	Gm50240
Gm12239	Gm9917	Gm11767	1810062O18Rik	Gm43262	D130009I18Rik	Gm50240	Carlr	Gm31363	Gm30008	1700042O10Rik	Gm36037	NA	1700048P04Rik
2310058D17Rik	Gm4657	2810410L24Rik	Gm47782	4921525O09Rik	9330188P03Rik	1700113B09Rik	Gm26533	Gm36814	Gm16677	8430419K02Rik	Gm50149	NA	Gm32872
1700007J10Rik	Gm36367	0610009L18Rik	4930455B14Rik	Gm8739	Gm16835	Gm32872	Gm26717	D5Ertd615e	Gm49417	1700061J23Rik	4930588A03Rik	NA	1700030E10Rik
Map2k3os	AU023762	4930500H12Rik	2610318M16Rik	Phf2os1	Gm4681	1700023F02Rik	Gm44577	Gm42984	Gm4251	1700030C12Rik	4930511M06Rik	NA	4930563J15Rik
Lrrc75aos1	Gm4665	1700041M19Rik	Gm15601	6720427I07Rik	Gm5089	Gm40646	2310026I22Rik	Gm7854	Gm41206	Gm12665	St8sia3os	NA	1700023F02Rik
2810001G20Rik	Gm17399	Mir99ahg	Gm15218	Gm35733	4930428N03Rik	E130307A14Rik	Epb41l4aos	Gm40293	Gm49171	4933427E13Rik	Gm30190	NA	Gm40646
Gm12296	1700019L13Rik	E330011O21Rik	Gm15932	A730081D07Rik	Gm35281	4930547M16Rik	2010110K18Rik	Gm43458	1700108F19Rik	4930519K11Rik	Gm50166	NA	4930467K11Rik
9130017K11Rik	Gm38642	Mir155hg	1700109G14Rik	5033403F01Rik	Gm46447	1700016J18Rik	Gm36037	Tug1	4930431P22Rik	1810062O18Rik	4930549G23Rik	NA	E130307A14Rik
Gm12320	D830035M03Rik	4931406G06Rik	4930556J02Rik	1110046J04Rik	1700125H03Rik	Gm47398	Gm10544	1700042O10Rik	Gm9748	Gm47782	1700120E14Rik	NA	4930547M16Rik
1700016P03Rik	4930593C16Rik	Gm15966	Gm26916	D930007J09Rik	Gm16178	1700003E24Rik	4930588A03Rik	1700061J23Rik	Gm41225	Gm5087	Gm31933	NA	1700016J18Rik
Mir22hg	Gm34655	Gm49625	Gm27017	2610307P16Rik	Gm31786	Gm14858	4930511M06Rik	1700030C12Rik	Gm33246	4930455B14Rik	Gm50412	NA	Gm47398
Gm3948	Lyzl4os	Gm41496	Gm15918	4930586N03Rik	Gm16675	BC065397	1500015A07Rik	Gm12665	Gm48942	2610318M16Rik	Gm30889	NA	Flicr
AU040972	Gm26797	1810053B23Rik	Gm30008	Gm11290	Gm35021	Tslrn1	St8sia3os	4933427E13Rik	D130009I18Rik	Gm34250	Gm50416	NA	1700003E24Rik
Gm31522	A730085K08Rik	Gm31323	Gm16677	Gm6225	Gm31784	NA	Gm30018	A630052C17Rik	9330188P03Rik	Gm15601	Gm50401	NA	Jpx
Gm11423	A230051N06Rik	Gm31641	Gm49417	Gm36264	9530052E02Rik	NA	Gm15958	4930519K11Rik	1700128A07Rik	Gm15218	4933400L20Rik	NA	BC065397
AA465934	1700008K24Rik	1600002D24Rik	Gm49164	Gm40660	Gm44626	NA	Gm30190	1810062O18Rik	Gm16835	Gm34756	Gm45822	NA	Platr21
E230016K23Rik	Gm45330	4930461C15Rik	Gm49171	Gm36371	Gm26555	NA	Gm50166	Gm47782	Gm4681	Gm30275	Crnde	NA	4933407K13Rik
Lhx1os	F630040K05Rik	Gm49575	1700108F19Rik	Gm13261	Gm47071	NA	4930549G23Rik	Gm5087	4930428N03Rik	Gm29266	Gm27246	NA	4930515L19Rik
2610027K06Rik	Runx2os1	Zbtb11os1	Gm49003	1700061F12Rik	Gm34022	NA	1700120E14Rik	4930455B14Rik	Zmiz1os1	1700109G14Rik	Gm26887	NA	Tslrn1
B230206L02Rik	Runx2os3	Dubr	Gm9748	Carlr	Gm43262	NA	Gm10532	2610318M16Rik	1700125H03Rik	4930556J02Rik	C330011M18Rik	NA	Gm29277
Gm11520	Gm28836	4930542D17Rik	Gm41225	8430422H06Rik	4921525O09Rik	NA	Gm31933	Gm15601	Gm16178	Gm27017	Gm10644	NA	NA
Gm9796	Gm29506	Gm46565	1700087I21Rik	Gm16090	Gm32834	NA	Gm47272	Gm15218	Gm34370	Gm30008	Gm39204	NA	NA
Hoxb5os	Gm28175	Gm31814	Gm34907	Gm26533	Gm8739	NA	Gm50412	Gm10876	Gm45455	Gm16677	4933431K23Rik	NA	NA
Hoxb3os	Pantr1	4933432I09Rik	D130009I18Rik	2310026I22Rik	Phf2os1	NA	Gm30889	Gm29266	Gm31786	Gm33524	1700092C02Rik	NA	NA
D030028A08Rik	4932412D23Rik	4933404G15Rik	9330188P03Rik	Epb41l4aos	6720427I07Rik	NA	Gm50416	1700109G14Rik	Gm35021	Gm49417	Gm10649	NA	NA
2410003L11Rik	9130024F11Rik	Gm36447	1700128A07Rik	2010110K18Rik	Gm35733	NA	4933400L20Rik	4930556J02Rik	Gm34853	Gm4251	Gm26815	NA	NA
C130046K22Rik	BC055402	D730045B01Rik	Gm16835	Gm36037	A730081D07Rik	NA	A330008L17Rik	Gm27017	Gm34419	Gm41206	Gm26747	NA	NA
Gm11638	4930558J18Rik	4932443L11Rik	Gm5089	Snhg4	5033403F01Rik	NA	Gm45822	Gm15918	Gm39154	Gm49164	1700030M09Rik	NA	NA
Gm11651	Gm29018	4930500F04Rik	4930428N03Rik	9630014M24Rik	1110046J04Rik	NA	Crnde	Gm30008	Gm35453	1700108F19Rik	BC048644	NA	NA
Gm11714	Gm28981	Gm20005	Gm46447	Gm15337	2610307P16Rik	NA	Gm27246	Gm16677	Gm7706	Gm9748	4930567H12Rik	NA	NA
BC006965	2810408I11Rik	Gm15997	1700125H03Rik	4930588A03Rik	Gm11339	NA	Gm21847	Gm49417	D630011A20Rik	9630013A20Rik	1110038B12Rik	NA	NA
2610035D17Rik	Apol7d	Gm42788	Gm16178	4930511M06Rik	4930586N03Rik	NA	Speer4cos	Gm4251	4933439N14Rik	Gm41225	Gm49793	NA	NA
1700025D23Rik	4933417E11Rik	Gm15411	Gm31786	1500015A07Rik	Gm11290	NA	C330011M18Rik	Gm41206	Gm44626	Gm33246	Gm49794	NA	NA
Gm29292	4930556G22Rik	4930505K14Rik	Gm16675	St8sia3os	4933412O06Rik	NA	Gm10644	Gm49171	Gm44622	1700087I21Rik	Gm46603	NA	NA
Snhg16	1700027A15Rik	2900089D17Rik	Gm35021	Gm41760	Gm6225	NA	4933431K23Rik	1700108F19Rik	4930528D03Rik	Gm34907	Gm36486	NA	NA
Snhg20	6030407O03Rik	D130017N08Rik	Gm34419	Gm30190	Gm40660	NA	Gm10649	4930431P22Rik	Gm34672	D130009I18Rik	Gm50019	NA	NA
2900041M22Rik	Gm29358	Gm20635	D630011A20Rik	Gm50166	Gm36371	NA	D030068K23Rik	Gm9748	4930415C11Rik	9330188P03Rik	Gm50240	NA	NA
A930037H05Rik	Gm28387	Rbakdn	9530052E02Rik	4930549G23Rik	Gm13261	NA	Gm26815	Gm41225	Gm26555	1700128A07Rik	1700113B09Rik	NA	NA
Gm11767	4933436I20Rik	Gm36266	Gm44626	Gm47272	1700061F12Rik	NA	1700030M09Rik	Gm33246	2010203P06Rik	Gm16835	1700048P04Rik	NA	NA
2810410L24Rik	9930111H07Rik	4933404O12Rik	A530065N20Rik	Gm30889	Carlr	NA	BC048644	Gm48942	Gm47071	4930404K13Rik	Gm32872	NA	NA
0610009L18Rik	Gm16341	Gm30003	Gm26555	4933400L20Rik	8430422H06Rik	NA	4930567H12Rik	Gm41230	Gm34022	Gm5089	1700030E10Rik	NA	NA
4930500H12Rik	Gm20528	Gm43001	Gm47071	A330008L17Rik	Gm29992	NA	1700031A10Rik	1700087I21Rik	Gm43262	4930428N03Rik	4930563J15Rik	NA	NA
1700041M19Rik	4933400F21Rik	4933438B17Rik	4921525O09Rik	Gm30606	Gm16090	NA	A930015D03Rik	D130009I18Rik	BB123696	Zmiz1os1	Gm47895	NA	NA
Mir99ahg	1700020N18Rik	1700048F04Rik	Gm32834	Gm45822	Gm26533	NA	Gm17705	1700128A07Rik	4921525O09Rik	Gm35281	1700023F02Rik	NA	NA
E330011O21Rik	5031415H12Rik	Gm32585	Gm8739	Crnde	Epb41l4aos	NA	1110038B12Rik	Gm16835	Gm32834	1700125H03Rik	Gm40646	NA	NA
Mir155hg	Gm41611	4930404A12Rik	Phf2os1	Gm21847	2010110K18Rik	NA	Gm49793	4930404K13Rik	Gm8739	Gm16178	4930467K11Rik	NA	NA
4931406G06Rik	1600022D10Rik	Gm34086	6720427I07Rik	Gm26887	Gm36037	NA	Gm49794	Gm4681	6720427I07Rik	Gm34370	Gm26535	NA	NA
Gm49625	1700003L19Rik	Gm43661	Gm35733	C330011M18Rik	Snhg4	NA	Gm49774	4930428N03Rik	G630093K05Rik	Gm31786	E130307A14Rik	NA	NA
Gm41496	BC028777	Gm15860	A730081D07Rik	Gm10644	9630014M24Rik	NA	Gm50019	1700125H03Rik	Gm35733	E330018M18Rik	4930547M16Rik	NA	NA
1810053B23Rik	Rab26os	Gm43409	Gm31683	4933431K23Rik	4930588A03Rik	NA	Gm50240	Gm16178	Gm48612	Gm35021	1700016J18Rik	NA	NA
Gm31323	Gm12128	Gm2479	5033403F01Rik	Gm5914	A330093E20Rik	NA	1700113B09Rik	Gm34370	Gm35110	Gm34853	Gm47398	NA	NA
Gm31641	Gm12132	A930024E05Rik	Gm30127	D030068K23Rik	Gm4221	NA	Gm32872	Gm31786	Gm47448	Gm34419	Flicr	NA	NA
4930461C15Rik	Gm26542	Tbx3os1	1110046J04Rik	Gm17344	4930511M06Rik	NA	4930563J15Rik	Gm16192	A730081D07Rik	Gm39154	1700003E24Rik	NA	NA
Gm49575	Platr20	Gm31314	2610307P16Rik	Gm26815	Carmn	NA	1110002J07Rik	Gm35021	A230103O09Rik	Gm35453	Jpx	NA	NA
Zbtb11os1	Gm12239	Gm13832	4930586N03Rik	1700030M09Rik	1500015A07Rik	NA	1700023F02Rik	Gm34853	Gm40923	Gm7706	BC065397	NA	NA
Dubr	2310058D17Rik	1700095B10Rik	Gm11290	BC048644	St8sia3os	NA	Gm40646	Gm34419	Gm30127	D630011A20Rik	Platr21	NA	NA
4930542D17Rik	1700007J10Rik	Gm15559	Gm34804	Gm45866	Gm41760	NA	Gm26535	Gm39154	1110046J04Rik	4933439N14Rik	4933407K13Rik	NA	NA
Gm46565	Map2k3os	Gm7160	Gm6225	4930567H12Rik	Gm30190	NA	E130307A14Rik	Gm35453	Gm47662	Gm10067	4930515L19Rik	NA	NA
Gm26569	Gm45605	2900009J06Rik	Gm36264	A930015D03Rik	Gm50166	NA	4930547M16Rik	Gm7706	4930401O12Rik	Gm44626	Gm29277	NA	NA
Gm31814	Cdrt4os2	Gm19705	Gm40660	Gm11131	4930549G23Rik	NA	1700016J18Rik	D630011A20Rik	2610307P16Rik	Gm44622	NA	NA	NA
B630019A10Rik	2810001G20Rik	Platr22	Gm36371	Gm17705	4930546C10Rik	NA	1700003E24Rik	Gm44626	Gm11351	A530065N20Rik	NA	NA	NA
4933432I09Rik	Gm12296	Gm4258	Gm13261	1110038B12Rik	Gm26676	NA	Platr21	4930528D03Rik	Gm11339	4930528D03Rik	NA	NA	NA
4933404G15Rik	9130017K11Rik	Gm28501	1700061F12Rik	Gm49793	Gm47272	NA	Tslrn1	Gm34672	4930586N03Rik	Gm34672	NA	NA	NA
Gm43298	Ccdc42os	Gm29170	1700080N15Rik	Gm49794	Gm50412	NA	NA	Gm47359	Gm11290	4930415C11Rik	NA	NA	NA
D730045B01Rik	Gm12320	Gas5	Carlr	Gm49774	4930445N18Rik	NA	NA	4930415C11Rik	4933412O06Rik	Gm26555	NA	NA	NA
4932443L11Rik	4930401O10Rik	Gm2453	AC103362.1	Gm50019	Gm30889	NA	NA	Gm47918	Gm34804	2010203P06Rik	NA	NA	NA
Gm20005	1700016P03Rik	Gm37748	Gm26533	Gm50240	4933400L20Rik	NA	NA	Gm26555	Gm6225	4930550C17Rik	NA	NA	NA
Gm15997	Mir22hg	4933439K11Rik	Gm44577	Gm35721	Gm30606	NA	NA	Gm47071	Gm35330	Gm47071	NA	NA	NA
Gm29264	Gm3948	Gm26801	2310026I22Rik	4930563J15Rik	Gm45822	NA	NA	Gm34022	Gm40660	Gm34022	NA	NA	NA
Gm42788	9130204K15Rik	Gm38155	Epb41l4aos	1700023F02Rik	Crnde	NA	NA	BB123696	Gm5444	Gm43262	NA	NA	NA
Gm15411	Gm31522	D730003I15Rik	2010110K18Rik	Gm40646	Gm21847	NA	NA	4921525O09Rik	Gm40655	4921525O09Rik	NA	NA	NA
4930505K14Rik	Gm11423	Gm37168	Gm36037	4930467K11Rik	Speer4cos	NA	NA	Gm32834	8030442B05Rik	Gm32834	NA	NA	NA
2900089D17Rik	AA465934	Gm38037	Gm50149	E130307A14Rik	Gm26887	NA	NA	Gm8739	Gm13261	Gm8739	NA	NA	NA
D130017N08Rik	E230016K23Rik	Gm10516	Snhg4	4930547M16Rik	C330011M18Rik	NA	NA	6720427I07Rik	1700061F12Rik	6720427I07Rik	NA	NA	NA
Gm20635	Lhx1os	Gm15867	9630014M24Rik	1700016J18Rik	Gm10644	NA	NA	A330033J07Rik	Gm13187	Gm35733	NA	NA	NA
Rbakdn	2610027K06Rik	Gm32250	Gm15337	Flicr	4933431K23Rik	NA	NA	G630093K05Rik	Gm37107	Gm35110	NA	NA	NA
Gm40348	B230206L02Rik	Gm10419	4930588A03Rik	1700003E24Rik	D030068K23Rik	NA	NA	Gm35733	1700080N15Rik	Gm47448	NA	NA	NA
4933404O12Rik	Gm11520	Gm17202	C030005K06Rik	Gm14827	Gm17344	NA	NA	Gm48612	Carlr	Gm33115	NA	NA	NA
Gm30003	Hoxb5os	5430416N02Rik	4930511M06Rik	Gm14858	Gm26815	NA	NA	Gm47448	AC103362.1	A730081D07Rik	NA	NA	NA
Gm43001	Hoxb3os	4930467D21Rik	1500015A07Rik	Xist	1700030M09Rik	NA	NA	Gm33115	Gm44577	A230103O09Rik	NA	NA	NA
4933438B17Rik	D030028A08Rik	Dancr	St8sia3os	Jpx	BC048644	NA	NA	A730081D07Rik	2310026I22Rik	Gm40923	NA	NA	NA
1700048F04Rik	2410003L11Rik	C330024D21Rik	Gm41760	Ftx	4930567H12Rik	NA	NA	A230103O09Rik	Epb41l4aos	5033403F01Rik	NA	NA	NA
4930404A12Rik	C130046K22Rik	Gm26756	Gm30190	5530601H04Rik	A930015D03Rik	NA	NA	Gm40923	2010110K18Rik	Gm40916	NA	NA	NA
Gm16001	Gm11638	Gm26725	Gm50166	BC065397	Gm17705	NA	NA	5033403F01Rik	Gm36037	Gm40915	NA	NA	NA
Gm34086	Gm11651	5033403H07Rik	4930549G23Rik	Platr21	1110038B12Rik	NA	NA	1110046J04Rik	Gm50149	Gm30127	NA	NA	NA
Gm43661	BC006965	C130083M11Rik	Gm47272	Firre	Gm49793	NA	NA	Gm47662	Gm10544	1110046J04Rik	NA	NA	NA
Gm15860	2610035D17Rik	Gm36814	Gm30889	C430049B03Rik	Gm49794	NA	NA	D930007J09Rik	4930588A03Rik	Gm47662	NA	NA	NA
Gm43409	Gm29292	9630001P10Rik	Gm50416	Tslrn1	Gm49774	NA	NA	4930401O12Rik	A330093E20Rik	4930401O12Rik	NA	NA	NA
Gm2479	Snhg16	D5Ertd615e	4933400L20Rik	NA	Gm46603	NA	NA	2610307P16Rik	Gm3734	2610307P16Rik	NA	NA	NA
A930024E05Rik	Snhg20	Gm42984	A330008L17Rik	NA	Gm50019	NA	NA	Gm11351	Gm50223	Gm11351	NA	NA	NA
Tbx3os1	2900041M22Rik	Gm7854	Gm30606	NA	Gm50240	NA	NA	Gm11339	Gm4221	Gm11339	NA	NA	NA
Gm31314	Gm11755	Gm40293	Gm45822	NA	Gm35721	NA	NA	4930586N03Rik	4930511M06Rik	4930586N03Rik	NA	NA	NA
Srrm4os	A930037H05Rik	Gm43458	Crnde	NA	1700113B09Rik	NA	NA	Gm11290	St8sia3os	4933412O06Rik	NA	NA	NA
Gm13832	Gm11767	Gm42849	Gm26887	NA	1700023F02Rik	NA	NA	4933412O06Rik	Gm30018	Gm34804	NA	NA	NA
1700095B10Rik	2810410L24Rik	Gm11944	C330011M18Rik	NA	Gm40646	NA	NA	Gm34804	Gm30190	Gm6225	NA	NA	NA
Miat	0610009L18Rik	Tug1	Gm10644	NA	4930467K11Rik	NA	NA	Gm6225	Gm50166	Gm35330	NA	NA	NA
C130026L21Rik	4930500H12Rik	Snhg15	4933431K23Rik	NA	E130307A14Rik	NA	NA	Gm35330	4930549G23Rik	Gm40660	NA	NA	NA
Gm15559	Gm30790	Gm11999	Gm5914	NA	4930547M16Rik	NA	NA	Gm40660	4930546C10Rik	Gm5444	NA	NA	NA
Gm7160	1700041M19Rik	Gm12002	D030068K23Rik	NA	1700016J18Rik	NA	NA	Gm5444	1700120E14Rik	Gm40655	NA	NA	NA
2900009J06Rik	Mir99ahg	1700061J23Rik	Gm17344	NA	Gm47398	NA	NA	Gm40655	Gm10532	8030442B05Rik	NA	NA	NA
Gm19705	E330011O21Rik	1700030C12Rik	Gm26815	NA	Flicr	NA	NA	Gm13261	Gm31933	Gm13261	NA	NA	NA
Platr22	Mir155hg	A630052C17Rik	1700030M09Rik	NA	1700003E24Rik	NA	NA	1700061F12Rik	Gm47272	1700061F12Rik	NA	NA	NA
Gm4258	4931406G06Rik	4930519K11Rik	BC048644	NA	Gm14827	NA	NA	Gm13187	Gm50412	Gm13187	NA	NA	NA
Gm28501	Gm15966	1810062O18Rik	Gm45866	NA	Gm14858	NA	NA	Gm37107	Gm30889	1700080N15Rik	NA	NA	NA
Gm29170	Gm49625	Gm47782	4930567H12Rik	NA	Xist	NA	NA	1700080N15Rik	Gm50416	Carlr	NA	NA	NA
Gas5	Gm41496	4930455B14Rik	A930015D03Rik	NA	Jpx	NA	NA	Carlr	Gm50386	4930447M23Rik	NA	NA	NA
Gm32569	Gm31323	2610318M16Rik	Gm17705	NA	Ftx	NA	NA	AC103362.1	Gm50401	8430422H06Rik	NA	NA	NA
Gm2453	Gm41505	Gm34250	1110038B12Rik	NA	5530601H04Rik	NA	NA	Gm50035	4933400L20Rik	Gm44577	NA	NA	NA
4930500M09Rik	Gm31641	Gm15601	Gm49793	NA	BC065397	NA	NA	Gm26533	Gm45822	2310026I22Rik	NA	NA	NA
4933439K11Rik	1600002D24Rik	Gm15218	Gm49794	NA	Platr21	NA	NA	Gm44577	Crnde	Gm10549	NA	NA	NA
Gm26801	4930461C15Rik	Gm31251	Gm49774	NA	Eif2c5	NA	NA	2310026I22Rik	Gm27246	2010110K18Rik	NA	NA	NA
Gm37885	Gm49575	Gm10876	Gm46603	NA	Firre	NA	NA	Epb41l4aos	C330011M18Rik	Gm36037	NA	NA	NA
Gm2061	Zbtb11os1	Gm15932	Gm50019	NA	Tslrn1	NA	NA	2010110K18Rik	Gm10644	Gm50149	NA	NA	NA
D730003I15Rik	Gm29686	Gm29266	Gm50240	NA	NA	NA	NA	Gm36037	Gm31545	Gm10544	NA	NA	NA
Gm38037	Dubr	1700109G14Rik	Gm35721	NA	NA	NA	NA	Gm50149	Gm30329	4930588A03Rik	NA	NA	NA
Gm10516	4930542D17Rik	4930556J02Rik	4930563J15Rik	NA	NA	NA	NA	Gm10544	4933431K23Rik	A330093E20Rik	NA	NA	NA
Gm15867	Gm46565	Gm26916	1700023F02Rik	NA	NA	NA	NA	Gm37165	1700092C02Rik	Gm3734	NA	NA	NA
Gm32250	Gm26569	Gm27017	Gm40646	NA	NA	NA	NA	4930588A03Rik	Gm10649	Gm50223	NA	NA	NA
Gm10419	Gm31814	Gm15918	4930467K11Rik	NA	NA	NA	NA	A330093E20Rik	Gm26815	Gm4221	NA	NA	NA
Gm17202	4933404G15Rik	Gm30008	E130307A14Rik	NA	NA	NA	NA	Gm4221	1700030M09Rik	4930511M06Rik	NA	NA	NA
Gm42902	Gm36447	Gm16677	4930547M16Rik	NA	NA	NA	NA	4930511M06Rik	BC048644	Bvht	NA	NA	NA
4930429D17Rik	Gm43298	Gm33524	1700016J18Rik	NA	NA	NA	NA	St8sia3os	4930567H12Rik	St8sia3os	NA	NA	NA
Gm42133	D730045B01Rik	Gm49417	Flicr	NA	NA	NA	NA	Gm30018	Gm11131	Gm30190	NA	NA	NA
5430416N02Rik	4932443L11Rik	Gm4251	1700003E24Rik	NA	NA	NA	NA	Gm15958	Gm17705	Gm50166	NA	NA	NA
4930467D21Rik	Gm20005	Gm49164	Gm14827	NA	NA	NA	NA	Gm30190	1110038B12Rik	4930549G23Rik	NA	NA	NA
Gm8013	Gm42788	Gm49171	Gm14858	NA	NA	NA	NA	Gm50166	Gm49794	4930546C10Rik	NA	NA	NA
Dancr	Gm15411	1700108F19Rik	Xist	NA	NA	NA	NA	4930549G23Rik	Gm49774	1700120E14Rik	NA	NA	NA
C330024D21Rik	2900089D17Rik	Gm6994	Jpx	NA	NA	NA	NA	1700120E14Rik	Gm46603	Gm10532	NA	NA	NA
5033403H07Rik	D130017N08Rik	Gm49003	Ftx	NA	NA	NA	NA	Gm10532	Gm36486	Gm50284	NA	NA	NA
C130083M11Rik	Gm20635	Gm9748	5530601H04Rik	NA	NA	NA	NA	Gm31933	Gm50019	Gm47272	NA	NA	NA
Gm36814	Rbakdn	Gm41225	BC065397	NA	NA	NA	NA	Gm47272	Gm50240	Gm50412	NA	NA	NA
D5Ertd615e	Gm36266	Gm41230	Platr21	NA	NA	NA	NA	Gm50412	1700113B09Rik	Gm30889	NA	NA	NA
Gm42984	4933404O12Rik	1700087I21Rik	4933407K13Rik	NA	NA	NA	NA	Gm30889	1700048P04Rik	Gm50416	NA	NA	NA
Gm7854	Gm30003	Gm34907	Firre	NA	NA	NA	NA	Gm50416	Gm32872	Gm50401	NA	NA	NA
Gm40293	Gm43001	D130009I18Rik	Gm14582	NA	NA	NA	NA	Gm50401	1700030E10Rik	4933400L20Rik	NA	NA	NA
Gm43458	4933438B17Rik	9330188P03Rik	C430049B03Rik	NA	NA	NA	NA	4933400L20Rik	4930563J15Rik	Gm45277	NA	NA	NA
Gm11944	1700048F04Rik	Gm16835	Tslrn1	NA	NA	NA	NA	A330008L17Rik	1700023F02Rik	Gm45822	NA	NA	NA
Tug1	4930404A12Rik	Gm5089	Gm29277	NA	NA	NA	NA	Gm30606	Gm26947	Crnde	NA	NA	NA
Gm11963	Gm34086	4930428N03Rik	NA	NA	NA	NA	NA	Gm45822	Gm40646	Gm36670	NA	NA	NA
Snhg15	Gm43661	Zmiz1os1	NA	NA	NA	NA	NA	Crnde	Gm36595	Gm27246	NA	NA	NA
Gm12002	Gm15860	Gm46447	NA	NA	NA	NA	NA	Gm27246	4930467K11Rik	C330011M18Rik	NA	NA	NA
1700061J23Rik	Gm43409	1700125H03Rik	NA	NA	NA	NA	NA	Gm21847	Gm26535	Gm10644	NA	NA	NA
1700030C12Rik	Gm2479	Gm16178	NA	NA	NA	NA	NA	C330011M18Rik	E130307A14Rik	Gm31545	NA	NA	NA
Gm12665	A930024E05Rik	Gm31786	NA	NA	NA	NA	NA	Gm10644	4930547M16Rik	Gm30329	NA	NA	NA
A630052C17Rik	Gm38554	Gm16675	NA	NA	NA	NA	NA	Gm31545	1700016J18Rik	Gm39204	NA	NA	NA
1810062O18Rik	Tbx3os1	Gm35021	NA	NA	NA	NA	NA	Gm30329	Gm40634	4933431K23Rik	NA	NA	NA
Gm48321	Srrm4os	Gm3985	NA	NA	NA	NA	NA	4933431K23Rik	Gm47398	1700092C02Rik	NA	NA	NA
Gm47782	Gm13832	Gm7706	NA	NA	NA	NA	NA	1700092C02Rik	Gm15230	Gm10649	NA	NA	NA
4930455B14Rik	1700095B10Rik	D630011A20Rik	NA	NA	NA	NA	NA	Gm10649	1700003E24Rik	D030068K23Rik	NA	NA	NA
2610318M16Rik	Gm15559	Sox1ot	NA	NA	NA	NA	NA	D030068K23Rik	Jpx	Gm26815	NA	NA	NA
Gm15601	Gm7160	9530052E02Rik	NA	NA	NA	NA	NA	Gm26815	Ftx	1700030M09Rik	NA	NA	NA
2810457G06Rik	Celrr	Gm44626	NA	NA	NA	NA	NA	1700030M09Rik	BC065397	BC048644	NA	NA	NA
Gm31251	2900009J06Rik	A530065N20Rik	NA	NA	NA	NA	NA	BC048644	Platr21	4930567H12Rik	NA	NA	NA
Gm15932	Gm19705	4930528D03Rik	NA	NA	NA	NA	NA	4930567H12Rik	4933407K13Rik	Gm11131	NA	NA	NA
Gm29266	Platr22	Gm26555	NA	NA	NA	NA	NA	1110038B12Rik	4930515L19Rik	1110038B12Rik	NA	NA	NA
1700109G14Rik	Gm4258	Gm47071	NA	NA	NA	NA	NA	Gm49794	Gm29277	Gm49794	NA	NA	NA
4930556J02Rik	Gm28501	Gm34022	NA	NA	NA	NA	NA	Gm46603	NA	Gm49774	NA	NA	NA
Gm27017	Gm29170	Gm43262	NA	NA	NA	NA	NA	Gm36486	NA	Gm46603	NA	NA	NA
Gm15918	Gas5	4921525O09Rik	NA	NA	NA	NA	NA	Gm50019	NA	Gm36486	NA	NA	NA
Gm30008	Gm32569	Gm32834	NA	NA	NA	NA	NA	Gm50240	NA	Gm50019	NA	NA	NA
Gm38409	Gm2453	Gm8739	NA	NA	NA	NA	NA	1700048P04Rik	NA	Gm50240	NA	NA	NA
Gm33524	Gm20711	Phf2os1	NA	NA	NA	NA	NA	Gm32872	NA	1700113B09Rik	NA	NA	NA
Gm49417	Gm37748	6720427I07Rik	NA	NA	NA	NA	NA	1700030E10Rik	NA	1700048P04Rik	NA	NA	NA
Gm41206	4930500M09Rik	Gm35733	NA	NA	NA	NA	NA	4930563J15Rik	NA	Gm32872	NA	NA	NA
Gm49164	4933439K11Rik	A730081D07Rik	NA	NA	NA	NA	NA	1110002J07Rik	NA	1700030E10Rik	NA	NA	NA
Gm49171	Gm26801	Gm31683	NA	NA	NA	NA	NA	Gm47895	NA	4930563J15Rik	NA	NA	NA
1700108F19Rik	Gm37885	5033403F01Rik	NA	NA	NA	NA	NA	1700023F02Rik	NA	1700023F02Rik	NA	NA	NA
Gm6994	Gm2061	Gm30127	NA	NA	NA	NA	NA	Gm26947	NA	Gm40646	NA	NA	NA
Gm49003	D730003I15Rik	1110046J04Rik	NA	NA	NA	NA	NA	Gm40646	NA	Gm36595	NA	NA	NA
Gm9748	Gm38037	D930007J09Rik	NA	NA	NA	NA	NA	Gm36595	NA	4930467K11Rik	NA	NA	NA
Gm41225	Gm10516	A330102I10Rik	NA	NA	NA	NA	NA	4930467K11Rik	NA	Gm26535	NA	NA	NA
Gm34907	Gm15867	2610307P16Rik	NA	NA	NA	NA	NA	Gm26535	NA	E130307A14Rik	NA	NA	NA
D130009I18Rik	Gm32250	Gm11339	NA	NA	NA	NA	NA	E130307A14Rik	NA	4930547M16Rik	NA	NA	NA
9330188P03Rik	Gm10419	4930586N03Rik	NA	NA	NA	NA	NA	4930547M16Rik	NA	1700016J18Rik	NA	NA	NA
Gm16835	Gm17202	Gm11290	NA	NA	NA	NA	NA	1700016J18Rik	NA	Gm40634	NA	NA	NA
Gm4681	Gm42902	4933412O06Rik	NA	NA	NA	NA	NA	Gm40634	NA	Gm47398	NA	NA	NA
Gm5089	4930429D17Rik	Gm34804	NA	NA	NA	NA	NA	Flicr	NA	Flicr	NA	NA	NA
4930428N03Rik	5430416N02Rik	Gm6225	NA	NA	NA	NA	NA	Gm15230	NA	1700003E24Rik	NA	NA	NA
Gm26660	4930467D21Rik	Gm36264	NA	NA	NA	NA	NA	1700003E24Rik	NA	Gm14858	NA	NA	NA
Zmiz1os1	Gm8013	Gm40660	NA	NA	NA	NA	NA	Gm14858	NA	Jpx	NA	NA	NA
Gm35281	Gm42109	Gm5444	NA	NA	NA	NA	NA	Jpx	NA	Ftx	NA	NA	NA
Gm46447	Dancr	Gm36371	NA	NA	NA	NA	NA	Ftx	NA	BC065397	NA	NA	NA
Gm16178	Gm15477	Gm13261	NA	NA	NA	NA	NA	BC065397	NA	Platr21	NA	NA	NA
Gm34370	C330024D21Rik	1700061F12Rik	NA	NA	NA	NA	NA	Platr21	NA	4933407K13Rik	NA	NA	NA
Gm31786	Gm26756	Carlr	NA	NA	NA	NA	NA	4933407K13Rik	NA	4930515L19Rik	NA	NA	NA
E330018M18Rik	Gm26725	8430422H06Rik	NA	NA	NA	NA	NA	4930515L19Rik	NA	Tslrn1	NA	NA	NA
Gm16675	5033403H07Rik	Gm16090	NA	NA	NA	NA	NA	Tslrn1	NA	Gm29277	NA	NA	NA
Gm16192	C130083M11Rik	Gm26533	NA	NA	NA	NA	NA	Gm29277	NA	NA	NA	NA	NA
Gm3985	Gm36814	Gm44577	NA	NA	NA	NA	NA	NA	NA	NA	NA	NA	NA
2310008N11Rik	D5Ertd615e	2310026I22Rik	NA	NA	NA	NA	NA	NA	NA	NA	NA	NA	NA
Gm45237	Gm42984	Epb41l4aos	NA	NA	NA	NA	NA	NA	NA	NA	NA	NA	NA
Gm7706	Gm7854	2010110K18Rik	NA	NA	NA	NA	NA	NA	NA	NA	NA	NA	NA
2810030D12Rik	Gm40293	Gm36037	NA	NA	NA	NA	NA	NA	NA	NA	NA	NA	NA
D630011A20Rik	Gm43458	Gm50149	NA	NA	NA	NA	NA	NA	NA	NA	NA	NA	NA
Sox1ot	Gm11944	Snhg4	NA	NA	NA	NA	NA	NA	NA	NA	NA	NA	NA
Gm15418	Tug1	9630014M24Rik	NA	NA	NA	NA	NA	NA	NA	NA	NA	NA	NA
9530052E02Rik	Gm11963	Gm15337	NA	NA	NA	NA	NA	NA	NA	NA	NA	NA	NA
Gm10067	Snhg15	4930588A03Rik	NA	NA	NA	NA	NA	NA	NA	NA	NA	NA	NA
Gm44626	Gm11999	Gm3734	NA	NA	NA	NA	NA	NA	NA	NA	NA	NA	NA
Gm19866	1700042O10Rik	4930511M06Rik	NA	NA	NA	NA	NA	NA	NA	NA	NA	NA	NA
Gm34672	Gm12002	1500015A07Rik	NA	NA	NA	NA	NA	NA	NA	NA	NA	NA	NA
Gm47359	1700061J23Rik	St8sia3os	NA	NA	NA	NA	NA	NA	NA	NA	NA	NA	NA
4930415C11Rik	1700030C12Rik	Gm41760	NA	NA	NA	NA	NA	NA	NA	NA	NA	NA	NA
Gm26555	Gm12665	Gm30190	NA	NA	NA	NA	NA	NA	NA	NA	NA	NA	NA
Gm47071	4933427E13Rik	Gm50166	NA	NA	NA	NA	NA	NA	NA	NA	NA	NA	NA
Gm34022	A630052C17Rik	4930549G23Rik	NA	NA	NA	NA	NA	NA	NA	NA	NA	NA	NA
Gm43262	4930519K11Rik	Gm47272	NA	NA	NA	NA	NA	NA	NA	NA	NA	NA	NA
4921525O09Rik	1810062O18Rik	Gm50412	NA	NA	NA	NA	NA	NA	NA	NA	NA	NA	NA
Gm32834	Gm48321	Gm30889	NA	NA	NA	NA	NA	NA	NA	NA	NA	NA	NA
Gm8739	Gm47782	Gm50416	NA	NA	NA	NA	NA	NA	NA	NA	NA	NA	NA
Phf2os1	Gm5087	4933400L20Rik	NA	NA	NA	NA	NA	NA	NA	NA	NA	NA	NA
6720427I07Rik	4930455B14Rik	A330008L17Rik	NA	NA	NA	NA	NA	NA	NA	NA	NA	NA	NA
Gm35733	2610318M16Rik	Gm30606	NA	NA	NA	NA	NA	NA	NA	NA	NA	NA	NA
Gm47448	Gm34250	Gm45822	NA	NA	NA	NA	NA	NA	NA	NA	NA	NA	NA
Gm32401	Gm15601	Crnde	NA	NA	NA	NA	NA	NA	NA	NA	NA	NA	NA
A730081D07Rik	Gm15218	Gm21847	NA	NA	NA	NA	NA	NA	NA	NA	NA	NA	NA
Gm31683	2810457G06Rik	Gm26887	NA	NA	NA	NA	NA	NA	NA	NA	NA	NA	NA
5033403F01Rik	Gm31251	C330011M18Rik	NA	NA	NA	NA	NA	NA	NA	NA	NA	NA	NA
Gm47990	Gm10876	Gm10644	NA	NA	NA	NA	NA	NA	NA	NA	NA	NA	NA
1110046J04Rik	Gm15932	4933431K23Rik	NA	NA	NA	NA	NA	NA	NA	NA	NA	NA	NA
A330102I10Rik	Gm29266	Gm10649	NA	NA	NA	NA	NA	NA	NA	NA	NA	NA	NA
2610307P16Rik	1700109G14Rik	Gm5914	NA	NA	NA	NA	NA	NA	NA	NA	NA	NA	NA
Gm11351	4930556J02Rik	D030068K23Rik	NA	NA	NA	NA	NA	NA	NA	NA	NA	NA	NA
4930586N03Rik	Gm26916	Gm17344	NA	NA	NA	NA	NA	NA	NA	NA	NA	NA	NA
Gm11290	Gm27017	A330074K22Rik	NA	NA	NA	NA	NA	NA	NA	NA	NA	NA	NA
4933412O06Rik	Gm15918	Gm26815	NA	NA	NA	NA	NA	NA	NA	NA	NA	NA	NA
Gm34804	Gm30008	1700030M09Rik	NA	NA	NA	NA	NA	NA	NA	NA	NA	NA	NA
Gm6225	Gm38409	BC048644	NA	NA	NA	NA	NA	NA	NA	NA	NA	NA	NA
Gm36264	Gm16677	Gm45866	NA	NA	NA	NA	NA	NA	NA	NA	NA	NA	NA
Gm35330	Gm33524	4930567H12Rik	NA	NA	NA	NA	NA	NA	NA	NA	NA	NA	NA
Gm40660	Gm49417	A930015D03Rik	NA	NA	NA	NA	NA	NA	NA	NA	NA	NA	NA
Gm5444	Gm4251	4833427F10Rik	NA	NA	NA	NA	NA	NA	NA	NA	NA	NA	NA
Gm36371	Gm41206	Gm17705	NA	NA	NA	NA	NA	NA	NA	NA	NA	NA	NA
Gm13261	Gm49164	1110038B12Rik	NA	NA	NA	NA	NA	NA	NA	NA	NA	NA	NA
1700061F12Rik	Gm49171	Gm49793	NA	NA	NA	NA	NA	NA	NA	NA	NA	NA	NA
1700080N15Rik	1700108F19Rik	Gm49794	NA	NA	NA	NA	NA	NA	NA	NA	NA	NA	NA
Carlr	Gm6994	Gm49774	NA	NA	NA	NA	NA	NA	NA	NA	NA	NA	NA
AC103362.1	Gm49003	Gm46603	NA	NA	NA	NA	NA	NA	NA	NA	NA	NA	NA
Gm26533	Gm9748	Gm50019	NA	NA	NA	NA	NA	NA	NA	NA	NA	NA	NA
Gm26717	Gm41225	Gm50240	NA	NA	NA	NA	NA	NA	NA	NA	NA	NA	NA
Gm44577	1700087I21Rik	Gm35721	NA	NA	NA	NA	NA	NA	NA	NA	NA	NA	NA
2310026I22Rik	Gm34907	Gm32872	NA	NA	NA	NA	NA	NA	NA	NA	NA	NA	NA
Epb41l4aos	D130009I18Rik	1700030E10Rik	NA	NA	NA	NA	NA	NA	NA	NA	NA	NA	NA
2010110K18Rik	9330188P03Rik	4930563J15Rik	NA	NA	NA	NA	NA	NA	NA	NA	NA	NA	NA
Gm36037	1700128A07Rik	1700023F02Rik	NA	NA	NA	NA	NA	NA	NA	NA	NA	NA	NA
Snhg4	Gm16835	Gm40646	NA	NA	NA	NA	NA	NA	NA	NA	NA	NA	NA
Gm10544	Gm4681	Gm36595	NA	NA	NA	NA	NA	NA	NA	NA	NA	NA	NA
9630014M24Rik	Gm5089	4930467K11Rik	NA	NA	NA	NA	NA	NA	NA	NA	NA	NA	NA
Gm15337	4930428N03Rik	Gm26535	NA	NA	NA	NA	NA	NA	NA	NA	NA	NA	NA
4930588A03Rik	Gm26660	E130307A14Rik	NA	NA	NA	NA	NA	NA	NA	NA	NA	NA	NA
A330093E20Rik	Zmiz1os1	4930547M16Rik	NA	NA	NA	NA	NA	NA	NA	NA	NA	NA	NA
C030005K06Rik	Gm35281	1700016J18Rik	NA	NA	NA	NA	NA	NA	NA	NA	NA	NA	NA
4930511M06Rik	1700125H03Rik	Gm47398	NA	NA	NA	NA	NA	NA	NA	NA	NA	NA	NA
Bvht	Gm16178	Flicr	NA	NA	NA	NA	NA	NA	NA	NA	NA	NA	NA
Carmn	Gm34370	1700003E24Rik	NA	NA	NA	NA	NA	NA	NA	NA	NA	NA	NA
1500015A07Rik	Gm31786	Gm14827	NA	NA	NA	NA	NA	NA	NA	NA	NA	NA	NA
St8sia3os	E330018M18Rik	Gm14858	NA	NA	NA	NA	NA	NA	NA	NA	NA	NA	NA
Gm30018	Gm16675	Xist	NA	NA	NA	NA	NA	NA	NA	NA	NA	NA	NA
Gm41760	Gm39168	Jpx	NA	NA	NA	NA	NA	NA	NA	NA	NA	NA	NA
Gm9926	5430403N17Rik	Ftx	NA	NA	NA	NA	NA	NA	NA	NA	NA	NA	NA
Gm50166	Gm35021	5530601H04Rik	NA	NA	NA	NA	NA	NA	NA	NA	NA	NA	NA
4930549G23Rik	Gm3985	5330434G04Rik	NA	NA	NA	NA	NA	NA	NA	NA	NA	NA	NA
Gm26676	Gm31784	BC065397	NA	NA	NA	NA	NA	NA	NA	NA	NA	NA	NA
Gm47272	Gm45237	Platr21	NA	NA	NA	NA	NA	NA	NA	NA	NA	NA	NA
Gm50412	Gm7706	Eif2c5	NA	NA	NA	NA	NA	NA	NA	NA	NA	NA	NA
Gm50292	2810030D12Rik	4933407K13Rik	NA	NA	NA	NA	NA	NA	NA	NA	NA	NA	NA
Gm30889	D630011A20Rik	4930515L19Rik	NA	NA	NA	NA	NA	NA	NA	NA	NA	NA	NA
Gm50416	Sox1ot	Firre	NA	NA	NA	NA	NA	NA	NA	NA	NA	NA	NA
4933400L20Rik	Gm15418	Gm14582	NA	NA	NA	NA	NA	NA	NA	NA	NA	NA	NA
Gm30606	9530052E02Rik	C430049B03Rik	NA	NA	NA	NA	NA	NA	NA	NA	NA	NA	NA
Gm45822	Gm44626	Tslrn1	NA	NA	NA	NA	NA	NA	NA	NA	NA	NA	NA
Crnde	4930528D03Rik	NA	NA	NA	NA	NA	NA	NA	NA	NA	NA	NA	NA
Gm21847	Gm34672	NA	NA	NA	NA	NA	NA	NA	NA	NA	NA	NA	NA
Speer4cos	Gm47359	NA	NA	NA	NA	NA	NA	NA	NA	NA	NA	NA	NA
Gm26887	4930415C11Rik	NA	NA	NA	NA	NA	NA	NA	NA	NA	NA	NA	NA
C330011M18Rik	Gm26555	NA	NA	NA	NA	NA	NA	NA	NA	NA	NA	NA	NA
Gm10644	4930550C17Rik	NA	NA	NA	NA	NA	NA	NA	NA	NA	NA	NA	NA
4933431K23Rik	Gm47071	NA	NA	NA	NA	NA	NA	NA	NA	NA	NA	NA	NA
Gm10649	Gm34022	NA	NA	NA	NA	NA	NA	NA	NA	NA	NA	NA	NA
Gm5914	Gm43262	NA	NA	NA	NA	NA	NA	NA	NA	NA	NA	NA	NA
D030068K23Rik	4921525O09Rik	NA	NA	NA	NA	NA	NA	NA	NA	NA	NA	NA	NA
Gm17344	Gm8739	NA	NA	NA	NA	NA	NA	NA	NA	NA	NA	NA	NA
A330074K22Rik	Phf2os1	NA	NA	NA	NA	NA	NA	NA	NA	NA	NA	NA	NA
Fendrr	6720427I07Rik	NA	NA	NA	NA	NA	NA	NA	NA	NA	NA	NA	NA
Gm26815	Gm35733	NA	NA	NA	NA	NA	NA	NA	NA	NA	NA	NA	NA
Gm26747	A730081D07Rik	NA	NA	NA	NA	NA	NA	NA	NA	NA	NA	NA	NA
1700030M09Rik	Gm31683	NA	NA	NA	NA	NA	NA	NA	NA	NA	NA	NA	NA
BC048644	A230103O09Rik	NA	NA	NA	NA	NA	NA	NA	NA	NA	NA	NA	NA
4930567H12Rik	Gm40923	NA	NA	NA	NA	NA	NA	NA	NA	NA	NA	NA	NA
Gm31718	5033403F01Rik	NA	NA	NA	NA	NA	NA	NA	NA	NA	NA	NA	NA
A930015D03Rik	Gm30127	NA	NA	NA	NA	NA	NA	NA	NA	NA	NA	NA	NA
Gm17705	1110046J04Rik	NA	NA	NA	NA	NA	NA	NA	NA	NA	NA	NA	NA
1110038B12Rik	Gm47662	NA	NA	NA	NA	NA	NA	NA	NA	NA	NA	NA	NA
Gm49793	A330102I10Rik	NA	NA	NA	NA	NA	NA	NA	NA	NA	NA	NA	NA
Gm49794	2610307P16Rik	NA	NA	NA	NA	NA	NA	NA	NA	NA	NA	NA	NA
Gm49774	Gm11351	NA	NA	NA	NA	NA	NA	NA	NA	NA	NA	NA	NA
Gm46603	4930586N03Rik	NA	NA	NA	NA	NA	NA	NA	NA	NA	NA	NA	NA
Gm50019	Gm11290	NA	NA	NA	NA	NA	NA	NA	NA	NA	NA	NA	NA
Gm50240	4933412O06Rik	NA	NA	NA	NA	NA	NA	NA	NA	NA	NA	NA	NA
Gm33979	Gm34804	NA	NA	NA	NA	NA	NA	NA	NA	NA	NA	NA	NA
1700048P04Rik	Gm10556	NA	NA	NA	NA	NA	NA	NA	NA	NA	NA	NA	NA
Gm32872	Gm6225	NA	NA	NA	NA	NA	NA	NA	NA	NA	NA	NA	NA
Gm32255	Gm36264	NA	NA	NA	NA	NA	NA	NA	NA	NA	NA	NA	NA
1110002J07Rik	Gm35330	NA	NA	NA	NA	NA	NA	NA	NA	NA	NA	NA	NA
1700023F02Rik	Gm40660	NA	NA	NA	NA	NA	NA	NA	NA	NA	NA	NA	NA
Gm40646	Gm5444	NA	NA	NA	NA	NA	NA	NA	NA	NA	NA	NA	NA
Gm36595	Gm36371	NA	NA	NA	NA	NA	NA	NA	NA	NA	NA	NA	NA
4930467K11Rik	Gm13261	NA	NA	NA	NA	NA	NA	NA	NA	NA	NA	NA	NA
5930403N24Rik	1700061F12Rik	NA	NA	NA	NA	NA	NA	NA	NA	NA	NA	NA	NA
E130307A14Rik	Gm13187	NA	NA	NA	NA	NA	NA	NA	NA	NA	NA	NA	NA
4930547M16Rik	1700080N15Rik	NA	NA	NA	NA	NA	NA	NA	NA	NA	NA	NA	NA
1700016J18Rik	Carlr	NA	NA	NA	NA	NA	NA	NA	NA	NA	NA	NA	NA
Gm47398	Gm16090	NA	NA	NA	NA	NA	NA	NA	NA	NA	NA	NA	NA
Flicr	Gm26533	NA	NA	NA	NA	NA	NA	NA	NA	NA	NA	NA	NA
Gm45022	Gm26717	NA	NA	NA	NA	NA	NA	NA	NA	NA	NA	NA	NA
1700003E24Rik	Gm44577	NA	NA	NA	NA	NA	NA	NA	NA	NA	NA	NA	NA
Gm14858	2310026I22Rik	NA	NA	NA	NA	NA	NA	NA	NA	NA	NA	NA	NA
Xist	Gm10549	NA	NA	NA	NA	NA	NA	NA	NA	NA	NA	NA	NA
Jpx	Epb41l4aos	NA	NA	NA	NA	NA	NA	NA	NA	NA	NA	NA	NA
Ftx	2010110K18Rik	NA	NA	NA	NA	NA	NA	NA	NA	NA	NA	NA	NA
5530601H04Rik	Gm36037	NA	NA	NA	NA	NA	NA	NA	NA	NA	NA	NA	NA
5330434G04Rik	Gm50149	NA	NA	NA	NA	NA	NA	NA	NA	NA	NA	NA	NA
BC065397	Snhg4	NA	NA	NA	NA	NA	NA	NA	NA	NA	NA	NA	NA
Platr21	Gm10544	NA	NA	NA	NA	NA	NA	NA	NA	NA	NA	NA	NA
Eif2c5	9630014M24Rik	NA	NA	NA	NA	NA	NA	NA	NA	NA	NA	NA	NA
4933407K13Rik	Gm15337	NA	NA	NA	NA	NA	NA	NA	NA	NA	NA	NA	NA
4930515L19Rik	4930588A03Rik	NA	NA	NA	NA	NA	NA	NA	NA	NA	NA	NA	NA
Firre	Gm3734	NA	NA	NA	NA	NA	NA	NA	NA	NA	NA	NA	NA
Gm14582	Gm5095	NA	NA	NA	NA	NA	NA	NA	NA	NA	NA	NA	NA
C430049B03Rik	Gm4221	NA	NA	NA	NA	NA	NA	NA	NA	NA	NA	NA	NA
Tslrn1	4930511M06Rik	NA	NA	NA	NA	NA	NA	NA	NA	NA	NA	NA	NA
NA	Carmn	NA	NA	NA	NA	NA	NA	NA	NA	NA	NA	NA	NA
NA	1500015A07Rik	NA	NA	NA	NA	NA	NA	NA	NA	NA	NA	NA	NA
NA	St8sia3os	NA	NA	NA	NA	NA	NA	NA	NA	NA	NA	NA	NA
NA	Gm41760	NA	NA	NA	NA	NA	NA	NA	NA	NA	NA	NA	NA
NA	Gm15958	NA	NA	NA	NA	NA	NA	NA	NA	NA	NA	NA	NA
NA	Gm9926	NA	NA	NA	NA	NA	NA	NA	NA	NA	NA	NA	NA
NA	Gm30190	NA	NA	NA	NA	NA	NA	NA	NA	NA	NA	NA	NA
NA	Gm50166	NA	NA	NA	NA	NA	NA	NA	NA	NA	NA	NA	NA
NA	4930549G23Rik	NA	NA	NA	NA	NA	NA	NA	NA	NA	NA	NA	NA
NA	4930546C10Rik	NA	NA	NA	NA	NA	NA	NA	NA	NA	NA	NA	NA
NA	Gm31933	NA	NA	NA	NA	NA	NA	NA	NA	NA	NA	NA	NA
NA	Gm26676	NA	NA	NA	NA	NA	NA	NA	NA	NA	NA	NA	NA
NA	Gm47272	NA	NA	NA	NA	NA	NA	NA	NA	NA	NA	NA	NA
NA	Gm50412	NA	NA	NA	NA	NA	NA	NA	NA	NA	NA	NA	NA
NA	Gm30889	NA	NA	NA	NA	NA	NA	NA	NA	NA	NA	NA	NA
NA	Gm50416	NA	NA	NA	NA	NA	NA	NA	NA	NA	NA	NA	NA
NA	Gm50401	NA	NA	NA	NA	NA	NA	NA	NA	NA	NA	NA	NA
NA	4933400L20Rik	NA	NA	NA	NA	NA	NA	NA	NA	NA	NA	NA	NA
NA	A330008L17Rik	NA	NA	NA	NA	NA	NA	NA	NA	NA	NA	NA	NA
NA	Gm30606	NA	NA	NA	NA	NA	NA	NA	NA	NA	NA	NA	NA
NA	Gm45822	NA	NA	NA	NA	NA	NA	NA	NA	NA	NA	NA	NA
NA	Gm45472	NA	NA	NA	NA	NA	NA	NA	NA	NA	NA	NA	NA
NA	Crnde	NA	NA	NA	NA	NA	NA	NA	NA	NA	NA	NA	NA
NA	Gm36670	NA	NA	NA	NA	NA	NA	NA	NA	NA	NA	NA	NA
NA	Gm21847	NA	NA	NA	NA	NA	NA	NA	NA	NA	NA	NA	NA
NA	Speer4cos	NA	NA	NA	NA	NA	NA	NA	NA	NA	NA	NA	NA
NA	Gm26887	NA	NA	NA	NA	NA	NA	NA	NA	NA	NA	NA	NA
NA	C330011M18Rik	NA	NA	NA	NA	NA	NA	NA	NA	NA	NA	NA	NA
NA	Gm10644	NA	NA	NA	NA	NA	NA	NA	NA	NA	NA	NA	NA
NA	4933431K23Rik	NA	NA	NA	NA	NA	NA	NA	NA	NA	NA	NA	NA
NA	Gm10649	NA	NA	NA	NA	NA	NA	NA	NA	NA	NA	NA	NA
NA	Gm5914	NA	NA	NA	NA	NA	NA	NA	NA	NA	NA	NA	NA
NA	1810019D21Rik	NA	NA	NA	NA	NA	NA	NA	NA	NA	NA	NA	NA
NA	D030068K23Rik	NA	NA	NA	NA	NA	NA	NA	NA	NA	NA	NA	NA
NA	Gm17344	NA	NA	NA	NA	NA	NA	NA	NA	NA	NA	NA	NA
NA	Gm31717	NA	NA	NA	NA	NA	NA	NA	NA	NA	NA	NA	NA
NA	A330074K22Rik	NA	NA	NA	NA	NA	NA	NA	NA	NA	NA	NA	NA
NA	Gm26739	NA	NA	NA	NA	NA	NA	NA	NA	NA	NA	NA	NA
NA	Fendrr	NA	NA	NA	NA	NA	NA	NA	NA	NA	NA	NA	NA
NA	Gm26815	NA	NA	NA	NA	NA	NA	NA	NA	NA	NA	NA	NA
NA	1700030M09Rik	NA	NA	NA	NA	NA	NA	NA	NA	NA	NA	NA	NA
NA	BC048644	NA	NA	NA	NA	NA	NA	NA	NA	NA	NA	NA	NA
NA	Gm45866	NA	NA	NA	NA	NA	NA	NA	NA	NA	NA	NA	NA
NA	4930567H12Rik	NA	NA	NA	NA	NA	NA	NA	NA	NA	NA	NA	NA
NA	A930015D03Rik	NA	NA	NA	NA	NA	NA	NA	NA	NA	NA	NA	NA
NA	4833427F10Rik	NA	NA	NA	NA	NA	NA	NA	NA	NA	NA	NA	NA
NA	Gm11131	NA	NA	NA	NA	NA	NA	NA	NA	NA	NA	NA	NA
NA	Gm17705	NA	NA	NA	NA	NA	NA	NA	NA	NA	NA	NA	NA
NA	1110038B12Rik	NA	NA	NA	NA	NA	NA	NA	NA	NA	NA	NA	NA
NA	Gm49793	NA	NA	NA	NA	NA	NA	NA	NA	NA	NA	NA	NA
NA	Gm49794	NA	NA	NA	NA	NA	NA	NA	NA	NA	NA	NA	NA
NA	Gm49774	NA	NA	NA	NA	NA	NA	NA	NA	NA	NA	NA	NA
NA	Gm46603	NA	NA	NA	NA	NA	NA	NA	NA	NA	NA	NA	NA
NA	Gm50019	NA	NA	NA	NA	NA	NA	NA	NA	NA	NA	NA	NA
NA	Gm50240	NA	NA	NA	NA	NA	NA	NA	NA	NA	NA	NA	NA
NA	Gm35721	NA	NA	NA	NA	NA	NA	NA	NA	NA	NA	NA	NA
NA	1700113B09Rik	NA	NA	NA	NA	NA	NA	NA	NA	NA	NA	NA	NA
NA	1700030E10Rik	NA	NA	NA	NA	NA	NA	NA	NA	NA	NA	NA	NA
NA	4930563J15Rik	NA	NA	NA	NA	NA	NA	NA	NA	NA	NA	NA	NA
NA	Gm32255	NA	NA	NA	NA	NA	NA	NA	NA	NA	NA	NA	NA
NA	1110002J07Rik	NA	NA	NA	NA	NA	NA	NA	NA	NA	NA	NA	NA
NA	1700023F02Rik	NA	NA	NA	NA	NA	NA	NA	NA	NA	NA	NA	NA
NA	Gm40646	NA	NA	NA	NA	NA	NA	NA	NA	NA	NA	NA	NA
NA	Gm36595	NA	NA	NA	NA	NA	NA	NA	NA	NA	NA	NA	NA
NA	4930467K11Rik	NA	NA	NA	NA	NA	NA	NA	NA	NA	NA	NA	NA
NA	5930403N24Rik	NA	NA	NA	NA	NA	NA	NA	NA	NA	NA	NA	NA
NA	Gm26535	NA	NA	NA	NA	NA	NA	NA	NA	NA	NA	NA	NA
NA	E130307A14Rik	NA	NA	NA	NA	NA	NA	NA	NA	NA	NA	NA	NA
NA	4930547M16Rik	NA	NA	NA	NA	NA	NA	NA	NA	NA	NA	NA	NA
NA	1700016J18Rik	NA	NA	NA	NA	NA	NA	NA	NA	NA	NA	NA	NA
NA	Flicr	NA	NA	NA	NA	NA	NA	NA	NA	NA	NA	NA	NA
NA	1700003E24Rik	NA	NA	NA	NA	NA	NA	NA	NA	NA	NA	NA	NA
NA	Gm14827	NA	NA	NA	NA	NA	NA	NA	NA	NA	NA	NA	NA
NA	F630028O10Rik	NA	NA	NA	NA	NA	NA	NA	NA	NA	NA	NA	NA
NA	Gm14858	NA	NA	NA	NA	NA	NA	NA	NA	NA	NA	NA	NA
NA	Xist	NA	NA	NA	NA	NA	NA	NA	NA	NA	NA	NA	NA
NA	Jpx	NA	NA	NA	NA	NA	NA	NA	NA	NA	NA	NA	NA
NA	Ftx	NA	NA	NA	NA	NA	NA	NA	NA	NA	NA	NA	NA
NA	5530601H04Rik	NA	NA	NA	NA	NA	NA	NA	NA	NA	NA	NA	NA
NA	5330434G04Rik	NA	NA	NA	NA	NA	NA	NA	NA	NA	NA	NA	NA
NA	BC065397	NA	NA	NA	NA	NA	NA	NA	NA	NA	NA	NA	NA
NA	Platr21	NA	NA	NA	NA	NA	NA	NA	NA	NA	NA	NA	NA
NA	Eif2c5	NA	NA	NA	NA	NA	NA	NA	NA	NA	NA	NA	NA
NA	4933407K13Rik	NA	NA	NA	NA	NA	NA	NA	NA	NA	NA	NA	NA
NA	4930515L19Rik	NA	NA	NA	NA	NA	NA	NA	NA	NA	NA	NA	NA
NA	Firre	NA	NA	NA	NA	NA	NA	NA	NA	NA	NA	NA	NA
NA	Gm14582	NA	NA	NA	NA	NA	NA	NA	NA	NA	NA	NA	NA
NA	C430049B03Rik	NA	NA	NA	NA	NA	NA	NA	NA	NA	NA	NA	NA
NA	Tslrn1	NA	NA	NA	NA	NA	NA	NA	NA	NA	NA	NA	NA
NA	Gm29277	NA	NA	NA	NA	NA	NA	NA	NA	NA	NA	NA	NA

## Sheet: lncRNA_names_rat
SSCs	Undiff	EarlyDiff	LateDiff	Preleptotene	LeptoteneZygotene	Pachytene	DiploteneSecondary	EarlyRound	MidRound	LateRound	EarlyElongating	MidElongating	LateElongating
LOC120098772	LOC102547024	LOC102547024	LOC102547024	LOC102547024	LOC102547024	LOC102547024	LOC102547024	LOC120098786	LOC120098786	LOC102547024	LOC120098786	LOC120098786	LOC120098786
LOC102547024	LOC120098786	LOC120098786	LOC120098786	LOC120098786	LOC120098786	LOC120098786	LOC120098786	LOC102546831	LOC102546831	LOC120098786	LOC102546831	LOC102546831	LOC102546831
LOC120098786	LOC102546831	LOC102552210	LOC102546831	LOC102546831	LOC120098788	LOC102546831	LOC102546831	LOC102549233	LOC102549233	LOC102546831	LOC102549233	LOC102549233	LOC102549233
LOC102546831	LOC102549233	LOC102546831	LOC102549233	LOC102549233	LOC102546831	LOC102549233	LOC102549233	LOC108349497	LOC108349497	LOC102549233	LOC108349497	LOC108349497	LOC108349497
LOC102549233	LOC108349497	LOC102549233	LOC108349497	LOC108349497	LOC102549233	LOC108349497	LOC108349497	LOC102550206	LOC102550206	LOC108349497	LOC102550206	LOC102550206	LOC102550206
LOC108349497	LOC102550206	LOC108349497	LOC102550206	LOC102550206	LOC108349497	LOC102550206	LOC102550206	LOC120098798	LOC120098798	LOC102550206	LOC120098796	LOC120098796	LOC120098799
LOC102550206	LOC120098798	LOC102550206	LOC102552728	LOC102552728	LOC102550206	LOC120098798	LOC120098798	LOC120098802	LOC120098799	LOC120098796	LOC120098799	LOC120098799	LOC102553526
LOC120098798	LOC120098800	LOC120098798	LOC108349469	LOC120098885	LOC120098798	LOC120098885	LOC120098885	LOC102553526	LOC102553526	LOC120098798	LOC102553526	LOC102553526	LOC120098995
LOC120098800	LOC102552728	LOC120098800	LOC120098995	LOC120098995	LOC120098885	LOC108349469	LOC120098995	LOC120098885	LOC120098885	LOC120098799	LOC120098995	LOC120098995	LOC120099033
LOC102552728	LOC108349443	LOC102552728	LOC120099033	LOC120099033	LOC108349469	LOC120098995	LOC120099033	LOC120098995	LOC120098995	LOC102553526	LOC120099033	LOC120099033	LOC103691043
LOC108349443	LOC120098885	LOC108349443	LOC120099099	LOC120099099	LOC120098995	LOC120099033	LOC120099123	LOC120099033	LOC120099033	LOC120098995	LOC103691003	LOC103691003	Ceacam6
LOC120098885	LOC120098893	LOC120098885	LOC120099123	LOC120099123	LOC120099033	LOC120099099	LOC120097713	LOC120099099	LOC120099099	LOC120099033	LOC102548092	LOC103691043	LOC102549342
LOC120098893	LOC108349469	LOC120098995	LOC108348488	LOC120099242	LOC120099123	LOC120099123	LOC103691003	LOC120099123	LOC120099123	LOC120099099	LOC103691043	Ceacam6	LOC120099788
LOC108349469	LOC120098995	LOC120099033	LOC120099242	LOC103690204	LOC120099242	LOC120099242	LOC103690204	LOC108348488	Ceacam6	LOC120099118	Ceacam6	LOC102549342	LOC108349566
LOC120098995	LOC120099033	LOC120099099	LOC103690204	LOC102548092	LOC103691003	LOC103691003	Ceacam6	LOC103691003	LOC102549342	LOC120099123	LOC103691054	LOC120099788	LOC108349567
LOC120099033	LOC120099099	LOC120099123	LOC102548092	Ceacam6	LOC103690204	LOC103690204	LOC102549342	Ceacam6	LOC108349512	LOC102548092	LOC102549342	LOC108349567	LOC108349455
LOC120099099	LOC120099123	LOC108348488	LOC103691043	LOC102549342	LOC102548092	LOC102548092	LOC108349512	LOC102549342	LOC120099784	LOC103691043	LOC120099784	LOC108349455	LOC120099815
LOC120099123	LOC108348488	LOC120099242	Ceacam6	LOC108349512	Ceacam6	Ceacam6	LOC120099784	LOC108349512	LOC120099788	Ceacam6	LOC120099788	LOC120099813	LOC102548165
LOC108348488	LOC120099242	LOC103691003	LOC102549342	LOC120099784	LOC102549342	LOC102549342	LOC120099788	LOC120099784	LOC108349566	LOC103691054	LOC108349567	LOC120099815	LOC120099839
LOC120099242	LOC103691003	LOC103690204	LOC108349512	LOC108349566	LOC108349512	LOC108349512	LOC108349566	LOC120099788	LOC108349567	LOC120096895	LOC108349455	LOC108348727	LOC120099848
LOC103691003	LOC103690204	LOC102548092	LOC120099784	LOC108349567	LOC120099784	LOC120099784	LOC108349567	LOC108349566	LOC108349455	LOC102549342	LOC120099805	LOC108349578	LOC120099850
LOC103690204	LOC102548092	Ceacam6	LOC102555648	LOC108349455	LOC108349566	LOC108349566	LOC108349455	LOC108349567	LOC120099805	LOC120099784	LOC120099813	LOC102548165	LOC120099858
LOC102548092	LOC103691043	LOC103691054	LOC108349567	LOC120097162	LOC108349567	LOC108349567	LOC120099815	LOC108349455	LOC120099813	LOC120099788	LOC120099815	LOC120099839	LOC102555346
LOC103691043	Ceacam6	LOC120096895	LOC120097162	LOC120099815	LOC102556190	LOC120099815	LOC108348727	LOC120099805	LOC120099815	LOC108349566	LOC108349578	LOC120099850	LOC108349102
Ceacam6	LOC103691054	LOC102549342	LOC120099815	LOC108348727	LOC120099815	LOC108348727	LOC102555470	LOC120099813	LOC108349578	LOC108349567	LOC102548165	LOC102555346	LOC102550036
LOC103691054	LOC120096895	LOC108349512	LOC108348727	LOC102547183	LOC108348727	LOC102547183	LOC102548165	LOC120099815	LOC102548165	LOC108349455	LOC120099839	LOC108349102	LOC120097342
LOC120096895	LOC102549342	LOC102550499	LOC102547183	LOC102546835	LOC102547183	LOC102555470	LOC120099839	LOC108348727	LOC120099839	LOC120099805	LOC102549468	LOC102550036	LOC100912031
LOC102549342	LOC108349512	LOC120099784	LOC102546835	LOC120099839	LOC102555470	LOC102546835	LOC102549468	LOC120099839	LOC102549468	LOC120099813	LOC102551020	LOC120097342	LOC120099885
LOC120096896	LOC102550499	LOC120099788	LOC120099839	LOC102549468	LOC102546835	LOC102548165	LOC102551020	LOC102549468	LOC120099848	LOC120099815	LOC120099848	LOC102547456	LOC102547456
LOC108349512	LOC120099784	LOC102555648	LOC102549468	LOC102551020	LOC102548165	LOC120099839	LOC120099848	LOC102551020	LOC120099850	LOC108349578	LOC120099850	LOC120099915	LOC120099915
LOC102550499	LOC120099788	LOC108349566	LOC102551020	LOC120099848	LOC120099839	LOC102549468	LOC120099850	LOC120099848	LOC102553329	LOC102548165	LOC103691165	LOC102555257	LOC102555257
LOC120099784	LOC102555648	LOC108349567	LOC120099858	LOC120099850	LOC102549468	LOC102551020	LOC102554078	LOC120099850	LOC120099858	LOC120099839	LOC102555346	LOC120099923	LOC108349630
LOC120099788	LOC108349566	LOC120097162	LOC103691165	LOC102554078	LOC102551020	LOC120099848	LOC120099858	LOC102553329	LOC103691165	LOC102549468	LOC108349102	LOC102548041	LOC102548041
LOC102555648	LOC108349567	LOC120099805	LOC102555346	LOC120099858	LOC120099848	LOC120099850	LOC102555346	LOC102554078	LOC102555346	LOC102551020	LOC102550036	LOC120099937	LOC120099937
LOC108349566	LOC120097162	LOC120099815	LOC120099868	LOC103691165	LOC120099850	LOC102554078	LOC120099868	LOC120099858	LOC108349102	LOC120099848	LOC120097342	LOC120099942	LOC102552773
LOC108349567	LOC120099805	LOC108348727	LOC108349102	LOC102555346	LOC102554078	LOC120099858	LOC108349102	LOC102555346	LOC102550036	LOC120099850	LOC120099885	LOC102552773	LOC102551963
LOC120097122	LOC120099815	LOC108349578	LOC102550036	LOC120099868	LOC120099858	LOC102555346	LOC102550036	LOC120099868	LOC120097342	LOC103691165	LOC102547456	LOC102551963	LOC120097363
LOC120099805	LOC108348727	LOC102547183	LOC120097342	LOC108349102	LOC102555346	LOC120099868	LOC120097342	LOC108349102	LOC120099884	LOC102555346	LOC120099915	LOC120097363	LOC102548505
LOC120099815	LOC108349578	LOC102546835	LOC100912031	LOC102550036	LOC120099868	LOC108349102	LOC120099884	LOC102550036	LOC120099885	LOC108349102	LOC102555257	LOC102548505	LOC120099961
LOC108348727	LOC102547183	LOC102548165	LOC120099885	LOC120097342	LOC108349102	LOC102550036	LOC120099885	LOC120097342	LOC120099888	LOC102550036	LOC120099923	LOC120099961	LOC120097382
LOC108349578	LOC102546835	LOC120099839	LOC102547456	LOC100912031	LOC102550036	LOC120097342	LOC120099888	LOC120099884	LOC102547456	LOC120097342	LOC102548041	LOC120097382	LOC120097409
LOC102547183	LOC102548165	LOC102549468	LOC100912071	LOC120099885	LOC120097342	LOC100912031	LOC102547456	LOC120099885	LOC120099909	LOC120099884	LOC120099937	LOC102552566	LOC102552566
LOC102546835	LOC120099839	LOC102551020	LOC120097357	LOC102547456	LOC100912031	LOC120099884	LOC100912071	LOC120099888	LOC120097357	LOC120099885	LOC120099942	LOC120099989	LOC120099989
LOC102548165	LOC102549468	LOC120099848	LOC120099915	LOC100912071	LOC120099885	LOC120099885	LOC120099909	LOC102547456	LOC120099915	LOC120099888	LOC102552773	LOC120093141	LOC100910973
LOC102549305	LOC102551020	LOC120099850	LOC108349628	LOC120099909	LOC102547456	LOC102547456	LOC120097357	LOC120099909	LOC102555257	LOC102547456	LOC103691250	LOC102551351	LOC120093141
LOC102549468	LOC120099848	LOC102553329	LOC108349630	LOC120097357	LOC100912071	LOC100912071	LOC120099915	LOC120097357	LOC108349630	LOC120099915	LOC102551963	LOC102554335	LOC102551351
LOC102551020	LOC120099850	LOC102554078	LOC102548041	LOC120099915	LOC120097357	LOC120099909	LOC108349628	LOC120099915	LOC120099923	LOC102555257	LOC120097363	LOC108349045	LOC102554335
LOC120099850	LOC120099858	LOC120099858	LOC120099935	LOC108349628	LOC120099915	LOC120097357	LOC102555257	LOC108349628	LOC102548041	LOC108349630	LOC102548505	LOC120098090	LOC108349045
LOC120099858	LOC103691165	LOC103691165	LOC120099937	LOC108349630	LOC108349628	LOC120099915	LOC108349630	LOC102555257	LOC102551806	LOC120099923	LOC120099961	LOC102547573	LOC120100055
LOC103691165	LOC102555346	LOC102555346	LOC102552773	LOC102548041	LOC108349630	LOC108349628	LOC102548041	LOC108349630	LOC120099937	LOC102548041	LOC120097382	LOC120100066	LOC102547573
LOC102555346	LOC120099868	LOC120099868	LOC103691250	LOC120099935	LOC102548041	LOC108349630	LOC120099935	LOC102548041	LOC120099942	LOC120099935	LOC102552566	LOC102548988	LOC120100066
LOC120099868	LOC108349102	LOC108349102	LOC120097363	LOC120099937	LOC120099935	LOC102548041	LOC120099937	LOC120099931	LOC102552773	LOC120099937	LOC120099989	LOC120100652	LOC108349715
LOC108349102	LOC102549783	LOC102550036	LOC102548505	LOC102552773	LOC120099937	LOC120099935	LOC102552773	LOC120099937	LOC103691250	LOC120099942	LOC120093141	LOC120100658	LOC102548988
LOC102549783	LOC102550036	LOC120097342	LOC120099961	LOC103691250	LOC102552773	LOC120099937	LOC120099948	LOC102552773	LOC102551963	LOC102552773	LOC102553402	LOC120100660	LOC102549789
LOC102550036	LOC120097342	LOC100912031	Bc1	LOC120097363	LOC103691250	LOC102552773	LOC120097363	LOC102551963	LOC120097363	LOC103690347	LOC102551351	LOC120100670	LOC120100652
LOC120097342	LOC100912031	LOC120099884	LOC120099974	LOC120099961	LOC120099948	LOC120099948	LOC120099961	LOC120097363	LOC120099961	LOC103691250	LOC102554335	LOC102556051	LOC120100658
LOC100912031	LOC120099885	LOC120099885	LOC102554272	Bc1	LOC120097363	LOC120097363	LOC120099974	LOC120099961	LOC120099974	LOC102551963	LOC108349045	LOC120101075	LOC120100660
LOC120099885	LOC120099888	LOC120099888	LOC120099979	LOC120099974	LOC120099961	LOC120099961	LOC120099979	LOC120099974	LOC120099979	LOC120097363	LOC120100055	LOC103691446	LOC120100670
LOC120099888	LOC102547456	LOC102547456	LOC120097382	LOC102554272	LOC120099974	LOC120099974	LOC120097382	LOC120097382	LOC120097382	LOC120099961	LOC102547573	LOC103691452	LOC102556051
LOC102547456	LOC100912071	LOC100912071	LOC120097409	LOC120099979	LOC120099979	LOC120099979	LOC100912041	LOC120097409	LOC120097409	LOC120099979	LOC120100652	LOC103691459	LOC120100691
LOC100912071	LOC120097357	LOC120099909	LOC100912041	LOC120097382	LOC120097382	LOC120097382	LOC102552566	LOC100912041	LOC102552566	LOC120097382	LOC120100658	LOC102547360	LOC103691446
LOC120097357	LOC120099915	LOC120097357	LOC102552566	LOC120097409	LOC100912041	LOC100912041	LOC120099989	LOC102552566	LOC120099989	LOC120097409	LOC120100660	LOC102553736	LOC108349942
LOC108349628	LOC120099917	LOC120099915	LOC120099989	LOC100912041	LOC102552566	LOC102552566	LOC120093141	LOC120099989	LOC120093141	LOC102552566	LOC120100670	LOC120100774	LOC103691452
LOC108349630	LOC108349628	LOC108349628	LOC100910973	LOC102552566	LOC120099989	LOC120099989	LOC102553402	LOC120093141	LOC102553402	LOC120099989	LOC102555263	LOC102549474	LOC102547360
LOC102548041	LOC108349630	LOC108349630	LOC120093141	LOC120099989	LOC100910973	LOC120093141	LOC102551351	LOC102553402	LOC102551351	LOC120093141	LOC102556051	LOC103691527	LOC102553736
LOC102551806	LOC102548041	LOC102548041	LOC102551351	LOC100910973	LOC120093141	LOC102553402	LOC120100004	LOC102551351	LOC120100048	LOC102553402	LOC120101075	LOC120100802	LOC120100774
LOC120099935	LOC102551806	LOC120099931	LOC120100004	LOC120093141	LOC102553402	LOC102551351	LOC120100038	LOC120100024	LOC102554335	LOC102551351	LOC103691446	LOC120100803	LOC102549474
LOC120099937	LOC120099935	LOC102551806	LOC120100014	LOC102551351	LOC102551351	LOC120100038	LOC108349471	LOC120100038	LOC108349045	LOC120100048	LOC103691452	LOC102547111	LOC103691527
LOC102552773	LOC120099937	LOC120099935	LOC120100020	LOC120100004	LOC120100004	LOC120100048	LOC102554335	LOC120100048	LOC120100055	LOC102554335	LOC103691459	LOC102555909	LOC120100802
LOC103691250	LOC102552773	LOC120099937	LOC120100038	LOC120100020	LOC120100038	LOC108349045	LOC108349045	LOC102554335	LOC120100068	LOC108349045	LOC102547360	LOC100911992	LOC120100803
LOC120097363	LOC103691250	LOC102552773	LOC108349471	LOC120100038	LOC120100048	LOC120100055	LOC120100055	LOC108349045	LOC108349715	LOC120100055	LOC102553736	LOC102551157	LOC102547111
LOC102548505	LOC120097363	LOC103691250	LOC120100048	LOC108349471	LOC102554335	LOC108349715	LOC120100068	LOC120100055	LOC102548988	LOC102547573	LOC102549474	LOC120100868	LOC102555909
LOC120099960	LOC102548505	LOC102551963	LOC108349045	LOC120100048	LOC108349045	LOC102548988	LOC108349715	LOC120100068	LOC102549789	LOC120100068	LOC103691527	LOC108350066	LOC100911992
LOC120099961	LOC120099960	LOC120097363	LOC120100055	LOC108349045	LOC120100055	LOC102549789	LOC102548988	LOC108349715	LOC120100652	LOC108349715	LOC120100802	LOC120100894	LOC103691621
LOC120099974	LOC120099961	LOC102548505	LOC102551125	LOC120100055	LOC102551125	LOC120100652	LOC102549789	LOC102548988	LOC120100658	LOC102548988	LOC120100803	LOC102554693	LOC102551157
LOC102554272	LOC120099974	LOC120099960	LOC108349715	LOC102551125	LOC108349715	LOC120100658	LOC120100652	LOC102549789	LOC120100660	LOC102549789	LOC102547111	LOC102549693	LOC120100868
LOC120099979	LOC102554272	LOC120099961	LOC102548988	LOC108349715	LOC102548988	LOC120100660	LOC120100658	LOC120100652	LOC120100670	LOC120100652	LOC102555909	LOC120100918	LOC120100872
LOC120097382	LOC120099979	LOC120099974	LOC102549789	LOC102548988	LOC102549789	LOC120100670	LOC120100660	LOC120100658	LOC102555263	LOC120100658	LOC100911992	LOC102548510	LOC108350066
LOC120097409	LOC120097382	LOC102554272	LOC120100652	LOC102549789	LOC120100652	LOC102551152	LOC120100670	LOC108349917	LOC102556051	LOC120100660	LOC103691621	LOC120100931	LOC103691645
LOC100912041	LOC100912041	LOC120099979	LOC120100658	LOC120100652	LOC120100658	LOC120100679	LOC102551152	LOC120100660	LOC120100691	LOC120100670	LOC102551157	LOC120100932	LOC120100894
LOC120097433	LOC120097433	LOC120097382	LOC120100660	LOC120100658	LOC108349917	LOC120100680	LOC120100679	LOC120100670	LOC120101075	LOC102555263	LOC120100868	LOC102550474	LOC102554693
LOC102552566	LOC102552566	LOC120097409	LOC120100670	LOC120100660	LOC120100660	LOC102555263	LOC102555263	LOC120100679	LOC103691446	LOC102556051	LOC108350066	LOC100912622	LOC120100896
LOC120099989	LOC120099989	LOC100912041	LOC102551152	LOC120100670	LOC120100670	LOC102556051	LOC102556051	LOC102555263	LOC103691452	LOC120100691	LOC120100894	LOC102546591	LOC102549693
LOC100910973	LOC100910973	LOC120097433	LOC120100679	LOC120100679	LOC102551152	LOC120100691	LOC120100691	LOC102556051	LOC103691459	LOC120101075	LOC102554693	LOC102548701	LOC108350077
LOC120093141	LOC120093141	LOC102552566	LOC120100680	LOC120100680	LOC120100679	LOC120101075	LOC120101075	LOC120100691	LOC102547360	LOC103691446	LOC102549693	LOC102555516	LOC120100918
LOC102553402	LOC102553402	LOC120099989	LOC120100688	LOC120100688	LOC120100680	LOC103691446	LOC103691446	LOC120101075	LOC102553736	LOC103691452	LOC120100918	LOC102550475	LOC102548510
LOC102551351	LOC102551351	LOC100910973	LOC102556051	LOC102556051	LOC102556051	LOC108349942	LOC108349942	LOC103691446	LOC120100774	LOC103691459	LOC102548510	LOC102548934	LOC120100931
LOC108349100	LOC108349100	LOC120093141	LOC120101075	LOC120101075	LOC120100691	LOC103691452	LOC103691452	LOC108349942	LOC102549474	LOC102547360	LOC120100931	LOC102555425	LOC120100932
LOC120100004	LOC120100004	LOC102553402	LOC103691446	LOC103691446	LOC120101075	LOC102547360	LOC102547360	LOC103691452	LOC103691527	LOC102553736	LOC120100932	LOC120101560	LOC102550474
LOC120100014	LOC120100014	LOC102551351	LOC103691452	LOC103691452	LOC103691446	LOC102553736	LOC102553736	LOC102547360	LOC120100802	LOC120100774	LOC102550474	LOC120101561	LOC100912622
LOC120100020	LOC120100020	LOC120100014	LOC102547360	LOC102547360	LOC108349942	LOC120100774	LOC120100774	LOC102553736	LOC120100803	LOC102549474	LOC120101096	LOC102554395	LOC102546591
LOC120100024	LOC120100038	LOC120100020	LOC120100722	LOC120100722	LOC103691452	LOC102549474	LOC102549474	LOC120100774	LOC120100576	LOC103691527	LOC100912622	LOC120101578	LOC102548701
LOC120100025	LOC108349471	LOC120100038	LOC102553736	LOC102553736	LOC102547360	LOC102551358	LOC102551358	LOC102549474	LOC102547111	LOC120100802	LOC102546591	LOC120101583	LOC102555516
LOC120100038	LOC120100048	LOC108349471	LOC100909539	LOC100909539	LOC120100722	LOC103691527	LOC120100792	LOC120100792	LOC120100823	LOC120100803	LOC102548701	LOC102548277	LOC102550475
LOC120100048	LOC108349045	LOC120100048	LOC120100774	LOC120100774	LOC102553736	LOC120100802	LOC103691527	LOC103691527	LOC102555909	LOC102547111	LOC102555516	LOC102546693	LOC102548934
LOC108349045	LOC108349710	LOC102554335	LOC102549474	LOC108349983	LOC120100774	LOC120100803	LOC120100802	LOC120100802	LOC100911992	LOC102555909	LOC102550475	LOC120101601	LOC102555425
LOC120100055	LOC120100055	LOC108349045	LOC103691527	LOC102549474	LOC102549474	LOC102547111	LOC120100803	LOC120100803	LOC103691621	LOC100911992	LOC108350369	LOC102552721	LOC102553976
LOC102551125	LOC120100066	LOC108349710	LOC120100802	LOC103691527	LOC103691527	LOC120100828	LOC102547111	LOC120100576	LOC102551157	LOC103691621	LOC102548934	Oip5-as1	LOC120101560
LOC102556108	LOC102551125	LOC120100055	LOC120100803	LOC120100802	LOC120100802	LOC102555909	LOC120100823	LOC102547111	LOC120100868	LOC102551157	LOC102555425	LOC102549592	LOC120101561
LOC102548988	LOC102556108	LOC102551125	LOC102547111	LOC120100803	LOC120100803	LOC100911992	LOC102555909	LOC120100823	LOC120100872	LOC120100868	LOC120101560	LOC120101665	LOC102554395
LOC120100652	LOC108349715	LOC108349715	LOC102547227	LOC102547111	LOC102547111	LOC103691621	LOC100911992	LOC102555909	LOC120100873	LOC108350066	LOC102554395	LOC120101670	LOC120101578
LOC120100653	LOC102548988	LOC102548988	LOC102555909	LOC102555909	LOC120100828	LOC102551157	LOC120100866	LOC100911992	LOC103691645	LOC120100894	LOC120101578	LOC120101672	LOC120101583
LOC120100658	LOC102549789	LOC102549789	LOC100911992	LOC100911992	LOC102555909	LOC120100868	LOC103691621	LOC120100865	LOC120100894	LOC102554693	LOC120101583	LOC120101725	LOC102548277
LOC120100660	LOC120100652	LOC120100652	LOC120100862	LOC120100862	LOC100911992	LOC120100872	LOC102551157	LOC103691621	LOC102554693	LOC120100896	LOC102548277	LOC102551848	LOC102546693
LOC120100670	LOC120100653	LOC120100653	LOC120100865	LOC120100866	LOC120100862	LOC108350066	LOC120100868	LOC102551157	LOC120100896	LOC102549693	LOC102546693	LOC102547396	LOC120101601
LOC102550768	LOC120100658	LOC120100658	LOC120100866	LOC103691621	LOC103691621	LOC102547008	LOC120100872	LOC120100868	LOC102549693	LOC108350077	LOC120101601	LOC102548278	LOC120101621
LOC102551152	LOC108349917	LOC120100660	LOC103691621	LOC102551157	LOC102551157	LOC120100873	LOC108350066	LOC120100872	LOC108350077	LOC120100918	LOC120101604	LOC102548575	LOC102552721
LOC120100679	LOC120100660	LOC120100670	LOC102551157	LOC120100868	LOC120100868	LOC120100883	LOC102547008	LOC108350066	LOC108350087	LOC102548510	LOC102549184	LOC102553281	Oip5-as1
LOC120100680	LOC120100670	LOC102551152	LOC120100868	LOC120100872	LOC120100872	LOC103691645	LOC120100873	LOC102547008	LOC120100918	LOC120100931	LOC102552721	LOC120101764	LOC102549592
LOC102553545	LOC102550768	LOC120100679	LOC120100872	LOC108350066	LOC108350066	LOC120100894	LOC120100883	LOC120100873	LOC102548510	LOC120100932	LOC120101636	LOC102550999	LOC120101665
LOC120100688	LOC102551152	LOC120100680	LOC108350066	LOC102547008	LOC102547008	LOC102554693	LOC103691645	LOC120100883	LOC120100931	LOC102553943	Oip5-as1	LOC102548241	LOC120101670
LOC102556051	LOC120100679	LOC102553545	LOC102547008	LOC120100873	LOC120100873	LOC120100896	LOC120100894	LOC103691645	LOC120100932	LOC102550474	LOC102549592	LOC100911177	LOC120101672
LOC120100691	LOC120100680	LOC120100688	LOC120100873	LOC120100883	LOC120100883	LOC102549693	LOC102554693	LOC120100894	LOC102553943	LOC120101096	LOC120101665	LOC108350529	LOC120101921
LOC120101075	LOC102553545	LOC102556051	LOC120100883	LOC103691645	LOC103691645	LOC108350077	LOC120100896	LOC102554693	LOC102550474	LOC102546359	LOC120101670	LOC102555272	LOC120101725
LOC103691446	LOC120100688	LOC120100691	LOC103691645	LOC102554693	LOC120100894	LOC120100915	LOC102549693	LOC120100896	LOC103691688	LOC100912622	LOC120101672	LOC102552372	LOC102551848
LOC102546512	LOC102556051	LOC120101075	LOC120100894	LOC120100896	LOC102554693	LOC120100918	LOC108350077	LOC102549693	LOC102546359	LOC102546591	LOC120101725	LOC120101832	LOC102548278
LOC103691452	LOC120100691	LOC103691446	LOC102554693	LOC102549693	LOC120100896	LOC102548510	LOC108350087	LOC108350077	LOC100912622	LOC120100965	LOC102551848	LOC102550082	LOC120101749
LOC120100712	LOC120101075	LOC103691452	LOC120100896	LOC108350077	LOC102549693	LOC120100931	LOC120100915	LOC108350087	LOC102546591	LOC102548701	LOC102547396	Aptr	LOC102548575
LOC102547360	LOC103691446	LOC102547360	LOC102549693	LOC120100915	LOC108350077	LOC102550474	LOC120100918	LOC120100918	LOC102553018	LOC102555516	LOC108350499	LOC120102231	LOC102553281
LOC120100722	LOC102546512	LOC120100722	LOC108350077	LOC120100918	LOC120100915	LOC103691688	LOC102548510	LOC102548510	LOC120100965	LOC102550475	LOC102548575	LOC102548489	LOC120101764
LOC120100751	LOC103691452	LOC102553736	LOC120100915	LOC102548510	LOC120100918	LOC102546359	LOC120100931	LOC120100931	LOC102547949	LOC102554311	LOC102553281	LOC120102238	LOC108350509
LOC102553736	LOC120100712	LOC100909539	LOC120100918	LOC120100931	LOC102548510	LOC100912622	LOC102553943	LOC102553943	LOC102548701	LOC108350369	LOC120101764	LOC120102485	LOC108350520
LOC100909539	LOC102547360	LOC120100774	LOC102548510	LOC102550474	LOC120100931	LOC102553018	LOC102550474	LOC102550474	LOC102555516	LOC102548934	LOC108350509	LOC120102486	LOC100911177
LOC120100774	LOC120100722	LOC102549474	LOC120100931	LOC103691688	LOC102550474	LOC102548701	LOC103691688	LOC103691688	LOC102550475	LOC102555425	LOC102550999	LOC120102491	LOC120101789
LOC108349983	LOC120100751	LOC103691527	LOC102550474	LOC102546359	LOC103691688	LOC102555516	LOC102546359	LOC102546359	LOC102554311	LOC102553976	LOC102548241	LOC120102260	LOC103691973
LOC102549474	LOC102553736	LOC120100802	LOC103691688	LOC100912622	LOC102546359	LOC102550475	LOC100912622	LOC100912622	LOC108350369	LOC120101560	LOC100911177	LOC108350703	LOC108350529
LOC103691527	LOC100909539	LOC120100803	LOC102546359	LOC102553018	LOC100912622	LOC108350340	LOC102546591	LOC102546591	LOC102548934	LOC120101561	LOC103691973	LOC102546410	LOC102552372
LOC120100802	LOC120100774	LOC102547111	LOC100912622	LOC102548701	LOC102546591	LOC108350345	LOC102553018	LOC102553018	LOC102555425	LOC102554395	LOC108350529	LOC102550087	LOC102548488
LOC120100803	LOC102549474	LOC120100823	LOC102546591	LOC102555516	LOC102553018	LOC102550392	LOC102548701	LOC120100965	LOC108350387	LOC120101578	LOC102555272	LOC120102275	LOC120101832
LOC102547111	LOC103691527	LOC120100828	LOC102553018	LOC102550475	LOC102548701	LOC103691765	LOC120100976	LOC102547949	LOC102553976	LOC120101583	LOC102552372	LOC120102281	LOC100909675
LOC120100823	LOC120100802	LOC102547227	LOC102548701	LOC108350340	LOC102555516	LOC102554311	LOC102555516	LOC102548701	LOC120101560	LOC102548277	LOC102550081	LOC102553678	Aptr
LOC120100828	LOC120100803	LOC102555909	LOC102555516	LOC108350345	LOC102550475	LOC102555425	LOC102550475	LOC102555516	LOC120101561	LOC102546693	LOC120101832	LOC120102327	LOC120102231
LOC102550008	LOC102547111	LOC102547113	LOC102550475	LOC102550392	LOC108350340	LOC102553976	LOC108350340	LOC102550475	LOC102554395	LOC120101601	LOC102550082	LOC120102338	LOC102548489
LOC102547227	LOC120100823	LOC100911992	LOC108350340	LOC120101517	LOC108350345	LOC120101560	LOC108350345	LOC108350345	LOC120101578	LOC120101604	Aptr	LOC102555978	LOC120102238
LOC102555909	LOC120100828	LOC120100862	LOC108350345	LOC103691765	LOC102550392	LOC120101561	LOC102550392	LOC102554311	LOC120101583	LOC102549184	LOC108350669	LOC120102356	LOC108350685
LOC102547113	LOC102550008	LOC120100865	LOC102550392	LOC102554311	LOC103691765	LOC102554395	LOC103691765	LOC108350369	LOC102548277	LOC120101621	LOC120102231	LOC120102364	LOC120102485
LOC100911992	LOC102547227	LOC120100866	LOC120101517	LOC102555425	LOC102554311	LOC120101578	LOC102554311	LOC102548934	LOC103691847	LOC120101628	LOC100912227	LOC102553981	LOC120102486
LOC120100862	LOC102555909	LOC103691621	LOC103691765	LOC102553976	LOC108350369	LOC120101583	LOC108350369	LOC102555425	LOC102546693	LOC102552721	LOC102548489	LOC102554095	LOC120102491
LOC120100865	LOC102547113	LOC102551157	LOC102554311	LOC120101560	LOC102548934	LOC102546693	LOC102548934	LOC108350387	LOC120101604	LOC120101636	LOC120102238	LOC102546745	LOC120102260
LOC120100866	LOC100911992	LOC120100868	LOC102548934	LOC120101561	LOC102555425	LOC120101604	LOC102555425	LOC102553976	LOC102549184	Oip5-as1	LOC108350685	LOC108350761	LOC108350703
LOC103691621	LOC120100862	LOC120100872	LOC102555425	LOC108350393	LOC102553976	LOC102549184	LOC102553976	LOC120101560	LOC120101621	LOC102555822	LOC120102485	LOC120102395	LOC102546410
LOC102551157	LOC120100865	LOC108350066	LOC102553976	LOC102554395	LOC120101560	LOC120101621	LOC120101560	LOC120101561	LOC120101628	LOC102555576	LOC120102486	LOC102556609	LOC102550087
LOC120100868	LOC120100866	LOC102547008	LOC108350393	LOC120101578	LOC120101561	LOC102552721	LOC120101561	LOC102554395	LOC102552721	LOC102549592	LOC120102491	LOC102554670	LOC120102275
LOC120100872	LOC103691621	LOC120100873	LOC102554395	LOC120101583	LOC108350393	Oip5-as1	LOC120101442	LOC120101578	LOC120101634	LOC120101665	LOC120102260	LOC102554909	LOC120102281
LOC108350066	LOC102551157	LOC120100883	LOC120101578	LOC102546693	LOC102554395	LOC102555822	LOC102554395	LOC120101583	LOC120101636	LOC120101670	LOC108350703	LOC108350790	LOC102553678
LOC102547008	LOC120100868	LOC103691645	LOC120101583	LOC120101599	LOC120101578	LOC102549592	LOC120101578	LOC102548277	Oip5-as1	LOC120101671	LOC102546410	LOC120102432	LOC102549328
LOC120100873	LOC120100872	LOC120100894	LOC102548277	LOC102549184	LOC120101583	LOC120101665	LOC120101583	LOC102546693	LOC102555822	LOC120101672	LOC120102270	LOC120102440	LOC120102327
LOC120100883	LOC108350066	LOC102554693	LOC102546693	LOC120101621	LOC102546693	LOC120101670	LOC102548277	LOC120101604	LOC102555576	LOC102547655	LOC102550087	LOC120102804	LOC120102338
LOC103691645	LOC102547008	LOC120100896	LOC120101599	LOC102552721	LOC120101604	LOC120101672	LOC102546693	LOC102549184	LOC102549592	LOC108350487	LOC120102275	LOC102555885	LOC102555978
LOC102554693	LOC120100873	LOC102549693	LOC102549184	Oip5-as1	LOC102549184	LOC120101921	LOC120101604	LOC120101621	LOC120101665	LOC120101725	LOC120102281	LOC102548247	LOC120102356
LOC120100896	LOC120100883	LOC108350077	LOC120101621	LOC102555822	LOC120101621	LOC108350487	LOC102549184	LOC102552721	LOC120101670	LOC102551848	LOC102553678	LOC102552817	LOC120102364
LOC102549693	LOC103691645	LOC120100915	LOC102552721	LOC102555576	LOC102552721	LOC120101725	LOC120101621	LOC120101634	LOC120101671	LOC102547396	LOC120102327	LOC108350947	LOC102553981
LOC108350077	LOC120100894	LOC120100918	Oip5-as1	LOC102549592	Oip5-as1	LOC102551848	LOC102552721	LOC120101636	LOC120101672	LOC108350499	LOC120102338	LOC108350948	LOC102554095
LOC100912312	LOC102554693	LOC102548510	LOC102555822	LOC102547276	LOC102555822	LOC108350499	Oip5-as1	Oip5-as1	LOC102547655	LOC102548278	LOC102555978	LOC102557269	LOC102546745
LOC120100915	LOC120100896	LOC120100931	LOC102550367	LOC120101665	LOC102555576	LOC102548278	LOC102555822	LOC102555822	LOC120101705	LOC102548575	LOC103692198	LOC102553821	LOC108350761
LOC120100918	LOC102549693	LOC102553943	LOC102549592	LOC120101670	LOC102549592	LOC120101749	LOC102555576	LOC102555576	LOC108350487	LOC102553281	LOC120102356	LOC120102857	LOC120102395
LOC102548510	LOC108350077	LOC102550474	LOC102547276	LOC120101672	LOC120101665	LOC102548575	LOC102549592	LOC102550367	LOC120101725	LOC120101764	LOC120102358	LOC120102862	LOC102556609
LOC120100931	LOC100912312	LOC103691688	LOC120101665	LOC120101921	LOC120101670	LOC102553281	LOC120101665	LOC102549592	LOC102551848	LOC108350509	LOC120102364	LOC120102863	LOC120102399
LOC102553943	LOC120100915	LOC120101096	LOC120101670	LOC120101725	LOC120101672	LOC120101764	LOC120101670	LOC120101665	LOC102547396	LOC102550999	LOC102553981	LOC100910620	LOC102554670
LOC102550474	LOC120100918	LOC102546359	LOC120101672	LOC102551848	LOC120101921	LOC103691945	LOC120101672	LOC120101670	LOC108350499	LOC102548241	LOC102554095	LOC103692377	LOC102554909
LOC103691688	LOC102548510	LOC120100946	LOC120101921	LOC102548278	LOC108350487	LOC108350509	LOC120101921	LOC120101672	LOC102548278	LOC108350520	LOC102546745	LOC108350998	LOC102549638
LOC120101096	LOC120100931	LOC100912622	LOC120101725	LOC120101749	LOC120101725	LOC100911534	LOC108350487	LOC102547655	LOC120101749	LOC100911177	LOC108350761	LOC102552523	LOC120102432
LOC102546359	LOC102553943	LOC102546591	LOC102551848	LOC102548575	LOC102551848	LOC103691964	LOC120101725	LOC120101705	LOC102548575	LOC120101789	LOC120102395	LOC102546952	LOC120102439
LOC120100946	LOC102550474	LOC102553018	LOC102548278	LOC102553281	LOC108350499	LOC102548241	LOC102551848	LOC108350487	LOC102553281	LOC108350529	LOC102556609	LOC100911221	LOC120102440
LOC100912622	LOC103691688	LOC102548701	LOC120101749	LOC120101764	LOC102548278	LOC108350520	LOC108350499	LOC120101725	LOC120101764	LOC102555272	LOC102554670	LOC120102945	LOC120102804
LOC102547266	LOC120101096	LOC102555516	LOC102548575	LOC103691945	LOC120101749	LOC100909912	LOC102548278	LOC102551848	LOC108350509	LOC102552372	LOC102554909	LOC102551560	LOC102555885
LOC102553018	LOC102546359	LOC102550475	LOC102553281	LOC120101767	LOC102548575	LOC100911177	LOC120101749	LOC102547396	LOC102550999	LOC102550081	LOC102549638	LOC120102958	LOC102548247
LOC102548701	LOC120100946	LOC108350340	LOC120101764	LOC108350509	LOC102553281	LOC108350529	LOC102548575	LOC108350499	LOC102548241	LOC102548488	LOC108350790	LOC108351020	LOC102552817
LOC102555516	LOC100912622	LOC108350345	LOC103691945	LOC100911534	LOC120101764	LOC102555272	LOC102553281	LOC102548278	LOC108350520	LOC120101832	LOC120102432	LOC102547626	LOC108350947
LOC108350340	LOC102547266	LOC102550392	LOC120101767	LOC103691964	LOC103691945	LOC102552372	LOC120101764	LOC120101749	LOC100909912	LOC102550082	LOC120102439	LOC120093124	LOC108350948
LOC108350345	LOC102553018	LOC120101517	LOC108350509	LOC108350520	LOC120101767	LOC102550081	LOC103691945	LOC102548575	LOC100911177	LOC100909675	LOC120102440	LOC108351142	LOC102553821
LOC102550392	LOC102548701	LOC103691765	LOC100911534	LOC100909912	LOC108350509	LOC102548488	LOC108350509	LOC102553281	LOC120101789	LOC120102473	LOC120102804	LOC102551249	LOC120102857
LOC103691765	LOC102555516	LOC102554311	LOC103691964	LOC100911177	LOC100911534	LOC102550082	LOC102548241	LOC120101764	LOC108350529	Aptr	LOC102555885	LOC120102992	LOC120102862
LOC102554311	LOC102550475	LOC108350369	LOC108350520	LOC108350529	LOC103691964	LOC120102204	LOC108350520	LOC108350509	LOC102555272	LOC120102229	LOC102548247	LOC500567	LOC120102863
LOC102555425	LOC108350340	LOC102548934	LOC100909912	LOC120101805	LOC102548241	LOC120102207	LOC100911177	LOC102550999	LOC102552372	LOC108350669	LOC102552817	LOC120103013	LOC100910620
LOC108350387	LOC108350345	LOC102555425	LOC100911177	LOC102552372	LOC108350520	LOC100909675	LOC120101789	LOC102548241	LOC102550081	LOC120102231	LOC100912510	LOC120103019	LOC103692377
LOC120101561	LOC102550392	LOC108350387	LOC108350529	LOC102550081	LOC100909912	Aptr	LOC108350529	LOC108350520	LOC102548488	LOC100912227	LOC108350947	LOC102551951	LOC108350998
LOC108350393	LOC103691765	LOC102553976	LOC120101805	LOC102548488	LOC100911177	LOC108350669	LOC102555272	LOC100909912	LOC120101832	LOC102548489	LOC108350948	LOC102548220	LOC102552523
LOC120101442	LOC102554311	LOC120101560	LOC102552372	LOC120102207	LOC120101789	LOC120102231	LOC120101805	LOC100911177	LOC102550082	LOC120102238	LOC102557269	LOC120103041	LOC102546952
LOC120101573	LOC102555425	LOC120101561	LOC102550081	LOC100909675	LOC108350529	LOC102548489	LOC102552372	LOC120101789	LOC100909675	LOC120102247	LOC120102854	LOC102556220	LOC100911221
LOC102554395	LOC108350387	LOC108350393	LOC102548488	LOC120102473	LOC120101805	LOC120102238	LOC102550081	LOC108350529	LOC120102473	LOC108350685	LOC102553821	LOC120103139	LOC120102927
LOC120101577	LOC102553976	LOC102554395	LOC102550082	Aptr	LOC102552372	LOC108350685	LOC102548488	LOC102555272	Aptr	LOC120102485	LOC120102857	Atad3aos	LOC102551560
LOC120101578	LOC120101561	LOC120101577	LOC120102204	LOC120102229	LOC102550081	LOC120102485	LOC120101832	LOC120101805	LOC120102229	LOC120102487	LOC120102862	LOC120103455	LOC120102958
LOC120101583	LOC108350393	LOC120101578	LOC120102207	LOC108350669	LOC102548488	LOC120102487	LOC120102204	LOC102552372	LOC108350669	LOC120102486	LOC120102863	LOC120103463	LOC108351020
LOC102548277	LOC120101442	LOC120101583	LOC100909675	LOC120102231	LOC120101832	LOC120102486	LOC120102207	LOC102550081	LOC120102231	LOC120102491	LOC100910620	LOC102548368	LOC102547626
LOC102546693	LOC102554395	LOC102548277	LOC120102473	LOC102548489	LOC102550082	LOC120102491	LOC100909675	LOC102548488	LOC100912227	LOC120102260	LOC103692377	LOC102554703	LOC120093124
LOC120101599	LOC120101577	LOC102546693	Aptr	LOC120102238	LOC120102204	LOC108350703	Aptr	LOC120101832	LOC102548489	LOC108350703	LOC108350998	LOC103692581	LOC108351142
LOC102549184	LOC120101578	LOC120101599	LOC120102229	LOC120102248	LOC120102207	LOC102546410	LOC120102229	LOC102550082	LOC120102238	LOC102546410	LOC102552523	LOC102556100	LOC102551249
LOC120101621	LOC120101583	LOC120101604	LOC120102231	LOC108350685	LOC100909675	LOC102550087	LOC108350669	LOC100909675	LOC108350685	LOC120102270	LOC102546952	LOC102556187	LOC120102992
LOC102552721	LOC102548277	LOC102549184	LOC102548489	LOC120102251	Aptr	LOC120102281	LOC120102231	LOC120102473	LOC120102485	LOC102550087	LOC108351004	LOC108351358	LOC500567
Oip5-as1	LOC102546693	LOC120101621	LOC120102238	LOC120102485	LOC120102229	LOC102549526	LOC102548489	Aptr	LOC120102487	LOC120102275	LOC100911221	LOC102555927	LOC120103013
LOC102555576	LOC120101599	LOC102552721	LOC120102248	LOC120102486	LOC108350669	LOC100911370	LOC120102238	LOC120102229	LOC120102486	LOC120102281	LOC120102927	LOC108351213	LOC120103019
LOC102549592	LOC102549184	Oip5-as1	LOC120102251	LOC120102491	LOC120102231	LOC102549328	LOC120102247	LOC108350669	LOC120102491	LOC102553678	LOC120102945	LOC102547473	LOC102551951
LOC108350462	LOC120101621	LOC102555822	LOC120102485	LOC120102260	LOC100912227	LOC120102326	LOC108350685	LOC120102231	LOC120102260	LOC120102327	LOC102551560	LOC120103524	LOC102548220
LOC102547276	LOC102552721	LOC102555576	LOC120102486	LOC108350703	LOC102548489	LOC120102327	LOC120102485	LOC100912227	LOC108350703	LOC102554942	LOC120102958	LOC102551566	LOC120103041
LOC120101665	Oip5-as1	LOC102549592	LOC120102491	LOC102546410	LOC120102238	LOC102554372	LOC120102487	LOC102548489	LOC102546410	LOC120102338	LOC108351020	LOC102555380	LOC120103139
LOC120101670	LOC102555576	LOC102547276	LOC120102260	LOC120102270	LOC108350685	LOC120102330	LOC120102486	LOC120102238	LOC120102270	LOC120102340	LOC102547626	LOC120093205	Atad3aos
LOC120101672	LOC102549592	LOC120101665	LOC108350703	LOC102550087	LOC120102251	LOC102547466	LOC120102491	LOC108350685	LOC102550087	LOC102555978	LOC120093124	LOC102553860	LOC120103455
LOC120101921	LOC108350462	LOC120101670	LOC102546410	LOC120102281	LOC120102485	Thumpd3-as1	LOC108350703	LOC120102485	LOC120102275	LOC120102356	LOC108351142	LOC102551114	LOC120103463
LOC108350487	LOC102547276	LOC120101672	LOC120102270	LOC102550746	LOC120102486	LOC102553981	LOC102546410	LOC120102487	LOC120102281	LOC120102358	LOC102551249	LOC120103598	LOC102548368
LOC120101725	LOC120101665	LOC120101705	LOC102550087	LOC102549526	LOC120102491	LOC102554095	LOC102550087	LOC120102486	LOC102553678	LOC102547466	LOC120102992	LOC120103604	LOC102554703
LOC102547396	LOC120101670	LOC120101921	LOC120102281	LOC100911370	LOC120102260	LOC102546745	LOC120102281	LOC120102491	LOC100911370	LOC120102364	LOC500567	LOC102548124	LOC103692581
LOC108350499	LOC120101672	LOC108350487	LOC102550746	LOC102549328	LOC108350703	LOC102556609	LOC102549526	LOC120102260	LOC120102327	LOC102553981	LOC120103013	LOC120103607	LOC102556100
LOC102548278	LOC120101921	LOC120101725	LOC102549526	LOC120102327	LOC102546410	LOC120102399	LOC100911370	LOC108350703	LOC102554372	LOC102554095	LOC120103019	LOC102555497	LOC102556187
LOC120101749	LOC108350487	LOC102551848	LOC100911370	LOC102554372	LOC102550087	LOC102554670	LOC102549328	LOC102546410	LOC120102338	LOC102546745	LOC102551951	Meg3	LOC108351358
LOC102548575	LOC120101725	LOC102547396	LOC102549328	LOC120102330	LOC120102281	LOC102549638	LOC120102326	LOC102550087	LOC120102340	LOC108350761	LOC102548220	LOC108351302	LOC102555927
LOC102553281	LOC102551848	LOC108350499	LOC120102327	LOC102554942	LOC102549526	LOC102548769	LOC120102327	LOC120102281	LOC102555978	LOC120102395	LOC120103041	LOC102554517	LOC102547473
LOC120101764	LOC102547396	LOC102548278	LOC102554372	LOC102547466	LOC100911370	LOC120102432	LOC102554372	LOC102553678	LOC103692198	LOC102556609	LOC102556220	LOC120093227	LOC120103524
LOC103691945	LOC108350499	LOC120101749	LOC120102330	Thumpd3-as1	LOC102549328	LOC108350795	LOC120102340	LOC100911370	LOC120102356	LOC120102399	LOC120103139	LOC120093524	LOC102551566
LOC120101767	LOC102548278	LOC102548575	LOC102547466	LOC102553981	LOC120102326	LOC120102439	LOC103692198	LOC120102326	LOC120102358	LOC102554670	Atad3aos	LOC120093527	LOC120093205
LOC100911534	LOC120101749	LOC102553281	Thumpd3-as1	LOC102554095	LOC120102327	LOC120102440	LOC120102356	LOC120102327	LOC102547466	LOC102554909	LOC120103455	LOC120093769	LOC102553860
LOC102550999	LOC102548575	LOC120101764	LOC120102364	LOC108350761	LOC102554372	LOC120102804	LOC102547466	LOC102554372	LOC120102364	LOC102549638	LOC120103457	LOC120093842	LOC102551114
LOC120101925	LOC102553281	LOC103691945	LOC102553981	LOC102556609	LOC120102330	LOC102555885	Thumpd3-as1	LOC120102338	LOC102553981	LOC108350790	LOC120103463	Cep83os	LOC102546833
LOC103691964	LOC120101764	LOC120101767	LOC102554095	LOC120102399	LOC102554942	LOC102548247	LOC102553981	LOC120102340	LOC102554095	LOC120102432	LOC108351167	LOC120093567	LOC103692665
LOC102548241	LOC120101766	LOC108350509	LOC102556609	LOC102554670	LOC120102356	LOC102556004	LOC102554095	LOC102555978	LOC102546745	LOC120102439	LOC102548368	RGD1565753	LOC120103569
LOC100909912	LOC103691945	LOC100911534	LOC120102399	LOC120102415	Thumpd3-as1	LOC102552817	LOC102546745	LOC103692198	LOC108350761	LOC120102440	LOC102554703	LOC120093582	LOC102547293
LOC100911177	LOC120101767	LOC102550999	LOC102554670	LOC102549638	LOC102553981	LOC120102830	LOC102556609	LOC120102356	LOC120102395	LOC120102804	LOC103692581	LOC120093587	LOC102549780
LOC120101789	LOC108350509	LOC120101925	LOC102549638	LOC120102432	LOC102554095	LOC108350947	LOC120102399	LOC120102358	LOC102556609	LOC102555885	LOC102556100	LOC120093589	LOC102551017
LOC103691971	LOC100911534	LOC103691964	LOC120102432	LOC120102440	LOC102546745	LOC108350948	LOC102554670	LOC120102364	LOC120102399	LOC102548247	LOC102556187	LOC102550217	LOC120103598
LOC120101791	LOC102550999	LOC102548241	LOC120102804	LOC120102804	LOC102556609	LOC102557269	LOC102549638	LOC102553981	LOC102554670	LOC100912510	LOC108351358	LOC102551023	LOC120103604
LOC108350529	LOC120101925	LOC108350520	LOC102555885	LOC102555885	LOC120102399	LOC102553821	LOC102548769	LOC102554095	LOC102554909	LOC108350947	LOC102555927	LOC102551387	LOC120103607
LOC102555272	LOC103691964	LOC100909912	LOC102548247	LOC102548247	LOC102554670	LOC120102857	LOC120102432	LOC102546745	LOC102549638	LOC108350948	LOC108351213	LOC120093803	LOC102555497
LOC120101805	LOC102548241	LOC100911177	LOC102556004	LOC102556004	LOC102554909	LOC100910620	LOC108350795	LOC120102395	LOC108350790	LOC102557269	LOC108351362	LOC100910524	Meg3
LOC102552372	LOC100909912	LOC120101789	LOC120102830	LOC120102838	LOC120102415	LOC130062807	LOC120102439	LOC102556609	LOC120102432	LOC120102854	LOC102547473	LOC103692893	LOC102555254
LOC102550081	LOC100911177	LOC108350529	LOC120102838	LOC108350947	LOC102549638	LOC108350998	LOC120102440	LOC120102399	LOC108350795	LOC102553821	LOC120103524	LOC120093810	LOC108351302
LOC102548488	LOC120101789	LOC102555272	LOC108350947	LOC108350948	LOC102548769	LOC102552523	LOC120102804	LOC102554670	LOC120102439	LOC120102857	LOC102551566	LOC108351490	LOC102554517
LOC102550082	LOC103691971	LOC120101805	LOC108350948	LOC102557269	LOC120102432	LOC102546952	LOC102555885	LOC102554909	LOC120102440	LOC120102863	LOC102555380	LOC102548754	LOC120093527
LOC120102204	LOC120101791	LOC102552372	LOC102557269	LOC102553821	LOC108350795	LOC100911221	LOC102548247	LOC102549638	LOC120102804	LOC100910620	LOC120093205	LOC102549374	LOC120093769
LOC120102207	LOC108350529	LOC102550081	LOC102553821	LOC120102857	LOC120102440	LOC120102927	LOC102556004	LOC108350790	LOC102555885	LOC103692377	LOC102553860	LOC108351498	Cep83os
LOC100909675	LOC102555272	LOC102548488	LOC120102857	LOC100910620	LOC120102804	LOC102551560	LOC102552817	LOC120102432	LOC102548247	LOC108350998	LOC102551114	LOC120093663	RGD1565753
Aptr	LOC120101805	LOC120101832	LOC100910620	LOC130062807	LOC102555885	LOC120102958	LOC120102830	LOC108350795	LOC102556004	LOC102552523	LOC120103578	Pvt1	LOC120093587
LOC102555663	LOC102552372	LOC102550082	LOC130062807	LOC108350998	LOC102548247	LOC108351020	LOC108350947	LOC120102440	LOC102552817	LOC102546952	LOC102550790	LOC102551574	LOC102551386
LOC120102229	LOC102550081	LOC120102204	LOC102552523	LOC102552523	LOC102556004	LOC102547626	LOC108350948	LOC120102804	LOC100912510	LOC108351004	LOC120103598	LOC120093816	LOC102550217
LOC102554854	LOC102548488	LOC120102207	LOC102546952	LOC102546952	LOC102552817	LOC120093124	LOC102553821	LOC102555885	LOC120102847	LOC100911221	LOC120103604	LOC120093821	LOC102551387
LOC120102231	LOC102550082	LOC100909675	LOC100911221	LOC100911221	LOC120102830	LOC108351142	LOC120102857	LOC102548247	LOC108350947	LOC120102927	LOC102548124	LOC102549375	LOC120093803
LOC102548489	LOC120102204	LOC120102473	LOC120102927	LOC120102927	LOC120102838	LOC102551249	LOC120102862	LOC102556004	LOC108350948	LOC102551560	LOC120103607	LOC120093688	LOC103692893
LOC120102238	LOC120102207	Aptr	LOC120103114	LOC120103114	LOC108350947	LOC120102992	LOC120102863	LOC102552817	LOC120102854	LOC108351020	LOC102555497	LOC120093706	LOC120093810
LOC120102248	LOC100909675	LOC102555663	LOC102556374	LOC102556374	LOC108350948	LOC500567	LOC100910620	LOC100912510	LOC102553821	LOC102547626	Meg3	LOC120093825	LOC108351490
LOC120102250	Aptr	LOC120102229	LOC120102945	LOC120102945	LOC102557269	LOC120103013	LOC103692377	LOC120102847	LOC120102857	LOC120093124	LOC108351302	LOC102553542	LOC102548754
LOC108350685	LOC102555663	LOC108350669	LOC102551560	LOC102551560	LOC102553821	LOC120103019	LOC100910558	LOC108350947	LOC120102863	LOC108351142	LOC120093227	LOC103692984	LOC102549374
LOC120102251	LOC120102229	LOC120102231	LOC108351105	LOC108351105	LOC103692336	LOC102548220	LOC130062807	LOC108350948	LOC100910620	LOC108351036	LOC120093524	LOC120093741	LOC108351498
LOC120102485	LOC102554854	LOC100912227	LOC120102958	LOC120102958	LOC120102857	LOC120103041	LOC108350998	LOC102553821	LOC103692377	LOC102551249	LOC120093527	LOC102547478	Pvt1
LOC120102486	LOC120102231	LOC102548489	LOC108351020	LOC108351020	LOC120102863	LOC102556220	LOC102552523	LOC120102857	LOC108350998	LOC120102992	LOC120093769	LOC102547871	LOC102551574
LOC120102491	LOC102548489	LOC120102238	LOC102547626	LOC102547626	LOC100910620	Atad3aos	LOC102546952	LOC120102863	LOC102552523	LOC500567	LOC108351409	LOC108351652	LOC120093816
LOC120102260	LOC120102238	LOC120102248	LOC120093124	LOC120093124	LOC103692377	LOC120103455	LOC100911221	LOC100910620	LOC102546952	LOC120103013	Cep83os	LOC120094081	LOC120093821
LOC120102261	LOC120102248	LOC108350685	LOC108351142	LOC108351142	LOC130062807	LOC120103457	LOC120102927	LOC103692377	LOC108351004	LOC120103019	LOC120093567	LOC120094083	LOC102549375
LOC102548553	LOC120102250	LOC120102251	LOC102548116	LOC102551249	LOC108350998	LOC120103463	LOC102551560	LOC108350998	LOC100911221	LOC102551951	RGD1565753	LOC120094091	LOC120093688
LOC108350703	LOC108350685	LOC120102485	LOC108351032	LOC120102992	LOC102552523	LOC108351172	LOC120102958	LOC102552523	LOC120102927	LOC102548220	LOC120093582	LOC120094114	LOC120093706
LOC102546410	LOC120102251	LOC120102487	LOC102551249	LOC500567	LOC102546952	LOC108351167	LOC108351020	LOC102546952	LOC120102945	LOC120103041	LOC120093587	LOC102555115	LOC120093825
LOC120102270	LOC120102485	LOC120102486	LOC120102992	LOC120103013	LOC100911221	LOC102547863	LOC102547626	LOC100911221	LOC102551560	LOC102556220	LOC120093589	LOC120094332	LOC102553542
LOC102550087	LOC120102487	LOC120102491	LOC500567	LOC120103019	LOC120102927	LOC102548368	LOC120093124	LOC120102927	LOC108351020	LOC120103139	LOC102551386	LOC120094148	LOC102547478
LOC120102281	LOC120102486	LOC120102260	LOC120103013	LOC102551951	LOC102551560	LOC108351161	LOC108351142	LOC120102945	LOC102547626	Atad3aos	LOC102550217	LOC102551665	LOC102547871
LOC100912188	LOC120102491	LOC108350703	LOC120103019	LOC120103041	LOC120102958	LOC102554703	LOC102551249	LOC102551560	LOC120093124	LOC120103455	LOC102551023	LOC103693103	LOC108351652
LOC102549526	LOC120102260	LOC102546410	LOC120103025	LOC102556220	LOC108351020	LOC120103492	LOC120102992	LOC108351020	LOC108351142	LOC120103457	LOC102551387	LOC102546766	LOC120094081
LOC100911370	LOC108350703	LOC120102270	LOC102551951	Atad3aos	LOC102547626	LOC120103499	LOC500567	LOC102547626	LOC102551249	LOC120103463	LOC120093803	LOC691000	LOC120094083
LOC102549328	LOC102546410	LOC102550087	LOC120103041	LOC120103455	LOC120093124	LOC103692581	LOC120103013	LOC120093124	LOC120102992	LOC120103466	LOC100910524	LOC102551127	LOC120094091
LOC120102327	LOC120102270	Hotairm1	LOC102556220	LOC120103466	LOC108351142	LOC120103503	LOC120103019	LOC108351142	LOC500567	LOC108351167	LOC103692893	LOC102554551	LOC120094101
LOC102554372	LOC102550087	LOC120102281	LOC120103139	LOC102547863	LOC102551249	LOC102556100	LOC120103133	LOC102551249	LOC120103013	LOC102547863	LOC120093810	LOC108351767	LOC102555115
LOC120102330	Hotairm1	LOC102553678	Atad3aos	LOC102548368	LOC120102992	LOC103692595	LOC102548220	LOC120102992	LOC120103019	LOC102548368	LOC108351490	LOC102549759	LOC120094332
LOC100910604	LOC120102281	LOC100912188	LOC120103455	LOC102554703	LOC500567	LOC120103515	LOC120103041	LOC500567	LOC102551951	LOC102553857	LOC102548754	LOC120094272	LOC120094148
LOC102554942	LOC100912188	LOC102549526	LOC120103466	LOC120103492	LOC120103013	LOC108351358	LOC102556220	LOC120103013	LOC102548220	LOC108351161	LOC102549374	LOC102554279	LOC102551665
LOC102555978	LOC102549526	LOC100911370	LOC102551210	LOC120103499	LOC120103019	LOC102555103	Atad3aos	LOC120103019	LOC120103041	LOC102554703	LOC108351498	LOC120094273	LOC120094166
LOC103692198	LOC100911370	LOC102549328	LOC102547863	LOC120103503	LOC102551951	LOC102547473	LOC120103455	LOC102548220	LOC103692514	LOC120103492	LOC120093663	LOC120094279	LOC103693103
LOC120102358	LOC102549328	LOC120102326	LOC102548368	LOC102556100	LOC102548220	LOC102551566	LOC120103457	LOC120103041	LOC102556220	LOC103692581	Pvt1	LOC108351801	LOC102546766
LOC102547466	LOC120102327	LOC120102327	LOC102554703	LOC102556187	LOC120103041	LOC120093203	LOC120103463	LOC102556220	LOC120103139	LOC102556100	LOC102551574	LOC120094299	LOC691000
Thumpd3-as1	LOC102554318	LOC102554318	LOC120103492	LOC103692595	LOC102556220	LOC120093205	LOC108351172	LOC120103139	Atad3aos	LOC102556187	LOC120093816	LOC120094302	LOC102551127
LOC120102364	LOC102554372	LOC102554372	LOC120103499	LOC108351200	Atad3aos	LOC102553798	LOC108351167	Atad3aos	LOC120103455	LOC108351358	LOC120093821	LOC102552874	LOC102554551
LOC102553072	LOC120102330	LOC120102330	LOC102556100	LOC120103515	LOC120103455	LOC102553860	LOC102548368	LOC106182250	LOC120103457	LOC102555927	LOC102549375	LOC102547352	LOC102557561
LOC102553981	LOC100910604	LOC100910604	LOC102556187	LOC108351358	LOC120103457	LOC120103553	LOC108351161	LOC120103455	LOC120103463	LOC102551312	LOC120093688	LOC102547709	LOC108351767
LOC102554095	LOC102555978	LOC102554942	LOC103692595	LOC102547473	LOC120103462	LOC102551114	LOC102554703	LOC120103457	LOC108351167	LOC108351213	LOC120093706	LOC680955	LOC120094249
LOC102556609	LOC103692198	LOC120102338	LOC108351200	LOC102547703	LOC120103463	LOC103690066	LOC102547438	LOC120103463	LOC102548368	LOC108351362	LOC108351625	LOC103690503	LOC120094272
LOC120102399	LOC120102358	LOC120102340	LOC120103515	LOC102554773	LOC108351172	LOC102547293	LOC120103492	LOC108351167	LOC102553857	LOC102547473	LOC120093825	LOC120094650	LOC102554279
LOC102554670	LOC102547466	LOC102555978	LOC108351358	LOC102551566	LOC102547863	LOC120103578	LOC120103499	LOC102548368	LOC108351161	LOC120103524	LOC102553542	LOC103690528	LOC120094273
LOC102554909	Thumpd3-as1	LOC103692198	LOC102547473	LOC120093203	LOC102548368	LOC102549780	LOC103692581	LOC108351161	LOC102554703	LOC102551566	LOC103692984	LOC120094680	LOC120094279
LOC120102415	LOC120102372	LOC120102356	LOC102547703	LOC120093205	LOC108351161	LOC120103598	LOC120103503	LOC102554703	LOC120103492	LOC102555380	LOC120093741	LOC102549484	LOC108351801
LOC102549638	LOC102553072	LOC120102358	LOC102551566	LOC102549102	LOC102554703	LOC120103604	LOC102556100	LOC103692581	LOC103692581	LOC102557478	LOC102547667	LOC120094795	LOC102549288
LOC120102432	LOC102553981	LOC102547466	LOC120093203	LOC102553860	LOC120103492	Meg3	LOC102556187	LOC120103503	LOC102556100	LOC120093205	LOC102547478	LOC120094695	LOC120094299
LOC120102440	LOC102554095	Thumpd3-as1	LOC102549102	LOC120103553	LOC120103499	LOC102555254	LOC120103515	LOC102556100	LOC102556187	LOC102553798	LOC102547871	LOC102548134	LOC120094302
LOC120102804	LOC102556609	LOC120102364	LOC102553860	LOC102551114	LOC120103503	LOC102547242	LOC108351358	LOC102556187	LOC108351358	LOC102553860	LOC108351652	Pincl	LOC102552874
LOC102555885	LOC120102399	LOC102553981	LOC120103553	LOC103692665	LOC102556100	LOC120103624	LOC108351213	LOC108351358	LOC102555927	LOC102551114	LOC120094081	LOC120094712	LOC680438
LOC102548247	LOC102554670	LOC102554095	LOC102551114	LOC120103569	LOC103692595	LOC108351302	LOC102555103	LOC102555927	LOC108351213	LOC102546833	LOC120094083	LOC102548542	LOC102547352
LOC102556004	LOC102554909	LOC102546745	LOC103692665	LOC103690066	LOC108351200	LOC102554517	LOC102547473	LOC108351213	LOC108351362	LOC120103569	LOC120094101	LOC108351970	LOC102547709
LOC120102838	LOC120102415	LOC102556609	LOC120103569	LOC102547293	LOC120103515	LOC120093524	LOC102551566	LOC102547473	LOC102547473	LOC102547293	LOC120094114	LOC102554475	LOC680955
LOC108350947	LOC102549638	LOC120102399	LOC103690066	LOC120103578	LOC108351358	LOC120093527	LOC120093203	LOC120103524	LOC120103524	LOC120103578	LOC108351686	LOC120094807	LOC103690503
LOC108350948	LOC120102432	LOC102554670	LOC102547293	LOC102549780	LOC108351213	LOC108351409	LOC102555380	LOC102551566	LOC102551566	LOC120093263	LOC102555115	LOC100912214	LOC103690528
LOC102557269	LOC120102440	LOC102554909	LOC120103578	LOC120103598	LOC102555103	LOC108351425	LOC120093205	LOC102555380	LOC102555380	LOC102549780	LOC120094132	LOC120094745	LOC120094680
LOC103692336	LOC120102804	LOC102549638	LOC102549780	LOC120103604	LOC102547473	LOC102548260	LOC102553798	LOC120093205	LOC120093205	LOC102551017	LOC120094332	LOC102547286	LOC102549484
LOC120102857	LOC102555885	LOC120102432	LOC102551017	LOC102555497	LOC102551566	Cep83os	LOC102553860	LOC102553798	LOC102553798	LOC120103598	LOC120094148	LOC120095069	LOC120094795
LOC103692353	LOC102548247	LOC108350795	LOC102550560	LOC120103621	LOC120093203	LOC120093563	LOC102551114	LOC102553860	LOC102553860	LOC120103604	LOC102551665	LOC120095091	LOC120094695
LOC100910620	LOC102556004	LOC120102440	LOC120103598	Meg3	LOC120093205	LOC120093567	LOC120103569	LOC102551114	LOC102551114	LOC102548124	LOC120094166	LOC102546326	LOC102554970
LOC100910558	LOC120102838	LOC120102804	LOC120103604	LOC102555254	LOC102549102	RGD1565753	LOC103690066	LOC102546833	LOC102546833	LOC120103607	LOC103693103	LOC102552546	LOC102548134
LOC130062807	LOC102553820	LOC102555885	LOC102548124	LOC102547242	LOC102553798	LOC120093587	LOC102547293	LOC120103569	LOC120103569	LOC102555497	LOC102546766	LOC102552952	Pincl
LOC102552523	LOC108350947	LOC102548247	LOC102555497	LOC120103624	LOC102553860	LOC102551386	LOC120103578	LOC103690066	LOC102547293	LOC120103611	LOC691000	LOC120095122	LOC120094712
LOC102546952	LOC108350948	LOC102556004	LOC120103621	LOC108351302	LOC120103553	LOC102550217	LOC120103589	LOC102547293	LOC120103578	Meg3	LOC102551127	LOC120095125	LOC102548542
LOC100911221	LOC102557269	LOC120102838	Meg3	LOC102554517	LOC102551114	LOC120093609	LOC102549780	LOC120103578	LOC120093263	LOC102555254	LOC120094181	LOC103693354	LOC120094807
LOC120102922	LOC103692336	LOC108350947	LOC102555254	LOC120093524	LOC103690066	LOC102551387	LOC102551017	LOC120103589	LOC102549780	LOC120093227	LOC102554551	LOC102547851	LOC100912214
LOC120102927	LOC120102857	LOC108350948	LOC102547242	LOC120093527	LOC102547293	LOC120093803	LOC120103598	LOC102549780	LOC102551017	LOC120093527	LOC102557561	LOC102549294	LOC120094745
LOC120103114	LOC120102863	LOC102557269	LOC120103624	LOC103692757	LOC120103578	LOC120093627	LOC120103604	LOC102551017	LOC120103598	LOC108351409	LOC108351767	LOC103693395	LOC102547286
LOC120102933	LOC100910620	LOC102553821	LOC108351302	LOC108351409	LOC102549780	LOC100910524	LOC102555497	LOC120103598	LOC120103604	Cep83os	LOC102549759	LOC102553190	LOC108352072
LOC120102934	LOC100910558	LOC120102857	LOC102554517	LOC108351425	LOC120103598	LOC120093638	Meg3	LOC120103604	LOC120103607	LOC108351432	LOC102553940	LOC120095167	LOC120095069
LOC120102945	LOC130062807	LOC120102863	LOC120093524	LOC103692815	LOC120103604	LOC102550353	LOC102555254	LOC120103607	LOC102555497	LOC120093567	LOC120094272	LOC102546598	LOC102550742
LOC102551560	LOC108350998	LOC100910620	LOC120093527	LOC120093551	LOC102555497	LOC103692893	LOC102547242	LOC102555497	Meg3	RGD1565753	LOC102554279	LOC120095190	LOC120095091
LOC108351105	LOC102552523	LOC103692377	LOC103692757	LOC102548260	Meg3	LOC108351490	LOC120103624	Meg3	LOC102555254	LOC120093582	LOC120094273	LOC102551705	LOC102546326
LOC120102958	LOC102546952	LOC100910558	LOC120093534	Cep83os	LOC102555254	LOC102548754	LOC108351302	LOC102555254	LOC120103623	LOC120093587	LOC120094279	LOC120095211	LOC102552546
LOC108351020	LOC100911221	LOC130062807	LOC108351409	LOC120093560	LOC102547242	LOC102549374	LOC102554517	LOC120103624	LOC108351302	LOC120093589	LOC108351801	LOC102548022	LOC120095255
LOC102547626	LOC120102922	LOC108350998	LOC108351425	RGD1565753	LOC108351302	LOC108351498	LOC120093227	LOC108351302	LOC120093227	LOC102551386	LOC102549288	LOC100912002	LOC102552952
LOC120093124	LOC120102927	LOC102552523	LOC103692815	LOC120093582	LOC102554517	Pvt1	LOC120093524	LOC102554517	LOC120093527	LOC102550217	LOC120094299	LOC100912319	LOC120095122
LOC108351142	LOC120103114	LOC102546952	Cep83os	LOC120093587	LOC120093227	LOC102551574	LOC120093527	LOC120093227	LOC108351409	LOC102551023	LOC120094302	LOC120095223	LOC120095125
LOC102548116	LOC120102934	LOC100911221	LOC120093560	LOC102551386	LOC120093527	LOC102549375	LOC108351409	LOC120093527	LOC102548260	LOC102551387	LOC102552874	LOC102555825	LOC103693395
LOC108351032	LOC120102945	LOC120102927	RGD1565753	LOC102550217	LOC120093534	LOC120093688	LOC108351425	LOC120093534	Cep83os	LOC120093803	LOC102547352	LOC103693508	LOC102553190
LOC102551249	LOC102551560	LOC120103114	LOC120093582	LOC102551387	LOC108351409	LOC120093690	LOC102548260	LOC108351409	LOC108351432	LOC120093615	LOC102547709	LOC108352304	LOC120095167
LOC120102992	LOC108351020	LOC120102934	LOC120093587	LOC120093617	LOC108351425	LOC108351625	Cep83os	LOC102548260	LOC120093563	LOC100910524	LOC680955	LOC120095611	LOC120095190
LOC500567	LOC102547626	LOC120102945	LOC102551386	LOC120093627	LOC120093551	LOC120093825	LOC120093563	Cep83os	LOC120093567	LOC103692893	LOC103690503	LOC120095623	LOC102551705
LOC120103013	LOC120093124	LOC102551560	LOC102550217	LOC100910524	Cep83os	LOC108351529	LOC120093567	LOC108351432	RGD1565753	LOC120093810	LOC120094650	LOC102549086	LOC120095211
LOC120103019	LOC108351142	LOC108351105	LOC102551387	LOC103692893	LOC108351432	LOC103692978	RGD1565753	LOC120093563	LOC120093582	LOC108351490	LOC103690528	LOC103693523	LOC102548022
LOC102546642	LOC102548116	LOC120102958	LOC120093617	LOC120093810	LOC120093563	LOC102546778	LOC120093587	LOC120093567	LOC120093587	LOC102548754	LOC120094680	LOC102548829	LOC100912002
LOC120103025	LOC108351032	LOC108351020	LOC120093627	LOC108351490	RGD1565753	LOC102549417	LOC102551386	RGD1565753	LOC120093589	LOC102549374	LOC102549484	LOC102553680	LOC100912319
LOC120103133	LOC102551249	LOC102547626	LOC100910524	LOC102548754	LOC120093582	LOC108351554	LOC102550217	LOC120093587	LOC102551386	LOC108351498	LOC120094795	LOC120095686	LOC120095223
LOC102551951	LOC120102992	LOC120093124	LOC120093638	LOC102549374	LOC120093587	LOC102547871	LOC102551023	LOC102551386	LOC102550217	LOC120093663	LOC120094695	LOC102555338	LOC103693508
LOC102548220	LOC102546373	LOC108351142	LOC103692893	LOC108351498	LOC102551386	LOC108351652	LOC120093609	LOC102550217	LOC102551023	Pvt1	LOC102548134	LOC102546862	LOC108352304
LOC120103041	LOC500567	LOC102548116	LOC120093810	Pvt1	LOC102550217	LOC120094081	LOC102551387	LOC102551023	LOC102551387	LOC120093816	Pincl	LOC102548900	LOC120095611
LOC103692514	LOC120103013	LOC108351032	LOC108351490	LOC102551574	LOC120093609	LOC102552294	LOC120093803	LOC120093609	LOC120093803	LOC120093821	LOC120094712	LOC102549089	LOC120095623
LOC102556220	LOC120103019	LOC102551249	LOC102548754	LOC102549375	LOC102551387	LOC102552397	LOC120093615	LOC102551387	LOC120093615	LOC102549375	LOC102548542	LOC103690865	LOC103693523
Atad3aos	LOC102546642	LOC120102992	LOC102549374	LOC120093688	LOC120093803	LOC120094091	LOC120093627	LOC120093612	LOC100910524	LOC120093688	LOC108351970	LOC102554734	Zbtb11os1
LOC120103455	LOC120103133	LOC500567	LOC108351498	LOC120093690	LOC120093617	LOC120094106	LOC100910524	LOC120093803	LOC103692893	LOC108351625	LOC102554475	LOC108352416	LOC102548829
LOC120103456	LOC102551951	LOC120103013	LOC120093663	LOC120093696	LOC120093627	LOC102555115	LOC120093638	LOC120093615	LOC120093810	LOC120093825	LOC120094807	LOC102554879	LOC102553680
LOC120103467	LOC120103041	LOC120103019	Pvt1	LOC120093825	LOC100910524	LOC102549755	LOC103692893	LOC100910524	LOC108351490	LOC102553542	LOC100912214	LOC102554945	LOC120095686
LOC102551210	LOC103692514	LOC102546642	LOC102551574	LOC102553542	LOC103692893	LOC120094332	LOC120093810	LOC103692893	LOC102548754	LOC102549406	LOC120094745	LOC102555525	LOC102555338
LOC120103470	LOC102556220	LOC120103025	LOC102549375	LOC103692978	LOC120093810	LOC120094148	LOC108351490	LOC120093810	LOC102549374	LOC103692978	LOC102550603	LOC102554070	LOC102546862
LOC108351167	Atad3aos	LOC120103133	LOC120093688	LOC102546778	LOC108351490	LOC102551665	LOC102548754	LOC108351490	LOC108351498	LOC102549417	LOC120095011	LOC100910802	LOC102549089
LOC102547863	LOC120103455	LOC102551951	LOC120093690	LOC102549417	LOC102548754	LOC120094166	LOC102549374	LOC102549374	LOC120093663	LOC103692984	LOC120095244	LOC120095942	LOC103690865
LOC108351166	LOC120103457	LOC102548220	LOC120093696	LOC108351554	LOC102549374	LOC120094172	LOC108351498	LOC108351498	Pvt1	LOC120093741	LOC120095069	LOC120095956	LOC102549494
LOC102548368	LOC120103463	LOC120103041	LOC120093706	LOC102547871	LOC108351498	LOC103693103	Pvt1	Pvt1	LOC102551574	LOC102547667	LOC120095073	LOC120095960	LOC108352411
LOC102553857	LOC120103467	LOC103692514	LOC120093825	LOC108351652	Pvt1	LOC103690224	LOC102551574	LOC102551574	LOC120093816	LOC102547478	LOC120095091	LOC120095966	LOC102554734
LOC108351161	LOC102551210	LOC102556220	LOC120093827	LOC120094081	LOC102551574	LOC102546766	LOC120093821	LOC120093816	LOC120093821	LOC102547871	LOC102546326	LOC120095844	LOC102554879
LOC102554703	LOC120103470	LOC120103139	LOC103692978	LOC102552294	LOC102549375	LOC691000	LOC102549375	LOC120093821	LOC102549375	LOC108351652	LOC102552546	LOC102552690	LOC102554945
LOC120103492	LOC108351167	Atad3aos	LOC102546778	LOC102552397	LOC120093688	LOC102551127	LOC120093688	LOC102549375	LOC120093688	LOC120094081	LOC120095110	Lrap	LOC102555525
LOC120103499	LOC102547863	LOC120103455	LOC102549417	LOC120094091	LOC120093690	LOC103693118	LOC120093825	LOC120093688	LOC108351625	LOC102552294	LOC120095255	LOC108352451	LOC102554070
LOC103692581	LOC102548368	LOC120103463	LOC108351554	LOC120094106	LOC120093696	LOC102546620	LOC120093826	LOC120093825	LOC120093825	LOC120094083	LOC102552952	LOC102551773	LOC100910802
LOC102556100	LOC102553857	LOC108351172	LOC102547667	LOC120094114	LOC120093825	LOC103693140	LOC102553542	LOC102553542	LOC102553542	LOC102552397	LOC120095122	LOC120095991	LOC120095942
LOC103692595	LOC108351161	LOC120103466	LOC102547871	LOC108351686	LOC108351529	LOC102554551	LOC102549406	LOC102549406	LOC102549406	LOC120094101	LOC120095125	LOC120095994	LOC120095956
LOC108351200	LOC102554703	LOC120103467	LOC108351652	LOC102555115	LOC102553542	LOC102557516	LOC103692978	LOC103692978	LOC103692978	LOC120094114	LOC103693354	LOC120095997	LOC120095960
LOC120103515	LOC120103492	LOC102551210	LOC103693014	LOC120094332	LOC102549406	LOC102557561	LOC102546778	LOC102549417	LOC102549417	LOC108351686	LOC102547851	LOC120096017	LOC120095966
LOC102555103	LOC120103499	LOC120103470	LOC120094081	LOC120094148	LOC103692978	LOC120094234	LOC102549417	LOC103692984	LOC103692984	LOC102555115	LOC120095261	LOC102550524	LOC120095844
LOC102547473	LOC103692581	LOC108351167	LOC102552294	LOC102551665	LOC102546778	LOC120094249	LOC108351554	LOC120093741	LOC120093741	LOC120094132	LOC102549294	LOC108352640	LOC102552690
LOC102547703	LOC102556100	LOC102547863	LOC102552397	LOC120094166	LOC102549417	LOC102549759	LOC120093741	LOC102547667	LOC102547667	LOC120094332	LOC103693395	LOC102547588	Lrap
LOC102554773	LOC102556187	LOC102548368	LOC120094091	LOC120094172	LOC108351554	LOC120094254	LOC102547667	LOC102547478	LOC102547478	LOC120094148	LOC108352208	LOC102547698	LOC102551773
LOC102551566	LOC103692595	LOC108351161	LOC120094106	LOC103693103	LOC102547667	LOC120094272	LOC102547478	LOC102547871	LOC102547871	LOC102551665	LOC102553190	LOC120096259	LOC120095994
LOC120093203	LOC108351200	LOC102554703	LOC108351686	LOC103690224	LOC102547478	LOC102554279	LOC102547871	LOC108351652	LOC108351652	LOC120094166	LOC120095167	LOC120096260	LOC120095997
LOC102555435	LOC120103515	LOC120103492	LOC102555115	LOC102546766	LOC102547871	LOC120094273	LOC108351652	LOC120094081	LOC120094081	LOC120094172	LOC102546598	Gas5	LOC102547958
LOC120093205	LOC102547473	LOC120103499	LOC120094332	LOC691000	LOC108351652	LOC120094279	LOC120094081	LOC102552294	LOC102552294	LOC103693103	LOC120095190	LOC102554129	LOC120096017
LOC100911923	LOC102547703	LOC103692581	LOC120094148	LOC102551127	LOC120094081	LOC120094354	LOC102552294	LOC120094083	LOC120094083	LOC102546766	LOC102551705	LOC120096312	LOC102550524
LOC102548223	LOC102554773	LOC102556100	LOC102551665	LOC103693118	LOC102552294	LOC108351801	LOC102552397	LOC102552397	LOC102552397	LOC691000	LOC120095211	LOC130014439	LOC108352640
LOC102549102	LOC102551566	LOC102556187	LOC120094166	LOC102546620	LOC102552397	LOC102549288	LOC120094091	LOC120094318	LOC120094318	LOC102551127	LOC102548022	LOC102549740	LOC102547588
LOC102553860	LOC120093203	LOC103692595	LOC120094172	LOC103693140	LOC120094091	LOC120094297	LOC120094106	LOC120094101	LOC120094101	LOC120094181	LOC100912002	LOC102555308	LOC102547698
LOC102550345	LOC102557478	LOC108351200	LOC103693103	LOC102554551	LOC120094101	LOC102549893	LOC120094114	LOC120094106	LOC120094114	LOC102554551	LOC100912319	LOC120096346	LOC108352541
LOC120103553	LOC120093205	LOC120103515	LOC103690224	LOC108351752	LOC120094106	LOC120094299	LOC102555115	LOC120094114	LOC108351686	LOC102557561	LOC120095223	LOC102555043	LOC120096259
LOC102551114	LOC100911923	LOC108351358	LOC100911193	LOC102557516	LOC108351686	LOC120094302	Lnc215	LOC108351686	LOC102555115	LOC108351767	LOC102555825	LOC102555129	LOC120096260
LOC102546833	LOC102548223	LOC108351213	LOC102546766	LOC102557561	LOC102555115	LOC102552874	LOC120094332	LOC102555115	Lnc215	LOC102549759	LOC103693508	LOC120096364	LOC120096268
LOC103692665	LOC102549102	LOC102547473	LOC691000	LOC120094219	LOC102549755	LOC103690480	LOC120094148	Lnc215	LOC120094132	LOC120094254	LOC108352304	LOC120096365	Gas5
LOC120103569	LOC102553860	LOC102547703	LOC102551127	LOC120094234	LOC120094332	LOC680438	LOC102551665	LOC102549755	LOC120094332	LOC102553940	LOC120095611	LOC102556249	LOC102554129
LOC103690066	LOC102550345	LOC102554773	LOC103693118	LOC120094249	LOC120094148	LOC102554555	LOC120094166	LOC120094332	LOC120094148	LOC120094272	LOC120095623	LOC108352691	LOC120096312
LOC102547293	LOC120103553	LOC102551566	LOC102546620	LOC102549759	LOC102551665	LOC102547352	LOC120094172	LOC120094148	LOC102551665	LOC102554279	LOC102549086	LOC108352699	LOC130014439
LOC120103578	LOC102551114	LOC120093203	LOC103693140	LOC120094254	LOC120094166	LOC102547709	LOC103693103	LOC102551665	LOC120094166	LOC120094273	LOC103693523	LOC120096584	LOC102549740
LOC102550560	LOC102546833	LOC102557478	LOC102554551	LOC120094272	LOC120094172	LOC680955	LOC103690224	LOC120094166	LOC120094172	LOC120094279	Zbtb11os1	LOC120096604	LOC102555308
LOC120103598	LOC103692665	LOC120093205	LOC108351752	LOC102554279	LOC103693103	LOC103690503	LOC102546766	LOC120094172	LOC103693103	LOC108351801	LOC102548829	LOC102552822	LOC120096346
LOC120103604	LOC120103569	LOC102549102	LOC102557516	LOC120094273	LOC102546766	LOC120094650	LOC691000	LOC103693103	LOC102546766	LOC102549288	LOC120095673	LOC102547760	LOC102555043
LOC120103621	LOC103690066	LOC102553798	LOC120094219	LOC120094279	LOC691000	LOC103690525	LOC102551127	LOC102546766	LOC691000	LOC120094297	LOC102553680	LOC103693090	LOC102555129
Meg3	LOC102547293	LOC102553860	LOC108351767	LOC120094354	LOC102551127	LOC102547518	LOC103693118	LOC691000	LOC102551127	LOC120094299	LOC120095686	LOC120096644	LOC120096364
LOC102555254	LOC120103578	LOC102550345	LOC120094234	LOC108351801	LOC103693118	LOC103690528	LOC103693140	LOC102551127	LOC120094181	LOC120094302	LOC102554451	LOC120096507	LOC102556249
LOC120103623	LOC102550560	LOC120103553	LOC100909637	LOC102549288	LOC102546620	LOC120094680	LOC102554551	LOC102554551	LOC102554551	LOC102552874	LOC102555338	Tug1	LOC108352691
LOC102547242	LOC120103598	LOC102551114	LOC120094238	LOC120094297	LOC103693140	LOC108351929	LOC102549203	LOC102557561	LOC102557561	LOC680438	LOC102546862	LOC102553796	LOC108352699
LOC120103624	LOC120103604	LOC102546833	LOC120094249	LOC120094299	LOC102554551	LOC102549484	LOC102557516	LOC108351767	LOC108351767	LOC102547352	LOC120095865	LOC103693221	LOC100911553
LOC108351302	LOC102555497	LOC103692665	LOC102549759	LOC120094302	LOC102557516	LOC120094795	LOC102557561	LOC120094249	LOC120094249	LOC102547709	LOC102548900	LOC102550402	LOC120096584
LOC102554517	LOC120103621	LOC120103569	LOC120094254	LOC102552874	LOC102557561	LOC120094695	LOC120094217	LOC102549759	LOC102549759	LOC680955	LOC102549089	LOC102551211	LOC120096615
LOC120093527	Meg3	LOC103690066	LOC120094272	LOC103690480	LOC108351767	LOC102554599	LOC120094234	LOC102554058	LOC120094254	LOC102550363	LOC103690865	LOC102554918	LOC102552822
LOC108351409	LOC102555254	LOC102547293	LOC102554279	LOC680438	LOC120094234	LOC102554970	LOC120094249	LOC120094272	LOC102554058	LOC103690503	LOC102549494	LOC120096919	LOC120096632
LOC108351425	LOC120103623	LOC120103578	LOC120094273	LOC102547352	LOC120094249	LOC120094702	LOC102549759	LOC102554279	LOC120094272	LOC120094650	LOC102554734	LOC120096928	LOC103693090
LOC103692815	LOC102547242	LOC102549780	LOC120094279	LOC102547709	LOC102549759	LOC102548134	LOC120094254	LOC120094273	LOC102554279	LOC102547518	LOC108352416	LOC120096950	LOC120096644
LOC120093551	LOC120103624	LOC102551017	LOC120094354	LOC680955	LOC120094254	LOC120094712	LOC120094272	LOC120094274	LOC120094273	LOC103690528	LOC102554879	LOC108352925	LOC120096507
LOC102548260	LOC108351302	LOC102550560	LOC108351801	LOC103690503	LOC120094272	LOC102550477	LOC102554279	LOC120094279	LOC120094279	LOC120094680	LOC102554945	LOC102553694	Tug1
Cep83os	LOC102554517	LOC120103598	LOC102549288	LOC120094650	LOC102554279	LOC120094724	LOC120094273	LOC108351801	LOC108351801	LOC102549484	LOC102555525	LOC103693867	LOC102547700
LOC108351432	LOC120093527	LOC120103604	LOC120094297	LOC102547518	LOC120094273	LOC102548542	LOC120094274	LOC102549288	LOC102549288	LOC120094795	LOC102554070	LOC102547503	LOC120096667
LOC102546992	LOC108351409	LOC102555497	LOC120094299	LOC103690528	LOC120094279	LOC108351970	LOC120094279	LOC120094299	LOC120094297	LOC120094695	LOC100910802	LOC102547888	LOC102553003
LOC120093567	LOC108351425	LOC120103621	LOC120094302	LOC120094680	LOC120094354	LOC102554475	LOC120094354	LOC120094302	LOC120094299	LOC102548134	LOC102555340	LOC102548944	LOC102553796
LOC120093570	LOC103692815	Meg3	LOC102552874	LOC108351929	LOC108351801	LOC120094807	LOC120094293	LOC102552874	LOC120094302	Pincl	LOC120095942	LOC120097018	LOC120096699
RGD1565753	LOC120093551	LOC102555254	LOC103690480	LOC102549484	LOC102549288	LOC100912214	LOC102549288	LOC680438	LOC102552874	LOC120094712	LOC108352444	LOC120097021	LOC103693221
LOC120093582	LOC102548260	LOC120103623	LOC680438	LOC120094795	LOC120094297	LOC120094753	LOC120094297	LOC102547352	LOC680438	LOC120094720	LOC120095956	LOC120097028	LOC102550402
LOC120093587	Cep83os	LOC102547242	LOC102547352	LOC120094695	LOC120094299	LOC102550603	LOC102549893	LOC102547709	LOC102547352	LOC120094724	LOC120095960	LOC102547539	LOC102551211
LOC120093599	LOC108351432	LOC120103624	LOC102547709	LOC102554970	LOC120094302	LOC120094778	LOC120094299	LOC680955	LOC102547709	LOC120094728	LOC120095966	LOC108352946	LOC102554918
LOC102550217	LOC102546992	LOC108351302	LOC680955	LOC102548134	LOC102552874	LOC102547286	LOC120094302	LOC103690503	LOC680955	LOC102548542	LOC120095844	LOC108352947	LOC120096928
LOC120093609	LOC120093567	LOC102554517	LOC103690503	LOC120094712	LOC103690480	LOC120095011	LOC102552874	LOC120094650	LOC103690503	LOC108351970	LOC102552690	LOC103693748	LOC102553694
LOC102551387	RGD1565753	LOC120093524	LOC120094650	LOC102550477	LOC680438	LOC108352046	LOC103690480	LOC102547518	LOC120094650	LOC102554475	Lrap	LOC102546653	LOC103693867
LOC120093803	LOC120093582	LOC120093527	LOC103690528	LOC120094720	LOC102547352	LOC102552476	LOC680438	LOC103690528	LOC102547518	LOC120094807	LOC108352452	LOC120097056	LOC102547503
LOC120093617	LOC120093587	LOC103692757	LOC120094680	LOC120094724	LOC102547709	LOC120095244	LOC102554555	LOC120094680	LOC103690528	LOC100912214	LOC108352451	LOC102550034	LOC102547888
LOC120093627	LOC120093589	LOC120093772	LOC102549484	LOC102548542	LOC680955	LOC108352072	LOC102547352	LOC102549484	LOC120094680	LOC120094745	LOC102551773	LOC120097083	LOC102548944
LOC100910524	LOC102551386	LOC108351409	LOC120094795	LOC108351970	LOC103690503	LOC102546326	LOC102547709	LOC120094795	LOC102549484	LOC120094753	LOC120095991	LOC120097084	LOC102554677
LOC120093638	LOC120093599	LOC108351425	LOC120094695	LOC102554475	LOC120094650	LOC102552546	LOC680955	LOC120094695	LOC120094795	LOC102550603	LOC120095994	LOC120097511	LOC120097018
LOC103692893	LOC102550217	LOC103692815	LOC102554970	LOC120094807	LOC102547518	LOC102555997	LOC103690503	LOC102554970	LOC120094695	LOC102547286	LOC120095997	LOC120097393	LOC102547539
LOC120093810	LOC120093609	LOC120093551	LOC102548134	LOC100912214	LOC103690528	LOC120095110	LOC120094650	LOC102548134	LOC102554970	LOC120095011	LOC102547958	LOC108353065	LOC108352946
LOC108351490	LOC102551387	LOC102548260	LOC120094710	LOC120094745	LOC120094680	LOC120095255	LOC102547518	Pincl	LOC102548134	LOC120095244	LOC120096017	LOC103693956	LOC108352947
LOC102547184	LOC120093803	Cep83os	LOC120094712	LOC102553020	LOC102549484	LOC102552952	LOC103690528	LOC120094712	Pincl	LOC108352072	LOC102550524	LOC102547442	LOC103693748
LOC102548754	LOC120093617	LOC108351432	LOC120094720	LOC102550603	LOC120094795	LOC120095118	LOC120094680	LOC120094724	LOC120094712	LOC120095069	LOC108352640	LOC120097412	LOC102546653
LOC108351498	LOC120093627	LOC120093563	LOC120094724	LOC102547286	LOC120094695	LOC120095122	LOC108351929	LOC102548542	LOC120094720	LOC120095073	LOC120096257	LOC102552468	LOC120097056
Pvt1	LOC100910524	LOC120093567	LOC102548542	LOC108352046	LOC102554970	LOC120095125	LOC102549484	LOC102554475	LOC120094724	LOC102550742	LOC102547588	LOC102553369	LOC102550034
LOC102551574	LOC120093638	RGD1565753	LOC108351970	LOC102551327	LOC120094702	LOC120095132	LOC120094795	LOC120094807	LOC102548542	LOC120095091	LOC102547698	LOC103693975	LOC102550655
LOC102554213	LOC103692893	LOC120093582	LOC120094807	LOC102551976	LOC102548134	LOC102547851	LOC120094695	LOC100912214	LOC102554475	LOC102546326	LOC108352541	LOC108348412	LOC108352964
LOC102549375	LOC120093810	LOC120093587	LOC100912214	LOC102552476	LOC120094712	LOC120095139	LOC102554970	LOC120094745	LOC120094807	LOC102552546	LOC120096259	LOC102548721	LOC102556470
LOC120093688	LOC108351490	LOC102551386	LOC120094745	LOC120095244	LOC102550477	LOC103693395	LOC120094702	LOC120094753	LOC100912214	LOC102555997	LOC120096260	LOC120097551	LOC120097083
LOC120093690	LOC102548754	LOC102550217	LOC102553020	LOC120095078	LOC120094720	LOC120095153	LOC102548134	LOC102550603	LOC120094745	LOC120095110	LOC120096268	LOC102550919	LOC120097084
LOC102547313	LOC102549374	LOC102551023	LOC102550603	LOC102550742	LOC120094724	LOC102547954	LOC120094724	LOC102547286	LOC120094753	LOC120095255	Gas5	LOC103694002	LOC120097511
LOC102547383	LOC108351498	LOC120093609	LOC120094778	LOC120095091	LOC102548542	LOC102553190	LOC102548542	LOC120095011	LOC102550603	LOC102552952	LOC102554129	LOC102554173	LOC120097393
LOC120093696	Pvt1	LOC102551387	LOC102547286	LOC102546326	LOC108351970	LOC120095167	LOC102554475	LOC120095064	LOC102547286	LOC120095122	LOC120096312	LOC120097571	LOC103693956
LOC120093825	LOC102551574	LOC120093803	LOC108352046	LOC102552546	LOC102554475	LOC102546598	LOC120094807	LOC120095244	LOC120095011	LOC120095125	LOC130014439	LOC120097574	LOC102547442
LOC120093827	LOC102549375	LOC120093615	LOC102551327	LOC102555997	LOC100912214	LOC102550580	LOC100912214	LOC108352072	LOC120095064	LOC103693354	LOC102555308	LOC102552469	LOC120097412
LOC108351529	LOC120093688	LOC120093617	LOC102551976	LOC120095110	LOC120094745	LOC102547955	LOC120094753	LOC120095069	LOC120095244	LOC120095132	LOC120096346	LOC102547829	LOC102552468
LOC102553542	LOC120093690	LOC120093627	LOC102552476	LOC120095255	LOC120094753	LOC102548331	LOC102550603	LOC120095073	LOC108352072	LOC102547851	LOC102555043	LOC102551320	LOC103693975
LOC102549406	LOC102547313	LOC100910524	LOC120095244	LOC102552952	LOC102550603	LOC120095297	LOC102547286	LOC102550742	LOC120095069	LOC120095261	LOC102555129	LOC108348510	LOC102548721
LOC103692978	LOC102547383	LOC120093638	LOC108352072	LOC120095118	LOC120094778	LOC102548486	LOC120095011	LOC120095091	LOC120095073	LOC103693395	LOC120096364	LOC102554142	LOC120097551
LOC120093830	LOC120093696	LOC103692893	LOC120095078	LOC120095122	LOC102547286	LOC120095189	LOC108352046	LOC102552546	LOC102550742	LOC108352208	LOC102556249	LOC108353155	LOC102550919
LOC102546778	LOC108351625	LOC120093810	LOC102552546	LOC120095125	LOC120095011	LOC120095190	LOC120095244	LOC102555997	LOC120095091	LOC102553190	LOC108352691	LOC102546543	LOC103694002
LOC102549417	LOC120093825	LOC108351490	LOC102555997	LOC102547851	LOC108352046	LOC120095211	LOC108352072	LOC120095110	LOC102546326	LOC120095167	LOC120096584	LOC108348529	LOC102554173
LOC108351554	LOC120093827	LOC102548754	LOC120095110	LOC120095261	LOC102552476	LOC102548022	LOC120095069	LOC120095255	LOC102552546	LOC102546598	LOC120096604	LOC120097909	LOC120097571
LOC103692984	LOC108351529	LOC102549374	LOC120095255	LOC120095139	LOC120095244	LOC108352161	LOC102550742	LOC102552952	LOC102555997	LOC102547955	LOC120096615	LOC120097855	LOC120097573
LOC102547667	LOC102553542	LOC108351498	LOC102552952	LOC102549294	LOC108352072	LOC100912002	LOC102552546	LOC120095125	LOC120095110	LOC102548486	LOC102552822	LOC102549787	LOC102554174
LOC102547871	LOC102549406	Pvt1	LOC120095118	LOC103693395	LOC120095069	LOC120095223	LOC102555997	LOC120095132	LOC120095255	LOC120095298	LOC102552900	LOC108348536	LOC102552469
LOC108351652	LOC120093830	LOC102551574	LOC120095122	LOC120095153	LOC102546326	LOC102555825	LOC120095110	LOC102547851	LOC102552952	LOC120095189	LOC102547760	LOC102550662	LOC102547829
LOC103693014	LOC102546778	LOC102549375	LOC120095125	LOC102547954	LOC102552546	LOC102556241	Map2k3os	LOC120095261	LOC120095125	LOC120095190	LOC120096644	LOC102548345	LOC102551320
LOC120094081	LOC102549417	LOC120093688	LOC120095139	LOC102553190	LOC102555997	LOC103693508	LOC120095255	LOC120095139	LOC103693354	LOC120095192	LOC120096507	LOC102549751	LOC108348510
LOC102552294	LOC108351554	LOC120093690	LOC102549294	LOC102554092	LOC120095110	LOC108352304	LOC102552952	LOC102549294	LOC120095132	LOC102551705	Tug1	LOC108348548	LOC102554142
LOC102552397	LOC103692984	LOC102547313	LOC103693395	LOC120095167	LOC120095255	LOC120095611	LOC120095125	LOC103693395	LOC102547851	LOC120095211	LOC102547700	LOC100909866	LOC108353155
LOC120094091	LOC102547667	LOC120093696	LOC120095153	LOC102546598	LOC102552952	LOC120095616	LOC120095132	LOC102547954	LOC120095261	LOC102548022	LOC102553003	LOC120097905	LOC100910343
LOC120094106	LOC102547478	LOC120093706	LOC120095155	LOC120095179	LOC120095118	LOC120095623	LOC102547851	LOC102553190	LOC120095139	LOC100912002	LOC102553796	LOC108348562	LOC120097935
LOC108351686	LOC102547871	LOC120093825	LOC102547954	LOC102547955	LOC120095122	LOC102553634	LOC120095261	LOC120095167	LOC102549294	LOC100912319	LOC120096696	LOC108348574	LOC108348529
LOC102555115	LOC108351652	LOC120093827	LOC102553190	LOC102548331	LOC120095125	Zbtb11os1	LOC120095139	LOC102546598	LOC103693395	LOC120095223	LOC103693221	LOC120097919	LOC120097909
Lnc215	LOC103693014	LOC102553542	LOC102554092	LOC120095297	LOC120095132	LOC100909405	LOC102549294	LOC120095297	LOC108352208	LOC102555825	LOC120096708	LOC102554145	LOC120097855
LOC120094132	LOC120094081	LOC102549406	LOC120095167	LOC102548486	LOC102547851	LOC102548829	LOC103693395	LOC102548486	LOC102547954	LOC103693508	LOC102550402	LOC120098231	LOC102549787
LOC120094332	LOC102552294	LOC103692978	LOC102546598	LOC120095298	LOC120095139	LOC120095674	LOC120095153	LOC120095189	LOC102553190	LOC108352304	LOC102551211	LOC120098232	LOC108348536
LOC120094148	LOC102552397	LOC102546778	LOC120095179	LOC120095189	LOC103693395	LOC102553680	LOC102547954	LOC120095190	LOC120095167	LOC120095611	LOC102554918	LOC108348747	LOC102550662
LOC102551665	LOC120094091	LOC102549417	LOC102547955	LOC120095190	LOC120095153	LOC120095679	LOC102553190	LOC120095192	LOC102546598	LOC120095616	LOC120096919	LOC108348750	LOC102548345
LOC120094172	LOC120094106	LOC108351554	LOC102548331	LOC102551705	LOC102547954	LOC102551647	LOC120095167	LOC120095211	LOC102547955	LOC120095623	LOC120096928	LOC120098269	LOC102549751
LOC103693103	LOC108351686	LOC103692984	LOC120095297	LOC120095211	LOC102553190	LOC102555338	LOC102546598	LOC102548022	LOC102548486	LOC102549086	LOC120096950	LOC108348765	LOC108348548
LOC103690224	LOC102555115	LOC102547667	LOC102548486	LOC102548022	LOC102554092	LOC102546862	Hoxb5os	LOC108352161	LOC120095189	LOC103693523	LOC108352925	LOC102550858	LOC102554685
LOC103693105	Lnc215	LOC102547478	LOC120095298	LOC108352161	LOC120095167	LOC102549089	LOC102547955	LOC100912002	LOC120095190	Zbtb11os1	LOC102553694	LOC120098168	LOC103694077
LOC100911193	LOC120094332	LOC102547871	LOC120095189	LOC100912002	LOC102546598	LOC103690865	LOC120095297	LOC100912319	LOC120095192	LOC102548829	LOC120097165	LOC103694196	LOC100909866
LOC102546766	LOC120094148	LOC108351652	LOC120095190	LOC100912319	LOC102550580	LOC102549494	LOC102548486	LOC120095223	LOC102551705	LOC120095673	LOC103693867	LOC102546966	LOC120097905
LOC691000	LOC120094151	LOC120094081	LOC120095211	LOC120095223	LOC102547955	LOC108352409	LOC120095189	LOC102555825	LOC120095211	LOC120095674	LOC102547503	LOC108348790	LOC100909739
LOC102551127	LOC102551665	LOC102552294	LOC102548022	LOC102555825	LOC102548331	LOC108352411	LOC120095190	LOC120095226	LOC102548022	LOC102553680	LOC102547888	LOC120098163	LOC108348562
LOC103693118	LOC120094166	LOC102552397	LOC108352161	LOC100912167	LOC120095297	LOC102554734	LOC120095211	LOC103693508	LOC108352161	LOC120095686	LOC102548944	LOC120098256	LOC103694103
LOC102546620	LOC120094172	LOC120094091	LOC100912002	LOC103693508	LOC102548486	LOC108352416	LOC102548022	LOC108352304	LOC100912002	LOC102554451	LOC120097018	LOC120098209	LOC108348574
LOC103693140	LOC103693103	LOC120094318	LOC120095215	LOC108352304	LOC120095189	LOC102554879	LOC108352161	LOC120095611	LOC120095218	LOC120095700	LOC120097021	LOC120098240	LOC120097919
LOC102554551	LOC103690224	LOC120094106	LOC100912319	LOC120095611	LOC120095190	LOC102554945	LOC100912002	LOC120095616	LOC100912319	LOC102555338	LOC120097027	LOC102548061	LOC102546763
LOC108351752	LOC103693105	LOC120094114	LOC120095223	LOC120095616	LOC102551705	LOC102555525	LOC120095223	LOC120095623	LOC120095223	LOC102546862	LOC102547539	LOC120098281	LOC102554145
LOC102557516	LOC100911193	LOC108351686	LOC102555825	LOC120095623	LOC120095211	LOC102554070	LOC102555825	Zbtb11os1	LOC102555825	LOC120095865	LOC108352946	LOC102551787	LOC120098231
LOC102557561	LOC102546766	LOC102555115	LOC100912167	LOC102549457	LOC102548022	LOC108352432	LOC120095226	LOC102548829	LOC103693508	LOC102548900	LOC108352947	LOC120098179	LOC120098232
LOC120094217	LOC691000	Lnc215	LOC103693508	LOC102553634	LOC108352161	LOC100910802	LOC102556241	LOC120095674	LOC108352304	LOC102549089	LOC103693748	LOC120098224	LOC108348747
LOC120094219	LOC102551127	LOC120094332	LOC108352304	Zbtb11os1	LOC100912002	LOC120095942	LOC103693508	LOC102553680	LOC120095611	LOC103690865	LOC102546653	LOC108348835	LOC102551724
LOC120094234	LOC103693118	LOC120094148	LOC120095611	LOC100909405	LOC120095223	LOC120095956	LOC108352304	LOC120095686	LOC120095616	LOC102549494	LOC120097056	LOC102552572	LOC108348750
LOC120094238	LOC102546620	LOC102551665	LOC120095616	LOC102548829	LOC102555825	LOC120095960	LOC120095611	LOC102554451	LOC120095623	LOC102554734	LOC102550034	LOC102552707	LOC100910201
LOC120094249	LOC103693140	LOC120094166	LOC120095623	LOC102553680	LOC102556241	LOC120095966	LOC120095623	LOC102555338	LOC102549086	LOC108352416	LOC108352964	LOC103694278	LOC120098269
LOC102549759	LOC102554551	LOC120094172	LOC102549457	LOC120095679	LOC103693508	LOC120095843	LOC102553634	LOC102546862	Zbtb11os1	LOC102554879	LOC120097083	LOC102556295	LOC108348765
LOC120094254	LOC108351752	LOC103693103	LOC102550135	LOC102551647	LOC108352304	LOC120095844	Zbtb11os1	LOC102549089	LOC102548829	LOC102554945	LOC120097084	LOC102553339	LOC103694196
LOC120094272	LOC102557516	LOC103690224	LOC102553634	LOC102555338	LOC120095611	LOC102552690	LOC102548829	LOC103690865	LOC120095674	LOC102555525	LOC120097511	LOC103694285	LOC102546966
LOC102554279	LOC102557561	LOC100911193	Zbtb11os1	LOC102546862	LOC120095616	LOC120095967	LOC120095674	LOC102549494	LOC102553680	LOC102554070	LOC120097393	LOC102556139	LOC108348790
LOC120094273	LOC120094217	LOC102546766	LOC100909405	LOC102549089	LOC120095623	Lrap	LOC102553680	LOC108352409	LOC120095686	LOC108352432	LOC108353065	Crnde	LOC120098256
LOC120094274	LOC120094219	LOC691000	LOC102548829	LOC103690865	LOC102549457	LOC108352452	LOC120095686	LOC120095829	LOC102554451	LOC100910802	LOC103693956	LOC102548759	LOC120098209
LOC120094279	LOC120094234	LOC102551127	LOC120095674	LOC102549494	LOC102553634	LOC102551773	LOC102551647	LOC108352411	LOC120095700	LOC120095942	LOC102547442	LOC102555451	LOC120098240
LOC120094354	LOC120094238	LOC103693118	LOC102553680	LOC108352409	Zbtb11os1	LOC120095994	LOC102555338	LOC102554734	LOC102555338	LOC120095956	LOC120097412	LOC120098577	LOC102552297
LOC108351801	LOC120094249	LOC102546620	LOC102551647	LOC108352411	LOC100909405	LOC120095997	LOC102546862	LOC108352416	LOC102546862	LOC120095960	LOC120097405	LOC102552779	LOC102548061
LOC120094293	LOC102549759	LOC103693140	LOC102555338	LOC102551556	LOC102548829	LOC102547958	LOC102549089	LOC102554879	LOC102548900	LOC120095966	LOC102551260	LOC100911357	LOC120098281
LOC102549288	LOC120094254	LOC102554551	LOC102546862	LOC102554603	LOC102553680	LOC102547088	LOC103690865	LOC102554945	LOC102549089	LOC120095844	LOC102552468	LOC120098483	LOC120098179
LOC120094297	LOC120094272	LOC108351752	LOC120095865	LOC102554734	LOC120095679	LOC120096017	LOC102549494	LOC102555525	LOC103690865	LOC102552690	LOC120097469	LOC120098498	LOC120098224
LOC102549893	LOC102554279	LOC102557516	LOC102549089	LOC108352416	LOC120095684	LOC102550524	LOC108352409	LOC102554070	LOC102549494	Lrap	LOC102553369	LOC102550600	LOC102552707
LOC120094299	LOC120094273	LOC102557561	LOC103690865	LOC102554669	LOC120095686	LOC108352640	LOC120095829	LOC108352432	LOC108352409	LOC108352452	LOC103693975	LOC120098526	LOC120098158
LOC120094302	LOC120094274	LOC120094217	LOC102549494	LOC102554879	LOC102555338	LOC102554198	LOC108352411	LOC100910802	LOC108352411	LOC108352451	LOC108348412	LOC108348963	LOC102556295
LOC102552874	LOC120094279	LOC120094219	LOC120095829	LOC102554945	LOC102546862	LOC108352526	LOC102554734	LOC120095942	LOC102554734	LOC102551773	LOC102548721	LOC102553505	LOC102553339
LOC102552982	LOC120094354	LOC108351767	LOC108352411	LOC102555525	LOC102549089	LOC102547588	LOC108352416	LOC120095956	LOC108352416	LOC120095991	LOC108348419	LOC102549726	LOC103694285
LOC103690480	LOC108351801	LOC120094234	LOC102551556	LOC102554070	LOC103690865	LOC102547698	LOC102554879	LOC120095960	LOC102554879	LOC120095994	LOC120097551	LOC120098952	LOC102556139
LOC680438	LOC120094293	LOC120094238	LOC120095880	LOC108352432	LOC102549494	LOC120096260	LOC102554945	LOC120095966	LOC102554945	LOC120095997	LOC102550919	LOC102548069	Crnde
LOC102547352	LOC102549288	LOC120094249	LOC102554603	LOC100910802	LOC108352411	LOC120096268	LOC102555525	LOC120095844	LOC102555525	LOC102547958	LOC120097555	LOC108349052	LOC102548759
LOC102547709	LOC120094297	LOC102549759	LOC102554734	LOC120095942	LOC102554734	Gas5	LOC102554070	LOC102552690	LOC102554070	LOC120096013	LOC120097560	LOC102548329	LOC102555451
LOC680955	LOC102549893	LOC120094254	LOC108352416	LOC120095960	LOC108352416	LOC102554129	LOC108352432	Lrap	LOC108352432	Miat	LOC103694002	LOC120098858	LOC120098577
LOC103690503	LOC120094299	LOC120094272	LOC102554669	LOC120095966	LOC102554879	LOC120096312	LOC100910802	LOC108352452	LOC100910802	LOC120096017	LOC102554173	LOC120098839	LOC102552779
LOC108351903	LOC120094302	LOC102554279	LOC102554879	LOC120095844	LOC102554945	LOC102549303	LOC120095942	LOC102551773	LOC120095942	LOC102550524	LOC120097571	LOC120098914	LOC100911357
LOC120094650	LOC102552874	LOC120094273	LOC102554945	LOC102552690	LOC102555525	LOC130014439	LOC120095956	LOC120095991	LOC120095956	LOC108352640	LOC120097574	LOC108349059	LOC120098483
LOC108351921	LOC102552982	LOC120094274	LOC102555525	LOC120095967	LOC102554070	LOC103692286	LOC120095960	LOC120095994	LOC120095960	LOC120096257	LOC102546842	LOC120098947	LOC102550600
LOC102547518	LOC103690480	LOC120094279	LOC102554070	LOC102546488	LOC108352432	LOC102549740	LOC120095966	LOC120095997	LOC120095966	LOC102547588	LOC102552469	LOC102551701	LOC108348963
LOC120094680	LOC680438	LOC120094354	LOC108352432	Lrap	LOC100910802	LOC102555308	LOC120095843	LOC102547958	LOC120095844	LOC102547698	LOC102547829	LOC120098887	LOC102553505
LOC108351929	LOC102547352	LOC108351801	LOC100910802	LOC108352452	LOC120095942	LOC102555043	LOC120095844	LOC120096013	LOC102552690	LOC108352541	LOC120097777	LOC102552513	LOC102549726
LOC102549320	LOC102547709	LOC102549288	LOC120095942	LOC102551773	LOC120095960	LOC120096356	LOC102552690	Miat	Lrap	LOC120096259	LOC102551320	LOC102555625	LOC120098818
LOC102549484	LOC680955	LOC120094297	LOC120095960	LOC120095994	LOC120095966	LOC102546453	LOC120095967	LOC120096017	LOC108352452	LOC120096260	LOC120097948	LOC102555143	LOC120098952
LOC120094795	LOC102550363	LOC102549893	LOC120095966	LOC120095997	LOC120095844	LOC120096364	Lrap	LOC102550524	LOC108352451	LOC120096268	LOC108348510	LOC108349074	LOC102548069
LOC103690543	LOC103690503	LOC120094299	LOC120095843	LOC102547958	LOC102552690	LOC102556249	LOC108352452	LOC108352640	LOC102551773	Ptgs2os	LOC102554142	LOC108349075	LOC108349052
LOC120094695	LOC120094650	LOC120094302	LOC120095844	LOC102547088	LOC120095967	LOC108352691	LOC102551773	LOC102547588	LOC120095991	Gas5	LOC108353155	LOC120098823	LOC102548329
LOC120094699	LOC108351921	LOC102552874	LOC102552690	LOC120096017	LOC102546488	LOC108352690	LOC120095994	LOC102547698	LOC120095994	LOC102554129	LOC120097935	LOC102555396	LOC120098858
LOC102554599	LOC102547518	LOC103690480	LOC120095967	LOC102550524	Lrap	LOC108352699	LOC120095997	LOC108352541	LOC120095997	LOC120096312	LOC102546543	LOC120098943	LOC120098839
LOC102554970	LOC103690528	LOC680438	LOC102546488	LOC108352640	LOC108352452	LOC100911553	LOC102547958	LOC120096260	LOC102547958	LOC130014439	LOC108348529	LOC102555236	LOC120098914
LOC120094702	LOC120094680	LOC102547352	Lrap	LOC102554198	LOC108352451	LOC120096509	LOC102547088	LOC120096268	LOC120096013	LOC102555308	LOC120097909	LOC102547042	LOC108349059
LOC102548134	LOC108351929	LOC102547709	LOC102551526	LOC108352526	LOC102551773	LOC120096584	LOC120096013	Ptgs2os	Miat	LOC120096346	LOC120097855	Jpx	LOC120098947
LOC120094710	LOC102549320	LOC680955	LOC102551773	LOC102547588	LOC120095994	LOC120096604	LOC120096017	Gas5	LOC120096017	LOC102555043	LOC102549787	NA	LOC120098887
LOC120094712	LOC102549484	LOC103690503	LOC120095994	LOC102547698	LOC120095997	LOC120096615	LOC102550524	LOC102554129	LOC102550524	LOC102555129	LOC108348536	NA	LOC102552513
LOC103690559	LOC120094795	LOC120094650	LOC120095997	LOC108352541	LOC102547958	LOC108352757	LOC108352640	LOC120096312	LOC108352640	LOC120096356	LOC102550662	NA	LOC102555143
LOC120094720	LOC103690543	LOC102547518	LOC102547958	LOC120096260	LOC102547088	LOC120096632	LOC102554198	LOC102549303	LOC102547588	LOC120096364	LOC102548345	NA	LOC108349074
LOC120094724	LOC120094695	LOC103690528	LOC102547088	LOC120096268	LOC120096013	LOC103693090	LOC108352526	LOC130014439	LOC102547698	LOC102556249	LOC102549751	NA	LOC108349075
LOC102548542	LOC102554599	LOC120094680	LOC120096017	Gas5	LOC120096017	LOC120096644	LOC102547588	LOC103692286	LOC108352541	LOC108352691	LOC108348548	NA	LOC120098823
LOC108351970	LOC102554970	LOC108351929	LOC102550524	LOC102554129	LOC102550524	LOC120096507	LOC102547698	LOC102549740	LOC120096259	LOC100911553	LOC100909866	NA	LOC103694446
LOC102554475	LOC120094702	LOC102549484	LOC108352640	LOC120096312	LOC108352640	Tug1	LOC108352541	LOC102555308	LOC120096260	LOC120096584	LOC120097905	NA	LOC102555396
LOC120094807	LOC102548134	LOC120094795	LOC102554198	LOC102549303	LOC102554198	LOC102547700	LOC120096260	LOC102555043	LOC120096268	LOC120096615	LOC108348562	NA	LOC120098943
LOC100912214	LOC120094710	LOC103690543	LOC108352526	LOC130014439	LOC108352526	LOC102553003	LOC120096268	LOC102555129	Ptgs2os	LOC102552822	LOC103694103	NA	LOC102555236
LOC120094745	LOC120094712	LOC120094695	LOC102547588	LOC102549740	LOC102547588	LOC102553796	Gas5	LOC120096356	Gas5	LOC102552900	LOC108348574	NA	LOC102547042
LOC102553020	LOC103690559	LOC102554970	LOC102547698	LOC102555308	LOC102547698	LOC120096696	LOC120096297	LOC120096364	LOC102554129	LOC102547760	LOC120097919	NA	LOC102551429
LOC102550603	LOC120094720	LOC120094702	LOC108352541	LOC102555043	LOC108352541	LOC103693221	LOC102554129	LOC102556249	LOC120096312	LOC120096632	LOC102554145	NA	Jpx
LOC120094778	LOC120094724	LOC102548134	LOC120096268	LOC120096356	LOC120096260	LOC102550402	LOC120096312	LOC108352691	LOC102549303	LOC103693090	LOC120098231	NA	LOC102550812
LOC102547286	LOC102548542	LOC120094710	Gas5	LOC120096364	LOC120096268	LOC102551211	LOC102549303	LOC100911553	LOC130014439	LOC120096644	LOC120098232	NA	LOC120099376
LOC108352046	LOC108351970	LOC120094712	LOC102554129	LOC102556249	Gas5	LOC103693799	LOC130014439	LOC120096584	LOC102549740	LOC120096507	LOC108348747	NA	NA
LOC102551327	LOC102554475	LOC102550477	LOC108352567	LOC108352691	LOC102554129	LOC103693236	LOC103692286	LOC120096615	LOC102555308	Tug1	LOC102551724	NA	NA
LOC102551976	LOC120094807	LOC120094720	LOC120096312	LOC108352690	LOC102546371	LOC102554918	LOC102549740	LOC102552900	LOC120096346	LOC102547700	LOC108348750	NA	NA
LOC102552476	LOC100912214	LOC120094724	LOC102549303	LOC108352699	LOC120096312	LOC120096927	LOC102555308	LOC102547760	LOC102555043	LOC120096667	LOC120098269	NA	NA
LOC120095244	LOC120094745	LOC102548542	LOC130014439	LOC100911553	LOC102549303	LOC120096928	LOC102555043	LOC120096632	LOC102555129	LOC102553003	LOC108348765	NA	NA
LOC108352072	LOC102553020	LOC108351970	LOC103692286	LOC120096509	LOC130014439	LOC120096942	LOC120096356	LOC103693090	LOC120096356	LOC102553796	LOC102550858	NA	NA
LOC120095073	LOC102550603	LOC102554475	LOC102549740	LOC120096584	LOC103692286	LOC102554609	LOC102546453	LOC120096644	LOC120096364	LOC120096696	LOC120098168	NA	NA
LOC120095074	LOC102555426	LOC120094807	LOC102555308	LOC120096604	LOC102549740	LOC102553694	LOC120096364	LOC120096507	LOC102556249	LOC120096699	LOC103694196	NA	NA
LOC102550742	LOC120094778	LOC100912214	LOC102553391	LOC108352745	LOC102555308	LOC120097165	LOC102556249	Tug1	LOC108352691	LOC103693221	LOC102546966	NA	NA
LOC102552546	LOC102547286	LOC120094745	LOC102555043	LOC120096615	LOC102555043	LOC103693867	LOC108352691	LOC102547700	LOC100911553	LOC120096708	LOC108348790	NA	NA
LOC102555997	LOC108352046	LOC120094753	LOC120096356	LOC108352757	LOC120096356	LOC102547503	LOC100911553	LOC120096667	LOC120096509	LOC102550402	LOC120098256	NA	NA
LOC120095110	LOC102551327	LOC102553020	LOC108352599	LOC120096632	LOC120096364	LOC102547888	LOC120096584	LOC102553003	LOC120096584	LOC102551211	LOC120098209	NA	NA
Map2k3os	LOC102551976	LOC102550603	LOC120096364	LOC103693090	LOC102556249	LOC102548944	LOC120096615	LOC102553796	LOC120096615	LOC102554918	LOC120098240	NA	NA
LOC120095255	LOC102552476	LOC120094778	LOC102556249	LOC120096644	LOC108352691	LOC102554677	LOC108352757	LOC120096696	LOC102552822	LOC120096919	LOC102552297	NA	NA
LOC102552952	LOC120095244	LOC102547286	LOC108352691	LOC120096507	LOC108352690	LOC120097027	LOC102547760	LOC120096699	LOC102552900	LOC120096927	LOC102548061	NA	NA
LOC120095118	LOC108352072	LOC108352046	LOC108352699	Tug1	LOC108352699	LOC120097028	LOC120096632	LOC103693221	LOC102547760	LOC120096928	LOC120098281	NA	NA
LOC120095122	LOC120095073	LOC102551327	LOC100911553	LOC102547700	LOC100911553	LOC102547539	LOC103693090	LOC120096708	LOC120096632	LOC120096949	LOC102551787	NA	NA
LOC102555216	LOC102550742	LOC102551976	LOC120096509	LOC102553003	LOC120096509	LOC120097116	LOC120096644	LOC102550402	LOC103693090	LOC120096950	LOC120098179	NA	NA
LOC100911946	LOC102552546	LOC102552476	LOC120096584	LOC102553796	LOC120096584	LOC108352947	LOC120096507	LOC102551211	LOC120096644	LOC108352925	LOC120098224	NA	NA
LOC102547579	LOC102555997	LOC120095244	LOC120096604	LOC103693221	LOC120096604	LOC103693748	Tug1	LOC102554918	LOC120096507	LOC102553694	LOC102548626	NA	NA
LOC102547851	LOC120095110	LOC108352072	LOC108352745	LOC102550402	LOC108352745	LOC120097056	LOC102547700	LOC120096918	Tug1	LOC120097165	LOC108348835	NA	NA
LOC120095139	LOC120095255	LOC120095069	LOC108352757	LOC102551211	LOC120096615	LOC102553927	LOC120096667	LOC120096919	LOC102547700	LOC103693867	LOC102552572	NA	NA
LOC102549294	LOC120095115	LOC120095073	LOC103693081	LOC103693236	LOC108352757	LOC102550034	LOC102553003	LOC120096927	LOC120096667	LOC102547503	LOC102552707	NA	NA
LOC103693395	LOC102552952	LOC120095078	LOC120096632	LOC102554918	LOC120096632	LOC102550655	LOC102553796	LOC120096928	LOC102553003	LOC102547888	LOC120098191	NA	NA
LOC120095153	LOC120095118	LOC102550742	LOC103693090	LOC120096928	LOC103693090	LOC102556470	LOC120096696	LOC120096949	LOC102553796	LOC102548944	LOC120098158	NA	NA
LOC120095274	LOC120095122	LOC120095091	LOC120096644	LOC102554609	LOC120096644	LOC120097083	LOC103693221	LOC102554609	LOC120096696	LOC102554677	LOC103694278	NA	NA
LOC120095155	LOC102555216	LOC102546326	LOC120096507	LOC120096984	LOC120096507	LOC120097179	LOC120096708	LOC108352925	LOC120096699	LOC120097018	LOC102556295	NA	NA
LOC102547954	LOC100911946	LOC102552546	Tug1	LOC102553694	Tug1	LOC120097084	LOC102550402	LOC102553694	LOC103693221	LOC120097021	LOC102553339	NA	NA
LOC120095157	LOC120095125	LOC102555997	LOC102547700	LOC103693867	LOC102547700	LOC120097393	LOC102551211	LOC120097165	LOC120096708	LOC120097027	LOC103694285	NA	NA
LOC103693406	LOC102547579	LOC120095110	LOC102553003	LOC102547503	LOC120096667	LOC103693859	LOC103693799	LOC103693867	LOC102550402	LOC120097028	LOC102556139	NA	NA
LOC102553190	LOC102547851	LOC120095255	LOC102553796	LOC102547888	LOC102553003	LOC108353065	LOC103693236	LOC102547503	LOC102551211	LOC102547539	Crnde	NA	NA
LOC102554092	LOC120095139	LOC102552952	LOC103693221	LOC102548944	LOC102553796	LOC120097471	LOC102554918	LOC102547888	LOC102554918	LOC120097037	LOC102548759	NA	NA
LOC120095167	LOC102549294	LOC120095118	LOC102550402	LOC102554677	LOC103693221	LOC102547442	LOC120096918	LOC102548944	LOC120096919	LOC108352946	LOC102555451	NA	NA
LOC120095280	LOC103693395	LOC120095122	LOC102551211	LOC120097018	LOC102550402	LOC102551260	LOC120096927	LOC102554677	LOC120096927	LOC108352947	LOC120098577	NA	NA
LOC102546598	LOC120095153	LOC100911946	LOC103693236	LOC120097028	LOC102551211	LOC103693959	LOC120096928	LOC120097027	LOC120096928	LOC103693748	LOC102552779	NA	NA
LOC120095179	LOC120095155	LOC120095125	LOC102554918	LOC102547539	LOC103693799	LOC102551895	LOC120096942	LOC120097028	LOC120096949	LOC102546653	LOC100911357	NA	NA
LOC102547955	LOC102547954	LOC120095132	LOC120096928	LOC108352947	LOC103693236	LOC120097385	LOC102554609	LOC102547539	LOC120096950	LOC120097056	LOC120098483	NA	NA
LOC102548331	LOC120095157	LOC102547851	LOC120096945	LOC103693748	LOC102554918	LOC108348401	LOC108352925	LOC108352946	LOC102554609	LOC102550034	LOC102550600	NA	NA
LOC120095297	LOC103693406	LOC120095139	LOC102554609	LOC120097056	LOC120096927	LOC102552468	LOC102553694	LOC108352947	LOC108352925	LOC102550655	LOC120098526	NA	NA
LOC120095298	LOC102553190	LOC102549294	LOC120096984	LOC102553927	LOC120096928	LOC108348408	LOC120097165	LOC103693748	LOC102553694	LOC108352964	LOC108348963	NA	NA
LOC120095189	LOC102554092	LOC103693395	LOC102553694	LOC102550034	LOC120096942	LOC102548721	LOC103693867	LOC102546653	LOC120097165	LOC102556470	LOC102553505	NA	NA
LOC120095190	LOC120095167	LOC120095153	LOC103693867	LOC102550655	LOC102554609	LOC120097551	LOC102547503	LOC120097056	LOC103693867	LOC120097083	LOC102549726	NA	NA
LOC120095196	LOC120095280	LOC120095155	LOC102547503	LOC120097083	LOC108352925	LOC102550919	LOC102547888	LOC102550034	LOC102547503	LOC120097084	LOC120098952	NA	NA
LOC102547233	LOC102546598	LOC102547954	LOC102547888	LOC120097179	LOC102553694	LOC103694002	LOC102548944	LOC102550655	LOC102547888	LOC120097511	LOC102548069	NA	NA
LOC102549596	LOC120095179	LOC120095157	LOC102548944	LOC120097084	LOC120097165	LOC120097571	LOC102554677	LOC108352964	LOC102548944	LOC120097393	LOC108349052	NA	NA
LOC120095211	LOC102547955	LOC102553190	LOC102554677	LOC120097511	LOC103693867	LOC120097573	LOC120097027	LOC102556470	LOC102554677	LOC108353065	LOC102548329	NA	NA
LOC102548022	LOC102548331	LOC102554092	LOC120097018	LOC120097393	LOC102547503	LOC120097574	LOC120097028	LOC120097083	LOC120097018	LOC120097507	LOC120098837	NA	NA
LOC108352161	LOC120095297	LOC120095167	LOC120097028	LOC108353065	LOC102547888	LOC103694011	LOC102547539	LOC120097179	LOC120097021	LOC103693956	LOC120098858	NA	NA
LOC100912002	LOC120095298	LOC120095280	LOC102547539	LOC102547442	LOC102548944	LOC102554174	LOC108352947	LOC120097084	LOC120097027	LOC102547442	LOC120098839	NA	NA
LOC120095215	LOC120095189	LOC102546598	LOC102546539	LOC103693959	LOC102554677	LOC103694026	LOC103693748	LOC120097511	LOC120097028	LOC120097412	LOC120098914	NA	NA
LOC100912319	LOC120095190	LOC120095179	LOC108352946	LOC102552468	LOC120097018	LOC102547829	LOC102546653	LOC120097393	LOC102547539	LOC120097405	LOC102550965	NA	NA
LOC120095223	LOC102551705	LOC120095283	LOC120097116	LOC108348408	LOC120097028	LOC102551320	LOC120097056	LOC108353065	LOC120097037	LOC102551260	LOC108349059	NA	NA
LOC102555825	LOC102547233	LOC102547955	LOC108352947	LOC102548721	LOC102547539	LOC120097948	LOC102553927	LOC103693956	LOC108352946	LOC103693959	LOC120098947	NA	NA
LOC100912167	LOC102549596	LOC102548331	LOC103693748	LOC120097551	LOC108352946	LOC120097819	LOC102550034	LOC102547442	LOC108352947	LOC102552468	LOC102551701	NA	NA
LOC120095226	LOC120095211	LOC120095297	LOC120097056	LOC102550919	LOC108352947	LOC102554142	LOC102550655	LOC120097405	LOC103693748	LOC120097469	LOC120098887	NA	NA
LOC102556241	LOC102548022	LOC102548486	LOC102553927	LOC103694002	LOC103693748	LOC108353155	LOC102556470	LOC102551260	LOC102546653	LOC102553369	LOC102552513	NA	NA
LOC103693508	LOC108352161	LOC120095298	LOC102550034	LOC120097564	LOC102546653	LOC100910343	LOC120097083	LOC108348401	LOC120097056	LOC103693975	LOC102555625	NA	NA
LOC108352304	LOC100912002	LOC120095189	LOC102550655	LOC102554055	LOC120097056	LOC689316	LOC120097179	LOC102552468	LOC102550034	LOC108348412	LOC102555143	NA	NA
LOC120095611	LOC120095215	LOC120095190	LOC120097083	LOC120097571	LOC102553927	LOC120097935	LOC120097084	LOC120097469	LOC102550655	LOC120097505	LOC108349074	NA	NA
LOC120095616	LOC100912319	LOC120095192	LOC120097084	LOC120097573	LOC102550034	LOC102546543	LOC120097393	LOC102553369	LOC108352964	LOC102548721	LOC108349075	NA	NA
LOC120095623	LOC120095223	LOC120095196	LOC120097511	LOC120097574	LOC102550655	LOC108348529	LOC103693859	LOC103693975	LOC102556470	LOC108348419	LOC108349081	NA	NA
LOC102549086	LOC102555825	LOC102551705	LOC108353065	LOC102554174	LOC108352964	LOC102549787	LOC108353065	LOC102548721	LOC120097083	LOC120097551	LOC120098823	NA	NA
LOC102549457	LOC100912167	LOC120095211	LOC102547442	LOC102547829	LOC102556470	LOC108348536	LOC120097471	LOC108348419	LOC120097179	LOC102550919	LOC103694446	NA	NA
LOC108352312	LOC102556241	LOC102548022	LOC103693959	LOC102551320	LOC120097083	LOC102550662	LOC102547442	LOC120097551	LOC120097084	LOC120097555	LOC102555396	NA	NA
LOC102550135	LOC103693508	Khps1a	LOC102552468	LOC102547185	LOC120097179	LOC102548345	LOC102551260	LOC102550919	LOC120097511	LOC120097560	LOC120098943	NA	NA
LOC102553634	LOC108352304	LOC108352161	LOC102548721	LOC120097948	LOC120097084	LOC102555259	LOC103693959	LOC120097555	LOC120097393	LOC103694002	LOC102555236	NA	NA
Zbtb11os1	LOC120095611	LOC100912002	LOC102550919	LOC120097924	LOC120097095	LOC120097954	LOC102551895	LOC103694002	LOC108353065	LOC120097569	LOC102547042	NA	NA
LOC100909405	LOC120095616	LOC100912319	LOC103694002	LOC102554142	LOC120097393	LOC102554685	LOC120097385	LOC102554173	LOC120097507	LOC102554173	LOC102551429	NA	NA
LOC102548829	LOC120095623	LOC120095223	LOC120097564	LOC108353155	LOC108353065	LOC103694077	LOC108348401	LOC120097571	LOC103693956	LOC120097571	Jpx	NA	NA
LOC120095673	LOC102549086	LOC102555825	LOC102554055	LOC100910343	LOC120097471	LOC100909866	LOC102552468	LOC120097573	LOC102547442	LOC120097573	LOC103690894	NA	NA
LOC102553680	LOC108352312	LOC100912167	LOC120097571	LOC689316	LOC102547442	LOC100909739	LOC120097469	LOC120097574	LOC120097412	LOC120097574	LOC103694560	NA	NA
LOC120095679	LOC102550135	LOC120095226	LOC120097573	LOC120097935	LOC102551260	LOC108348562	LOC102553369	LOC103694011	LOC120097405	LOC102546842	NA	NA	NA
LOC120095691	LOC102553634	LOC103693508	LOC102554174	LOC108348529	LOC103693959	LOC120097740	LOC108348408	LOC102546842	LOC102551260	LOC102554174	NA	NA	NA
LOC102551647	LOC120095648	LOC108352304	LOC102547829	LOC120097909	LOC102551895	LOC108348574	LOC102548721	LOC102554174	LOC102552468	LOC102552469	NA	NA	NA
LOC102555338	Zbtb11os1	LOC120095611	LOC102551320	LOC102549787	LOC108348401	LOC120097902	LOC108348419	LOC102547829	LOC120097469	LOC102547829	NA	NA	NA
LOC120095865	LOC100909405	LOC120095616	LOC102547185	LOC108348536	LOC102552468	LOC102546763	LOC120097551	LOC102551320	LOC102553369	LOC102551320	NA	NA	NA
LOC102549089	LOC102548829	LOC120095623	LOC120097924	LOC102550662	LOC120097492	LOC102551724	LOC102550919	LOC102547185	LOC103693975	LOC102547185	NA	NA	NA
LOC103690865	LOC120095673	LOC102546699	LOC102554142	LOC102548345	LOC108348408	LOC100910201	LOC120097571	LOC120097948	LOC108348412	LOC120097948	NA	NA	NA
LOC102549494	LOC120095674	LOC102549457	LOC108353155	LOC103694058	LOC102548721	LOC120098222	LOC120097573	LOC120097819	LOC120097505	LOC108348510	NA	NA	NA
LOC120095829	LOC102553680	LOC102550135	LOC100910343	LOC102555259	LOC120097551	LOC120098229	LOC120097574	LOC102554142	LOC102548721	LOC102554142	NA	NA	NA
LOC108352411	LOC120095679	LOC102553634	LOC689316	LOC102556358	LOC102550919	LOC120098216	LOC103694011	LOC108353155	LOC108348419	LOC108353155	NA	NA	NA
LOC102551556	LOC102551647	Zbtb11os1	LOC120097935	LOC102554685	LOC103694002	LOC120098269	LOC102554174	LOC100910343	LOC120097551	LOC120097935	NA	NA	NA
LOC120095880	LOC102555338	LOC100909405	LOC108348529	LOC103694077	LOC120097571	LOC102550858	LOC102547829	LOC120097935	LOC102550919	LOC102546543	NA	NA	NA
LOC102554537	LOC102546862	LOC102548829	LOC120097909	LOC100909866	LOC120097573	LOC103694196	LOC102551320	LOC102546543	LOC120097555	LOC108348529	NA	NA	NA
LOC102554603	LOC120095865	LOC120095674	LOC102549787	LOC100909739	LOC102554174	LOC108348790	LOC102547185	LOC108348529	LOC120097560	LOC120097909	NA	NA	NA
LOC108352416	LOC102549089	LOC102553680	LOC108348536	LOC108348562	LOC103694026	LOC120098114	LOC120097819	LOC120097855	LOC103694002	LOC120097855	NA	NA	NA
LOC102554669	LOC103690865	LOC120095679	LOC102550662	LOC120097740	LOC102547829	LOC120098256	LOC102554142	LOC102549787	LOC102554173	LOC120097815	NA	NA	NA
LOC102554879	LOC102549494	LOC120095686	LOC102548345	LOC108348574	LOC102551320	LOC120098209	LOC108353155	LOC108348536	LOC120097571	LOC102549787	NA	NA	NA
LOC102554945	LOC120095829	LOC102551647	LOC103694058	LOC102546763	LOC102547185	LOC120098240	LOC100910343	LOC102550662	LOC120097573	LOC108348536	NA	NA	NA
LOC102555525	LOC108352411	LOC102555338	LOC102556358	LOC102551724	LOC120097948	LOC102552297	LOC689316	LOC102551899	LOC120097574	LOC102550662	NA	NA	NA
LOC102554070	LOC102551556	LOC102546862	LOC102550566	LOC120098203	LOC120097924	LOC102548061	LOC120097935	LOC102548345	LOC102546842	LOC102548345	NA	NA	NA
LOC108352432	LOC120095880	LOC102549089	LOC102554685	LOC100910201	LOC120097819	LOC120098281	LOC102546543	LOC102555259	LOC102554174	LOC102549751	NA	NA	NA
LOC100910802	LOC102554537	LOC103690865	LOC100909866	LOC120098222	LOC102554142	LOC120098218	LOC108348529	LOC102556358	LOC102547829	LOC108348548	NA	NA	NA
LOC120095942	LOC102554603	LOC102549494	LOC100909739	LOC120098229	LOC108353155	LOC120098164	LOC108348536	LOC102549751	LOC102551320	LOC100909866	NA	NA	NA
LOC120095960	LOC102554734	LOC108352409	LOC108348562	LOC120098216	LOC100910343	LOC120098158	LOC690414	LOC108348548	LOC102547185	LOC120097905	NA	NA	NA
LOC120095966	LOC108352416	LOC120095829	LOC120097740	LOC120098269	LOC689316	LOC103694278	LOC102550662	LOC102554685	LOC120097948	LOC108348562	NA	NA	NA
LOC120095843	LOC102554669	LOC108352411	LOC108348574	LOC108348765	LOC120097935	LOC102556295	LOC102548345	LOC103694077	LOC108348510	LOC103694103	NA	NA	NA
LOC120095844	LOC102554879	LOC102551556	LOC120097910	LOC108353164	LOC102546543	LOC120098623	LOC102555259	LOC100909866	LOC102554142	LOC108348574	NA	NA	NA
LOC102552690	LOC102554945	LOC120095880	LOC108353137	LOC102550858	LOC108348529	LOC102553339	LOC120097954	LOC120097905	LOC108353155	LOC102556228	NA	NA	NA
LOC120095967	LOC102555525	LOC102554537	LOC102551724	LOC103694196	LOC120097909	LOC103694285	LOC102556358	LOC100909739	LOC100910343	LOC120097919	NA	NA	NA
LOC102547495	LOC102554070	LOC102554603	LOC120098203	LOC102546966	LOC102549787	LOC102556139	LOC102549751	LOC108348562	LOC120097935	LOC102554145	NA	NA	NA
LOC102546488	LOC108352432	LOC102554734	LOC100910201	LOC108348790	LOC108348536	Crnde	LOC108348548	LOC103694103	LOC102546543	LOC120098231	NA	NA	NA
Lrap	LOC100910802	LOC108352416	LOC120098222	Carmn	LOC102550662	LOC120098616	LOC102554685	LOC108348574	LOC108348529	LOC120098232	NA	NA	NA
LOC108352451	LOC120095942	LOC102554669	LOC120098216	LOC120098163	LOC102548345	LOC108353207	LOC120097779	LOC120097870	LOC120097909	LOC108348747	NA	NA	NA
LOC102551773	LOC120095960	LOC102554879	LOC120098269	LOC120098256	LOC102555259	LOC102548759	LOC103694077	LOC120097919	LOC120097855	LOC102551724	NA	NA	NA
LOC120095994	LOC120095966	LOC102554945	LOC108348765	LOC120098212	LOC102556358	LOC102555451	LOC100909866	LOC102546763	LOC120097815	LOC108348750	NA	NA	NA
LOC102547958	LOC120095843	LOC102555525	LOC108353164	LOC108348805	LOC102549751	LOC120098577	LOC100909739	LOC102554145	LOC102549787	LOC102549443	NA	NA	NA
LOC102547088	LOC120095844	LOC102554070	LOC102550858	LOC120098209	LOC102554685	LOC102552779	LOC108348562	LOC108348747	LOC108348536	LOC120098269	NA	NA	NA
LOC120096011	LOC102552690	LOC108352432	Snhg4	LOC120098240	LOC103694077	LOC100911357	LOC120097740	LOC102551724	LOC102550662	LOC108348765	NA	NA	NA
LOC102552958	LOC120095967	LOC100910802	LOC103694196	LOC102552297	LOC100909866	LOC120098483	LOC108348574	LOC108348750	LOC102551899	LOC102550858	NA	NA	NA
LOC120096017	LOC102547495	LOC120095942	LOC102546966	LOC102548061	LOC100909739	LOC120098498	LOC120097919	LOC120098262	LOC102548345	LOC120098168	NA	NA	NA
LOC102550524	LOC102546488	LOC120095956	LOC108348790	LOC102551612	LOC108348562	LOC120098492	LOC120097902	LOC100910201	LOC102555259	LOC103694196	NA	NA	NA
LOC120096233	Lrap	LOC120095960	LOC120098114	LOC120098281	LOC120097740	LOC108348955	LOC102546763	LOC120098222	LOC102549751	LOC102546966	NA	NA	NA
LOC108352640	LOC108352451	LOC120095966	LOC120098256	LOC120098164	LOC108348574	LOC102550600	LOC102554145	LOC120098229	LOC108348548	LOC108348786	NA	NA	NA
LOC102554198	LOC102551526	LOC120095843	LOC120098212	LOC120098158	LOC102546763	LOC102553505	LOC102556079	LOC102549443	LOC103694077	LOC108348790	NA	NA	NA
LOC108352526	LOC102551773	LOC120095844	LOC120098209	LOC102556295	LOC102554145	LOC102549726	LOC102551724	LOC120098269	LOC100909866	LOC120098163	NA	NA	NA
LOC102547588	LOC120095994	LOC102552690	LOC120098240	LOC102553339	LOC102551724	LOC120098818	LOC100910201	LOC108348765	LOC120097905	LOC120098256	NA	NA	NA
LOC102547698	LOC120095997	LOC120095967	LOC102552297	LOC103694285	LOC120098203	LOC120098856	LOC120098222	LOC102550858	LOC100909739	LOC120098209	NA	NA	NA
LOC108352541	LOC102547958	LOC102546488	LOC102548061	LOC102556139	LOC100910201	LOC120098952	LOC120098229	LOC120098168	LOC108348562	LOC120098240	NA	NA	NA
Ptgs2os	LOC102547088	Lrap	LOC102551612	Crnde	LOC120098222	LOC102548069	LOC120098216	LOC103694196	LOC103694103	LOC102552297	NA	NA	NA
LOC120096282	LOC102552958	LOC108352452	LOC120098281	LOC102556484	LOC120098229	LOC108349052	LOC102549443	LOC120098245	LOC108348574	LOC102548061	NA	NA	NA
Gas5	LOC120096017	LOC108352451	LOC120098164	LOC120098616	LOC120098269	LOC102548205	LOC120098269	LOC102546966	LOC102556228	LOC120098281	NA	NA	NA
LOC102554129	LOC102550524	LOC102551526	LOC102552572	LOC102548759	LOC108348765	LOC102548329	LOC108348765	LOC108348786	LOC120097870	LOC120098120	NA	NA	NA
LOC108352567	LOC120096233	LOC102551773	LOC102552707	LOC102555451	LOC108353164	LOC120098837	LOC102550858	LOC108348790	LOC120097919	LOC120098218	NA	NA	NA
LOC120096312	LOC108352640	LOC120095994	LOC120098158	LOC102550010	LOC102550858	LOC120098858	LOC103694196	LOC108348801	LOC102546763	LOC102551787	NA	NA	NA
LOC102549303	LOC102554198	LOC120095997	LOC103694260	LOC120098577	LOC103694196	LOC120098839	LOC102546966	LOC120098256	LOC102554145	LOC120098179	NA	NA	NA
LOC130014439	LOC108352526	LOC102547958	LOC102553339	LOC102552779	LOC102546966	LOC120099014	LOC108348786	LOC102551356	LOC120098231	LOC120098164	NA	NA	NA
LOC103692286	LOC102547588	LOC102547088	LOC103694285	LOC100911357	LOC108348790	LOC120098914	LOC108348790	LOC120098209	LOC120098232	LOC120098157	NA	NA	NA
LOC120096318	LOC102547698	LOC120096017	LOC102556139	LOC120098614	Carmn	LOC102550965	LOC120098114	LOC120098240	LOC108348747	LOC120098224	NA	NA	NA
LOC102549740	LOC108352541	LOC102550524	Crnde	LOC120098483	LOC120098163	LOC108349059	LOC120098256	LOC102552297	LOC102551724	LOC102548626	NA	NA	NA
LOC102555308	LOC120096260	LOC108352640	LOC102556484	LOC120098498	LOC120098256	LOC120098947	LOC102551356	LOC120098281	LOC108348750	LOC108348835	NA	NA	NA
LOC102555798	Ptgs2os	LOC102554198	LOC120098616	LOC120098492	LOC120098212	LOC102551701	LOC120098209	LOC120098120	LOC100910201	LOC102552707	NA	NA	NA
LOC100911719	Gas5	LOC108352526	LOC102548759	LOC102551361	LOC120098209	LOC120098887	LOC120098240	LOC120098218	LOC120098229	LOC120098191	NA	NA	NA
LOC102555043	LOC102554129	LOC102547588	LOC102555451	Fendrr	LOC120098240	LOC102552513	LOC102552297	LOC120098179	LOC102549443	LOC120098158	NA	NA	NA
LOC120096356	LOC108352567	LOC102547698	LOC102550010	LOC108348955	LOC102552297	LOC102555143	LOC120098281	LOC120098164	LOC120098269	LOC103694278	NA	NA	NA
LOC102546453	LOC120096312	LOC108352541	LOC102552779	LOC102550600	LOC102548061	LOC108349074	LOC120098218	LOC120098157	LOC108348765	LOC102556295	NA	NA	NA
LOC108352599	LOC102549303	LOC120096260	LOC100911357	LOC100909629	LOC102551612	LOC108349075	LOC102551787	LOC120098224	LOC102550858	LOC102553339	NA	NA	NA
LOC120096364	LOC130014439	LOC120096268	LOC120098614	LOC102553505	LOC120098281	LOC108349081	LOC120098164	LOC102552572	LOC120098168	LOC103694285	NA	NA	NA
LOC120096365	LOC103692286	Gas5	LOC120098483	E230034O05Rik	LOC120098218	LOC120098873	LOC120098157	LOC120098158	LOC103694196	LOC102556139	NA	NA	NA
LOC102556249	LOC120096318	LOC102554129	LOC120098498	LOC102549726	LOC120098164	LOC120098823	LOC120098191	LOC102556295	LOC120098245	Crnde	NA	NA	NA
LOC108352691	LOC102549740	LOC108352567	LOC120098492	LOC120098818	LOC102552572	LOC103694446	LOC120098158	LOC103694285	LOC102546966	LOC102548759	NA	NA	NA
LOC108352690	LOC102555308	LOC120096312	LOC102551361	LOC120098856	LOC102552707	LOC102555396	LOC103694278	LOC102556139	LOC108348786	LOC102555451	NA	NA	NA
LOC108352699	LOC100911719	LOC102549303	Fendrr	LOC120098859	LOC120098158	LOC120098943	LOC102556295	Crnde	LOC108348790	LOC108348974	NA	NA	NA
LOC100911553	LOC102555043	LOC130014439	LOC108348955	LOC120098875	LOC103694278	LOC102555236	LOC120098623	LOC108353207	LOC120098163	LOC120098577	NA	NA	NA
LOC120096582	LOC120096356	LOC103692286	LOC100909629	LOC120098952	LOC102556295	Jpx	LOC103694285	LOC102548759	LOC108348801	LOC102552779	NA	NA	NA
LOC120096584	LOC102546453	LOC120096318	LOC102553505	LOC102548069	LOC120098623	NA	LOC102556139	LOC102555451	LOC120098256	LOC100911357	NA	NA	NA
Dancr	LOC108352599	LOC102549740	E230034O05Rik	LOC108349052	LOC102553339	NA	Crnde	LOC102550010	LOC120098209	LOC120098534	NA	NA	NA
LOC120096604	LOC120096364	LOC102555308	LOC102549726	LOC102548329	LOC103694285	NA	LOC120098616	LOC120098577	LOC120098240	LOC102550600	NA	NA	NA
LOC108352745	LOC120096365	LOC100911719	LOC120098818	LOC120098914	LOC102556139	NA	LOC108353207	LOC102552779	LOC102552297	LOC120098526	NA	NA	NA
LOC108352757	LOC102556249	LOC102555043	LOC120098859	LOC120098947	Crnde	NA	LOC102548759	LOC100911357	LOC102548061	LOC108348963	NA	NA	NA
LOC103693081	LOC108352691	LOC120096356	LOC120098875	LOC120098887	LOC120098616	NA	LOC102555451	LOC120098483	LOC120098281	LOC102553505	NA	NA	NA
LOC120096632	LOC108352690	LOC102546453	LOC120098952	LOC102552513	LOC108353207	NA	LOC102550010	LOC120098498	LOC120098120	LOC102549726	NA	NA	NA
LOC103693090	LOC108352699	LOC108352599	LOC102548069	LOC102555143	LOC102548759	NA	LOC120098577	LOC120098534	LOC120098218	LOC120098818	NA	NA	NA
LOC120096644	LOC100911553	LOC120096364	LOC108349052	LOC108349074	LOC102555451	NA	LOC102552779	LOC102550600	LOC102551787	LOC120098952	NA	NA	NA
LOC120096507	LOC120096582	LOC120096365	LOC102548329	LOC108349075	LOC102550010	NA	LOC100911357	LOC108348963	LOC120098179	LOC102548069	NA	NA	NA
Tug1	LOC120096584	LOC102556249	LOC120098914	LOC120098873	LOC120098577	NA	LOC120098483	LOC120098601	LOC120098164	LOC108349052	NA	NA	NA
LOC120096653	Dancr	LOC108352691	LOC120098887	LOC120098823	LOC102552779	NA	LOC120098498	LOC102553505	LOC120098157	LOC102548329	NA	NA	NA
LOC102547700	LOC120096604	LOC108352690	LOC102555143	LOC103694446	LOC100911357	NA	LOC120098492	LOC102549726	LOC120098224	LOC120098858	NA	NA	NA
LOC120096667	LOC108352745	LOC108352699	LOC108349074	LOC102555396	LOC120098483	NA	LOC120098534	LOC120098818	LOC102548626	LOC120098839	NA	NA	NA
LOC102553003	LOC120096615	LOC100911553	LOC108349075	LOC102555236	LOC120098498	NA	LOC102550600	LOC120098949	LOC108348835	LOC120098914	NA	NA	NA
LOC120096688	LOC108352756	LOC120096509	LOC120098873	LOC120099382	LOC120098492	NA	LOC108348963	LOC120098952	LOC102552707	LOC102550965	NA	NA	NA
LOC102553796	LOC108352757	LOC120096582	LOC120098823	LOC120099367	LOC108348955	NA	LOC120098601	LOC102548069	LOC120098158	LOC108349059	NA	NA	NA
LOC103693221	LOC103693081	LOC120096584	LOC103694446	LOC102551133	LOC120098534	NA	LOC120098517	LOC108349052	LOC102556295	LOC120098947	NA	NA	NA
LOC102550402	LOC120096632	LOC120096604	LOC102555396	LOC102551429	LOC102550600	NA	LOC102553505	LOC102548329	LOC102553339	LOC102551701	NA	NA	NA
LOC102551211	LOC103693090	LOC108352745	LOC102555236	LOC108349225	LOC120098517	NA	LOC102549726	LOC120098837	LOC103694285	LOC120098887	NA	NA	NA
LOC103693799	LOC120096644	LOC120096615	LOC120099382	LOC120099187	LOC102553505	NA	LOC120098818	LOC120098858	LOC102556139	LOC102552513	NA	NA	NA
LOC103693236	LOC120096507	LOC108352757	LOC120099367	Xist	LOC102549726	NA	LOC120098949	LOC120098839	Crnde	LOC102555625	NA	NA	NA
LOC102554918	Tug1	LOC120096619	LOC102551133	Jpx	LOC120098818	NA	LOC120098952	LOC120098914	LOC102548759	LOC102555143	NA	NA	NA
LOC102552767	LOC120096653	LOC103693081	LOC108349225	Ftx	LOC120098856	NA	LOC102548069	LOC102550965	LOC102555451	LOC108349074	NA	NA	NA
LOC120096928	LOC102547700	LOC102547760	LOC120099187	LOC100912991	LOC120098875	NA	LOC108349052	LOC108349059	LOC108348974	LOC108349075	NA	NA	NA
LOC120096945	LOC120096667	LOC120096632	Xist	LOC103690870	LOC120098952	NA	LOC102548205	LOC120098947	LOC102550010	LOC108349081	NA	NA	NA
LOC120096949	LOC102553003	LOC103693090	Jpx	LOC102555540	LOC102548069	NA	LOC102548329	LOC102551701	LOC120098577	LOC120098823	NA	NA	NA
LOC120096950	LOC120096688	LOC120096644	Ftx	LOC108349242	LOC108349052	NA	LOC120098837	LOC120098887	LOC102552779	LOC103694446	NA	NA	NA
LOC120096952	LOC102553796	LOC120096507	LOC100912991	LOC103694504	LOC102548205	NA	LOC120098858	LOC102552513	LOC100911357	LOC102555396	NA	NA	NA
LOC102554609	LOC103693221	Tug1	LOC103690870	LOC120099378	LOC102548329	NA	LOC120098839	LOC102555143	LOC120098498	LOC120098943	NA	NA	NA
LOC120096984	LOC102550402	LOC120096648	LOC102555540	LOC102550812	LOC120098837	NA	LOC120098914	LOC108349074	LOC120098534	LOC102555236	NA	NA	NA
LOC102552219	LOC102551211	LOC102547700	LOC108349242	LOC103690083	LOC120098858	NA	LOC102550965	LOC108349075	LOC102550600	LOC102547042	NA	NA	NA
LOC102553694	LOC103693799	LOC120096667	LOC103694504	LOC120099376	LOC120098839	NA	LOC108349059	LOC108349081	LOC120098526	LOC120099367	NA	NA	NA
LOC103693867	LOC103693236	LOC102553003	LOC120099378	LOC102546822	LOC120099014	NA	LOC120098947	LOC120098873	LOC108348963	LOC102551429	NA	NA	NA
LOC102547503	LOC102554918	LOC102553796	LOC102550812	NA	LOC120098914	NA	LOC102551701	LOC120098823	LOC102553505	Jpx	NA	NA	NA
LOC102548944	LOC102552767	LOC120096696	LOC103690083	NA	LOC102550965	NA	LOC120098887	LOC103694446	LOC102549726	LOC103690894	NA	NA	NA
LOC102554677	LOC120096928	LOC103693221	LOC102546822	NA	LOC108349059	NA	LOC102552513	LOC102555396	LOC120098818	LOC102550812	NA	NA	NA
LOC120097018	LOC120096945	LOC102550402	NA	NA	LOC120098947	NA	LOC102555143	LOC120098943	LOC120098952	LOC120099376	NA	NA	NA
LOC120093073	LOC120096949	LOC102551211	NA	NA	LOC102551701	NA	LOC108349074	LOC102555236	LOC102548069	LOC103694560	NA	NA	NA
LOC120097027	LOC120096950	LOC103693799	NA	NA	LOC120098887	NA	LOC108349075	LOC120099382	LOC108349052	NA	NA	NA	NA
LOC120097028	LOC120096952	LOC103693236	NA	NA	LOC102552513	NA	LOC108349081	LOC102547042	LOC102548329	NA	NA	NA	NA
LOC120097031	LOC102554609	LOC102554918	NA	NA	LOC102555143	NA	LOC120098873	LOC120099367	LOC120098858	NA	NA	NA	NA
LOC102546539	LOC120096984	LOC120096918	NA	NA	LOC108349074	NA	LOC120098823	LOC103690816	LOC120098839	NA	NA	NA	NA
LOC102546462	LOC102553694	LOC102552767	NA	NA	LOC108349075	NA	LOC103694446	LOC102551429	LOC120098914	NA	NA	NA	NA
LOC120097116	LOC120097165	LOC120096927	NA	NA	LOC108349081	NA	LOC102555396	Jpx	LOC102550965	NA	NA	NA	NA
LOC108352947	LOC103693867	LOC120096928	NA	NA	LOC120098873	NA	LOC120098943	LOC102555540	LOC108349059	NA	NA	NA	NA
LOC103693748	LOC102547503	LOC120096945	NA	NA	LOC120098823	NA	LOC102555236	LOC108349242	LOC120098947	NA	NA	NA	NA
LOC102553927	LOC102547888	LOC102554609	NA	NA	LOC103694446	NA	LOC120099367	LOC103690894	LOC102551701	NA	NA	NA	NA
LOC102550034	LOC102548944	LOC120096984	NA	NA	LOC102555396	NA	LOC103690816	LOC102550812	LOC120098887	NA	NA	NA	NA
LOC102550655	LOC102554677	LOC108352925	NA	NA	LOC120098943	NA	LOC102551429	LOC120099376	LOC102552513	NA	NA	NA	NA
LOC102556470	LOC120097018	LOC102553694	NA	NA	LOC102555236	NA	Jpx	NA	LOC102555625	NA	NA	NA	NA
LOC120097083	LOC120093073	LOC120097165	NA	NA	LOC102551133	NA	LOC108349242	NA	LOC102555143	NA	NA	NA	NA
LOC120097084	LOC120097027	LOC103693867	NA	NA	Xist	NA	LOC102550812	NA	LOC108349074	NA	NA	NA	NA
LOC120097095	LOC120097028	LOC102547503	NA	NA	Jpx	NA	LOC120099376	NA	LOC108349075	NA	NA	NA	NA
LOC103693859	LOC120097031	LOC102547888	NA	NA	Ftx	NA	NA	NA	LOC108349081	NA	NA	NA	NA
LOC108353065	LOC102547539	LOC102548944	NA	NA	LOC100912991	NA	NA	NA	LOC120098873	NA	NA	NA	NA
LOC120097507	LOC102546462	LOC102554677	NA	NA	LOC102555540	NA	NA	NA	LOC120098823	NA	NA	NA	NA
LOC102547442	LOC120097116	LOC120097018	NA	NA	LOC108349242	NA	NA	NA	LOC103694446	NA	NA	NA	NA
LOC102551260	LOC108352947	LOC120093073	NA	NA	LOC103690894	NA	NA	NA	LOC102555396	NA	NA	NA	NA
LOC103693959	LOC103693748	LOC120097027	NA	NA	LOC102550812	NA	NA	NA	LOC120098943	NA	NA	NA	NA
LOC120097385	LOC102553927	LOC120097028	NA	NA	LOC103690083	NA	NA	NA	LOC102555236	NA	NA	NA	NA
LOC102552468	LOC102550034	LOC120097031	NA	NA	LOC102546822	NA	NA	NA	LOC102547042	NA	NA	NA	NA
LOC120097492	LOC102550655	LOC102547539	NA	NA	NA	NA	NA	NA	LOC120099367	NA	NA	NA	NA
LOC120097505	LOC102556470	LOC120097116	NA	NA	NA	NA	NA	NA	LOC102551429	NA	NA	NA	NA
LOC102548721	LOC120097083	LOC108352947	NA	NA	NA	NA	NA	NA	Jpx	NA	NA	NA	NA
LOC120097442	LOC120097179	LOC103693748	NA	NA	NA	NA	NA	NA	LOC102555540	NA	NA	NA	NA
LOC120097551	LOC120097084	LOC102546653	NA	NA	NA	NA	NA	NA	LOC108349242	NA	NA	NA	NA
LOC102550919	LOC120097095	LOC120097056	NA	NA	NA	NA	NA	NA	LOC103690894	NA	NA	NA	NA
LOC103694002	LOC120097393	LOC102553927	NA	NA	NA	NA	NA	NA	LOC102550812	NA	NA	NA	NA
LOC120097564	LOC103693859	LOC102550034	NA	NA	NA	NA	NA	NA	LOC120099376	NA	NA	NA	NA
LOC102553902	LOC108353065	LOC102550655	NA	NA	NA	NA	NA	NA	LOC103694560	NA	NA	NA	NA
LOC102554055	LOC120097507	LOC102556470	NA	NA	NA	NA	NA	NA	NA	NA	NA	NA	NA
LOC120097573	LOC102547442	LOC120097083	NA	NA	NA	NA	NA	NA	NA	NA	NA	NA	NA
LOC103694011	LOC102551260	LOC120097179	NA	NA	NA	NA	NA	NA	NA	NA	NA	NA	NA
LOC102554174	LOC103693959	LOC120097084	NA	NA	NA	NA	NA	NA	NA	NA	NA	NA	NA
LOC103694026	LOC120097385	LOC120097511	NA	NA	NA	NA	NA	NA	NA	NA	NA	NA	NA
LOC102547829	LOC102552468	LOC120097393	NA	NA	NA	NA	NA	NA	NA	NA	NA	NA	NA
LOC102551320	LOC120097492	LOC103693859	NA	NA	NA	NA	NA	NA	NA	NA	NA	NA	NA
LOC120097948	LOC108348412	LOC108353065	NA	NA	NA	NA	NA	NA	NA	NA	NA	NA	NA
LOC120097924	LOC120097505	LOC120097507	NA	NA	NA	NA	NA	NA	NA	NA	NA	NA	NA
LOC108348510	LOC102548721	LOC102547442	NA	NA	NA	NA	NA	NA	NA	NA	NA	NA	NA
LOC102554142	LOC120097551	LOC102551260	NA	NA	NA	NA	NA	NA	NA	NA	NA	NA	NA
LOC108353155	LOC102550919	LOC103693959	NA	NA	NA	NA	NA	NA	NA	NA	NA	NA	NA
LOC689316	LOC102548586	LOC120097385	NA	NA	NA	NA	NA	NA	NA	NA	NA	NA	NA
LOC102550793	LOC103694002	LOC102552468	NA	NA	NA	NA	NA	NA	NA	NA	NA	NA	NA
LOC120097935	LOC120097564	LOC102553369	NA	NA	NA	NA	NA	NA	NA	NA	NA	NA	NA
LOC120097866	LOC102554055	LOC120097492	NA	NA	NA	NA	NA	NA	NA	NA	NA	NA	NA
LOC102549787	LOC120097571	LOC120097505	NA	NA	NA	NA	NA	NA	NA	NA	NA	NA	NA
LOC108348536	LOC120097573	LOC102548721	NA	NA	NA	NA	NA	NA	NA	NA	NA	NA	NA
LOC108348537	LOC120097574	LOC108348419	NA	NA	NA	NA	NA	NA	NA	NA	NA	NA	NA
LOC102550662	LOC103694011	LOC120097551	NA	NA	NA	NA	NA	NA	NA	NA	NA	NA	NA
LOC102551899	LOC102554174	LOC102550919	NA	NA	NA	NA	NA	NA	NA	NA	NA	NA	NA
LOC102551541	LOC103694026	LOC103694002	NA	NA	NA	NA	NA	NA	NA	NA	NA	NA	NA
LOC102548345	LOC102547829	LOC120097564	NA	NA	NA	NA	NA	NA	NA	NA	NA	NA	NA
LOC102555259	LOC102551320	LOC102553495	NA	NA	NA	NA	NA	NA	NA	NA	NA	NA	NA
LOC108348547	LOC120097948	LOC102554055	NA	NA	NA	NA	NA	NA	NA	NA	NA	NA	NA
LOC120097954	LOC120097924	LOC120097571	NA	NA	NA	NA	NA	NA	NA	NA	NA	NA	NA
LOC102556358	LOC108348510	LOC120097573	NA	NA	NA	NA	NA	NA	NA	NA	NA	NA	NA
LOC102554685	LOC102554142	LOC120097574	NA	NA	NA	NA	NA	NA	NA	NA	NA	NA	NA
LOC108348552	LOC108353155	LOC103694011	NA	NA	NA	NA	NA	NA	NA	NA	NA	NA	NA
LOC108348554	LOC100910343	LOC102554174	NA	NA	NA	NA	NA	NA	NA	NA	NA	NA	NA
LOC120097779	LOC102556322	LOC102547829	NA	NA	NA	NA	NA	NA	NA	NA	NA	NA	NA
LOC100909866	LOC689316	LOC102551320	NA	NA	NA	NA	NA	NA	NA	NA	NA	NA	NA
LOC100909739	LOC102550793	LOC102547185	NA	NA	NA	NA	NA	NA	NA	NA	NA	NA	NA
LOC108348562	LOC120097935	LOC120097948	NA	NA	NA	NA	NA	NA	NA	NA	NA	NA	NA
LOC120097740	LOC120097866	LOC120097924	NA	NA	NA	NA	NA	NA	NA	NA	NA	NA	NA
LOC103694103	LOC108348529	LOC108348510	NA	NA	NA	NA	NA	NA	NA	NA	NA	NA	NA
LOC120097736	LOC102549787	LOC102554142	NA	NA	NA	NA	NA	NA	NA	NA	NA	NA	NA
LOC108348574	LOC108348536	LOC108353155	NA	NA	NA	NA	NA	NA	NA	NA	NA	NA	NA
LOC120097902	LOC108348537	LOC100910343	NA	NA	NA	NA	NA	NA	NA	NA	NA	NA	NA
LOC120097910	LOC102550662	LOC689316	NA	NA	NA	NA	NA	NA	NA	NA	NA	NA	NA
LOC102546763	LOC102551899	LOC120097935	NA	NA	NA	NA	NA	NA	NA	NA	NA	NA	NA
LOC108353137	LOC102551541	LOC120097866	NA	NA	NA	NA	NA	NA	NA	NA	NA	NA	NA
LOC120098231	LOC102548345	LOC102546543	NA	NA	NA	NA	NA	NA	NA	NA	NA	NA	NA
LOC102551724	LOC103694058	LOC108348529	NA	NA	NA	NA	NA	NA	NA	NA	NA	NA	NA
LOC108348750	LOC102555259	LOC120097909	NA	NA	NA	NA	NA	NA	NA	NA	NA	NA	NA
LOC120098203	LOC108348547	LOC102549787	NA	NA	NA	NA	NA	NA	NA	NA	NA	NA	NA
LOC100910201	LOC120097954	LOC108348536	NA	NA	NA	NA	NA	NA	NA	NA	NA	NA	NA
LOC120098222	LOC102556358	LOC108348537	NA	NA	NA	NA	NA	NA	NA	NA	NA	NA	NA
LOC120098228	LOC102554685	LOC102550662	NA	NA	NA	NA	NA	NA	NA	NA	NA	NA	NA
LOC120098216	LOC103694077	LOC102551899	NA	NA	NA	NA	NA	NA	NA	NA	NA	NA	NA
LOC120098269	LOC100909866	LOC102548345	NA	NA	NA	NA	NA	NA	NA	NA	NA	NA	NA
LOC108348765	LOC100909739	LOC103694058	NA	NA	NA	NA	NA	NA	NA	NA	NA	NA	NA
LOC108353164	LOC108348562	LOC102555259	NA	NA	NA	NA	NA	NA	NA	NA	NA	NA	NA
LOC102550858	LOC120097740	LOC120097954	NA	NA	NA	NA	NA	NA	NA	NA	NA	NA	NA
Snhg4	LOC103694103	LOC102556358	NA	NA	NA	NA	NA	NA	NA	NA	NA	NA	NA
LOC103694196	LOC120097736	LOC102549751	NA	NA	NA	NA	NA	NA	NA	NA	NA	NA	NA
LOC102547511	LOC108348574	LOC108348548	NA	NA	NA	NA	NA	NA	NA	NA	NA	NA	NA
LOC108348790	LOC120097902	LOC102550566	NA	NA	NA	NA	NA	NA	NA	NA	NA	NA	NA
LOC120098293	LOC120097910	LOC102554685	NA	NA	NA	NA	NA	NA	NA	NA	NA	NA	NA
Carmn	LOC102546763	LOC103694077	NA	NA	NA	NA	NA	NA	NA	NA	NA	NA	NA
LOC120098256	LOC108353137	LOC100909866	NA	NA	NA	NA	NA	NA	NA	NA	NA	NA	NA
LOC120098212	LOC102554145	LOC100909739	NA	NA	NA	NA	NA	NA	NA	NA	NA	NA	NA
LOC102551356	LOC120098231	LOC108348562	NA	NA	NA	NA	NA	NA	NA	NA	NA	NA	NA
LOC120098209	LOC102551724	LOC120097740	NA	NA	NA	NA	NA	NA	NA	NA	NA	NA	NA
LOC120098240	LOC120098203	LOC103694103	NA	NA	NA	NA	NA	NA	NA	NA	NA	NA	NA
LOC102552297	LOC100910201	LOC108348574	NA	NA	NA	NA	NA	NA	NA	NA	NA	NA	NA
LOC102548061	LOC120098222	LOC102546763	NA	NA	NA	NA	NA	NA	NA	NA	NA	NA	NA
LOC102551612	LOC120098228	LOC108353137	NA	NA	NA	NA	NA	NA	NA	NA	NA	NA	NA
LOC120098281	LOC120098229	LOC102554145	NA	NA	NA	NA	NA	NA	NA	NA	NA	NA	NA
LOC120098179	LOC120098216	LOC108348747	NA	NA	NA	NA	NA	NA	NA	NA	NA	NA	NA
LOC120098164	LOC120098269	LOC102551724	NA	NA	NA	NA	NA	NA	NA	NA	NA	NA	NA
LOC102552572	LOC108348765	LOC120098203	NA	NA	NA	NA	NA	NA	NA	NA	NA	NA	NA
LOC102553339	LOC108353164	LOC100910201	NA	NA	NA	NA	NA	NA	NA	NA	NA	NA	NA
LOC103694285	LOC102550858	LOC120098222	NA	NA	NA	NA	NA	NA	NA	NA	NA	NA	NA
LOC102556139	Snhg4	LOC120098229	NA	NA	NA	NA	NA	NA	NA	NA	NA	NA	NA
LOC120098543	LOC103694196	LOC120098216	NA	NA	NA	NA	NA	NA	NA	NA	NA	NA	NA
Crnde	LOC102547511	LOC120098269	NA	NA	NA	NA	NA	NA	NA	NA	NA	NA	NA
LOC102556484	LOC108348790	LOC108348765	NA	NA	NA	NA	NA	NA	NA	NA	NA	NA	NA
LOC120098616	LOC120098293	LOC108353164	NA	NA	NA	NA	NA	NA	NA	NA	NA	NA	NA
LOC102548759	Carmn	LOC102550858	NA	NA	NA	NA	NA	NA	NA	NA	NA	NA	NA
LOC102555451	LOC120098256	Snhg4	NA	NA	NA	NA	NA	NA	NA	NA	NA	NA	NA
LOC102550010	LOC120098212	LOC103694196	NA	NA	NA	NA	NA	NA	NA	NA	NA	NA	NA
LOC120098594	LOC102551356	LOC102547511	NA	NA	NA	NA	NA	NA	NA	NA	NA	NA	NA
LOC102552779	LOC120098209	LOC102546966	NA	NA	NA	NA	NA	NA	NA	NA	NA	NA	NA
LOC103694321	LOC120098240	LOC108348786	NA	NA	NA	NA	NA	NA	NA	NA	NA	NA	NA
LOC100911357	LOC102552297	LOC108348790	NA	NA	NA	NA	NA	NA	NA	NA	NA	NA	NA
LOC120098614	LOC102548061	LOC120098293	NA	NA	NA	NA	NA	NA	NA	NA	NA	NA	NA
LOC120098483	LOC102551612	Carmn	NA	NA	NA	NA	NA	NA	NA	NA	NA	NA	NA
LOC120098498	LOC120098281	LOC120098256	NA	NA	NA	NA	NA	NA	NA	NA	NA	NA	NA
LOC120098492	LOC120098179	LOC120098212	NA	NA	NA	NA	NA	NA	NA	NA	NA	NA	NA
LOC102551361	LOC120098164	LOC120098209	NA	NA	NA	NA	NA	NA	NA	NA	NA	NA	NA
Fendrr	LOC120098157	LOC120098240	NA	NA	NA	NA	NA	NA	NA	NA	NA	NA	NA
LOC108348955	LOC102552572	LOC102552297	NA	NA	NA	NA	NA	NA	NA	NA	NA	NA	NA
LOC102550600	LOC102553339	LOC102548061	NA	NA	NA	NA	NA	NA	NA	NA	NA	NA	NA
LOC100909629	LOC103694285	LOC102551612	NA	NA	NA	NA	NA	NA	NA	NA	NA	NA	NA
LOC120098517	LOC102556139	LOC120098281	NA	NA	NA	NA	NA	NA	NA	NA	NA	NA	NA
LOC102553505	LOC120098543	LOC120098218	NA	NA	NA	NA	NA	NA	NA	NA	NA	NA	NA
E230034O05Rik	Crnde	LOC120098179	NA	NA	NA	NA	NA	NA	NA	NA	NA	NA	NA
LOC102549726	LOC102556484	LOC120098164	NA	NA	NA	NA	NA	NA	NA	NA	NA	NA	NA
LOC120098818	LOC120098616	LOC102552572	NA	NA	NA	NA	NA	NA	NA	NA	NA	NA	NA
LOC120098859	LOC102548759	LOC120098158	NA	NA	NA	NA	NA	NA	NA	NA	NA	NA	NA
LOC120098875	LOC102555451	LOC102556295	NA	NA	NA	NA	NA	NA	NA	NA	NA	NA	NA
LOC120098952	LOC120098577	LOC102553339	NA	NA	NA	NA	NA	NA	NA	NA	NA	NA	NA
LOC102548069	LOC120098594	LOC103694285	NA	NA	NA	NA	NA	NA	NA	NA	NA	NA	NA
LOC100912209	LOC102552779	LOC102556139	NA	NA	NA	NA	NA	NA	NA	NA	NA	NA	NA
LOC102546553	LOC103694321	LOC120098543	NA	NA	NA	NA	NA	NA	NA	NA	NA	NA	NA
LOC108349052	LOC100911357	Crnde	NA	NA	NA	NA	NA	NA	NA	NA	NA	NA	NA
LOC102548329	LOC120098614	LOC102556484	NA	NA	NA	NA	NA	NA	NA	NA	NA	NA	NA
LOC120098882	LOC120098483	LOC120098616	NA	NA	NA	NA	NA	NA	NA	NA	NA	NA	NA
LOC120098914	LOC120098498	LOC102548759	NA	NA	NA	NA	NA	NA	NA	NA	NA	NA	NA
LOC102550965	LOC120098492	LOC102555451	NA	NA	NA	NA	NA	NA	NA	NA	NA	NA	NA
LOC120098887	LOC102551361	LOC102550010	NA	NA	NA	NA	NA	NA	NA	NA	NA	NA	NA
LOC108349075	LOC120098638	LOC120098577	NA	NA	NA	NA	NA	NA	NA	NA	NA	NA	NA
LOC120098996	Fendrr	LOC120098594	NA	NA	NA	NA	NA	NA	NA	NA	NA	NA	NA
LOC108349081	LOC120098556	LOC102552779	NA	NA	NA	NA	NA	NA	NA	NA	NA	NA	NA
LOC120098873	LOC108348955	LOC103694321	NA	NA	NA	NA	NA	NA	NA	NA	NA	NA	NA
LOC120098823	LOC102550600	LOC100911357	NA	NA	NA	NA	NA	NA	NA	NA	NA	NA	NA
LOC103694446	LOC100909629	LOC120098614	NA	NA	NA	NA	NA	NA	NA	NA	NA	NA	NA
LOC102555396	LOC108348963	LOC120098483	NA	NA	NA	NA	NA	NA	NA	NA	NA	NA	NA
LOC102555236	LOC120098601	LOC120098498	NA	NA	NA	NA	NA	NA	NA	NA	NA	NA	NA
LOC120099382	LOC102553505	LOC120098492	NA	NA	NA	NA	NA	NA	NA	NA	NA	NA	NA
LOC102547042	E230034O05Rik	LOC102551361	NA	NA	NA	NA	NA	NA	NA	NA	NA	NA	NA
LOC120099367	LOC102549726	Fendrr	NA	NA	NA	NA	NA	NA	NA	NA	NA	NA	NA
LOC102551133	LOC120098818	LOC108348955	NA	NA	NA	NA	NA	NA	NA	NA	NA	NA	NA
LOC120099187	LOC120098859	LOC120098534	NA	NA	NA	NA	NA	NA	NA	NA	NA	NA	NA
Xist	LOC120098875	LOC102550600	NA	NA	NA	NA	NA	NA	NA	NA	NA	NA	NA
Jpx	LOC120098952	LOC100909629	NA	NA	NA	NA	NA	NA	NA	NA	NA	NA	NA
Ftx	LOC102548069	LOC108348963	NA	NA	NA	NA	NA	NA	NA	NA	NA	NA	NA
LOC100912991	LOC108349052	LOC102553505	NA	NA	NA	NA	NA	NA	NA	NA	NA	NA	NA
LOC103690870	LOC102548329	E230034O05Rik	NA	NA	NA	NA	NA	NA	NA	NA	NA	NA	NA
LOC102555540	LOC120098837	LOC102549726	NA	NA	NA	NA	NA	NA	NA	NA	NA	NA	NA
LOC108349242	LOC120098858	LOC120098818	NA	NA	NA	NA	NA	NA	NA	NA	NA	NA	NA
LOC103694504	LOC120098839	LOC120098859	NA	NA	NA	NA	NA	NA	NA	NA	NA	NA	NA
LOC120099378	LOC120098914	LOC120098875	NA	NA	NA	NA	NA	NA	NA	NA	NA	NA	NA
LOC102550812	LOC102550965	LOC120098949	NA	NA	NA	NA	NA	NA	NA	NA	NA	NA	NA
LOC103690083	LOC120098887	LOC120098952	NA	NA	NA	NA	NA	NA	NA	NA	NA	NA	NA
LOC120099376	LOC108349074	LOC102548069	NA	NA	NA	NA	NA	NA	NA	NA	NA	NA	NA
LOC102546822	LOC108349075	LOC108349052	NA	NA	NA	NA	NA	NA	NA	NA	NA	NA	NA
NA	LOC120098996	LOC102548329	NA	NA	NA	NA	NA	NA	NA	NA	NA	NA	NA
NA	LOC108349081	LOC120098858	NA	NA	NA	NA	NA	NA	NA	NA	NA	NA	NA
NA	LOC120098873	LOC120098839	NA	NA	NA	NA	NA	NA	NA	NA	NA	NA	NA
NA	LOC120098823	LOC120098914	NA	NA	NA	NA	NA	NA	NA	NA	NA	NA	NA
NA	LOC103694446	LOC102550965	NA	NA	NA	NA	NA	NA	NA	NA	NA	NA	NA
NA	LOC102555396	LOC108349059	NA	NA	NA	NA	NA	NA	NA	NA	NA	NA	NA
NA	LOC102555236	LOC120098947	NA	NA	NA	NA	NA	NA	NA	NA	NA	NA	NA
NA	LOC120099382	LOC102551701	NA	NA	NA	NA	NA	NA	NA	NA	NA	NA	NA
NA	LOC102547042	LOC120098887	NA	NA	NA	NA	NA	NA	NA	NA	NA	NA	NA
NA	LOC120099367	LOC102552513	NA	NA	NA	NA	NA	NA	NA	NA	NA	NA	NA
NA	LOC102551133	LOC102555143	NA	NA	NA	NA	NA	NA	NA	NA	NA	NA	NA
NA	LOC120099187	LOC108349074	NA	NA	NA	NA	NA	NA	NA	NA	NA	NA	NA
NA	Xist	LOC108349075	NA	NA	NA	NA	NA	NA	NA	NA	NA	NA	NA
NA	Jpx	LOC108349081	NA	NA	NA	NA	NA	NA	NA	NA	NA	NA	NA
NA	Ftx	LOC120098873	NA	NA	NA	NA	NA	NA	NA	NA	NA	NA	NA
NA	LOC100912991	LOC120098823	NA	NA	NA	NA	NA	NA	NA	NA	NA	NA	NA
NA	LOC103690870	LOC103694446	NA	NA	NA	NA	NA	NA	NA	NA	NA	NA	NA
NA	LOC102555540	LOC102555396	NA	NA	NA	NA	NA	NA	NA	NA	NA	NA	NA
NA	LOC108349242	LOC120098943	NA	NA	NA	NA	NA	NA	NA	NA	NA	NA	NA
NA	LOC103694504	LOC102555236	NA	NA	NA	NA	NA	NA	NA	NA	NA	NA	NA
NA	LOC120099378	LOC120099382	NA	NA	NA	NA	NA	NA	NA	NA	NA	NA	NA
NA	LOC102550812	LOC102547042	NA	NA	NA	NA	NA	NA	NA	NA	NA	NA	NA
NA	LOC103690083	LOC120099367	NA	NA	NA	NA	NA	NA	NA	NA	NA	NA	NA
NA	LOC120099376	LOC102551133	NA	NA	NA	NA	NA	NA	NA	NA	NA	NA	NA
NA	LOC102550366	LOC102551429	NA	NA	NA	NA	NA	NA	NA	NA	NA	NA	NA
NA	LOC102546822	LOC120099187	NA	NA	NA	NA	NA	NA	NA	NA	NA	NA	NA
NA	NA	Xist	NA	NA	NA	NA	NA	NA	NA	NA	NA	NA	NA
NA	NA	Jpx	NA	NA	NA	NA	NA	NA	NA	NA	NA	NA	NA
NA	NA	Ftx	NA	NA	NA	NA	NA	NA	NA	NA	NA	NA	NA
NA	NA	LOC100912991	NA	NA	NA	NA	NA	NA	NA	NA	NA	NA	NA
NA	NA	LOC103690870	NA	NA	NA	NA	NA	NA	NA	NA	NA	NA	NA
NA	NA	LOC102555540	NA	NA	NA	NA	NA	NA	NA	NA	NA	NA	NA
NA	NA	LOC108349242	NA	NA	NA	NA	NA	NA	NA	NA	NA	NA	NA
NA	NA	LOC103694504	NA	NA	NA	NA	NA	NA	NA	NA	NA	NA	NA
NA	NA	LOC120099378	NA	NA	NA	NA	NA	NA	NA	NA	NA	NA	NA
NA	NA	LOC102550812	NA	NA	NA	NA	NA	NA	NA	NA	NA	NA	NA
NA	NA	LOC103690083	NA	NA	NA	NA	NA	NA	NA	NA	NA	NA	NA
NA	NA	LOC120099376	NA	NA	NA	NA	NA	NA	NA	NA	NA	NA	NA
NA	NA	LOC102546822	NA	NA	NA	NA	NA	NA	NA	NA	NA	NA	NA

## Sheet: RatlncRNA_converted_to_mouse_id
	Chromosome	Start	End	Name_Rat	Score	Strand	Start_b	End_b	Name_Mouse	Score_b	Strand_b	mm_geneSymbol
0	chr1	16232804	16303242	LOC120102804	.	.	16228506	16244062	ENSMUSG00000089982	.	.	Gm7568
2	chr1	14759463	14775831	LOC102555885	.	.	14752937	14776931	ENSMUSG00000054493	.	.	Gm9947
3	chr1	12670563	12677692	LOC102548247	.	.	12667563	12673090	ENSMUSG00000101314	.	.	Gm29663
5	chr1	9923387	9944170	LOC102556004	.	.	9941959	9944118	ENSMUSG00000098234	.	.	Snhg6
6	chr1	4496915	4544520	LOC102552817	.	.	4496551	4499558	ENSMUSG00000104238	.	.	Gm37587
7	chr1	20670286	20684303	LOC120094648	.	.	20669882	20684298	ENSMUSG00000099906	.	.	Gm28653
8	chr1	21265395	21273476	LOC108351903	.	.	21250359	21271593	ENSMUSG00000099343	.	.	Gm28836
9	chr1	23115781	23197874	LOC120094650	.	.	23048295	23235673	ENSMUSG00000101227	.	.	Gm29506
10	chr1	23148934	23176103	LOC120094649	.	.	23048295	23235673	ENSMUSG00000101227	.	.	Gm29506
11	chr1	40684660	40693334	LOC103690525	.	.	40691442	40697636	ENSMUSG00000103679	.	.	Gm37623
12	chr1	41743133	41922148	LOC108351921	.	.	41781808	41939560	ENSMUSG00000100832	.	.	Gm29260
13	chr1	42259752	42315164	LOC120094677	.	.	42261855	42304412	ENSMUSG00000101299	.	.	Gm28175
14	chr1	42345739	42374440	LOC120094678	.	.	42324590	42355937	ENSMUSG00000100180	.	.	Gm28140
15	chr1	42648198	42694827	Pantr1	.	.	42590782	42694842	ENSMUSG00000060424	.	.	Pantr1
16	chr1	42695058	42787802	LOC102547518	.	.	42694925	42744791	ENSMUSG00000097063	.	.	Pantr2
19	chr1	42707067	42714509	LOC102547455	.	.	42694925	42744791	ENSMUSG00000097063	.	.	Pantr2
21	chr1	42725779	42731947	LOC103690528	.	.	42694925	42744791	ENSMUSG00000093436	.	.	Gm20646
22	chr1	51082440	51146371	LOC108351929	.	.	51138281	51141222	ENSMUSG00000101242	.	.	Gm28319
23	chr1	56971646	57041547	LOC102549320	.	.	56971412	57050084	ENSMUSG00000087022	.	.	9130024F11Rik
24	chr1	57211075	57212573	LOC120094848	.	.	57200645	57214993	ENSMUSG00000101429	.	.	BC055402
25	chr1	57333193	57377714	LOC102549484	.	.	57359222	57377544	ENSMUSG00000097519	.	.	4930558J18Rik
26	chr1	59014179	59052489	LOC120094795	.	.	59014224	59059481	ENSMUSG00000099752	.	.	Gm29018
27	chr1	64169436	64189010	LOC103690543	.	.	64185991	64303043	ENSMUSG00000101895	.	.	Gm28981
28	chr1	64194167	64198556	LOC120094693	.	.	64185991	64303043	ENSMUSG00000101895	.	.	Gm28981
29	chr1	64679854	64690689	LOC120094695	.	.	64679871	64690659	ENSMUSG00000087213	.	.	2810408I11Rik
30	chr1	71655017	71670565	LOC120094699	.	.	71652837	71662843	ENSMUSG00000073652	.	.	Apol7d
31	chr1	71655116	71667132	LOC102554186	.	.	71652837	71662843	ENSMUSG00000073652	.	.	Apol7d
32	chr1	71911474	71919362	LOC120094700	.	.	71894068	71917125	ENSMUSG00000101211	.	.	Gm28818
33	chr1	71955274	72032831	LOC102554599	.	.	71958998	72005195	ENSMUSG00000101848	.	.	4933417E11Rik
35	chr1	72023015	72037836	LOC102554970	.	.	71983681	72038731	ENSMUSG00000101764	.	.	4930556G22Rik
36	chr1	72109420	72143320	LOC120094702	.	.	72107155	72122001	ENSMUSG00000102123	.	.	Gm4319
37	chr1	73015989	73025507	LOC102548134	.	.	72984844	73025507	ENSMUSG00000101968	.	.	1700027A15Rik
38	chr1	73390779	73407572	Pincl	.	.	73390775	73407569	ENSMUSG00000099877	.	.	Pinc
40	chr1	73609827	73644344	LOC120094708	.	.	73618088	73864466	ENSMUSG00000100301	.	.	6030407O03Rik
41	chr1	74295437	74304570	LOC120094710	.	.	74295603	74298867	ENSMUSG00000099931	.	.	Gm29358
42	chr1	75252294	75257946	LOC120094712	.	.	75252322	75257427	ENSMUSG00000101840	.	.	Gm28294
43	chr1	75367362	75382806	LOC102550477	.	.	75368212	75375012	ENSMUSG00000085653	.	.	Gm15179
44	chr1	76903410	76915563	LOC108351964	.	.	76890472	77027792	ENSMUSG00000100534	.	.	Gm816
45	chr1	76968303	77082723	LOC108351966	.	.	76890472	77027792	ENSMUSG00000100534	.	.	Gm816
46	chr1	77947980	77975396	LOC103690559	.	.	77942966	77972376	ENSMUSG00000102052	.	.	Gm28387
47	chr1	82381393	82394450	LOC120094720	.	.	82392493	82402746	ENSMUSG00000100786	.	.	Gm28940
48	chr1	83770051	83789931	LOC120094724	.	.	83659550	83911644	ENSMUSG00000100580	.	.	4933436I20Rik
49	chr1	85773509	85782537	LOC120094728	.	.	85775271	85784694	ENSMUSG00000100217	.	.	9930111H07Rik
50	chr1	86239299	86303043	LOC102548542	.	.	86275509	86301375	ENSMUSG00000087538	.	.	Gm16341
51	chr1	86294319	86301318	LOC120094733	.	.	86275509	86301375	ENSMUSG00000087538	.	.	Gm16341
52	chr1	88136609	88144931	LOC108351970	.	.	88055393	88218584	ENSMUSG00000092220	.	.	Gm20528
53	chr1	89320541	89338578	LOC102554475	.	.	89302719	89358144	ENSMUSG00000101288	.	.	Gm28342
54	chr1	89650764	89659369	LOC120094807	.	.	89650529	89683908	ENSMUSG00000102009	.	.	4933400F21Rik
55	chr1	89671278	89719118	LOC120094808	.	.	89650529	89683908	ENSMUSG00000102009	.	.	4933400F21Rik
56	chr1	90250519	90261254	LOC102555030	.	.	90255276	90260120	ENSMUSG00000101951	.	.	Gm28721
57	chr1	91404112	91406017	LOC100912214	.	.	91404879	91406029	ENSMUSG00000100253	.	.	1700020N18Rik
58	chr1	91814632	91827215	LOC120094745	.	.	91822515	91823985	ENSMUSG00000101414	.	.	Gm29101
59	chr1	95991902	96025790	LOC120094753	.	.	95990659	96021758	ENSMUSG00000100062	.	.	1700063A18Rik
60	chr1	96872113	96902540	LOC102553020	.	.	96871126	96907796	ENSMUSG00000097814	.	.	Panct2
61	chr1	96906182	96997572	Slco6b1	.	.	96871126	96907796	ENSMUSG00000097814	.	.	Panct2
62	chr1	105927163	105983100	LOC102550524	.	.	105979350	105990282	ENSMUSG00000099843	.	.	Gm7160
63	chr1	121087457	121120958	LOC120096233	.	.	121087405	121178441	ENSMUSG00000097881	.	.	Celrr
64	chr1	122191805	122214134	LOC108352640	.	.	122205145	122252180	ENSMUSG00000099960	.	.	Gm28590
65	chr1	125435729	125454558	LOC102554198	.	.	125444567	125447398	ENSMUSG00000102063	.	.	Gm28706
66	chr1	127767397	127774213	LOC108352526	.	.	127753616	127774092	ENSMUSG00000102014	.	.	2900009J06Rik
67	chr1	136216116	136224493	LOC120096257	.	.	136216074	136225071	ENSMUSG00000097315	.	.	Gm26568
68	chr1	136653582	136672833	LOC102547588	.	.	136670769	136690804	ENSMUSG00000097113	.	.	Gm19705
69	chr1	136668331	136677911	LOC120096258	.	.	136670769	136690804	ENSMUSG00000097113	.	.	Gm19705
70	chr1	136690099	136725802	LOC102547698	.	.	136670769	136690804	ENSMUSG00000097448	.	.	Platr22
72	chr1	137898273	138009735	LOC108352541	.	.	137898595	138000384	ENSMUSG00000098243	.	.	Gm4258
77	chr1	138539475	138554353	LOC120096259	.	.	138515615	138550009	ENSMUSG00000099510	.	.	Gm28501
78	chr1	138630110	138668131	LOC120096260	.	.	138640095	138682077	ENSMUSG00000100459	.	.	Gm5833
79	chr1	143780081	143783264	LOC120096268	.	.	143777642	143781307	ENSMUSG00000100455	.	.	Gm29170
80	chr1	150093618	150099873	Ptgs2os	.	.	150074873	150099963	ENSMUSG00000097028	.	.	Ptgs2os
81	chr1	154002931	154016889	LOC120096282	.	.	154003396	154006221	ENSMUSG00000101903	.	.	Gm29291
82	chr1	155524346	155527793	LOC102547468	.	.	155520173	155527143	ENSMUSG00000073535	.	.	Gm5532
83	chr1	161035177	161038535	Gas5	.	.	161034422	161038539	ENSMUSG00000053332	.	.	Gas5
84	chr1	161888705	161907361	LOC120096297	.	.	161890458	161903173	ENSMUSG00000103158	.	.	Gm31925
85	chr1	161898931	161915276	LOC102554604	.	.	161890458	161903173	ENSMUSG00000103158	.	.	Gm31925
86	chr1	161992836	162070374	LOC102554129	.	.	161969200	162027106	ENSMUSG00000090260	.	.	2810442N19Rik
88	chr1	164813126	164873480	LOC102546371	.	.	164803969	164899591	ENSMUSG00000103659	.	.	Gm32569
90	chr1	164870876	164888929	LOC108352565	.	.	164803969	164899591	ENSMUSG00000103659	.	.	Gm32569
92	chr1	167286874	167300247	LOC108352567	.	.	167285068	167289856	ENSMUSG00000102909	.	.	Gm2453
93	chr1	168091632	168095834	LOC120096312	.	.	168004139	168122465	ENSMUSG00000093538	.	.	Gm20711
94	chr1	170175080	170176327	LOC102549303	.	.	170175180	170176319	ENSMUSG00000104266	.	.	Gm37748
96	chr1	170215484	170223355	LOC130014439	.	.	170214860	170216422	ENSMUSG00000044306	.	.	4930500M09Rik
97	chr1	171649636	171681656	LOC103692286	.	.	171676684	171681980	ENSMUSG00000103083	.	.	A630035G10Rik
98	chr1	172537866	172550770	LOC120096318	.	.	172538133	172558129	ENSMUSG00000085184	.	.	4933439K11Rik
99	chr1	177427638	177442099	LOC102549740	.	.	177428338	177443270	ENSMUSG00000097892	.	.	Gm26801
100	chr1	182477072	182497644	LOC102555308	.	.	182484179	182492473	ENSMUSG00000102234	.	.	Gm37885
101	chr1	183643988	183759571	LOC102555798	.	.	183748977	183809746	ENSMUSG00000103305	.	.	Gm34068
102	chr1	185446990	185455659	LOC100911719	.	.	185447116	185455568	ENSMUSG00000097615	.	.	Gm2061
103	chr1	187357445	187379051	LOC102553391	.	.	187344970	187377469	ENSMUSG00000104245	.	.	Gm38155
104	chr1	190170292	190174115	LOC120096346	.	.	190170296	190217276	ENSMUSG00000079045	.	.	Prox1os
105	chr1	191220290	191268064	LOC102555043	.	.	191224454	191226140	ENSMUSG00000073478	.	.	D730003I15Rik
107	chr1	191269115	191283733	LOC102555129	.	.	191267178	191288714	ENSMUSG00000103174	.	.	Gm37168
108	chr1	191817216	191821472	LOC120096356	.	.	191820370	191821993	ENSMUSG00000102840	.	.	Gm38037
109	chr1	192138197	192151960	LOC102546453	.	.	192136896	192151026	ENSMUSG00000097316	.	.	Gm10516
110	chr1	192853969	192856962	LOC108352599	.	.	192854923	192856246	ENSMUSG00000089812	.	.	Gm15867
111	chr1	194979303	194999489	LOC120096364	.	.	194976375	195037904	ENSMUSG00000104206	.	.	Gm32250
113	chr1	195017728	195018294	LOC120096365	.	.	194976375	195037904	ENSMUSG00000104077	.	.	Gm37027
115	chr1	195018098	195037908	LOC102550527	.	.	194976375	195037904	ENSMUSG00000104077	.	.	Gm37027
117	chr2	25628946	25629230	LOC120101508	.	.	25607892	25631761	ENSMUSG00000052403	.	.	Fcnaos
118	chr2	26353640	26370512	LOC108350340	.	.	26352645	26371952	ENSMUSG00000086779	.	.	Gm13562
119	chr2	27215951	27217166	LOC102548789	.	.	27189382	27234710	ENSMUSG00000091192	.	.	Sardhos
120	chr2	29087842	29122471	LOC108350345	.	.	29088666	29094501	ENSMUSG00000086519	.	.	Gm13393
121	chr2	30538126	30548140	LOC102550392	.	.	30534729	30539022	ENSMUSG00000085275	.	.	Gm14487
122	chr2	30665814	30670813	LOC120101517	.	.	30629655	30689210	ENSMUSG00000087268	.	.	Gm14486
124	chr2	30670998	30675223	LOC102554501	.	.	30629655	30689210	ENSMUSG00000087268	.	.	Gm14486
126	chr2	32223545	32237424	LOC103691765	.	.	32232782	32236382	ENSMUSG00000086216	.	.	Gm13610
127	chr2	33936348	33942527	LOC120101526	.	.	33935788	33942145	ENSMUSG00000085987	.	.	Gm13403
128	chr2	34072781	34108097	LOC108350352	.	.	34018289	34107735	ENSMUSG00000103413	.	.	Gm38389
130	chr2	35504143	35507580	LOC102549213	.	.	35503531	35506090	ENSMUSG00000085668	.	.	Gm35202
131	chr2	35504559	35505196	LOC120101531	.	.	35503531	35506090	ENSMUSG00000085668	.	.	Gm35202
132	chr2	35549534	35558601	LOC120101533	.	.	35549538	35558702	ENSMUSG00000086555	.	.	Gm13446
133	chr2	36216715	36217310	LOC120101536	.	.	36216777	36222934	ENSMUSG00000087187	.	.	Gm13431
134	chr2	38823265	38849847	LOC102554311	.	.	38823257	38852370	ENSMUSG00000085201	.	.	Nr6a1os
135	chr2	45111139	45113984	Zeb2-as1	.	.	45110707	45114087	ENSMUSG00000052248	.	.	Zeb2os
136	chr2	45398319	45451583	LOC108350369	.	.	45357265	45404035	ENSMUSG00000085591	.	.	Gm13479
137	chr2	45747397	45752210	LOC102548934	.	.	45733457	45753311	ENSMUSG00000086830	.	.	Gm13467
139	chr2	50296666	50306145	LOC102555425	.	.	50296810	50433967	ENSMUSG00000085862	.	.	Gm13483
140	chr2	55427498	55435574	LOC108350374	.	.	55411790	55433435	ENSMUSG00000087040	.	.	Gm14033
141	chr2	58169475	58177000	LOC102555754	.	.	58164001	58177063	ENSMUSG00000086862	.	.	Gm13546
142	chr2	58731967	58739845	LOC102556145	.	.	58705769	58735396	ENSMUSG00000086129	.	.	Gm13558
143	chr2	62442102	62463408	LOC120101554	.	.	62357071	62470913	ENSMUSG00000087422	.	.	Gm13564
145	chr2	62455092	62458059	LOC103691814	.	.	62357071	62470913	ENSMUSG00000087422	.	.	Gm13564
147	chr2	66440258	66605764	LOC108350387	.	.	66440880	66546026	ENSMUSG00000087301	.	.	Gm13629
148	chr2	67327039	67437110	LOC102553976	.	.	67309659	67396491	ENSMUSG00000087043	.	.	Gm13599
149	chr2	70484935	70491488	LOC120101560	.	.	70489940	70563357	ENSMUSG00000087264	.	.	Gad1os
150	chr2	70492012	70509271	LOC120101561	.	.	70489940	70563357	ENSMUSG00000086515	.	.	Erich2os
152	chr2	71514305	71538058	LOC108350393	.	.	71516454	71537891	ENSMUSG00000084946	.	.	Dlx1as
153	chr2	72744063	72752405	LOC120101442	.	.	72745846	72813717	ENSMUSG00000085427	.	.	6430710C18Rik
154	chr2	74710186	74712488	LOC120101573	.	.	74703248	74716130	ENSMUSG00000052371	.	.	Hoxd3os1
155	chr2	74752640	74754258	LOC120101574	.	.	74748422	74762896	ENSMUSG00000085015	.	.	Gm14424
157	chr2	75275511	75282261	LOC120101575	.	.	75138843	75317820	ENSMUSG00000100303	.	.	2600014E21Rik
158	chr2	75284356	75289181	LOC120101576	.	.	75138843	75317820	ENSMUSG00000100303	.	.	2600014E21Rik
159	chr2	75435565	75465431	LOC102554395	.	.	75436057	75444179	ENSMUSG00000087504	.	.	Gm13658
161	chr2	75448812	75484907	LOC120101577	.	.	75458966	75464788	ENSMUSG00000086576	.	.	Gm13660
162	chr2	75727324	75749190	LOC120101578	.	.	75729592	75730172	ENSMUSG00000087527	.	.	Gm13656
163	chr2	76756459	76872331	LOC120101583	.	.	76722776	76786708	ENSMUSG00000086354	.	.	Gm13938
164	chr2	83700523	83723916	LOC102548277	.	.	83700657	83701116	ENSMUSG00000085450	.	.	Gm13686
165	chr2	92042589	92043465	LOC103691847	.	.	92043373	92096042	ENSMUSG00000087197	.	.	Gm13780
166	chr2	92055365	92060209	LOC120101595	.	.	92043373	92096042	ENSMUSG00000087018	.	.	2900072N19Rik
168	chr2	92425542	92444615	LOC102546693	.	.	92408892	92432308	ENSMUSG00000084781	.	.	D930015M05Rik
169	chr2	92490430	92496839	LOC120101599	.	.	92483926	92529809	ENSMUSG00000085261	.	.	Gm13814
170	chr2	92499879	92530904	LOC108350417	.	.	92483926	92529809	ENSMUSG00000085261	.	.	Gm13814
172	chr2	93040066	93044379	LOC120101601	.	.	93027956	93044732	ENSMUSG00000075027	.	.	4631405J19Rik
173	chr2	95397023	95406820	LOC120101604	.	.	95394242	95397651	ENSMUSG00000084906	.	.	Gm13794
174	chr2	102737776	102743883	LOC120101608	.	.	102737907	102746760	ENSMUSG00000087185	.	.	Gm13872
175	chr2	103801529	103875471	LOC102549184	.	.	103804452	103810622	ENSMUSG00000086687	.	.	4930547E08Rik
176	chr2	110023334	110050361	LOC120101621	.	.	110031250	110050479	ENSMUSG00000086186	.	.	Ccdc34os
177	chr2	114013354	114025240	LOC120101628	.	.	114013602	114032292	ENSMUSG00000087694	.	.	A530058N18Rik
178	chr2	114050610	114063650	LOC100910676	.	.	114054335	114064868	ENSMUSG00000092397	.	.	C130080G10Rik
179	chr2	114567594	114728171	LOC102552721	.	.	114654425	114697839	ENSMUSG00000084785	.	.	Gm13972
180	chr2	116064683	116075168	LOC120101631	.	.	116066218	116067444	ENSMUSG00000086328	.	.	2700033N17Rik
182	chr2	116075166	116076231	LOC103691864	.	.	116067225	116085911	ENSMUSG00000086308	.	.	G630016G05Rik
183	chr2	116082513	116096586	LOC102555456	.	.	116067225	116085911	ENSMUSG00000086308	.	.	G630016G05Rik
184	chr2	117822537	117852829	LOC120101634	.	.	117821928	117909136	ENSMUSG00000086221	.	.	4930412B13Rik
185	chr2	117904112	117914547	LOC120101635	.	.	117821928	117909136	ENSMUSG00000086221	.	.	4930412B13Rik
187	chr2	118102707	118109011	LOC120101636	.	.	117857291	118111202	ENSMUSG00000087203	.	.	Gm13986
188	chr2	119594331	119607502	Oip5-as1	.	.	119594297	119607502	ENSMUSG00000085438	.	.	Oip5os1
189	chr2	127691871	127700091	LOC102555822	.	.	127691899	127700488	ENSMUSG00000087162	.	.	Gm14244
190	chr2	128181414	128262592	LOC102555576	.	.	128178319	128502765	ENSMUSG00000085750	.	.	Gm14009
193	chr2	128464027	128549668	LOC102550367	.	.	128178319	128502765	ENSMUSG00000074813	.	.	Morrbid
194	chr2	129176373	129196739	LOC102549592	.	.	129158666	129180667	ENSMUSG00000086652	.	.	Gm14029
196	chr2	129219077	129226496	LOC102549265	.	.	129205958	129230579	ENSMUSG00000056738	.	.	A730036I17Rik
198	chr2	129226681	129230053	LOC102549385	.	.	129205958	129230579	ENSMUSG00000056738	.	.	A730036I17Rik
200	chr2	129921703	129975790	LOC108350462	.	.	129948568	129949207	ENSMUSG00000100255	.	.	Gm28196
201	chr2	130901570	130906350	LOC102547276	.	.	130873059	130906396	ENSMUSG00000085566	.	.	A730017L22Rik
202	chr2	131561605	131571586	LOC120101665	.	.	131561614	131563179	ENSMUSG00000087524	.	.	Gm14285
203	chr2	132490744	132497426	LOC120101670	.	.	132483212	132501148	ENSMUSG00000086250	.	.	Gm14095
205	chr2	132596792	132646704	LOC120101671	.	.	132598195	132653068	ENSMUSG00000074783	.	.	AU019990
206	chr2	132646708	132661468	LOC102552951	.	.	132598195	132653068	ENSMUSG00000074783	.	.	AU019990
207	chr2	132843828	132846488	LOC120101672	.	.	132845999	132847256	ENSMUSG00000086575	.	.	Gm14104
208	chr2	135551710	135561445	LOC120101678	.	.	135325447	135583584	ENSMUSG00000085631	.	.	9630028H03Rik
209	chr2	137293949	137326552	LOC102547655	.	.	137288503	137329126	ENSMUSG00000085504	.	.	Gm14055
210	chr2	138587402	138624865	LOC120101705	.	.	138589392	138649122	ENSMUSG00000085911	.	.	Gm14061
211	chr2	139276975	139295280	LOC102548210	.	.	139256876	139677714	ENSMUSG00000085071	.	.	Gm14066
212	chr2	139419186	139593584	LOC120101715	.	.	139256876	139677714	ENSMUSG00000085071	.	.	Gm14066
213	chr2	141225578	141261491	LOC120101921	.	.	141229670	141235426	ENSMUSG00000074763	.	.	Macrod2os2
215	chr2	144111909	144117358	LOC120101722	.	.	144098815	144207990	ENSMUSG00000074758	.	.	Gm5535
216	chr2	144162169	144165431	LOC102550304	.	.	144098815	144207990	ENSMUSG00000074758	.	.	Gm5535
217	chr2	146541408	146571167	LOC108350487	.	.	146542931	146546108	ENSMUSG00000085796	.	.	4933406D12Rik
218	chr2	146833485	146837196	LOC120101724	.	.	146828327	146839732	ENSMUSG00000087618	.	.	Gm14114
219	chr2	147233115	147250884	LOC108350489	.	.	147184083	147331681	ENSMUSG00000086509	.	.	Nkx2-2os
220	chr2	147936777	148040354	LOC120101725	.	.	147944740	148040203	ENSMUSG00000086141	.	.	9030622O22Rik
221	chr2	149716012	149755050	LOC102551848	.	.	149743927	149798743	ENSMUSG00000087029	.	.	Gm14133
222	chr2	150668176	150688506	LOC102547396	.	.	150667494	150668935	ENSMUSG00000087406	.	.	E130215H24Rik
223	chr2	150710105	150749185	LOC108350499	.	.	150723984	150724621	ENSMUSG00000100630	.	.	Gm28450
224	chr2	151253944	151301903	LOC102548278	.	.	151264603	151278836	ENSMUSG00000087337	.	.	Gm14144
225	chr2	151279012	151317343	LOC120101749	.	.	151301974	151316247	ENSMUSG00000087609	.	.	4930442J19Rik
226	chr2	151540356	151543184	LOC102548575	.	.	151540731	151542348	ENSMUSG00000087433	.	.	Gm14167
227	chr2	151946973	151961261	LOC120101755	.	.	151947273	151950641	ENSMUSG00000087004	.	.	Gm14154
228	chr2	152630913	152669397	LOC102553281	.	.	152652883	152654330	ENSMUSG00000087148	.	.	1700030C14Rik
229	chr2	156384947	156407908	LOC120101764	.	.	156388065	156392979	ENSMUSG00000102869	.	.	2900097C17Rik
230	chr2	156572974	156573641	LOC120101766	.	.	156571792	156577457	ENSMUSG00000055494	.	.	Gm14168
231	chr2	156711197	156717725	LOC103691945	.	.	156714540	156720909	ENSMUSG00000086638	.	.	4930405A21Rik
232	chr2	156816025	156839729	LOC120101767	.	.	156833049	156839892	ENSMUSG00000087179	.	.	Gm14230
233	chr2	158080476	158081725	LOC108350509	.	.	158070367	158091797	ENSMUSG00000100860	.	.	2010009K17Rik
234	chr2	158355779	158361559	LOC100911534	.	.	158353700	158361580	ENSMUSG00000100992	.	.	Gm23925
236	chr2	158597457	158610218	LOC102554065	.	.	158595472	158610723	ENSMUSG00000086496	.	.	Gm14204
237	chr2	160567609	160621023	LOC102550999	.	.	160568379	160619971	ENSMUSG00000078956	.	.	Gm14221
239	chr2	162659261	162670913	LOC120101925	.	.	162661163	162667109	ENSMUSG00000054457	.	.	9430021M05Rik
240	chr2	163472680	163474857	LOC103691964	.	.	163471957	163473005	ENSMUSG00000053353	.	.	2310001K24Rik
241	chr2	163485409	163515562	LOC102548241	.	.	163493807	163541720	ENSMUSG00000046840	.	.	Hnf4aos
242	chr2	163534527	163542685	LOC120101780	.	.	163493807	163541720	ENSMUSG00000046840	.	.	Hnf4aos
243	chr2	164189429	164196567	LOC108350520	.	.	164177584	164196564	ENSMUSG00000085649	.	.	A730032A03Rik
244	chr2	165988662	165992571	LOC100909912	.	.	165980726	165992517	ENSMUSG00000087351	.	.	Gm11464
245	chr2	166444597	166450381	LOC102551879	.	.	166447451	166459232	ENSMUSG00000085129	.	.	5031425F14Rik
246	chr2	167063250	167065860	LOC100911177	.	.	167062934	167065862	ENSMUSG00000074578	.	.	Zfas1
247	chr2	167583809	167593956	LOC120101789	.	.	167553314	167607845	ENSMUSG00000085596	.	.	Gm11476
248	chr2	167586493	167591567	LOC103691969	.	.	167553314	167607845	ENSMUSG00000085596	.	.	Gm11476
249	chr2	167596723	167610796	LOC103691970	.	.	167553314	167607845	ENSMUSG00000085596	.	.	Gm11476
250	chr2	167697772	167709460	LOC103691971	.	.	167691177	167729172	ENSMUSG00000006462	.	.	A530013C23Rik
251	chr2	167769010	167778266	LOC120101791	.	.	167777467	167782569	ENSMUSG00000084797	.	.	Gm14321
252	chr2	168984703	168988873	LOC103691973	.	.	168986566	168987373	ENSMUSG00000086658	.	.	Gm14260
253	chr2	169233579	169253574	LOC108350529	.	.	169234991	169237770	ENSMUSG00000085369	.	.	9430093N23Rik
254	chr2	169405423	169414718	LOC102555272	.	.	169399145	169405450	ENSMUSG00000085350	.	.	4930529I22Rik
255	chr2	170358020	170375605	LOC120101805	.	.	170356361	170380435	ENSMUSG00000086999	.	.	Bcas1os2
256	chr2	171195843	171224375	LOC102552372	.	.	171193269	171271350	ENSMUSG00000084818	.	.	Gm14640
258	chr2	172317694	172325657	LOC102550081	.	.	172324334	172338663	ENSMUSG00000085905	.	.	Gm14273
259	chr2	174285962	174296709	LOC102548488	.	.	174281237	174295436	ENSMUSG00000086537	.	.	Gnasas1
260	chr2	180380661	180385865	LOC102552888	.	.	180370491	180385885	ENSMUSG00000084843	.	.	B230312C02Rik
261	chr2	180385865	180455908	LOC108350538	.	.	180370491	180385885	ENSMUSG00000084843	.	.	B230312C02Rik
262	chr2	180876581	180883987	LOC120101832	.	.	180829490	180889660	ENSMUSG00000086166	.	.	Gm14342
263	chr2	11390658	11393041	LOC120097756	.	.	11338366	11398501	ENSMUSG00000102674	.	.	8030442B05Rik
264	chr2	10341343	10345513	LOC120097910	.	.	10339283	10374041	ENSMUSG00000086748	.	.	Gm13261
265	chr2	9197318	9269835	LOC102546763	.	.	9189515	9197477	ENSMUSG00000085580	.	.	1700061F12Rik
266	chr2	4291019	4300646	LOC120097894	.	.	4287595	4301167	ENSMUSG00000087355	.	.	Gm13187
267	chr2	4171687	4182668	LOC120097896	.	.	4178110	4180661	ENSMUSG00000102136	.	.	Gm37107
268	chr2	4136917	4139601	LOC120097897	.	.	4132063	4141141	ENSMUSG00000084859	.	.	1700080N15Rik
271	chr2	18027555	18045021	LOC108353137	.	.	18032533	18039633	ENSMUSG00000085319	.	.	Gm13330
272	chr2	18800223	18816759	LOC102554145	.	.	18799245	18801818	ENSMUSG00000097638	.	.	Carlr
273	chr2	19347881	19363929	LOC102556079	.	.	19344317	19351050	ENSMUSG00000087674	.	.	4930447M23Rik
274	chr3	7612547	7649448	LOC120100774	.	.	7612705	7690001	ENSMUSG00000097804	.	.	Gm16685
275	chr3	17284933	17670718	LOC108349983	.	.	17328694	17334425	ENSMUSG00000104411	.	.	Gm30340
276	chr3	17787235	17799662	LOC120100778	.	.	17789921	17808970	ENSMUSG00000100252	.	.	Mir124-2hg
277	chr3	20501474	20506629	LOC102549474	.	.	20503098	20506208	ENSMUSG00000102636	.	.	Gm31466
278	chr3	23500146	23502990	LOC102551358	.	.	23461050	23521398	ENSMUSG00000102203	.	.	4930412E21Rik
279	chr3	28159326	28184921	LOC120100792	.	.	28176553	28212209	ENSMUSG00000109716	.	.	Gm42196
280	chr3	34104453	34704693	LOC103691527	.	.	34104270	34682619	ENSMUSG00000092196	.	.	Gm38505
288	chr3	34295923	34337030	LOC108349992	.	.	34104270	34682619	ENSMUSG00000092196	.	.	Gm38505
290	chr3	34495113	34510434	LOC120100802	.	.	34104270	34682619	ENSMUSG00000105265	.	.	Sox2ot
291	chr3	34826580	34879610	LOC120100803	.	.	34826616	34879284	ENSMUSG00000114832	.	.	Gm21388
292	chr3	38597829	38621678	LOC120100576	.	.	38614247	38615558	ENSMUSG00000106168	.	.	Gm43538
293	chr3	41476633	41487056	LOC102553773	.	.	41477577	41482391	ENSMUSG00000105260	.	.	Gm40040
295	chr3	45294268	45313062	LOC120100812	.	.	45280437	45378260	ENSMUSG00000097040	.	.	2610316D01Rik
296	chr3	45359536	45378275	LOC102549579	.	.	45280437	45378260	ENSMUSG00000097040	.	.	2610316D01Rik
297	chr3	52873512	52966880	LOC102547111	.	.	52906756	52927666	ENSMUSG00000104401	.	.	Gm20750
298	chr3	55382737	55390190	LOC120100823	.	.	55377457	55403122	ENSMUSG00000105975	.	.	Gm42609
299	chr3	55393897	55400635	LOC102552324	.	.	55377457	55403122	ENSMUSG00000105975	.	.	Gm42609
300	chr3	57950183	57965629	LOC120100828	.	.	57953655	57958225	ENSMUSG00000105003	.	.	Gm40055
301	chr3	58117085	58179557	LOC120100827	.	.	58117053	58167616	ENSMUSG00000100666	.	.	1700007F19Rik
303	chr3	60780600	60834338	LOC108350022	.	.	60788361	60794730	ENSMUSG00000103587	.	.	Gm38326
304	chr3	65319539	65345819	LOC120100836	.	.	65324776	65349429	ENSMUSG00000090120	.	.	A730090N16Rik
305	chr3	67553092	67568978	LOC102550008	.	.	67551329	67553425	ENSMUSG00000103718	.	.	Gm35299
306	chr3	69141994	69187339	LOC683581	.	.	69131233	69157177	ENSMUSG00000094763	.	.	Gm1647
307	chr3	73066067	73240743	LOC120100844	.	.	73066316	73594830	ENSMUSG00000103428	.	.	Gm20754
308	chr3	73516487	73558460	LOC120100846	.	.	73066316	73594830	ENSMUSG00000103428	.	.	Gm20754
309	chr3	75979291	76031952	LOC102547227	.	.	75956101	76001136	ENSMUSG00000104448	.	.	Gm37256
310	chr3	82876452	82936630	LOC102555909	.	.	82876705	82943638	ENSMUSG00000086273	.	.	Rbm46os
312	chr3	85359680	85471292	LOC120100859	.	.	85397524	85428128	ENSMUSG00000105012	.	.	Gm42813
314	chr3	85394161	85435215	LOC103691600	.	.	85397524	85428128	ENSMUSG00000105012	.	.	Gm42813
316	chr3	85403174	85409676	LOC103691602	.	.	85397524	85428128	ENSMUSG00000105012	.	.	Gm42813
317	chr3	85518340	85544781	LOC108350049	.	.	85544316	85553389	ENSMUSG00000106422	.	.	Gm42812
318	chr3	88196785	88203487	LOC102547113	.	.	88199102	88204595	ENSMUSG00000097428	.	.	AW047730
320	chr3	88206877	88229964	LOC100911992	.	.	88206813	88229959	ENSMUSG00000097156	.	.	Gm3764
321	chr3	88523490	88526982	LOC120100862	.	.	88526066	88527355	ENSMUSG00000103115	.	.	Gm37584
322	chr3	89337556	89345973	LOC120100865	.	.	89337850	89347831	ENSMUSG00000097004	.	.	4731419I09Rik
323	chr3	89764666	89768155	LOC120100866	.	.	89767511	89773240	ENSMUSG00000042579	.	.	4632404H12Rik
324	chr3	89998727	90007243	LOC103691621	.	.	89998760	90021445	ENSMUSG00000105552	.	.	Gm19710
325	chr3	90274302	90293145	LOC102551157	.	.	90292301	90293983	ENSMUSG00000105350	.	.	4930537H20Rik
326	chr3	92134994	92142806	LOC120100868	.	.	92102578	92142736	ENSMUSG00000104791	.	.	4930511M18Rik
327	chr3	94658872	94777997	LOC120100872	.	.	94658961	94660115	ENSMUSG00000085250	.	.	Gm15234
328	chr3	94959715	94976736	LOC108350066	.	.	94959034	94962048	ENSMUSG00000087660	.	.	B230398E01Rik
329	chr3	94995938	95004359	LOC102547008	.	.	94994410	94997350	ENSMUSG00000086288	.	.	Gm15265
331	chr3	95016139	95033539	LOC120100873	.	.	95015625	95020138	ENSMUSG00000085956	.	.	4930481B07Rik
332	chr3	96341538	96374165	LOC120100883	.	.	96345287	96358480	ENSMUSG00000097851	.	.	Platr30
334	chr3	96460471	96461351	LOC120100885	.	.	96458209	96470656	ENSMUSG00000106429	.	.	Gm10685
335	chr3	96553470	96557748	LOC103691645	.	.	96555765	96566801	ENSMUSG00000074398	.	.	Gm15441
336	chr3	98882094	98950388	LOC120100894	.	.	98937649	98941256	ENSMUSG00000085121	.	.	5730437C11Rik
337	chr3	100488543	100519078	LOC102554693	.	.	100489664	100523920	ENSMUSG00000104943	.	.	Gm42868
339	chr3	100530404	100584448	LOC120100896	.	.	100582314	100587527	ENSMUSG00000105824	.	.	Gm43466
340	chr3	100699443	100708817	LOC120100606	.	.	100692706	100700084	ENSMUSG00000106227	.	.	Gm43464
341	chr3	102413136	102464103	LOC102549693	.	.	102262405	102445132	ENSMUSG00000105891	.	.	A230001M10Rik
342	chr3	103771933	103787275	LOC108350077	.	.	103771952	103789402	ENSMUSG00000104874	.	.	Gm43387
344	chr3	104396309	104421972	LOC103691658	.	.	104409161	104417535	ENSMUSG00000104768	.	.	Gm38412
345	chr3	106480451	106484833	LOC100912312	.	.	106481982	106485913	ENSMUSG00000091575	.	.	2010016I18Rik
346	chr3	107028964	107034798	LOC108350087	.	.	106934382	107093894	ENSMUSG00000098108	.	.	Gm27008
347	chr3	107029944	107034689	LOC120100910	.	.	106934382	107093894	ENSMUSG00000098108	.	.	Gm27008
348	chr3	107785466	107848985	LOC120100915	.	.	107820221	107833539	ENSMUSG00000106426	.	.	Gm36211
349	chr3	108281373	108285816	LOC120100918	.	.	108283898	108284843	ENSMUSG00000084863	.	.	Gm12523
350	chr3	116195028	116206850	LOC120100924	.	.	116200408	116202713	ENSMUSG00000104607	.	.	Gm31651
351	chr3	116662669	116679302	LOC102548510	.	.	116663732	116664155	ENSMUSG00000106125	.	.	4930512P04Rik
352	chr3	118429911	118517195	LOC120100931	.	.	118430324	118530022	ENSMUSG00000104178	.	.	Gm9916
354	chr3	118523387	118534910	LOC120100932	.	.	118430324	118530022	ENSMUSG00000097311	.	.	Gm26871
355	chr3	120712844	120838137	LOC102553943	.	.	120604109	120886733	ENSMUSG00000098097	.	.	6530403H02Rik
356	chr3	121696716	121708275	LOC102554786	.	.	121701501	121710246	ENSMUSG00000106036	.	.	Gm43608
357	chr3	122374336	122394189	LOC102555173	.	.	122377097	122391811	ENSMUSG00000104554	.	.	Gm4610
358	chr3	122885869	122924244	LOC102550474	.	.	122864737	122924116	ENSMUSG00000097852	.	.	4933405D12Rik
359	chr3	123507552	123509265	LOC103691688	.	.	123507552	123508404	ENSMUSG00000104960	.	.	Snhg8
360	chr3	127161975	127166937	LOC120101096	.	.	127161304	127168288	ENSMUSG00000097456	.	.	Gm16958
361	chr3	127914503	127923845	LOC120101099	.	.	127916172	127955220	ENSMUSG00000104763	.	.	9830132P13Rik
362	chr3	128766641	128810010	LOC120100617	.	.	128610987	128887161	ENSMUSG00000106245	.	.	Gm43824
363	chr3	129752665	129757463	LOC120100941	.	.	129753758	129763884	ENSMUSG00000105960	.	.	6330410L21Rik
364	chr3	130878155	130880198	LOC120100619	.	.	130838455	130937337	ENSMUSG00000106095	.	.	2010110G14Rik
365	chr3	133307274	133310068	LOC102546359	.	.	133307518	133310008	ENSMUSG00000105957	.	.	Gm43254
366	chr3	133542893	133553844	LOC120100945	.	.	133545097	133585053	ENSMUSG00000105085	.	.	Gm42567
367	chr3	134197900	134240891	LOC120100946	.	.	133830668	134240641	ENSMUSG00000106139	.	.	Gm30648
369	chr3	135427404	135438365	LOC100912622	.	.	135436209	135438665	ENSMUSG00000097032	.	.	4930539J05Rik
370	chr3	138692659	138722660	LOC102547266	.	.	138711535	138726984	ENSMUSG00000105838	.	.	4930425O10Rik
371	chr3	142895948	142918368	LOC102546591	.	.	142881588	142898245	ENSMUSG00000106550	.	.	Gm43646
372	chr3	143402458	143422236	LOC120100959	.	.	143409401	143411532	ENSMUSG00000106210	.	.	1700001N15Rik
373	chr3	143407508	143429536	LOC120100958	.	.	143409401	143411532	ENSMUSG00000106210	.	.	1700001N15Rik
374	chr3	145650006	145729233	LOC102553018	.	.	145650312	145677580	ENSMUSG00000097183	.	.	Gm17501
375	chr3	146651433	146653910	LOC120100965	.	.	146641932	146651715	ENSMUSG00000085810	.	.	Gm16325
376	chr3	149332168	149340868	LOC120101102	.	.	149284418	149445301	ENSMUSG00000105797	.	.	Gm5149
378	chr3	149342810	149357606	LOC120101101	.	.	149284418	149445301	ENSMUSG00000105797	.	.	Gm5149
380	chr3	149646353	149767297	LOC102547949	.	.	149562882	149660396	ENSMUSG00000104785	.	.	Gm31121
381	chr3	151988446	151992333	LOC102548701	.	.	151988454	151992332	ENSMUSG00000104659	.	.	Gm43619
382	chr3	152668270	152669532	LOC120100976	.	.	152666913	152681432	ENSMUSG00000097745	.	.	AI115009
383	chr3	154330772	154334684	LOC120100978	.	.	154330821	154334254	ENSMUSG00000093738	.	.	AI606473
384	chr3	154694207	154711333	LOC102555516	.	.	154708658	154711343	ENSMUSG00000092522	.	.	Gm20389
385	chr3	159143705	159194288	LOC102550475	.	.	159076364	159308081	ENSMUSG00000106053	.	.	Gm20752
386	chr3	49365893	49367374	LOC120101883	.	.	49325680	49367359	ENSMUSG00000102679	.	.	Gm20557
387	chr4	4140023	4141909	LOC100912510	.	.	4138321	4188703	ENSMUSG00000085996	.	.	A830012C17Rik
388	chr4	9770664	9776954	LOC103692300	.	.	9770585	9823411	ENSMUSG00000085558	.	.	4930412C18Rik
389	chr4	16163716	16220824	LOC120102838	.	.	16164110	16266225	ENSMUSG00000085112	.	.	A530072M11Rik
390	chr4	22489980	22493820	LOC102553820	.	.	22490548	22493126	ENSMUSG00000107859	.	.	Gm30731
391	chr4	30488846	30524092	LOC120102847	.	.	30432112	30523783	ENSMUSG00000087180	.	.	Gm11924
392	chr4	33023723	33031296	LOC108350947	.	.	33027142	33031323	ENSMUSG00000085037	.	.	4933421O10Rik
393	chr4	33293171	33310143	LOC108350948	.	.	33303569	33310137	ENSMUSG00000086127	.	.	Gm11934
394	chr4	35225903	35276850	LOC102557269	.	.	35225897	35262222	ENSMUSG00000084828	.	.	Gm12367
395	chr4	37298439	37299252	LOC120102854	.	.	37249403	37332515	ENSMUSG00000086026	.	.	Gm12374
396	chr4	41517493	41523169	LOC102553821	.	.	41517437	41518929	ENSMUSG00000036162	.	.	Fam219aos
398	chr4	41642974	41650883	LOC103692336	.	.	41642185	41643077	ENSMUSG00000087054	.	.	Gm12405
399	chr4	41773749	42743044	LOC120102857	.	.	41893278	41942092	ENSMUSG00000085730	.	.	Gm13307
405	chr4	44663165	44665731	LOC120102862	.	.	44664415	44685347	ENSMUSG00000086211	.	.	Gm12462
406	chr4	44960545	44973787	LOC120102863	.	.	44967769	44971096	ENSMUSG00000086000	.	.	Gm12493
408	chr4	47195845	47208723	LOC102551073	.	.	47197487	47208459	ENSMUSG00000087500	.	.	Gm12426
409	chr4	53209174	53215884	LOC103692353	.	.	53205066	53217857	ENSMUSG00000087192	.	.	4930412L05Rik
410	chr4	53399523	53409245	LOC102551410	.	.	53401948	53404030	ENSMUSG00000086267	.	.	Gm12496
411	chr4	53400749	53409660	LOC120102879	.	.	53401948	53404030	ENSMUSG00000086267	.	.	Gm12496
412	chr4	57360934	57364265	LOC100910620	.	.	57360868	57364292	ENSMUSG00000087044	.	.	1700042G15Rik
413	chr4	62709260	62709868	LOC120102895	.	.	62705981	62725737	ENSMUSG00000085223	.	.	Gm11210
414	chr4	64086550	64148405	LOC103692377	.	.	63979854	64149924	ENSMUSG00000073821	.	.	8030451A03Rik
415	chr4	81930400	81932499	LOC120103156	.	.	81930478	81932374	ENSMUSG00000087608	.	.	Gm12914
416	chr4	82507956	82547293	LOC100910558	.	.	82508016	82547292	ENSMUSG00000087413	.	.	Gm11266
417	chr4	87294542	87329501	LOC120102905	.	.	87298362	87301270	ENSMUSG00000086512	.	.	Gm12600
418	chr4	88909851	88938473	LOC130062807	.	.	88909855	88938521	ENSMUSG00000117123	.	.	Gm49890
419	chr4	89050287	89073715	LOC108350998	.	.	89050308	89084614	ENSMUSG00000085183	.	.	Wincr1
420	chr4	89311036	89439807	LOC102552523	.	.	89381957	89399880	ENSMUSG00000085147	.	.	Gm12609
422	chr4	93496859	93571972	LOC102546952	.	.	93453258	93671070	ENSMUSG00000084833	.	.	Gm12649
423	chr4	94048848	94117213	LOC120102919	.	.	94089576	94425588	ENSMUSG00000085931	.	.	Gm12648
424	chr4	94474259	94481555	LOC120102920	.	.	94460931	94477180	ENSMUSG00000087128	.	.	Gm12655
425	chr4	95006332	95021025	LOC108351004	.	.	94979203	95028544	ENSMUSG00000086251	.	.	Gm12694
426	chr4	95021097	95029400	LOC108351136	.	.	94979203	95028544	ENSMUSG00000086251	.	.	Gm12694
427	chr4	95035876	95037953	LOC120102921	.	.	95029963	95048370	ENSMUSG00000052767	.	.	Gm12703
428	chr4	95052389	95102848	LOC100911221	.	.	95051534	95167318	ENSMUSG00000085377	.	.	4930551L18Rik
430	chr4	95160659	95165470	LOC120102922	.	.	95051534	95167318	ENSMUSG00000087366	.	.	Junos
431	chr4	95931074	95962265	LOC120102927	.	.	95959715	95967655	ENSMUSG00000044125	.	.	9530080O11Rik
432	chr4	95963248	95967262	LOC120102925	.	.	95959715	95967655	ENSMUSG00000044125	.	.	9530080O11Rik
433	chr4	97754007	97778920	LOC120103114	.	.	97754168	97757389	ENSMUSG00000085710	.	.	Gm12676
434	chr4	99653606	99655211	LOC102556374	.	.	99653607	99654983	ENSMUSG00000086096	.	.	Gm12688
435	chr4	101291866	101294170	LOC120102933	.	.	101292414	101321745	ENSMUSG00000085721	.	.	Gm12796
436	chr4	101342736	101356956	LOC120102934	.	.	101346531	101356735	ENSMUSG00000086782	.	.	E130102H24Rik
438	chr4	101355402	101358379	LOC120102935	.	.	101346531	101356735	ENSMUSG00000086782	.	.	E130102H24Rik
440	chr4	106838184	106841916	LOC120102945	.	.	106841761	106847920	ENSMUSG00000086940	.	.	Gm12746
441	chr4	107707011	107708807	LOC102551560	.	.	107689701	107758985	ENSMUSG00000085549	.	.	1700047F07Rik
442	chr4	114909250	114921740	LOC108351105	.	.	114909257	114921967	ENSMUSG00000085399	.	.	Foxd2os
443	chr4	117885279	117888350	LOC120102958	.	.	117883621	117885995	ENSMUSG00000085278	.	.	Gm12841
444	chr4	118632488	118636388	LOC108351020	.	.	118632847	118636062	ENSMUSG00000085292	.	.	Gm12853
445	chr4	123858487	123877330	LOC102547626	.	.	123833622	123859513	ENSMUSG00000073761	.	.	4933427I04Rik
447	chr4	123894911	123917289	LOC120093124	.	.	123905062	123918023	ENSMUSG00000085875	.	.	Gm12905
448	chr4	124331215	124332867	LOC108351142	.	.	124326308	124332508	ENSMUSG00000086978	.	.	4933435F18Rik
449	chr4	124449624	124451532	LOC120103175	.	.	124414416	124485959	ENSMUSG00000084757	.	.	1700057H15Rik
450	chr4	124522922	124657465	LOC102548116	.	.	124528924	124657169	ENSMUSG00000098760	.	.	Gm2164
452	chr4	124741167	124741889	LOC120102976	.	.	124735730	124751354	ENSMUSG00000086589	.	.	Gm12915
453	chr4	126143572	126148346	LOC108351032	.	.	126145979	126147735	ENSMUSG00000086961	.	.	Gm12946
454	chr4	127554744	127562550	LOC108351036	.	.	127545101	127570502	ENSMUSG00000087470	.	.	A630031M04Rik
455	chr4	129049643	129058115	LOC102551249	.	.	129050097	129057983	ENSMUSG00000085085	.	.	1700086P04Rik
456	chr4	132308664	132311026	LOC120102992	.	.	132308623	132311024	ENSMUSG00000086290	.	.	Snhg12
457	chr4	134434579	134449257	LOC102546373	.	.	134448766	134450171	ENSMUSG00000087343	.	.	1700021N21Rik
458	chr4	135626808	135630209	LOC500567	.	.	135626655	135630198	ENSMUSG00000086788	.	.	1700029M20Rik
459	chr4	138135644	138139547	LOC120103013	.	.	138137595	138138518	ENSMUSG00000084804	.	.	1700095J12Rik
460	chr4	140458102	140483743	LOC120103019	.	.	140437963	140461291	ENSMUSG00000085047	.	.	Gm13026
461	chr4	140872980	140879139	LOC102546642	.	.	140872693	140878055	ENSMUSG00000087045	.	.	4930515B02Rik
462	chr4	141407306	141417435	LOC120103025	.	.	141398829	141411191	ENSMUSG00000086061	.	.	Gm13075
463	chr4	142341734	142351183	LOC120103133	.	.	142307765	142346475	ENSMUSG00000085816	.	.	Gm13052
464	chr4	148357902	148378131	LOC102551951	.	.	148356379	148359460	ENSMUSG00000086326	.	.	Gm13200
465	chr4	148947156	148948907	LOC120103036	.	.	148947492	148948914	ENSMUSG00000086606	.	.	Gm13205
466	chr4	149776220	149784263	LOC102548220	.	.	149776252	149783332	ENSMUSG00000085368	.	.	Gm16188
468	chr4	149901026	149913183	LOC120103041	.	.	149904006	149908149	ENSMUSG00000086767	.	.	Gm13070
469	chr4	150029485	150071801	LOC103692514	.	.	150049013	150056976	ENSMUSG00000086665	.	.	Gm13067
470	chr4	150830235	150839567	LOC102556220	.	.	150825733	150839575	ENSMUSG00000085097	.	.	Gm13049
472	chr4	152343956	152359772	LOC120103139	.	.	152352198	152353641	ENSMUSG00000085179	.	.	Gm13645
473	chr4	154549664	154552444	LOC120103049	.	.	154550282	154557645	ENSMUSG00000086565	.	.	Gm13133
474	chr4	155761192	155762194	Atad3aos	.	.	155761178	155769264	ENSMUSG00000054514	.	.	Atad3aos
475	chr4	156052715	156059800	LOC106182250	.	.	156052715	156059802	ENSMUSG00000086549	.	.	Gm13648
476	chr5	28877576	28970421	LOC102550082	.	.	28458274	28933995	ENSMUSG00000097726	.	.	9530036O11Rik
477	chr5	28789909	28832707	LOC102549835	.	.	28458274	28933995	ENSMUSG00000097726	.	.	9530036O11Rik
478	chr5	28557355	28561639	LOC120102203	.	.	28458274	28933995	ENSMUSG00000097726	.	.	9530036O11Rik
479	chr5	28463379	28475523	LOC102546975	.	.	28458274	28933995	ENSMUSG00000097726	.	.	9530036O11Rik
480	chr5	28055827	28071469	LOC120102204	.	.	28019465	28071105	ENSMUSG00000097673	.	.	Gm26608
481	chr5	28020306	28049235	LOC102546740	.	.	28019465	28071105	ENSMUSG00000097673	.	.	Gm26608
482	chr5	25654830	25669287	LOC120102207	.	.	25659806	25661282	ENSMUSG00000059244	.	.	Gm10062
484	chr5	24985563	24989627	LOC102554253	.	.	24985842	24998168	ENSMUSG00000059631	.	.	1500035N22Rik
485	chr5	23850613	23853947	LOC100909675	.	.	23850597	23855038	ENSMUSG00000097180	.	.	2700038G22Rik
486	chr5	23388601	23393418	LOC120102473	.	.	23382308	23434269	ENSMUSG00000073147	.	.	5031425E22Rik
487	chr5	20951690	20952981	Aptr	.	.	20950989	20956398	ENSMUSG00000101013	.	.	A630072M18Rik
488	chr5	9264204	9265940	LOC102555663	.	.	9264222	9266022	ENSMUSG00000089926	.	.	Gm15734
489	chr5	3238545	3341617	LOC120102229	.	.	3270319	3284584	ENSMUSG00000106658	.	.	Gm36548
490	chr5	31559971	31563771	LOC102548914	.	.	31560812	31569072	ENSMUSG00000107352	.	.	Gm43660
491	chr5	150821235	150834256	LOC120095865	.	.	150822859	150866601	ENSMUSG00000106692	.	.	Gm36447
492	chr5	150841418	150843020	LOC102548832	.	.	150822859	150866601	ENSMUSG00000106692	.	.	Gm36447
493	chr5	150857959	150880439	LOC102548900	.	.	150822859	150866601	ENSMUSG00000107047	.	.	Gm43298
495	chr5	151344978	151373111	LOC102549089	.	.	151367720	151428210	ENSMUSG00000054622	.	.	D730045B01Rik
497	chr5	150001693	150023132	LOC102549494	.	.	150022479	150022743	ENSMUSG00000107360	.	.	Gm42558
498	chr5	149906436	149946621	LOC108352409	.	.	149903197	149911114	ENSMUSG00000107112	.	.	Gm36241
499	chr5	149848225	149863354	LOC120095829	.	.	149847747	149864280	ENSMUSG00000107214	.	.	4930500F04Rik
500	chr5	149846679	149848034	LOC120095828	.	.	149847747	149864280	ENSMUSG00000107214	.	.	4930500F04Rik
501	chr5	149636495	149643457	LOC108352411	.	.	149641610	149647790	ENSMUSG00000106674	.	.	Gm20005
502	chr5	149512648	149514227	LOC102551137	.	.	149489056	149538030	ENSMUSG00000107132	.	.	Gm15997
503	chr5	149391860	149395074	LOC102551556	.	.	149367636	149393596	ENSMUSG00000107271	.	.	BC028471
504	chr5	149240117	149244898	LOC102551736	.	.	149234816	149247682	ENSMUSG00000100465	.	.	Gm29264
505	chr5	149236546	149241249	LOC120095879	.	.	149231332	149237984	ENSMUSG00000100465	.	.	Gm29264
507	chr5	149152032	149160317	LOC120095880	.	.	149119565	149184063	ENSMUSG00000107388	.	.	Gm42788
509	chr5	149144218	149160201	LOC108352413	.	.	149119565	149184063	ENSMUSG00000107388	.	.	Gm42788
511	chr5	148997862	149007300	LOC102554537	.	.	148995651	149015813	ENSMUSG00000085971	.	.	Gm15411
513	chr5	148956695	148995781	LOC102554603	.	.	148948897	148996566	ENSMUSG00000087272	.	.	Gm15409
518	chr5	148948408	148950774	LOC102554734	.	.	148946592	148948866	ENSMUSG00000085237	.	.	Gm15406
521	chr5	148762898	148801707	LOC108352416	.	.	148777963	148783080	ENSMUSG00000085740	.	.	4930505K14Rik
522	chr5	144248688	144255930	LOC102554669	.	.	144241690	144256186	ENSMUSG00000087484	.	.	2900089D17Rik
523	chr5	143758103	143765451	LOC102554879	.	.	143758354	143768575	ENSMUSG00000097287	.	.	D130017N08Rik
524	chr5	143402468	143403763	LOC102554945	.	.	143390730	143403748	ENSMUSG00000093720	.	.	Gm20635
525	chr5	143164783	143165818	LOC102555525	.	.	143164779	143165751	ENSMUSG00000104529	.	.	Rbakdn
526	chr5	137601007	137621411	LOC108352432	.	.	137612852	137615247	ENSMUSG00000106617	.	.	Gm36266
527	chr5	137282311	137284409	LOC120095907	.	.	137274093	137288662	ENSMUSG00000105736	.	.	Gm42456
528	chr5	137166891	137167491	LOC120095909	.	.	137166450	137172662	ENSMUSG00000106466	.	.	Gm40348
529	chr5	136919379	136934038	LOC100910802	.	.	136919146	136937112	ENSMUSG00000097908	.	.	4933404O12Rik
530	chr5	134745960	134753530	LOC102553484	.	.	134747042	134822967	ENSMUSG00000107318	.	.	Gm30003
531	chr5	129357976	129366506	LOC102555340	.	.	129363562	129364721	ENSMUSG00000104681	.	.	Gm43001
532	chr5	128439502	128457666	LOC120095942	.	.	128444416	128447731	ENSMUSG00000106275	.	.	Gm42495
534	chr5	127064342	127066668	LOC108352444	.	.	127027377	127088529	ENSMUSG00000105490	.	.	4933438B17Rik
535	chr5	127025856	127031655	LOC103691337	.	.	127027377	127088529	ENSMUSG00000105490	.	.	4933438B17Rik
536	chr5	126500001	126504883	LOC120095956	.	.	126503850	126504975	ENSMUSG00000104825	.	.	Gm40330
537	chr5	125926455	125952632	LOC120095960	.	.	125928770	125952630	ENSMUSG00000105274	.	.	1700048F04Rik
538	chr5	125268611	125272159	LOC120095963	.	.	125238314	125272815	ENSMUSG00000105039	.	.	Gm32585
539	chr5	124647404	124725072	LOC120095966	.	.	124721997	124725079	ENSMUSG00000106082	.	.	4930404A12Rik
540	chr5	124111517	124116003	LOC120095843	.	.	124111109	124112264	ENSMUSG00000085433	.	.	Gm16001
541	chr5	124062917	124070587	LOC120095844	.	.	124032361	124076299	ENSMUSG00000106261	.	.	Gm34086
542	chr5	124032303	124058583	LOC102552690	.	.	124032361	124076299	ENSMUSG00000104818	.	.	Gm43661
544	chr5	123317677	123344407	LOC120095967	.	.	123332726	123344437	ENSMUSG00000087336	.	.	Gm15860
545	chr5	123182584	123191732	LOC102547495	.	.	123188701	123191588	ENSMUSG00000104606	.	.	Gm43409
546	chr5	123006043	123014977	LOC102546488	.	.	123007299	123015080	ENSMUSG00000106555	.	.	Gm2479
547	chr5	122989413	123002162	Lrap	.	.	122989354	122998345	ENSMUSG00000056735	.	.	A930024E05Rik
548	chr5	120426226	120435467	LOC108352452	.	.	120419659	120431767	ENSMUSG00000098649	.	.	Gm27199
549	chr5	120419654	120421992	LOC120095980	.	.	120419659	120431767	ENSMUSG00000098649	.	.	Gm27199
550	chr5	119953273	119984963	LOC108352451	.	.	119959243	119963380	ENSMUSG00000107063	.	.	Gm38554
551	chr5	119830932	119832018	LOC102549962	.	.	119826122	119832022	ENSMUSG00000106795	.	.	Gm43050
552	chr5	119643959	119647481	LOC102551526	.	.	119570130	119671365	ENSMUSG00000087516	.	.	Tbx3os1
554	chr5	119635412	119637555	LOC120095983	.	.	119570130	119671365	ENSMUSG00000087516	.	.	Tbx3os1
555	chr5	119570128	119597204	LOC108352453	.	.	119570130	119671365	ENSMUSG00000087516	.	.	Tbx3os1
556	chr5	119515452	119522815	LOC102551773	.	.	119518795	119527954	ENSMUSG00000106938	.	.	Gm31314
557	chr5	118876037	118878088	LOC120095988	.	.	118875811	118877465	ENSMUSG00000106708	.	.	Gm43782
558	chr5	117929084	117937334	LOC120095991	.	.	117935725	117939518	ENSMUSG00000098072	.	.	Gm26995
559	chr5	116824598	116827751	LOC120095994	.	.	116642736	116830554	ENSMUSG00000106909	.	.	Gm43122
560	chr5	116803077	116808970	LOC120095995	.	.	116642736	116830554	ENSMUSG00000106909	.	.	Gm43122
561	chr5	116443965	116453030	LOC120095997	.	.	116438720	116465487	ENSMUSG00000086219	.	.	Srrm4os
562	chr5	115396597	115398785	LOC102547958	.	.	115359078	115422863	ENSMUSG00000087292	.	.	Gm13832
563	chr5	114706864	114715632	LOC102547088	.	.	114715554	114716120	ENSMUSG00000107340	.	.	Gm42789
564	chr5	113644956	113647823	LOC120096011	.	.	113644963	113645682	ENSMUSG00000085713	.	.	Gm15736
565	chr5	112790850	112798824	LOC120096013	.	.	112793292	112801701	ENSMUSG00000098230	.	.	1700095B10Rik
566	chr5	112213229	112228795	Miat	.	.	112213228	112229395	ENSMUSG00000097767	.	.	Miat
568	chr5	111533181	111587322	LOC102552958	.	.	111581422	111604932	ENSMUSG00000052848	.	.	C130026L21Rik
569	chr5	110770758	110781430	LOC120096017	.	.	110770949	110779260	ENSMUSG00000086401	.	.	Gm15559
570	chr5	108367959	108378962	LOC102556249	.	.	108367769	108378239	ENSMUSG00000072769	.	.	Gm10419
571	chr5	107418660	107432283	LOC108352691	.	.	107404823	107431910	ENSMUSG00000090558	.	.	Gm17202
572	chr5	107394344	107403384	LOC108352690	.	.	107392731	107403480	ENSMUSG00000106396	.	.	Gm42902
573	chr5	103285391	103326997	LOC108352699	.	.	103230375	103299029	ENSMUSG00000104956	.	.	4930429D17Rik
574	chr5	101695416	101704461	LOC108352706	.	.	101698133	101704063	ENSMUSG00000105097	.	.	Gm42133
576	chr5	100420062	100430305	LOC100911553	.	.	100420842	100429535	ENSMUSG00000097772	.	.	5430416N02Rik
577	chr5	97506863	97510493	LOC120096509	.	.	97392417	97642179	ENSMUSG00000097516	.	.	4930467D21Rik
578	chr5	97392427	97431694	LOC102554702	.	.	97392417	97642179	ENSMUSG00000097516	.	.	4930467D21Rik
579	chr5	96923699	96934866	LOC120096572	.	.	96921272	96934867	ENSMUSG00000106357	.	.	Gm8013
580	chr5	90554591	90593001	LOC120096582	.	.	90553199	90589077	ENSMUSG00000106863	.	.	Gm42109
581	chr5	87910623	87955696	LOC120096584	.	.	87908579	87979351	ENSMUSG00000105888	.	.	BC037156
583	chr5	75833366	75835904	LOC120096529	.	.	75833035	75835645	ENSMUSG00000107061	.	.	Gm19590
584	chr5	74093357	74094336	Dancr	.	.	74093060	74095406	ENSMUSG00000106943	.	.	Dancr
585	chr5	67901687	67925545	LOC120096602	.	.	67847065	67909013	ENSMUSG00000087261	.	.	Gm15477
586	chr5	67463081	67480718	LOC120096604	.	.	67463897	67477632	ENSMUSG00000107385	.	.	C330024D21Rik
587	chr5	67427676	67462909	LOC108352745	.	.	67427680	67437990	ENSMUSG00000097840	.	.	Gm26756
588	chr5	66150521	66157894	LOC120096606	.	.	66151212	66174945	ENSMUSG00000097092	.	.	Gm26725
589	chr5	64412593	64434189	LOC120096607	.	.	64433955	64473588	ENSMUSG00000105105	.	.	Gm31363
590	chr5	53029441	53049188	LOC120096615	.	.	53047687	53049188	ENSMUSG00000090642	.	.	Gm17182
591	chr5	52973023	52983226	LOC108352756	.	.	52973012	52994436	ENSMUSG00000106352	.	.	5033403H07Rik
593	chr5	52616744	52639722	LOC102552822	.	.	52607550	52619012	ENSMUSG00000052295	.	.	8030423F21Rik
594	chr5	52190651	52205038	LOC108352757	.	.	52190672	52279034	ENSMUSG00000106464	.	.	C130083M11Rik
596	chr5	50518130	50540824	LOC120096616	.	.	50448662	50544491	ENSMUSG00000105423	.	.	Gm36814
597	chr5	45638967	45654852	LOC120096619	.	.	45638699	45645469	ENSMUSG00000097825	.	.	9630001P10Rik
598	chr5	45097800	45120155	LOC120096620	.	.	45009171	45424402	ENSMUSG00000029092	.	.	D5Ertd615e
599	chr5	44234620	44235811	LOC102552900	.	.	44226587	44243548	ENSMUSG00000104784	.	.	Gm42984
600	chr5	44111786	44146164	LOC120096623	.	.	44136620	44136921	ENSMUSG00000105353	.	.	Gm42428
601	chr5	43102481	43156590	LOC103693081	.	.	43151686	43235355	ENSMUSG00000085720	.	.	Gm7854
602	chr5	39293628	39307060	LOC102547760	.	.	39253950	39307084	ENSMUSG00000106794	.	.	Gm40293
603	chr5	38684797	38740109	LOC120096632	.	.	38735983	38747897	ENSMUSG00000079528	.	.	Clnkos
604	chr5	34310657	34326970	LOC103693090	.	.	34309212	34327530	ENSMUSG00000107287	.	.	Gm43458
605	chr5	33936430	33971845	LOC120096644	.	.	33947026	33948832	ENSMUSG00000107043	.	.	Gm42849
607	chr5	15654147	15655866	LOC120098585	.	.	15516489	15656679	ENSMUSG00000094230	.	.	Gm21847
608	chr5	15710000	15712774	LOC108353207	.	.	15680710	15714596	ENSMUSG00000089871	.	.	Speer4cos
609	chr6	4030127	4075368	LOC108350669	.	.	4031841	4047585	ENSMUSG00000107681	.	.	4930528H21Rik
610	chr6	6271810	6298126	LOC102554854	.	.	6248659	6378675	ENSMUSG00000093482	.	.	Gm20619
611	chr6	6298126	6306048	LOC103692052	.	.	6248659	6378675	ENSMUSG00000093482	.	.	Gm20619
612	chr6	6457420	6459042	LOC120102231	.	.	6456189	6484487	ENSMUSG00000093658	.	.	Gm20617
613	chr6	6820108	6871757	LOC100912227	.	.	6820189	6871592	ENSMUSG00000090063	.	.	Dlx6os1
614	chr6	13413331	13415996	LOC102548489	.	.	13413337	13415996	ENSMUSG00000101894	.	.	1700016P04Rik
615	chr6	16967535	17065193	LOC120102238	.	.	17058806	17064996	ENSMUSG00000084772	.	.	Gm15473
617	chr6	17146134	17280554	LOC102550644	.	.	17065010	17171833	ENSMUSG00000085171	.	.	D830026I12Rik
620	chr6	17299441	17302473	LOC120102239	.	.	17206823	17385604	ENSMUSG00000085264	.	.	Gm15581
621	chr6	17350477	17381813	LOC103692063	.	.	17206823	17385604	ENSMUSG00000085264	.	.	Gm15581
622	chr6	17381888	17412162	LOC102550745	.	.	17206823	17385604	ENSMUSG00000085264	.	.	Gm15581
623	chr6	25950316	25965475	LOC120102247	.	.	25931426	25977227	ENSMUSG00000106799	.	.	Gm20756
624	chr6	28215640	28218233	LOC120102248	.	.	28215555	28260862	ENSMUSG00000043340	.	.	6530409C15Rik
625	chr6	28981534	29024998	LOC120102250	.	.	28981634	29028922	ENSMUSG00000092090	.	.	Gm3294
626	chr6	30460959	30463315	LOC108350685	.	.	30460128	30463313	ENSMUSG00000085470	.	.	1700012C14Rik
627	chr6	30547182	30577445	LOC120102251	.	.	30573153	30576035	ENSMUSG00000086854	.	.	Gm13781
628	chr6	31060808	31176077	LOC120102485	.	.	31063092	31063495	ENSMUSG00000097998	.	.	Gm27019
631	chr6	31236989	31250681	LOC120102487	.	.	31220351	31337404	ENSMUSG00000087380	.	.	2210408F21Rik
632	chr6	31280782	31284321	LOC120102488	.	.	31220351	31337404	ENSMUSG00000087380	.	.	2210408F21Rik
633	chr6	31366945	31398790	LOC120102486	.	.	31356743	31372369	ENSMUSG00000086855	.	.	Gm13844
636	chr6	34534308	34537580	LOC120102253	.	.	34533553	34541387	ENSMUSG00000085187	.	.	Gm13860
637	chr6	36380466	36390625	LOC102554507	.	.	36209620	36390191	ENSMUSG00000073154	.	.	9330158H04Rik
638	chr6	39226446	39259744	LOC120102491	.	.	39240114	39242541	ENSMUSG00000107365	.	.	Gm43479
639	chr6	42323514	42333976	LOC120102260	.	.	42328713	42350862	ENSMUSG00000108033	.	.	Gm44284
640	chr6	42373431	42397917	LOC120102261	.	.	42370671	42381215	ENSMUSG00000101268	.	.	2010310C07Rik
641	chr6	43260355	43266570	LOC102548553	.	.	43264542	43265855	ENSMUSG00000108190	.	.	Gm44731
642	chr6	48219102	48395417	LOC108350703	.	.	48374136	48395408	ENSMUSG00000107875	.	.	Gm44696
643	chr6	50566650	50597667	LOC102546410	.	.	50566643	50594865	ENSMUSG00000085776	.	.	5430402O13Rik
644	chr6	51401171	51407074	LOC120102270	.	.	51400966	51402219	ENSMUSG00000108236	.	.	0610033M10Rik
645	chr6	52012591	52054257	LOC102550087	.	.	52012601	52026986	ENSMUSG00000108244	.	.	Gm44077
646	chr6	52098469	52108959	LOC120102275	.	.	52102949	52113684	ENSMUSG00000085412	.	.	Halr1
647	chr6	52158524	52162018	Hotairm1	.	.	52156902	52162119	ENSMUSG00000087658	.	.	Hotairm1
648	chr6	52179912	52181080	LOC120102276	.	.	52175217	52215076	ENSMUSG00000085696	.	.	Hoxaas3
649	chr6	52201212	52213824	Hoxaas3	.	.	52175217	52215076	ENSMUSG00000085696	.	.	Hoxaas3
650	chr6	52245996	52249799	Hoxa11-as	.	.	52244393	52249799	ENSMUSG00000086427	.	.	Hoxa11os
651	chr6	52509753	52515665	LOC120102278	.	.	52509889	52514036	ENSMUSG00000108062	.	.	Gm44028
652	chr6	53217347	53239279	LOC120102281	.	.	53221164	53224975	ENSMUSG00000107935	.	.	Gm4872
653	chr6	54258914	54271708	LOC102553678	.	.	54245742	54279076	ENSMUSG00000086946	.	.	Gm15527
655	chr6	55145773	55167114	LOC102550746	.	.	55154459	55167210	ENSMUSG00000108285	.	.	Gm34358
656	chr6	55399327	55417278	LOC102551107	.	.	55396887	55412285	ENSMUSG00000108228	.	.	6430584L05Rik
657	chr6	67036803	67080656	LOC100912188	.	.	67036599	67080654	ENSMUSG00000087231	.	.	E230016M11Rik
658	chr6	72618154	72633695	LOC102549526	.	.	72629288	72637717	ENSMUSG00000072999	.	.	Gm15401
659	chr6	81900366	81907580	LOC100911370	.	.	81900464	81910800	ENSMUSG00000101404	.	.	1700009C05Rik
660	chr6	83442554	83446423	LOC102548361	.	.	83441755	83448322	ENSMUSG00000051844	.	.	B230319C09Rik
661	chr6	83694320	83710972	LOC103692184	.	.	83692806	83712201	ENSMUSG00000085794	.	.	Vax2os
662	chr6	85985962	86003625	LOC102549328	.	.	85961623	86001926	ENSMUSG00000107230	.	.	Gm19265
663	chr6	86003653	86009346	LOC120102326	.	.	86004380	86009355	ENSMUSG00000106791	.	.	4930553P18Rik
664	chr6	86472944	86484814	LOC120102327	.	.	86470277	86480830	ENSMUSG00000085589	.	.	A430078I02Rik
666	chr6	86495678	86517087	LOC102554318	.	.	86513891	86516273	ENSMUSG00000107689	.	.	Gm44386
667	chr6	86561229	86582036	LOC102554372	.	.	86526247	86582466	ENSMUSG00000097048	.	.	1600020E01Rik
668	chr6	87277216	87287715	LOC120102329	.	.	87277745	87279750	ENSMUSG00000108006	.	.	Gm44418
669	chr6	87642953	87666370	LOC120102330	.	.	87657754	87663823	ENSMUSG00000107593	.	.	Gm44097
670	chr6	87730092	87731104	LOC100910604	.	.	87729964	87731148	ENSMUSG00000108079	.	.	Gm44210
671	chr6	88187752	88197365	LOC120102333	.	.	88188397	88190681	ENSMUSG00000108010	.	.	Gm38708
672	chr6	88936915	88988041	LOC102554942	.	.	88950683	89110031	ENSMUSG00000055403	.	.	4933427D06Rik
673	chr6	88999498	89014099	LOC102555035	.	.	88950683	89110031	ENSMUSG00000055403	.	.	4933427D06Rik
674	chr6	89046768	89051096	LOC102555094	.	.	88950683	89110031	ENSMUSG00000055403	.	.	4933427D06Rik
675	chr6	89101518	89109941	Prr20e	.	.	88950683	89110031	ENSMUSG00000055403	.	.	4933427D06Rik
676	chr6	89140655	89151355	LOC120102337	.	.	89140994	89147388	ENSMUSG00000090254	.	.	Gm1965
677	chr6	89271697	89282300	LOC120102338	.	.	89269511	89285725	ENSMUSG00000107622	.	.	4930512J16Rik
678	chr6	89282584	89292782	LOC120102339	.	.	89269511	89285725	ENSMUSG00000107622	.	.	4930512J16Rik
679	chr6	89304453	89311699	LOC120102340	.	.	89304630	89327621	ENSMUSG00000097816	.	.	Gm26811
680	chr6	92940310	93246256	LOC102555978	.	.	92940329	93272979	ENSMUSG00000097462	.	.	9530026P05Rik
681	chr6	93132839	93163203	LOC120102344	.	.	92940329	93272979	ENSMUSG00000097462	.	.	9530026P05Rik
682	chr6	99887961	99905910	LOC103692198	.	.	99884400	99896845	ENSMUSG00000107204	.	.	Gm43067
683	chr6	101025964	101038817	LOC120102356	.	.	101028022	101081205	ENSMUSG00000107887	.	.	Gm43950
684	chr6	101057125	101070220	LOC120102357	.	.	101028022	101081205	ENSMUSG00000107887	.	.	Gm43950
686	chr6	101198521	101218333	LOC120102358	.	.	101198569	101220141	ENSMUSG00000097834	.	.	Gm26911
687	chr6	105673361	105677585	LOC120102360	.	.	105673064	105677581	ENSMUSG00000085067	.	.	Gm15631
688	chr6	108531938	108584817	LOC102547466	.	.	108577039	108660934	ENSMUSG00000087341	.	.	0610040F04Rik
689	chr6	108612178	108642467	LOC108350742	.	.	108577039	108660934	ENSMUSG00000087341	.	.	0610040F04Rik
690	chr6	113070400	113077214	Thumpd3-as1	.	.	113067428	113077333	ENSMUSG00000086429	.	.	Gt(ROSA)26Sor
691	chr6	113640037	113649287	LOC120102364	.	.	113640562	113641521	ENSMUSG00000107723	.	.	Gm43964
692	chr6	117603840	117610219	LOC120102372	.	.	117578715	117612570	ENSMUSG00000107785	.	.	Gm45083
693	chr6	121271221	121272715	LOC102553072	.	.	121255203	121272685	ENSMUSG00000107736	.	.	Gm44148
694	chr6	124919164	124925989	LOC102553981	.	.	124916863	124925844	ENSMUSG00000055818	.	.	A230083G16Rik
695	chr6	125029392	125049773	LOC102554095	.	.	125010173	125049851	ENSMUSG00000108034	.	.	4930557K07Rik
696	chr6	126278710	126328717	LOC102546745	.	.	126286649	126328686	ENSMUSG00000107623	.	.	Gm10415
697	chr6	126549322	126569429	LOC120102392	.	.	126549869	126556169	ENSMUSG00000110390	.	.	Gm45869
698	chr6	127182698	127195580	LOC108350761	.	.	127149389	127212411	ENSMUSG00000097166	.	.	9330179D12Rik
699	chr6	127767236	127773488	LOC120102395	.	.	127767542	127768905	ENSMUSG00000107219	.	.	Gm42738
700	chr6	128175451	128200711	LOC102556609	.	.	128169704	128183803	ENSMUSG00000056771	.	.	Gm10010
702	chr6	128438796	128450080	LOC102554670	.	.	128438757	128503281	ENSMUSG00000059659	.	.	Gm10069
703	chr6	128970518	129003049	LOC102549299	.	.	128951204	128975029	ENSMUSG00000085786	.	.	Gm15987
704	chr6	129196115	129211165	LOC120102407	.	.	129208412	129238725	ENSMUSG00000097354	.	.	2310001H17Rik
705	chr6	129232624	129238520	LOC100909928	.	.	129208412	129238725	ENSMUSG00000097354	.	.	2310001H17Rik
707	chr6	129522488	129533222	LOC102554909	.	.	129531950	129533817	ENSMUSG00000097675	.	.	1700101I11Rik
708	chr6	134399474	134403228	LOC120102415	.	.	134308951	134403415	ENSMUSG00000107666	.	.	4933406J09Rik
709	chr6	135191689	135193714	LOC120102417	.	.	135188480	135194960	ENSMUSG00000108239	.	.	Gm19434
710	chr6	136172971	136179416	LOC120102418	.	.	136173061	136175664	ENSMUSG00000097496	.	.	Gm26653
711	chr6	136501827	136518697	LOC102549638	.	.	136514976	136519031	ENSMUSG00000107702	.	.	Gm44140
712	chr6	138421076	138427894	LOC102547496	.	.	138423105	138429592	ENSMUSG00000089957	.	.	A830011K09Rik
713	chr6	140935553	140963254	LOC102548769	.	.	140955609	141044134	ENSMUSG00000107638	.	.	Gm30524
714	chr6	140968808	140981133	LOC120102425	.	.	140955609	141044134	ENSMUSG00000107638	.	.	Gm30524
715	chr6	140981133	141021653	LOC102548837	.	.	140955609	141044134	ENSMUSG00000107638	.	.	Gm30524
716	chr6	141871122	141874644	LOC108350790	.	.	141866358	141875220	ENSMUSG00000107516	.	.	Gm30784
717	chr6	145298499	145307726	LOC120102431	.	.	145303152	145308951	ENSMUSG00000087277	.	.	2010013B24Rik
718	chr6	145434047	145444541	LOC120102432	.	.	145441756	145444028	ENSMUSG00000086722	.	.	Gm15499
719	chr6	145953759	145958261	LOC102549898	.	.	145951656	145957534	ENSMUSG00000085414	.	.	Sspnos
720	chr6	145993844	146003035	LOC102550137	.	.	145999536	146001763	ENSMUSG00000108161	.	.	Gm32914
721	chr6	147993785	148006833	LOC108350795	.	.	148006580	148047339	ENSMUSG00000086777	.	.	Far2os2
722	chr6	148587475	148610311	LOC120102439	.	.	148606786	148614309	ENSMUSG00000070995	.	.	Gm6313
723	chr6	148650757	148689935	LOC120102440	.	.	148659978	148678000	ENSMUSG00000084909	.	.	4930528G23Rik
724	chr6	148677186	148680472	LOC102555276	.	.	148659978	148678000	ENSMUSG00000084909	.	.	4930528G23Rik
725	chr7	3343805	3390411	LOC103691003	.	.	3378121	3390080	ENSMUSG00000107815	.	.	Gm44257
726	chr7	6957432	6977362	LOC103690204	.	.	6955685	6977420	ENSMUSG00000108043	.	.	Zim3
727	chr7	6637966	6662586	LOC102548092	.	.	6651748	6662368	ENSMUSG00000108113	.	.	Zim2
728	chr7	15971823	15977064	LOC103691043	.	.	15971883	15984654	ENSMUSG00000109984	.	.	Gm38948
729	chr7	24209661	24238733	LOC120096887	.	.	24213134	24214385	ENSMUSG00000108361	.	.	Gm44796
730	chr7	24818811	24839244	Ceacam6	.	.	24818795	24840275	ENSMUSG00000011350	.	.	Gm5893
731	chr7	25132569	25156626	LOC103691054	.	.	25152457	25156627	ENSMUSG00000074274	.	.	D930028M14Rik
732	chr7	25375665	25394701	LOC120096895	.	.	25376819	25566417	ENSMUSG00000053714	.	.	4732471J01Rik
733	chr7	25398840	25610364	LOC102549342	.	.	25376819	25566417	ENSMUSG00000108579	.	.	Gm29918
736	chr7	25817805	25820219	LOC120096896	.	.	25816654	25820654	ENSMUSG00000097017	.	.	Gm26707
737	chr7	27647537	27651117	LOC103691074	.	.	27649426	27651059	ENSMUSG00000108592	.	.	Gm38973
738	chr7	28673762	28692945	LOC108349512	.	.	28629248	28681936	ENSMUSG00000108905	.	.	Gm44618
739	chr7	28876608	28888792	LOC102550499	.	.	28887127	28888483	ENSMUSG00000109307	.	.	Gm44700
740	chr7	29028987	29032699	LOC120099784	.	.	29029023	29030250	ENSMUSG00000109017	.	.	Gm38979
741	chr7	30916342	30921907	LOC120099788	.	.	30916983	30946824	ENSMUSG00000108546	.	.	Gm44662
742	chr7	34558015	34559421	LOC120099792	.	.	34544472	34581691	ENSMUSG00000086631	.	.	Gm12784
743	chr7	35061976	35092457	LOC102555648	.	.	35057264	35066733	ENSMUSG00000108657	.	.	Gm35611
745	chr7	38021570	38054853	LOC108349566	.	.	38050147	38061700	ENSMUSG00000108726	.	.	Gm30684
746	chr7	40355954	40380200	LOC108349567	.	.	40373302	40469240	ENSMUSG00000100650	.	.	Gm28807
747	chr7	40373236	40381780	LOC120099796	.	.	40373302	40469240	ENSMUSG00000100650	.	.	Gm28807
748	chr7	40381936	40454161	LOC102549042	.	.	40373302	40469240	ENSMUSG00000100650	.	.	Gm28807
749	chr7	40436726	40543870	LOC120099795	.	.	40373302	40469240	ENSMUSG00000100650	.	.	Gm28807
750	chr7	40795594	40898030	LOC108349455	.	.	40818476	40900937	ENSMUSG00000101643	.	.	Gm28307
752	chr7	45121811	45122561	LOC120097122	.	.	45121917	45124144	ENSMUSG00000110279	.	.	Gm45552
753	chr7	45366027	45370130	LOC120097162	.	.	45366163	45367948	ENSMUSG00000091510	.	.	Mtag2
755	chr7	45549959	45560312	LOC120097182	.	.	45550534	45551615	ENSMUSG00000110144	.	.	Gm45564
756	chr7	45568744	45575346	LOC102556190	.	.	45567794	45575327	ENSMUSG00000109644	.	.	0610005C13Rik
757	chr7	45737542	45747852	LOC120099805	.	.	45742049	45750257	ENSMUSG00000109602	.	.	Gm31597
758	chr7	47144109	47160527	LOC120099813	.	.	47142157	47144322	ENSMUSG00000109200	.	.	Gm44969
759	chr7	49078519	49088436	LOC120097191	.	.	49085083	49086981	ENSMUSG00000109203	.	.	Gm32849
760	chr7	51758747	51787654	LOC120099815	.	.	51750796	51772726	ENSMUSG00000102124	.	.	Gm29296
761	chr7	55962636	55978651	LOC108348727	.	.	55962531	55980868	ENSMUSG00000087178	.	.	A230056P14Rik
762	chr7	56039501	56049563	LOC108349578	.	.	56038866	56049974	ENSMUSG00000108659	.	.	Gm34121
763	chr7	59940178	59979440	LOC102547183	.	.	59307924	59975759	ENSMUSG00000100826	.	.	Snhg14
764	chr7	60915150	60923042	LOC120099829	.	.	60915550	60922910	ENSMUSG00000109121	.	.	Gm44644
766	chr7	61194984	61202268	LOC102555470	.	.	61127996	61311721	ENSMUSG00000068151	.	.	A230006K03Rik
767	chr7	61202930	61290705	LOC103691146	.	.	61127996	61311721	ENSMUSG00000068151	.	.	A230006K03Rik
768	chr7	61527159	61535264	LOC102555617	.	.	61529871	61615327	ENSMUSG00000109006	.	.	B230209E15Rik
769	chr7	61837418	61856311	LOC120099832	.	.	61704519	61928690	ENSMUSG00000109394	.	.	A230057D06Rik
770	chr7	61890161	61893912	LOC120099835	.	.	61704519	61928690	ENSMUSG00000109394	.	.	A230057D06Rik
771	chr7	62059759	62204122	LOC102546835	.	.	62094506	62209479	ENSMUSG00000045813	.	.	Gm9801
772	chr7	62204267	62209557	LOC102547415	.	.	62094506	62209479	ENSMUSG00000045813	.	.	Gm9801
773	chr7	63321376	63348673	LOC102548165	.	.	63344690	63444529	ENSMUSG00000097682	.	.	4930554H23Rik
774	chr7	63347088	63444618	LOC102548323	.	.	63344690	63444529	ENSMUSG00000097682	.	.	4930554H23Rik
775	chr7	65208266	65219500	LOC120099839	.	.	65212814	65213429	ENSMUSG00000108587	.	.	1810049I09Rik
776	chr7	65614400	65618398	LOC102546680	.	.	65582070	65618884	ENSMUSG00000086662	.	.	BC046251
777	chr7	65803014	65822317	LOC102549305	.	.	65803111	65806449	ENSMUSG00000100094	.	.	1810008I18Rik
778	chr7	65841382	65862027	LOC102549468	.	.	65861006	65861992	ENSMUSG00000093405	.	.	Gm20684
779	chr7	67441865	67447393	LOC103691157	.	.	67429073	67443933	ENSMUSG00000109329	.	.	Gm33926
780	chr7	68469404	68550940	LOC102551020	.	.	68429215	68490892	ENSMUSG00000108828	.	.	Gm34549
781	chr7	68488226	68491465	LOC120099846	.	.	68429215	68490892	ENSMUSG00000108828	.	.	Gm34549
782	chr7	68816794	68885154	LOC120099848	.	.	68843099	68916016	ENSMUSG00000109407	.	.	Gm34664
783	chr7	70259872	70268207	LOC120099850	.	.	70178868	70337852	ENSMUSG00000109097	.	.	Gm29683
784	chr7	70284544	70338612	LOC102553173	.	.	70178868	70337852	ENSMUSG00000109097	.	.	Gm29683
785	chr7	70362091	70491056	LOC102553329	.	.	70364910	70489972	ENSMUSG00000100005	.	.	B130024G19Rik
788	chr7	71264296	71345213	LOC120099851	.	.	71264275	71379972	ENSMUSG00000099853	.	.	Gm29328
789	chr7	73097748	73098613	LOC102554078	.	.	73097749	73102068	ENSMUSG00000108383	.	.	Gm6567
790	chr7	73826374	73844519	LOC120099858	.	.	73816546	73838898	ENSMUSG00000108448	.	.	Gm21269
791	chr7	75768932	75782037	LOC103691165	.	.	75769038	75782099	ENSMUSG00000097415	.	.	AU020206
792	chr7	79026175	79029185	LOC120099864	.	.	79018053	79053323	ENSMUSG00000097441	.	.	Gm26633
793	chr7	79496024	79534405	LOC102555346	.	.	79500026	79534403	ENSMUSG00000097023	.	.	Mir9-3hg
794	chr7	79535693	79556214	LOC120099866	.	.	79536043	79560033	ENSMUSG00000108616	.	.	Gm35040
795	chr7	79710378	79712052	LOC120099868	.	.	79710283	79712357	ENSMUSG00000039133	.	.	9330171B17Rik
796	chr7	84206742	84229281	LOC108349102	.	.	84226829	84232919	ENSMUSG00000109091	.	.	Gm44827
797	chr7	89527291	89629075	LOC103691188	.	.	89552366	89568079	ENSMUSG00000108875	.	.	Gm45064
798	chr7	89632140	89633146	LOC102549783	.	.	89632097	89633124	ENSMUSG00000092071	.	.	A230065N10Rik
799	chr7	90124178	90130180	LOC102550036	.	.	90124822	90129984	ENSMUSG00000097162	.	.	2310010J17Rik
800	chr7	92116134	92188925	LOC120097342	.	.	92092206	92119511	ENSMUSG00000109382	.	.	4930567K12Rik
801	chr7	92727602	92741463	LOC100912031	.	.	92729840	92733748	ENSMUSG00000098041	.	.	Gm26981
803	chr7	93091462	93097795	LOC120099884	.	.	93006982	93104789	ENSMUSG00000097644	.	.	Gm26862
804	chr7	94042516	94716345	LOC120099885	.	.	94042691	94709171	ENSMUSG00000108532	.	.	Gm32647
806	chr7	94045428	94052023	LOC120099886	.	.	94042691	94709171	ENSMUSG00000108532	.	.	Gm32647
807	chr7	99201367	99238988	LOC120099888	.	.	99202366	99227080	ENSMUSG00000109052	.	.	Gm45012
808	chr7	99871424	99906237	LOC102547456	.	.	99870666	99889358	ENSMUSG00000109002	.	.	Gm38405
809	chr7	100171416	100227207	LOC100912071	.	.	100171416	100227207	ENSMUSG00000109186	.	.	Gm34821
810	chr7	113109662	113138703	LOC120099909	.	.	113100168	113142023	ENSMUSG00000110009	.	.	4930543E12Rik
811	chr7	113140860	113141980	LOC120097953	.	.	113100168	113142023	ENSMUSG00000110009	.	.	4930543E12Rik
812	chr7	113725776	113738208	LOC102548271	.	.	113729654	113752166	ENSMUSG00000101755	.	.	Gm29507
813	chr7	116036260	116092045	LOC120097357	.	.	116081759	116093159	ENSMUSG00000087621	.	.	1700003G18Rik
814	chr7	118329436	118332162	LOC120099915	.	.	118329486	118330121	ENSMUSG00000108856	.	.	Gm35309
815	chr7	118584898	118594186	LOC120099917	.	.	118592328	118596838	ENSMUSG00000109284	.	.	B230311B06Rik
816	chr7	119636990	119640305	LOC102551259	.	.	119607681	119643469	ENSMUSG00000109093	.	.	Gm19950
817	chr7	120583391	120610853	LOC108349628	.	.	120593151	120629769	ENSMUSG00000109113	.	.	Gm32916
818	chr7	120670271	120676323	LOC102555257	.	.	120670296	120675902	ENSMUSG00000108935	.	.	4930588G17Rik
820	chr7	121255649	121295850	LOC108349630	.	.	121257359	121295852	ENSMUSG00000108627	.	.	Gm45079
821	chr7	121501510	121532562	LOC120099923	.	.	121468844	121609334	ENSMUSG00000108811	.	.	4933432K03Rik
822	chr7	121517627	121533964	LOC120099924	.	.	121468844	121609334	ENSMUSG00000108811	.	.	4933432K03Rik
823	chr7	121533964	121542010	LOC120099925	.	.	121468844	121609334	ENSMUSG00000108811	.	.	4933432K03Rik
824	chr7	125320851	125349780	LOC102548041	.	.	125284025	125349788	ENSMUSG00000045928	.	.	4933440M02Rik
825	chr7	126215610	126229471	LOC120099931	.	.	126224247	126248238	ENSMUSG00000108676	.	.	1700123J17Rik
826	chr7	126221357	126248269	LOC108349640	.	.	126224247	126248238	ENSMUSG00000108676	.	.	1700123J17Rik
827	chr7	126735037	126749116	LOC102551806	.	.	126740629	126742181	ENSMUSG00000108382	.	.	4930448A20Rik
828	chr7	127449417	127467745	LOC120099935	.	.	127448636	127460360	ENSMUSG00000086502	.	.	B130055M24Rik
829	chr7	127491803	127511456	LOC120099937	.	.	127510438	127512869	ENSMUSG00000101225	.	.	1700008J07Rik
830	chr7	131828034	131831248	LOC120099942	.	.	131824013	131883856	ENSMUSG00000109014	.	.	Gm44546
831	chr7	133313560	133335027	LOC102552773	.	.	133319985	133333201	ENSMUSG00000109619	.	.	Gm45672
832	chr7	133607937	133621331	LOC103690347	.	.	133608226	133616265	ENSMUSG00000109917	.	.	Gm45671
833	chr7	133610241	133617720	LOC102552907	.	.	133608226	133616265	ENSMUSG00000109917	.	.	Gm45671
834	chr7	133624965	133637489	LOC103691250	.	.	133626349	133627725	ENSMUSG00000101546	.	.	Gm28747
835	chr7	134226481	134232379	LOC120099948	.	.	134227474	134230705	ENSMUSG00000050066	.	.	A130023I24Rik
836	chr7	135637232	135652495	LOC102551963	.	.	135635931	135652314	ENSMUSG00000097471	.	.	5830432E09Rik
837	chr7	136334502	136349056	LOC120099949	.	.	136332216	136349415	ENSMUSG00000109633	.	.	C230079O03Rik
838	chr7	139949894	139952695	LOC102553731	.	.	139950396	139978977	ENSMUSG00000086742	.	.	Gm16201
839	chr7	139957002	139966254	LOC120099956	.	.	139950396	139978977	ENSMUSG00000085354	.	.	Gm2044
841	chr7	141610042	141612745	LOC120097363	.	.	141610066	141613747	ENSMUSG00000097170	.	.	Gm16982
842	chr7	142550720	142620813	LOC102548505	.	.	142544609	142558596	ENSMUSG00000000031	.	.	H19
845	chr7	142575531	142578118	H19	.	.	142575529	142578143	ENSMUSG00000000031	.	.	H19
846	chr7	142665503	142667537	LOC100909737	.	.	142659693	142670356	ENSMUSG00000086266	.	.	Igf2os
847	chr7	142988052	142994325	LOC120099960	.	.	142988969	143008033	ENSMUSG00000052281	.	.	Tspan32os
848	chr7	143241027	143295216	LOC120099961	.	.	143203458	143296549	ENSMUSG00000101609	.	.	Kcnq1ot1
849	chr7	144914470	144914623	Bc1	.	.	144914470	144914637	ENSMUSG00000115783	.	.	Bc1
850	chr7	6156989	6157355	LOC120097902	.	.	6156516	6157618	ENSMUSG00000109108	.	.	Gm36371
851	chr8	4140973	4165388	LOC103690865	.	.	4162522	4206882	ENSMUSG00000086805	.	.	4932443L11Rik
852	chr8	68366499	68379310	LOC120097455	.	.	68368434	68375710	ENSMUSG00000085197	.	.	1700125H03Rik
853	chr8	64694404	64705362	LOC120097471	.	.	64701107	64711076	ENSMUSG00000110368	.	.	Gm45518
854	chr8	61921448	61928239	LOC103693929	.	.	61849006	61922834	ENSMUSG00000109729	.	.	Gm45418
856	chr8	61920501	61928053	LOC120097508	.	.	61849006	61922834	ENSMUSG00000109729	.	.	Gm45418
858	chr8	61022934	61132405	LOC102547442	.	.	61117605	61194648	ENSMUSG00000086681	.	.	Gm16178
859	chr8	59426557	59433504	LOC120097412	.	.	59419306	59451513	ENSMUSG00000110381	.	.	Gm34370
860	chr8	57331688	57333892	LOC103693946	.	.	57331692	57334585	ENSMUSG00000109697	.	.	Gm34030
862	chr8	50307079	50318437	LOC120097405	.	.	50117745	50517889	ENSMUSG00000109741	.	.	Gm45455
864	chr8	47743854	47751187	LOC102551260	.	.	47744712	47750134	ENSMUSG00000110665	.	.	Gm31786
865	chr8	47076750	47139299	LOC103693959	.	.	47135651	47163704	ENSMUSG00000110264	.	.	E330018M18Rik
866	chr8	46947381	46951303	LOC102551895	.	.	46946795	46948799	ENSMUSG00000109759	.	.	1700011L03Rik
867	chr8	46945567	46947087	LOC120097410	.	.	46946795	46948799	ENSMUSG00000109759	.	.	1700011L03Rik
868	chr8	46663606	46731723	LOC120097385	.	.	46668808	46739515	ENSMUSG00000097534	.	.	Gm16675
869	chr8	46375623	46394799	LOC102553008	.	.	46372106	46385888	ENSMUSG00000109612	.	.	Gm45253
870	chr8	46310860	46316173	LOC120097420	.	.	46299131	46325674	ENSMUSG00000110179	.	.	Gm39168
871	chr8	41035800	41041642	LOC120097428	.	.	41039756	41042053	ENSMUSG00000086773	.	.	Gm16192
872	chr8	37002574	37020221	LOC108348401	.	.	36985573	37024238	ENSMUSG00000110242	.	.	G630064G18Rik
873	chr8	35868565	35892930	LOC102552468	.	.	35864085	35882957	ENSMUSG00000109761	.	.	5430403N17Rik
874	chr8	35865012	35868561	LOC120097468	.	.	35864085	35882957	ENSMUSG00000109761	.	.	5430403N17Rik
875	chr8	35722236	35729269	LOC120097469	.	.	35724175	35757517	ENSMUSG00000109714	.	.	Gm35021
876	chr8	35430329	35446903	LOC102553369	.	.	35439734	35443698	ENSMUSG00000110367	.	.	Gm34853
877	chr8	35409194	35417350	LOC102553540	.	.	35407471	35409506	ENSMUSG00000110384	.	.	Gm45301
878	chr8	35089216	35104843	LOC103693975	.	.	35094545	35105029	ENSMUSG00000110130	.	.	Gm34419
879	chr8	33990240	33995430	LOC120097492	.	.	33985914	33990524	ENSMUSG00000110663	.	.	Gm39157
880	chr8	32883190	32891369	LOC120097371	.	.	32888505	32950026	ENSMUSG00000079070	.	.	Gm3985
881	chr8	30108322	30121958	LOC108348408	.	.	30112310	30121214	ENSMUSG00000109666	.	.	Gm39154
882	chr8	26822209	26847729	LOC108348412	.	.	26814593	26884380	ENSMUSG00000100335	.	.	2310008N11Rik
883	chr8	26718815	26813985	LOC120097505	.	.	26745929	26760561	ENSMUSG00000109689	.	.	Gm45646
884	chr8	26748371	26762938	LOC108348413	.	.	26745929	26760561	ENSMUSG00000109689	.	.	Gm45646
885	chr8	26308929	26312088	LOC102548721	.	.	26298352	26312334	ENSMUSG00000110229	.	.	Gm31784
887	chr8	25440088	25441447	LOC120097442	.	.	25440618	25448762	ENSMUSG00000110017	.	.	Gm45237
888	chr8	24340911	24357420	LOC108348419	.	.	24353944	24359436	ENSMUSG00000109299	.	.	Gm45164
889	chr8	15580358	15584606	LOC120097551	.	.	15580279	15583962	ENSMUSG00000110356	.	.	Gm35453
891	chr8	15174729	15272596	LOC102550919	.	.	15141044	15371982	ENSMUSG00000109886	.	.	Gm45271
893	chr8	15170402	15174701	LOC120097555	.	.	15141044	15371982	ENSMUSG00000110286	.	.	Gm7706
894	chr8	15015086	15016638	LOC102551149	.	.	15015092	15018907	ENSMUSG00000098322	.	.	5830468F06Rik
895	chr8	13200786	13207912	LOC102548586	.	.	13200720	13207714	ENSMUSG00000099338	.	.	2810030D12Rik
896	chr8	12534231	12556216	LOC120097560	.	.	12554272	12573320	ENSMUSG00000097421	.	.	D630011A20Rik
897	chr8	12504073	12532803	LOC103694002	.	.	12502899	12505341	ENSMUSG00000109582	.	.	4933439N14Rik
898	chr8	12456393	12465888	LOC120097564	.	.	12461419	12466964	ENSMUSG00000109921	.	.	Gm33326
899	chr8	12322183	12436767	LOC102553495	.	.	12385771	12436768	ENSMUSG00000047935	.	.	Sox1ot
900	chr8	12386155	12387307	LOC120097566	.	.	12385771	12436768	ENSMUSG00000047935	.	.	Sox1ot
901	chr8	11476892	11480240	LOC102553902	.	.	11477929	11480241	ENSMUSG00000096957	.	.	E230013L22Rik
902	chr8	11200983	11204638	LOC120097569	.	.	11187755	11204503	ENSMUSG00000085573	.	.	Gm15418
903	chr8	11018077	11069939	LOC102554055	.	.	11007850	11054541	ENSMUSG00000096938	.	.	9530052E02Rik
904	chr8	10958312	10983295	LOC102554173	.	.	10962957	10970814	ENSMUSG00000109508	.	.	Gm44956
905	chr8	10684749	10715107	LOC120097571	.	.	10685351	10687390	ENSMUSG00000109503	.	.	Gm44786
907	chr8	9905673	9919731	LOC120097573	.	.	9875530	9919463	ENSMUSG00000095279	.	.	Gm10067
908	chr8	8807023	8816083	LOC102546303	.	.	8727111	8853647	ENSMUSG00000109371	.	.	Gm44626
909	chr8	8733728	8738768	LOC120097574	.	.	8727111	8853647	ENSMUSG00000109062	.	.	Gm44622
911	chr8	8328910	8483515	LOC103694011	.	.	8044577	8484730	ENSMUSG00000109134	.	.	Gm45076
915	chr8	7820276	7915465	LOC102546842	.	.	7855847	7863406	ENSMUSG00000099890	.	.	Gm28262
916	chr8	103603758	103610887	LOC103694278	.	.	103603782	103680384	ENSMUSG00000110336	.	.	4933400L20Rik
917	chr8	103560958	103603759	LOC102556295	.	.	103531645	103563623	ENSMUSG00000109699	.	.	Gm45277
918	chr8	99601438	99608117	LOC120098623	.	.	99416642	99733438	ENSMUSG00000052479	.	.	A330008L17Rik
919	chr8	94374588	94386057	LOC102553339	.	.	94377872	94380317	ENSMUSG00000089712	.	.	Gm15889
921	chr8	93647014	93810017	LOC103694285	.	.	93646386	93687958	ENSMUSG00000110713	.	.	Gm30606
924	chr8	93718559	93729477	LOC102553772	.	.	93707015	93719975	ENSMUSG00000110713	.	.	Gm30606
925	chr8	75017723	75033880	LOC102556139	.	.	75024097	75033941	ENSMUSG00000110593	.	.	Gm45822
926	chr8	92840853	92855362	LOC120098543	.	.	92853653	92856334	ENSMUSG00000109669	.	.	Gm45472
927	chr8	92346594	92356119	Crnde	.	.	92326033	92356120	ENSMUSG00000031736	.	.	Crnde
928	chr8	91987288	91991726	LOC102555119	.	.	91974095	91991947	ENSMUSG00000109696	.	.	Gm36670
929	chr8	91710308	91714278	LOC102556484	.	.	91710233	91714413	ENSMUSG00000110216	.	.	Gm36325
930	chr8	87157444	87164827	LOC120098616	.	.	87114645	87198404	ENSMUSG00000098684	.	.	Gm27246
931	chr8	86904794	86912243	LOC120098595	.	.	86902453	86919422	ENSMUSG00000098534	.	.	Gm27167
932	chr8	84191348	84198793	LOC102548759	.	.	84192774	84197667	ENSMUSG00000097120	.	.	Gm26887
933	chr8	84049768	84066312	LOC102555451	.	.	84065236	84067287	ENSMUSG00000056753	.	.	C330011M18Rik
934	chr8	83935540	83936067	LOC120098560	.	.	83932329	83955343	ENSMUSG00000074219	.	.	Gm10644
935	chr8	82786344	82796268	LOC108348974	.	.	82796146	82803361	ENSMUSG00000109643	.	.	Gm31545
936	chr8	79209819	79261424	LOC102550010	.	.	79225930	79233224	ENSMUSG00000110388	.	.	Gm30329
937	chr8	78973839	78991163	LOC120098577	.	.	78953926	79014119	ENSMUSG00000109583	.	.	Gm39204
938	chr8	77756294	77758408	LOC120098594	.	.	77610860	77769682	ENSMUSG00000086451	.	.	4933431K23Rik
939	chr8	77610796	77672647	LOC102552779	.	.	77610860	77769682	ENSMUSG00000086781	.	.	1700092C02Rik
941	chr8	76837766	76902028	LOC103694321	.	.	76605226	76900621	ENSMUSG00000074235	.	.	Gm10649
942	chr8	105623348	105637511	LOC100911357	.	.	105624336	105637485	ENSMUSG00000098120	.	.	Gm5914
943	chr8	106134943	106141483	LOC120098614	.	.	106135400	106138525	ENSMUSG00000086390	.	.	1810019D21Rik
944	chr8	108536154	108538379	LOC103694327	.	.	108526937	108537221	ENSMUSG00000109868	.	.	Gm39244
945	chr8	109145219	109248892	LOC120098483	.	.	109075222	109273811	ENSMUSG00000097393	.	.	D030068K23Rik
946	chr8	109853646	109868453	LOC120098498	.	.	109859984	109868455	ENSMUSG00000078143	.	.	Gm17344
947	chr8	117670095	117684300	LOC120098492	.	.	117675815	117677209	ENSMUSG00000110459	.	.	Gm31717
949	chr8	120215226	120228294	LOC102551361	.	.	120204434	120228230	ENSMUSG00000097960	.	.	A330074K22Rik
950	chr8	120597053	120606658	LOC120098638	.	.	120598552	120599277	ENSMUSG00000097702	.	.	Gm26739
951	chr8	121058797	121083177	Fendrr	.	.	121054882	121083110	ENSMUSG00000097336	.	.	Fendrr
952	chr8	121256171	121262802	LOC120098555	.	.	121256747	121356836	ENSMUSG00000097384	.	.	Gm26815
953	chr8	121311189	121313476	LOC120098552	.	.	121256747	121356836	ENSMUSG00000097384	.	.	Gm26815
954	chr8	121420942	121423121	LOC120098556	.	.	121421238	121428043	ENSMUSG00000097783	.	.	Gm26747
955	chr8	121428570	121441197	LOC108348955	.	.	121434980	121435389	ENSMUSG00000097438	.	.	Gm26784
956	chr8	121544378	121547718	LOC120098534	.	.	121544382	121548342	ENSMUSG00000097424	.	.	1700030M09Rik
957	chr8	121907711	121916000	LOC102550600	.	.	121907833	121919690	ENSMUSG00000074052	.	.	BC048644
958	chr8	122724734	122726684	LOC120098526	.	.	122724948	122752325	ENSMUSG00000110523	.	.	C230057M02Rik
959	chr8	122724940	122728410	LOC120098525	.	.	122724948	122752325	ENSMUSG00000110523	.	.	C230057M02Rik
960	chr8	122729709	122752448	LOC120098493	.	.	122724948	122752325	ENSMUSG00000110523	.	.	C230057M02Rik
961	chr8	122752747	122761018	LOC100909629	.	.	122760045	122763021	ENSMUSG00000110682	.	.	A530010L16Rik
962	chr8	123751275	123770815	LOC108348963	.	.	123744631	123754726	ENSMUSG00000110684	.	.	Gm45866
964	chr8	125624632	125637426	LOC120098601	.	.	125584632	125625605	ENSMUSG00000110629	.	.	4930567H12Rik
965	chr8	126811931	126824398	LOC120098517	.	.	126812640	126908215	ENSMUSG00000110697	.	.	Gm31718
966	chr8	126826305	126836552	LOC102547807	.	.	126812640	126908215	ENSMUSG00000110697	.	.	Gm31718
967	chr8	126839153	126840521	LOC120098540	.	.	126812640	126908215	ENSMUSG00000110697	.	.	Gm31718
969	chr9	3198983	3204605	LOC120102399	.	.	3133847	3199799	ENSMUSG00000110491	.	.	Gm31138
971	chr9	8711431	8713381	LOC102547871	.	.	8644073	8740988	ENSMUSG00000111602	.	.	Gm32014
972	chr9	8716602	8747218	LOC108351649	.	.	8644073	8740988	ENSMUSG00000111602	.	.	Gm32014
973	chr9	10904239	10939962	LOC120094309	.	.	10904345	10907818	ENSMUSG00000109590	.	.	Gm32710
974	chr9	13915158	13988467	LOC108351652	.	.	13915801	13920119	ENSMUSG00000111100	.	.	Gm47535
976	chr9	14082398	14094412	LOC103693014	.	.	14089620	14118301	ENSMUSG00000111489	.	.	1700019J19Rik
977	chr9	14241403	14276332	LOC120094081	.	.	14249625	14250939	ENSMUSG00000111695	.	.	Gm47565
979	chr9	15326743	15347654	LOC102552294	.	.	15330573	15335345	ENSMUSG00000089702	.	.	Gm16568
980	chr9	15364819	15384897	LOC120094083	.	.	15381367	15387425	ENSMUSG00000111763	.	.	Gm34973
981	chr9	20610103	20620629	LOC102552397	.	.	20607458	20617271	ENSMUSG00000062470	.	.	Fbxl12os
982	chr9	22071091	22076938	LOC120094091	.	.	22071002	22086122	ENSMUSG00000096981	.	.	Gm16845
983	chr9	25170892	25173817	LOC103693031	.	.	25152114	25175561	ENSMUSG00000100002	.	.	Gm29642
984	chr9	25174609	25177627	LOC120094096	.	.	25152114	25175561	ENSMUSG00000100002	.	.	Gm29642
985	chr9	29057322	29109388	LOC120094318	.	.	29059799	29070199	ENSMUSG00000085449	.	.	Gm15520
986	chr9	30673919	30874064	LOC120094101	.	.	30722035	30781479	ENSMUSG00000111867	.	.	Gm31013
987	chr9	32707560	32711390	LOC102552230	.	.	32709652	32711171	ENSMUSG00000098843	.	.	Gm27240
988	chr9	32709771	32719663	LOC120094104	.	.	32709652	32711171	ENSMUSG00000098843	.	.	Gm27240
989	chr9	32803826	32870926	LOC102552355	.	.	32813734	32834104	ENSMUSG00000099148	.	.	Gm3331
990	chr9	33932832	33982625	LOC120094106	.	.	33942310	34007173	ENSMUSG00000098358	.	.	Gm27164
991	chr9	37020031	37024706	LOC120094114	.	.	37015758	37020671	ENSMUSG00000093721	.	.	Gm3896
992	chr9	40614310	40618462	LOC120094122	.	.	40606416	40616386	ENSMUSG00000111504	.	.	Gm48284
993	chr9	40630522	40669566	LOC108351686	.	.	40667960	40669107	ENSMUSG00000110992	.	.	Gm35371
994	chr9	41198460	41202249	LOC102555115	.	.	41192446	41217990	ENSMUSG00000100837	.	.	1700063D05Rik
995	chr9	41202392	41233346	LOC102555203	.	.	41192446	41217990	ENSMUSG00000100837	.	.	1700063D05Rik
996	chr9	41377488	41379131	LOC120094125	.	.	41327077	41716994	ENSMUSG00000074415	.	.	Mir100hg
997	chr9	41475060	41592829	Lnc215	.	.	41327077	41716994	ENSMUSG00000111854	.	.	Gm48740
1001	chr9	41582022	41584142	Vof16	.	.	41327077	41716994	ENSMUSG00000100158	.	.	Gm28119
1003	chr9	41689710	41736828	LOC120094127	.	.	41327077	41716994	ENSMUSG00000110862	.	.	Gm35835
1005	chr9	42157665	42183923	LOC120094128	.	.	42176592	42209231	ENSMUSG00000111767	.	.	4930546K05Rik
1006	chr9	42206760	42232699	LOC108351685	.	.	42176592	42209231	ENSMUSG00000111767	.	.	4930546K05Rik
1007	chr9	42487753	42491917	LOC102549755	.	.	42474555	42505662	ENSMUSG00000087456	.	.	Gm16322
1008	chr9	43960875	43965154	LOC108351689	.	.	43924751	43970253	ENSMUSG00000111758	.	.	Gm30373
1009	chr9	44125463	44130925	LOC120094132	.	.	44122186	44134485	ENSMUSG00000097617	.	.	Gm10687
1010	chr9	45953390	45966114	LOC120094332	.	.	45954101	45955998	ENSMUSG00000111329	.	.	A830035O19Rik
1011	chr9	46610958	46615053	LOC102549886	.	.	46607255	46612726	ENSMUSG00000111649	.	.	Gm48945
1012	chr9	48902362	48904565	LOC120094145	.	.	48896451	48905982	ENSMUSG00000111570	.	.	Gm32335
1013	chr9	51273301	51282082	LOC120094148	.	.	51278513	51284210	ENSMUSG00000044694	.	.	2010007H06Rik
1014	chr9	51624361	51626705	LOC120094151	.	.	51621425	51655127	ENSMUSG00000078308	.	.	Gm47854
1015	chr9	52337825	52368420	LOC120094156	.	.	52321896	52349311	ENSMUSG00000111561	.	.	Gm47957
1016	chr9	52691771	52761413	LOC102551665	.	.	52679863	52798774	ENSMUSG00000111020	.	.	Gm1715
1017	chr9	55024199	55125350	LOC120094166	.	.	55030783	55039429	ENSMUSG00000111050	.	.	Gm47877
1019	chr9	56902788	56904258	LOC103693100	.	.	56903461	56904996	ENSMUSG00000110888	.	.	Gm47237
1020	chr9	57056271	57057801	LOC102553607	.	.	57056630	57071966	ENSMUSG00000074284	.	.	Gm10658
1021	chr9	57097824	57130685	LOC120094172	.	.	57099950	57131290	ENSMUSG00000086728	.	.	Man2c1os
1022	chr9	57175242	57186739	LOC103693103	.	.	57175275	57186108	ENSMUSG00000100282	.	.	1700041C23Rik
1023	chr9	57766202	57799998	LOC103690224	.	.	57777865	57834295	ENSMUSG00000091908	.	.	Gm17231
1024	chr9	57998038	58000603	LOC103693105	.	.	57998041	58007451	ENSMUSG00000097604	.	.	Gm17322
1025	chr9	58450957	58467847	LOC100911193	.	.	58455122	58469635	ENSMUSG00000097651	.	.	4930461G14Rik
1026	chr9	59826237	59941107	LOC102546766	.	.	59826257	59941077	ENSMUSG00000110803	.	.	Gm20275
1027	chr9	61032686	61038036	LOC691000	.	.	61032212	61059116	ENSMUSG00000111147	.	.	Gm33699
1028	chr9	61051197	61108091	LOC102551127	.	.	61032212	61059116	ENSMUSG00000111807	.	.	4933433G08Rik
1033	chr9	61115325	61125022	LOC120094181	.	.	61081951	61117839	ENSMUSG00000111169	.	.	Gm34004
1035	chr9	63399349	63408742	LOC103693118	.	.	63398601	63568691	ENSMUSG00000086539	.	.	Gm16759
1036	chr9	63453791	63461987	LOC120094187	.	.	63398601	63568691	ENSMUSG00000086539	.	.	Gm16759
1037	chr9	63473093	63497718	LOC102547003	.	.	63398601	63568691	ENSMUSG00000086539	.	.	Gm16759
1038	chr9	67151239	67160913	LOC102555025	.	.	67133560	67213918	ENSMUSG00000111556	.	.	Gm19299
1039	chr9	69806594	69822206	LOC120094195	.	.	69758740	69830845	ENSMUSG00000097623	.	.	B230323A14Rik
1040	chr9	72255407	72274678	LOC102546620	.	.	72268614	72274856	ENSMUSG00000098340	.	.	Gm27253
1041	chr9	72491818	72520000	LOC103693140	.	.	72518250	72531858	ENSMUSG00000096986	.	.	4930509E16Rik
1042	chr9	73191833	73496795	LOC102554551	.	.	73192483	73268115	ENSMUSG00000098875	.	.	Gm27211
1043	chr9	74847492	74852872	LOC102549203	.	.	74847983	74860134	ENSMUSG00000066477	.	.	Gm16551
1044	chr9	82982260	83019466	LOC108351752	.	.	83008603	83042603	ENSMUSG00000111839	.	.	Gm39383
1045	chr9	83089007	83099810	LOC120094214	.	.	83098224	83106330	ENSMUSG00000111774	.	.	Gm38398
1046	chr9	83912229	83925075	LOC102557516	.	.	83921709	83925022	ENSMUSG00000111769	.	.	Gm36278
1047	chr9	84577905	84600942	LOC102557561	.	.	84577960	84613684	ENSMUSG00000111245	.	.	Gm39388
1048	chr9	85616385	85681399	LOC120094217	.	.	85637289	85639567	ENSMUSG00000111386	.	.	Gm48842
1049	chr9	85832762	85842209	LOC120094219	.	.	85820241	85844323	ENSMUSG00000056031	.	.	9330154J02Rik
1050	chr9	92878178	92914812	LOC108351767	.	.	92895832	92915791	ENSMUSG00000099823	.	.	Gm28054
1051	chr9	94649557	94668904	LOC102552777	.	.	94667208	94668818	ENSMUSG00000101595	.	.	Gm29395
1052	chr9	95942732	95946096	LOC120094234	.	.	95942045	95959393	ENSMUSG00000097777	.	.	Gm16794
1053	chr9	96696474	96711357	LOC100909637	.	.	96705828	96711449	ENSMUSG00000102097	.	.	A930006L05Rik
1054	chr9	96773067	96796328	LOC120094238	.	.	96765562	96782477	ENSMUSG00000101581	.	.	C430002N11Rik
1055	chr9	98950316	98954811	LOC102547261	.	.	98949781	98955299	ENSMUSG00000097072	.	.	Foxl2os
1056	chr9	103881170	103898094	LOC120094249	.	.	103888423	103960376	ENSMUSG00000099722	.	.	Gm29154
1057	chr9	103934432	103959602	LOC120094250	.	.	103888423	103960376	ENSMUSG00000099722	.	.	Gm29154
1058	chr9	106248009	106253877	LOC102549759	.	.	106247960	106249413	ENSMUSG00000097592	.	.	4930500F10Rik
1059	chr9	106310201	106328252	LOC120094254	.	.	106309944	106335833	ENSMUSG00000099879	.	.	Gm29123
1060	chr9	107562842	107567745	LOC120094258	.	.	107558809	107568415	ENSMUSG00000097099	.	.	Gm9917
1061	chr9	113070750	113087708	LOC102553940	.	.	113070983	113123029	ENSMUSG00000110996	.	.	Gm36251
1062	chr9	113167563	113174641	LOC102554058	.	.	113174608	113189815	ENSMUSG00000111235	.	.	Gm4657
1063	chr9	113289175	113292164	LOC120094272	.	.	113287707	113311215	ENSMUSG00000111022	.	.	Gm36367
1064	chr9	113292164	113296909	LOC108351784	.	.	113287707	113311215	ENSMUSG00000111022	.	.	Gm36367
1065	chr9	113315453	113381184	LOC102554279	.	.	113324251	113352369	ENSMUSG00000110784	.	.	Gm39436
1066	chr9	113416631	113435505	LOC120094273	.	.	113406169	113420060	ENSMUSG00000111199	.	.	Gm47875
1068	chr9	113520602	113569096	LOC120094274	.	.	113496746	113611783	ENSMUSG00000109890	.	.	AU023762
1069	chr9	115174392	115185972	LOC120094279	.	.	115180404	115186058	ENSMUSG00000098127	.	.	Gm4665
1070	chr9	116190784	116195077	LOC120094284	.	.	116189180	116194886	ENSMUSG00000111243	.	.	Gm4668
1071	chr9	116241655	116247372	LOC103690469	.	.	116218802	116249753	ENSMUSG00000111324	.	.	Gm31410
1072	chr9	116313505	116342331	LOC102549861	.	.	116327337	116339511	ENSMUSG00000110752	.	.	D730003K21Rik
1073	chr9	117252703	117277969	LOC102550774	.	.	117252536	117254696	ENSMUSG00000079669	.	.	Gm17396
1074	chr9	118150351	118163506	LOC120094354	.	.	118150231	118170376	ENSMUSG00000097402	.	.	Gm17399
1075	chr9	119983268	119988191	LOC108351801	.	.	119983146	119988092	ENSMUSG00000111639	.	.	1700019L13Rik
1076	chr9	120003277	120008494	LOC120094293	.	.	120004037	120005106	ENSMUSG00000111369	.	.	Gm47043
1077	chr9	120196318	120199839	LOC102549288	.	.	120193089	120280327	ENSMUSG00000111360	.	.	Gm38642
1078	chr9	120489515	120492366	LOC120094297	.	.	120490532	120492547	ENSMUSG00000111828	.	.	D830035M03Rik
1079	chr9	120617467	120641777	LOC102549893	.	.	120611654	120620299	ENSMUSG00000110760	.	.	Gm39456
1080	chr9	120672161	120678219	LOC102550045	.	.	120674405	120682399	ENSMUSG00000111533	.	.	Gm39458
1081	chr9	120929774	120930828	LOC102550417	.	.	120924452	120930804	ENSMUSG00000086365	.	.	4930593C16Rik
1082	chr9	121277411	121285936	LOC120094299	.	.	121277775	121286000	ENSMUSG00000110863	.	.	Gm34655
1083	chr9	121587006	121604025	LOC120094302	.	.	121586997	121614255	ENSMUSG00000084995	.	.	Lyzl4os
1084	chr9	122006862	122033173	LOC120094303	.	.	121996118	122012455	ENSMUSG00000110729	.	.	Gm47117
1087	chr9	122306081	122351549	LOC102552874	.	.	122295869	122310928	ENSMUSG00000097572	.	.	Gm26797
1088	chr9	122397470	122409629	LOC102552982	.	.	122380575	122398801	ENSMUSG00000093598	.	.	A730085K08Rik
1089	chr9	122572348	122674887	LOC103690480	.	.	122572499	122679596	ENSMUSG00000111143	.	.	Gm47134
1091	chr10	8004910	8020231	LOC120098772	.	.	8001943	8021292	ENSMUSG00000112360	.	.	Gm48614
1092	chr10	11232615	11246372	LOC102547024	.	.	11244790	11281221	ENSMUSG00000097007	.	.	4930432B10Rik
1093	chr10	11250235	11281221	LOC102547090	.	.	11244790	11281221	ENSMUSG00000097007	.	.	4930432B10Rik
1094	chr10	14179078	14233151	LOC120098786	.	.	14197015	14206821	ENSMUSG00000112266	.	.	Gm48843
1097	chr10	15606208	15628224	LOC102552210	.	.	15600227	15780010	ENSMUSG00000112089	.	.	Gm47712
1098	chr10	15628275	15667909	LOC108349489	.	.	15600227	15780010	ENSMUSG00000112089	.	.	Gm47712
1099	chr10	17295378	17304256	LOC120098788	.	.	17294698	17332877	ENSMUSG00000111922	.	.	Gm47760
1100	chr10	17331463	17485677	LOC102546491	.	.	17294698	17332877	ENSMUSG00000111922	.	.	Gm47760
1101	chr10	17581529	17700152	LOC102546831	.	.	17562743	17658513	ENSMUSG00000112629	.	.	Gm47771
1102	chr10	17639458	17645820	LOC108349492	.	.	17562743	17658513	ENSMUSG00000112629	.	.	Gm47771
1103	chr10	18235245	18251229	LOC102549233	.	.	18235053	18246019	ENSMUSG00000096977	.	.	Gm10827
1104	chr10	18796806	18831967	LOC108349497	.	.	18743469	18837979	ENSMUSG00000110737	.	.	4930444F02Rik
1106	chr10	19087271	19123575	LOC102550206	.	.	19094050	19101595	ENSMUSG00000111821	.	.	Gm48545
1107	chr10	19505315	19512246	LOC120098796	.	.	19486715	19507311	ENSMUSG00000110902	.	.	Gm33104
1108	chr10	19655868	19668605	LOC120098798	.	.	19644750	19660801	ENSMUSG00000042940	.	.	9230106D20Rik
1109	chr10	19715772	19723546	LOC120098799	.	.	19716152	19718704	ENSMUSG00000110958	.	.	Gm33332
1110	chr10	20266435	20267168	LOC120098800	.	.	20267049	20286647	ENSMUSG00000111447	.	.	Gm48249
1111	chr10	20280341	20286883	LOC120098801	.	.	20267049	20286647	ENSMUSG00000111447	.	.	Gm48249
1112	chr10	20783526	20796483	LOC120098802	.	.	20756117	20831303	ENSMUSG00000111091	.	.	Gm48651
1113	chr10	25780879	25785867	LOC120098808	.	.	25779314	25837437	ENSMUSG00000112444	.	.	4930401C15Rik
1114	chr10	25296696	25306070	LOC102552728	.	.	25298609	25306432	ENSMUSG00000112352	.	.	Gm40617
1115	chr10	25030947	25036333	LOC102552962	.	.	25000020	25031035	ENSMUSG00000111970	.	.	Gm47715
1116	chr10	24447486	24452659	LOC102553526	.	.	24447490	24452657	ENSMUSG00000086148	.	.	Gm15271
1117	chr10	23603091	23614031	LOC108349443	.	.	23573020	23609431	ENSMUSG00000112868	.	.	4930520K02Rik
1119	chr10	22731922	22753801	LOC120098885	.	.	22751897	22753337	ENSMUSG00000112888	.	.	Gm47634
1120	chr10	21825302	21858241	LOC120098893	.	.	21830499	21844851	ENSMUSG00000097107	.	.	Platr6
1121	chr10	21679002	21691152	LOC108349469	.	.	21686411	21707440	ENSMUSG00000056716	.	.	Gm5420
1122	chr10	128078277	128082983	LOC120093524	.	.	128081354	128082970	ENSMUSG00000111947	.	.	Gm47438
1123	chr10	128544975	128547024	LOC120093527	.	.	128522263	128545359	ENSMUSG00000100548	.	.	Gm29585
1124	chr10	128645635	128660203	LOC103692757	.	.	128645884	128649811	ENSMUSG00000097372	.	.	Gm26876
1125	chr10	81409099	81411585	LOC120093769	.	.	81409575	81411579	ENSMUSG00000085327	.	.	Gm16104
1126	chr10	81025451	81026443	LOC120093772	.	.	81024811	81026567	ENSMUSG00000087114	.	.	Gm16099
1127	chr10	82199528	82201157	LOC120093534	.	.	82178235	82201488	ENSMUSG00000112110	.	.	Gm15608
1128	chr10	84440806	84442276	LOC120093542	.	.	84440826	84467009	ENSMUSG00000111583	.	.	Gm47962
1129	chr10	84137995	84230768	LOC120093543	.	.	84191820	84222057	ENSMUSG00000111062	.	.	Gm47253
1130	chr10	84066038	84070904	LOC120093842	.	.	84036560	84100697	ENSMUSG00000111049	.	.	Gm34184
1131	chr10	82835855	82859094	LOC108351425	.	.	82845733	82859008	ENSMUSG00000112375	.	.	Gm38560
1132	chr10	82775990	82778576	LOC103692815	.	.	82771321	82777781	ENSMUSG00000112286	.	.	Gm47561
1133	chr10	86841341	86843024	LOC120093791	.	.	86839094	86874954	ENSMUSG00000089959	.	.	Gm16268
1134	chr10	91229928	91312438	LOC120093551	.	.	91310345	91312450	ENSMUSG00000111525	.	.	Gm47082
1135	chr10	92071037	92165294	LOC102548260	.	.	92071037	92165170	ENSMUSG00000112117	.	.	Rmst
1136	chr10	93313768	93318609	LOC102548950	.	.	93317403	93322725	ENSMUSG00000111531	.	.	Gm32688
1137	chr10	94669219	94688613	Cep83os	.	.	94671025	94688576	ENSMUSG00000097164	.	.	Cep83os
1138	chr10	94779664	94784324	LOC120093560	.	.	94781974	94787161	ENSMUSG00000112669	.	.	Gm48689
1139	chr10	94992853	94994364	LOC108351432	.	.	94993952	94999442	ENSMUSG00000112277	.	.	Gm48867
1140	chr10	95417421	95419195	LOC120093563	.	.	95417375	95428640	ENSMUSG00000097766	.	.	5730420D15Rik
1141	chr10	95769332	95779151	LOC102546992	.	.	95746077	95797236	ENSMUSG00000101517	.	.	4732465J04Rik
1142	chr10	95773005	95796838	LOC100912143	.	.	95746077	95797236	ENSMUSG00000101517	.	.	4732465J04Rik
1143	chr10	96880471	96886480	LOC120093564	.	.	96801039	96884708	ENSMUSG00000111912	.	.	Gm48521
1144	chr10	97768165	97967446	LOC120093567	.	.	97681414	97967090	ENSMUSG00000074776	.	.	Gm10754
1145	chr10	99278112	99287113	LOC120093569	.	.	99267896	99279084	ENSMUSG00000112544	.	.	Gm48089
1146	chr10	99462243	99489116	LOC120093570	.	.	99459689	99488610	ENSMUSG00000112265	.	.	Gm34983
1147	chr10	99747201	99859003	RGD1565753	.	.	99719143	99891158	ENSMUSG00000112304	.	.	Gm35206
1149	chr10	99796225	99813234	LOC120093571	.	.	99719143	99891158	ENSMUSG00000112304	.	.	Gm35206
1151	chr10	108435742	108458507	LOC120093582	.	.	108417251	108453297	ENSMUSG00000112532	.	.	Gm36283
1152	chr10	111723636	111734225	LOC102548561	.	.	111725184	111843048	ENSMUSG00000112430	.	.	Gm30624
1153	chr10	111832104	111842818	LOC108351449	.	.	111725184	111843048	ENSMUSG00000112430	.	.	Gm30624
1154	chr10	111851827	111870350	LOC120093587	.	.	111854521	111874376	ENSMUSG00000112533	.	.	Gm20758
1155	chr10	114801798	114822909	LOC120093589	.	.	114801726	114816831	ENSMUSG00000084865	.	.	Gm15723
1156	chr10	114876242	114883581	LOC120093590	.	.	114875007	114885131	ENSMUSG00000111883	.	.	Gm31182
1157	chr10	115859413	115862999	LOC102551386	.	.	115802416	115869522	ENSMUSG00000112513	.	.	4930422I22Rik
1158	chr10	117038593	117043897	LOC120093599	.	.	117043746	117045101	ENSMUSG00000112242	.	.	Gm10747
1159	chr10	117560235	117570947	LOC102550217	.	.	117559099	117560423	ENSMUSG00000112399	.	.	Gm32235
1160	chr10	117861765	117864796	LOC120093605	.	.	117863681	117866715	ENSMUSG00000112711	.	.	Gm32552
1162	chr10	118119420	118132084	LOC102551023	.	.	118112517	118124094	ENSMUSG00000112470	.	.	5330439M10Rik
1163	chr10	118920861	118956569	LOC120093609	.	.	118920381	118927143	ENSMUSG00000112854	.	.	Gm38403
1164	chr10	119149460	119191504	LOC102551387	.	.	119135164	119166385	ENSMUSG00000112161	.	.	Gm34045
1165	chr10	119406335	119419205	LOC120093612	.	.	119413444	119426864	ENSMUSG00000100558	.	.	1700025F24Rik
1166	chr10	119598125	119607567	LOC120093803	.	.	119600363	119617720	ENSMUSG00000112555	.	.	Gm47027
1167	chr10	120659086	120660904	LOC120093615	.	.	120632672	120699203	ENSMUSG00000112716	.	.	4930471E19Rik
1168	chr10	120666701	120682322	LOC120093616	.	.	120632672	120699203	ENSMUSG00000112716	.	.	4930471E19Rik
1169	chr10	120995448	121007355	LOC120093617	.	.	120984756	121001061	ENSMUSG00000112192	.	.	Gm48341
1170	chr10	126782841	126801265	LOC120093627	.	.	126788864	126793710	ENSMUSG00000112832	.	.	4930484H19Rik
1171	chr10	127353398	127355111	LOC102547832	.	.	127332391	127370406	ENSMUSG00000112426	.	.	Gm47200
1172	chr10	127364427	127372396	LOC120093804	.	.	127332391	127370406	ENSMUSG00000112426	.	.	Gm47200
1173	chr10	77021605	77025357	LOC100912209	.	.	77011501	77029575	ENSMUSG00000112773	.	.	Gm3137
1175	chr10	76996684	77008336	LOC102546553	.	.	76964653	77008569	ENSMUSG00000112143	.	.	Gm35721
1176	chr10	71520888	71527914	LOC108349052	.	.	71520443	71522298	ENSMUSG00000112416	.	.	Gm47028
1178	chr10	71192960	71195326	LOC102548205	.	.	71181036	71204487	ENSMUSG00000112028	.	.	1700113B09Rik
1179	chr10	70863430	70876734	LOC102548329	.	.	70863399	70868452	ENSMUSG00000112032	.	.	Gm48036
1182	chr10	70703102	70717352	LOC120098882	.	.	70714928	70738844	ENSMUSG00000112607	.	.	Gm33979
1183	chr10	70272004	70288655	LOC120098837	.	.	70284235	70284953	ENSMUSG00000089835	.	.	Gm7097
1184	chr10	69028418	69029953	LOC120098858	.	.	69020740	69033888	ENSMUSG00000112331	.	.	Gm33035
1185	chr10	68899924	68916388	LOC120098839	.	.	68902803	68904500	ENSMUSG00000112333	.	.	1700048P04Rik
1186	chr10	68529034	68531778	LOC120099014	.	.	68530094	68533936	ENSMUSG00000112793	.	.	Gm32872
1187	chr10	67962019	67973860	LOC120098914	.	.	67962479	67973708	ENSMUSG00000112899	.	.	4930521O17Rik
1188	chr10	67704329	67732677	LOC102550965	.	.	67708588	67718039	ENSMUSG00000112619	.	.	1700030E10Rik
1189	chr10	67562134	67607388	LOC108349059	.	.	67568522	67571989	ENSMUSG00000112141	.	.	4930563J15Rik
1191	chr10	67496376	67504467	LOC120098947	.	.	67496359	67497707	ENSMUSG00000112120	.	.	Gm32255
1192	chr10	66912196	66928543	LOC102551701	.	.	66912489	66920258	ENSMUSG00000097134	.	.	1110002J07Rik
1194	chr10	66732010	66770144	LOC120098887	.	.	66759454	66762095	ENSMUSG00000112383	.	.	Gm47895
1195	chr10	66114801	66123280	LOC102552513	.	.	66120605	66254223	ENSMUSG00000100000	.	.	1700023F02Rik
1196	chr10	60932012	60957992	LOC102555625	.	.	60928226	60938132	ENSMUSG00000098055	.	.	Gm26947
1198	chr10	51825503	51867970	LOC102555143	.	.	51863852	51970291	ENSMUSG00000112659	.	.	Gm40646
1199	chr10	56458822	56505655	LOC108349074	.	.	56431981	56475967	ENSMUSG00000112833	.	.	Gm36595
1200	chr10	57478556	57486321	LOC108349075	.	.	57478381	57486351	ENSMUSG00000097370	.	.	4930467K11Rik
1201	chr10	37141057	37151937	LOC120098996	.	.	37139402	37151315	ENSMUSG00000046463	.	.	5930403N24Rik
1202	chr10	37319351	37339166	LOC102555751	.	.	37337486	37379652	ENSMUSG00000097742	.	.	Gm26535
1203	chr10	39198249	39270672	LOC108349081	.	.	39245046	39255100	ENSMUSG00000111008	.	.	Gm31562
1204	chr10	39612108	39614584	LOC108349084	.	.	39558496	39613682	ENSMUSG00000086915	.	.	Gm16364
1205	chr10	39668140	39674426	LOC120098873	.	.	39621412	39732007	ENSMUSG00000087177	.	.	E130307A14Rik
1206	chr10	39682655	39685887	LOC120098872	.	.	39621412	39732007	ENSMUSG00000087177	.	.	E130307A14Rik
1207	chr10	39899299	39909281	LOC120098823	.	.	39899329	39907931	ENSMUSG00000097890	.	.	4930547M16Rik
1208	chr10	42018145	42021390	LOC103694446	.	.	42018216	42018810	ENSMUSG00000111103	.	.	1700016J18Rik
1209	chr10	43726770	43760210	LOC102555396	.	.	43740114	43743087	ENSMUSG00000111377	.	.	Gm40634
1211	chr10	43737878	43749545	LOC102555452	.	.	43740114	43743087	ENSMUSG00000111377	.	.	Gm40634
1213	chr10	44661228	44676105	LOC120098943	.	.	44598720	44689081	ENSMUSG00000111535	.	.	Gm35154
1215	chr10	44686612	44692121	LOC120098974	.	.	44598720	44689081	ENSMUSG00000111535	.	.	Gm35154
1216	chr10	44732713	44884744	LOC102555236	.	.	44730769	44738900	ENSMUSG00000111868	.	.	Gm47398
1219	chr11	32919321	32922653	LOC120095064	.	.	32903137	32926160	ENSMUSG00000085402	.	.	Gm12111
1220	chr11	33612063	33634585	LOC120095244	.	.	33599302	33625618	ENSMUSG00000073052	.	.	D130052B06Rik
1221	chr11	37475775	37831998	LOC108352072	.	.	37658989	37673166	ENSMUSG00000087388	.	.	Gm12128
1222	chr11	40219269	40222678	LOC120095069	.	.	40008194	40337831	ENSMUSG00000085301	.	.	Gm12132
1223	chr11	41862723	41968046	LOC102548672	.	.	41710342	41973117	ENSMUSG00000087306	.	.	A230004M16Rik
1224	chr11	43205611	43216065	LOC120095072	.	.	43197424	43259784	ENSMUSG00000085533	.	.	Gm12146
1225	chr11	43296520	43300326	LOC120095073	.	.	43259791	43311088	ENSMUSG00000086791	.	.	Gm12147
1226	chr11	43371013	43386203	LOC120095074	.	.	43385482	43387183	ENSMUSG00000084889	.	.	Gm12148
1227	chr11	44265563	44267476	LOC120095075	.	.	44265563	44267209	ENSMUSG00000086738	.	.	Gm12154
1228	chr11	44570589	44591210	LOC120095078	.	.	44586317	44591229	ENSMUSG00000086501	.	.	4930597A21Rik
1229	chr11	45684138	45826946	LOC102550742	.	.	45808087	45841171	ENSMUSG00000086686	.	.	F630206G17Rik
1230	chr11	50238792	50241864	LOC120095091	.	.	50236953	50288839	ENSMUSG00000097887	.	.	Gm26542
1231	chr11	51192209	51207341	LOC102546326	.	.	51189833	51220418	ENSMUSG00000086646	.	.	Platr20
1232	chr11	54339079	54340806	LOC120095099	.	.	54340369	54353479	ENSMUSG00000085888	.	.	Gm12224
1233	chr11	56028786	56031156	LOC102552546	.	.	55772088	56070848	ENSMUSG00000086020	.	.	Gm12239
1234	chr11	58967024	58978244	LOC102555997	.	.	58965748	58978050	ENSMUSG00000085379	.	.	2310058D17Rik
1235	chr11	59002167	59008730	LOC100911111	.	.	59002910	59007293	ENSMUSG00000072902	.	.	Gm10435
1236	chr11	59722294	59740137	LOC120095110	.	.	59725917	59740154	ENSMUSG00000086330	.	.	1700007J10Rik
1237	chr11	60920944	60931910	Map2k3os	.	.	60920917	60931867	ENSMUSG00000042549	.	.	Map2k3os
1238	chr11	61407643	61409239	LOC120095255	.	.	61408018	61412286	ENSMUSG00000109829	.	.	Gm45605
1239	chr11	62626144	62638849	LOC120095115	.	.	62634704	62638788	ENSMUSG00000085170	.	.	Lrrc75aos1
1240	chr11	62942910	62951127	LOC102552952	.	.	62950425	62951079	ENSMUSG00000087039	.	.	Cdrt4os2
1241	chr11	64079509	64083257	LOC120095118	.	.	64079484	64083259	ENSMUSG00000087497	.	.	2810001G20Rik
1242	chr11	66168380	66331646	LOC120095122	.	.	66168035	66301237	ENSMUSG00000084967	.	.	Gm12296
1243	chr11	66905603	66913315	LOC102554726	.	.	66905721	66947086	ENSMUSG00000072834	.	.	Gm12298
1244	chr11	66923942	67009161	LOC120095123	.	.	66905721	66947086	ENSMUSG00000072834	.	.	Gm12298
1246	chr11	67109078	67144174	LOC103693350	.	.	67112461	67120080	ENSMUSG00000087410	.	.	2310065F04Rik
1247	chr11	67208999	67237627	LOC102555216	.	.	67211256	67237573	ENSMUSG00000085348	.	.	Myhas
1248	chr11	67922265	67924125	LOC100911946	.	.	67921504	67947659	ENSMUSG00000055134	.	.	9130017K11Rik
1249	chr11	68583257	68585972	LOC120095125	.	.	68583264	68586957	ENSMUSG00000085937	.	.	Ccdc42os
1250	chr11	69118720	69122669	LOC103693354	.	.	69120054	69122589	ENSMUSG00000097386	.	.	9130213A22Rik
1251	chr11	70743323	70749796	LOC120095132	.	.	70748705	70755151	ENSMUSG00000085502	.	.	Gm12320
1252	chr11	71698874	71710050	LOC102547395	.	.	71702310	71704344	ENSMUSG00000085659	.	.	Gm12325
1253	chr11	71714886	71748076	LOC102547579	.	.	71739397	71740466	ENSMUSG00000085251	.	.	Gm12326
1254	chr11	71934434	71998192	LOC102547851	.	.	71928471	71940122	ENSMUSG00000085528	.	.	4930401O10Rik
1255	chr11	75173774	75175492	LOC120095261	.	.	75172560	75177633	ENSMUSG00000085609	.	.	1700016P03Rik
1256	chr11	75461500	75466689	LOC120095139	.	.	75461539	75466676	ENSMUSG00000085148	.	.	Mir22hg
1257	chr11	75795986	75862956	LOC102549294	.	.	75794768	75825241	ENSMUSG00000087322	.	.	Gm16075
1259	chr11	78291358	78294027	LOC103693395	.	.	78292848	78293956	ENSMUSG00000087295	.	.	Gm3948
1260	chr11	79476229	79484027	LOC120095153	.	.	79481719	79484031	ENSMUSG00000091523	.	.	AU040972
1261	chr11	79762425	79783270	LOC102550051	.	.	79781979	79872394	ENSMUSG00000086474	.	.	9130204K15Rik
1262	chr11	81302754	81403092	LOC120095274	.	.	81385013	81402491	ENSMUSG00000086971	.	.	4930527B05Rik
1263	chr11	81968222	81984082	LOC108352208	.	.	81983119	82019967	ENSMUSG00000109297	.	.	Gm31522
1264	chr11	82009784	82012345	LOC120095330	.	.	81983119	82019967	ENSMUSG00000109297	.	.	Gm31522
1265	chr11	82571932	82676680	LOC120095155	.	.	82633353	82636309	ENSMUSG00000069796	.	.	Gm11426
1266	chr11	82779965	82780956	LOC102547954	.	.	82779601	82781042	ENSMUSG00000085175	.	.	Gm11423
1267	chr11	83270972	83291736	LOC120095157	.	.	83291699	83294632	ENSMUSG00000093483	.	.	AA465934
1268	chr11	83581456	83620192	LOC103693406	.	.	83582056	83623693	ENSMUSG00000051832	.	.	E230016K23Rik
1269	chr11	83622280	83645951	LOC120095160	.	.	83582056	83623693	ENSMUSG00000051832	.	.	E230016K23Rik
1270	chr11	84525670	84535831	LOC102553190	.	.	84525660	84535831	ENSMUSG00000087211	.	.	Lhx1os
1271	chr11	85809180	85832556	LOC102554092	.	.	85791661	85832223	ENSMUSG00000087013	.	.	2610027K06Rik
1272	chr11	87074316	87084071	LOC120095167	.	.	87074257	87074958	ENSMUSG00000085991	.	.	Gm11479
1273	chr11	94140732	94145023	LOC120095280	.	.	94133485	94155776	ENSMUSG00000086003	.	.	B230206L02Rik
1274	chr11	94152647	94163394	LOC102555690	.	.	94133485	94155776	ENSMUSG00000086003	.	.	B230206L02Rik
1275	chr11	95310317	95324594	LOC102546598	.	.	95310429	95324496	ENSMUSG00000085143	.	.	Gm11520
1276	chr11	95319728	95337541	LOC102546674	.	.	95310429	95324496	ENSMUSG00000085143	.	.	Gm11520
1278	chr11	95696203	95712802	LOC120095179	.	.	95696894	95699143	ENSMUSG00000045075	.	.	Gm9796
1280	chr11	96251220	96263557	LOC120095283	.	.	96251105	96264868	ENSMUSG00000078706	.	.	Gm53
1281	chr11	96291029	96306910	Hoxb5os	.	.	96291024	96306910	ENSMUSG00000085645	.	.	Hoxb5os
1282	chr11	96343059	96350933	LOC102550580	.	.	96343072	96354691	ENSMUSG00000084844	.	.	Hoxb3os
1283	chr11	96944062	96966480	LOC102547955	.	.	96916270	96965060	ENSMUSG00000078700	.	.	D030028A08Rik
1284	chr11	97597791	97603662	LOC102548331	.	.	97598511	97622893	ENSMUSG00000085860	.	.	2410003L11Rik
1285	chr11	103265673	103277949	LOC120095297	.	.	103264860	103267745	ENSMUSG00000078635	.	.	1700028N14Rik
1286	chr11	103419669	103425736	LOC102548486	.	.	103421736	103422062	ENSMUSG00000110636	.	.	Gm39397
1287	chr11	103697783	103705668	LOC120095298	.	.	103697724	103722832	ENSMUSG00000085154	.	.	C130046K22Rik
1288	chr11	105369538	105396138	LOC120095189	.	.	105363252	105390642	ENSMUSG00000086487	.	.	Gm11638
1289	chr11	105434737	105438809	LOC120095190	.	.	105434445	105435412	ENSMUSG00000086089	.	.	Gm11640
1290	chr11	105964586	105972372	LOC120095192	.	.	105965608	105985694	ENSMUSG00000085297	.	.	Gm11651
1291	chr11	105976701	105977671	LOC120095193	.	.	105965608	105985694	ENSMUSG00000085297	.	.	Gm11651
1292	chr11	107428242	107435684	LOC120095196	.	.	107428276	107435686	ENSMUSG00000087113	.	.	Gm11714
1293	chr11	110541264	110558905	LOC102551705	.	.	110544507	110546399	ENSMUSG00000085985	.	.	Gm11682
1294	chr11	112661987	112677020	LOC102547233	.	.	112663927	112781976	ENSMUSG00000041674	.	.	BC006965
1295	chr11	112732618	112734533	LOC103693474	.	.	112663927	112781976	ENSMUSG00000041674	.	.	BC006965
1296	chr11	113017277	113053175	LOC102549596	.	.	113043895	113201838	ENSMUSG00000087259	.	.	2610035D17Rik
1297	chr11	113043244	113202057	LOC102549836	.	.	113043895	113201838	ENSMUSG00000087259	.	.	2610035D17Rik
1298	chr11	113106033	113121244	LOC108352157	.	.	113043895	113201838	ENSMUSG00000087259	.	.	2610035D17Rik
1299	chr11	114093041	114104130	LOC120095211	.	.	114091406	114095336	ENSMUSG00000086760	.	.	1700025D23Rik
1300	chr11	114198443	114234273	LOC102548022	.	.	114198258	114199199	ENSMUSG00000078600	.	.	1700092K14Rik
1302	chr11	116530796	116532092	Khps1a	.	.	116529215	116533077	ENSMUSG00000100779	.	.	Gm29292
1303	chr11	116674297	116675803	LOC108352161	.	.	116671660	116675799	ENSMUSG00000020812	.	.	Snhg16
1304	chr11	117076786	117078958	LOC100912002	.	.	117076008	117078955	ENSMUSG00000086859	.	.	Snhg20
1305	chr11	117482396	117493397	LOC120095215	.	.	117479875	117482597	ENSMUSG00000110653	.	.	Gm34418
1306	chr11	117509134	117543643	LOC120095218	.	.	117523603	117532205	ENSMUSG00000085419	.	.	Gm11734
1307	chr11	117584162	117629426	LOC100912319	.	.	117611247	117613857	ENSMUSG00000054418	.	.	2900041M22Rik
1308	chr11	119107127	119109998	LOC120095222	.	.	119106328	119111425	ENSMUSG00000086306	.	.	Gm11754
1309	chr11	119117861	119124643	LOC102551272	.	.	119123011	119138421	ENSMUSG00000086547	.	.	Gm11755
1310	chr11	119481345	119491590	LOC120095223	.	.	119448788	119491298	ENSMUSG00000109408	.	.	A930037H05Rik
1311	chr11	119933015	119942923	LOC102555825	.	.	119935803	119942698	ENSMUSG00000085207	.	.	Gm11767
1313	chr11	120187958	120190045	LOC100912167	.	.	120185400	120189852	ENSMUSG00000075389	.	.	2810410L24Rik
1314	chr11	120348931	120350262	LOC120095311	.	.	120348678	120351190	ENSMUSG00000043644	.	.	0610009L18Rik
1315	chr11	120528495	120531570	LOC103693493	.	.	120526855	120531784	ENSMUSG00000084983	.	.	Gm11789
1316	chr11	121095670	121112769	LOC120095226	.	.	121096641	121097207	ENSMUSG00000084853	.	.	Gm11791
1317	chr11	3295578	3330803	LOC120096507	.	.	3305426	3331178	ENSMUSG00000084941	.	.	Gm11944
1319	chr11	3639793	3646984	Tug1	.	.	3639785	3649673	ENSMUSG00000056579	.	.	Tug1
1320	chr11	5496184	5499596	LOC120096648	.	.	5498840	5505699	ENSMUSG00000085189	.	.	Gm11963
1321	chr11	5499571	5506526	LOC102549967	.	.	5498840	5505699	ENSMUSG00000085189	.	.	Gm11963
1322	chr11	5911604	5924927	LOC120096653	.	.	5915315	5916731	ENSMUSG00000084819	.	.	Gm11967
1323	chr11	6525295	6528812	LOC102547700	.	.	6525591	6528779	ENSMUSG00000085156	.	.	Snhg15
1324	chr11	11663169	11682992	LOC120096665	.	.	11642203	11685400	ENSMUSG00000085652	.	.	Gm11999
1325	chr11	11854435	11874535	LOC120096667	.	.	11868123	11885321	ENSMUSG00000086391	.	.	1700042O10Rik
1326	chr11	12335992	12354907	LOC102553003	.	.	12314514	12351028	ENSMUSG00000086584	.	.	Gm12002
1327	chr11	18845853	18872326	LOC120096678	.	.	18845851	18874309	ENSMUSG00000085743	.	.	8430419K02Rik
1328	chr11	20831127	20833341	LOC120096688	.	.	20831481	20831919	ENSMUSG00000086749	.	.	Gm12037
1329	chr11	23164464	23168728	LOC102553796	.	.	23152140	23166375	ENSMUSG00000086366	.	.	1700061J23Rik
1330	chr11	23498246	23507424	LOC120096696	.	.	23497753	23499661	ENSMUSG00000086459	.	.	1700030C12Rik
1331	chr11	24910090	24975640	LOC120096699	.	.	24903983	24926058	ENSMUSG00000087145	.	.	Gm12665
1332	chr11	25106918	25260968	LOC103693221	.	.	25232626	25367137	ENSMUSG00000033015	.	.	4933427E13Rik
1333	chr11	28630039	28684660	LOC120096708	.	.	28681564	28693276	ENSMUSG00000084966	.	.	2810471M01Rik
1334	chr11	28686406	28802813	LOC102550402	.	.	28681564	28693276	ENSMUSG00000085510	.	.	Gm12082
1336	chr11	28749469	28809200	LOC102550342	.	.	28751633	28815767	ENSMUSG00000085510	.	.	Gm12082
1337	chr11	29105872	29172764	LOC102551211	.	.	29170909	29173558	ENSMUSG00000086725	.	.	A630052C17Rik
1338	chr12	3349673	3357061	LOC120103491	.	.	3343816	3357153	ENSMUSG00000097429	.	.	Gm26520
1339	chr12	3404310	3426636	LOC120103492	.	.	3403878	3427011	ENSMUSG00000071456	.	.	1110002L01Rik
1340	chr12	4572607	4587837	LOC120103499	.	.	4572401	4576756	ENSMUSG00000112505	.	.	Gm48610
1341	chr12	5375790	5418277	LOC103692581	.	.	5375870	5416631	ENSMUSG00000037735	.	.	2810032G03Rik
1342	chr12	5390266	5411484	LOC120103501	.	.	5375870	5416631	ENSMUSG00000037735	.	.	2810032G03Rik
1343	chr12	5920796	5944512	LOC120103503	.	.	5808195	5984958	ENSMUSG00000112404	.	.	Gm32442
1344	chr12	7361065	7380397	LOC102556100	.	.	7372039	7380330	ENSMUSG00000102096	.	.	1700101O22Rik
1345	chr12	7693322	7764143	LOC102556187	.	.	7524002	7859766	ENSMUSG00000112323	.	.	Gm32828
1346	chr12	8060570	8083729	LOC103692595	.	.	8042721	8209165	ENSMUSG00000112694	.	.	Gm33037
1347	chr12	8509623	8522143	LOC108351200	.	.	8511201	8562681	ENSMUSG00000112276	.	.	5033421B08Rik
1348	chr12	9353362	9371439	LOC120103510	.	.	9371438	9473770	ENSMUSG00000113913	.	.	Gm46323
1349	chr12	10482402	10568018	LOC120103512	.	.	10446388	10531303	ENSMUSG00000112792	.	.	Gm38407
1350	chr12	13611834	13620067	LOC120103515	.	.	13607789	13627646	ENSMUSG00000113666	.	.	Gm35725
1351	chr12	13620067	13669544	LOC102548773	.	.	13607789	13627646	ENSMUSG00000113666	.	.	Gm35725
1353	chr12	13889629	14033368	LOC108351358	.	.	14013084	14057866	ENSMUSG00000114026	.	.	Gm48480
1355	chr12	16011737	16057465	LOC102555927	.	.	15980647	16015545	ENSMUSG00000113930	.	.	Gm36235
1356	chr12	17559603	17565552	LOC102551312	.	.	17553768	17578690	ENSMUSG00000113093	.	.	Gm36862
1357	chr12	25182356	25209648	LOC102553989	.	.	25150915	25209377	ENSMUSG00000114033	.	.	Gm47705
1359	chr12	25301158	25324676	LOC102554202	.	.	25300071	25304613	ENSMUSG00000114105	.	.	Gm47713
1361	chr12	25394678	25473548	LOC102557053	.	.	25303940	25471979	ENSMUSG00000113669	.	.	Gm36723
1362	chr12	26616264	26643996	LOC108351213	.	.	26597259	26645747	ENSMUSG00000113524	.	.	Gm47847
1363	chr12	27045604	27065464	LOC108351214	.	.	27050950	27160633	ENSMUSG00000094002	.	.	Gm9866
1364	chr12	27140086	27160720	Silc1	.	.	27050950	27160633	ENSMUSG00000094002	.	.	Gm9866
1365	chr12	27946252	27952692	LOC108351362	.	.	27946042	27982234	ENSMUSG00000113616	.	.	Gm45941
1366	chr12	29165402	29190729	LOC102555103	.	.	29139167	29199768	ENSMUSG00000113986	.	.	Gm31333
1367	chr12	29195513	29277902	LOC102555048	.	.	29139167	29199768	ENSMUSG00000113986	.	.	Gm31333
1368	chr12	32939480	32953829	LOC102547473	.	.	32919384	32953789	ENSMUSG00000097494	.	.	4933406C10Rik
1369	chr12	33118353	33147642	LOC102547703	.	.	33111711	33147597	ENSMUSG00000052125	.	.	F730043M19Rik
1371	chr12	35535161	35567222	LOC102554773	.	.	35534421	35590446	ENSMUSG00000113580	.	.	Gm48237
1373	chr12	39074166	39154764	LOC120103524	.	.	39061907	39154761	ENSMUSG00000113272	.	.	Gm34809
1374	chr12	40038124	40046628	LOC102551566	.	.	40038099	40040027	ENSMUSG00000086315	.	.	Arl4aos
1375	chr12	41378539	41402131	LOC120093203	.	.	41386379	41391216	ENSMUSG00000113454	.	.	Gm47373
1376	chr12	45427492	45466445	LOC102555380	.	.	45429377	45441698	ENSMUSG00000092404	.	.	Gm9921
1378	chr12	45489237	45496274	LOC102555435	.	.	45466273	45546677	ENSMUSG00000112054	.	.	Gm33680
1379	chr12	45518525	45521221	LOC103692627	.	.	45466273	45546677	ENSMUSG00000112054	.	.	Gm33680
1380	chr12	45519592	45530488	LOC108351230	.	.	45466273	45546677	ENSMUSG00000112054	.	.	Gm33680
1381	chr12	49393898	49395017	LOC120103531	.	.	49389652	49407360	ENSMUSG00000104861	.	.	3110039M20Rik
1382	chr12	49398697	49408569	LOC102546421	.	.	49389652	49407360	ENSMUSG00000104861	.	.	3110039M20Rik
1383	chr12	51002151	51069559	LOC102557478	.	.	50985300	51004873	ENSMUSG00000111986	.	.	1700008C04Rik
1385	chr12	52604792	52623062	LOC120093205	.	.	52607670	52628812	ENSMUSG00000112412	.	.	Gm35239
1386	chr12	56251575	56258195	LOC108351238	.	.	56246648	56254398	ENSMUSG00000112164	.	.	Gm19990
1388	chr12	56490475	56529538	LOC100911923	.	.	56488321	56529427	ENSMUSG00000112343	.	.	Sfta3-ps
1389	chr12	56535248	56546759	LOC102552092	.	.	56535343	56607476	ENSMUSG00000098172	.	.	Gm26973
1390	chr12	61487483	61522846	LOC120103541	.	.	61499660	61521820	ENSMUSG00000113429	.	.	Gm20063
1391	chr12	68981958	68986887	LOC120103543	.	.	68896529	68994970	ENSMUSG00000113098	.	.	Gm2912
1393	chr12	69464814	69476793	LOC102548223	.	.	69464787	69475550	ENSMUSG00000113035	.	.	5830428M24Rik
1394	chr12	69466044	69468942	LOC102548030	.	.	69464787	69475550	ENSMUSG00000113035	.	.	5830428M24Rik
1395	chr12	70347445	70376359	LOC102549102	.	.	70347462	70351706	ENSMUSG00000112945	.	.	Gm32151
1396	chr12	71336604	71358717	RGD1559545	.	.	71337628	71342803	ENSMUSG00000113278	.	.	Gm33016
1398	chr12	71476766	71533516	LOC102553798	.	.	71355441	71498711	ENSMUSG00000113630	.	.	4930404H11Rik
1400	chr12	71583401	71606650	LOC102553860	.	.	71577748	71718696	ENSMUSG00000114028	.	.	9630002D21Rik
1401	chr12	73406270	73410004	LOC120103552	.	.	73364075	73409557	ENSMUSG00000056359	.	.	D830013O20Rik
1402	chr12	73448905	73452753	LOC102550345	.	.	73448318	73449215	ENSMUSG00000113582	.	.	Gm33929
1404	chr12	73918880	73950018	LOC120103553	.	.	73843039	73949814	ENSMUSG00000087700	.	.	Gm15283
1405	chr12	74284159	74298483	LOC102551114	.	.	74296668	74302008	ENSMUSG00000029878	.	.	Dbpht2
1406	chr12	76443353	76451364	LOC102556012	.	.	76444497	76451336	ENSMUSG00000073000	.	.	Gm10451
1407	chr12	76972362	77014167	LOC102546833	.	.	76972460	77022037	ENSMUSG00000112857	.	.	Gm35041
1408	chr12	77652417	77700365	LOC103692665	.	.	77683061	77689491	ENSMUSG00000111903	.	.	4930458K08Rik
1409	chr12	79908661	79918182	LOC120103560	.	.	79917019	79936264	ENSMUSG00000112765	.	.	9430078K24Rik
1410	chr12	80040987	80046299	LOC120103563	.	.	80018415	80081434	ENSMUSG00000111933	.	.	Gm36660
1411	chr12	80748424	80786008	LOC120103569	.	.	80758406	80762793	ENSMUSG00000097575	.	.	Gm26796
1412	chr12	81228279	81252529	LOC120103571	.	.	81228284	81243258	ENSMUSG00000098128	.	.	Gm3693
1413	chr12	81532935	81536121	LOC103690066	.	.	81532035	81533358	ENSMUSG00000091587	.	.	Gm17191
1415	chr12	83624105	83632170	LOC102547293	.	.	83631834	83633833	ENSMUSG00000099708	.	.	Gm29361
1416	chr12	85435830	85456068	LOC120103578	.	.	85429110	85436249	ENSMUSG00000113940	.	.	Gm40477
1417	chr12	88438794	88442266	LOC120103589	.	.	88434113	88442254	ENSMUSG00000113087	.	.	4930473H19Rik
1418	chr12	90391985	90393921	LOC120093263	.	.	90393903	90398662	ENSMUSG00000113539	.	.	Gm47684
1419	chr12	90882277	90984577	LOC102549780	.	.	90753208	90969798	ENSMUSG00000113747	.	.	1700105G05Rik
1421	chr12	91669396	91685599	LOC102551017	.	.	91674812	91686113	ENSMUSG00000090722	.	.	Gm8378
1423	chr12	99340993	99343962	LOC102550790	.	.	99341154	99361827	ENSMUSG00000033731	.	.	3300002A11Rik
1424	chr12	99563820	99582004	LOC102550560	.	.	99563796	99620038	ENSMUSG00000113138	.	.	Gm47177
1426	chr12	99843406	99857269	LOC120103598	.	.	99821678	99850951	ENSMUSG00000113147	.	.	Gm47207
1427	chr12	101913345	101920372	LOC120103604	.	.	101913240	101915335	ENSMUSG00000093579	.	.	Gm20036
1428	chr12	102446247	102461491	LOC102548124	.	.	102447328	102467609	ENSMUSG00000113265	.	.	Gm30198
1429	chr12	103310461	103314741	LOC120103607	.	.	103312367	103314769	ENSMUSG00000100789	.	.	Gm29508
1430	chr12	104865186	104884043	LOC102555497	.	.	104857371	104871535	ENSMUSG00000021101	.	.	4930408O17Rik
1431	chr12	105027986	105031161	LOC120103611	.	.	105021359	105029936	ENSMUSG00000113722	.	.	Snhg10
1433	chr12	105899762	105902430	LOC120103616	.	.	105899841	105902150	ENSMUSG00000113835	.	.	Gm19554
1434	chr12	108759197	108768811	LOC120103621	.	.	108762032	108762970	ENSMUSG00000112971	.	.	Gm33682
1435	chr12	109541005	109571726	Meg3	.	.	109541001	109571726	ENSMUSG00000021268	.	.	Meg3
1436	chr12	109593347	109723570	LOC102555254	.	.	109603808	109661716	ENSMUSG00000097451	.	.	Rian
1438	chr12	109723625	109749458	LOC120103623	.	.	109729764	109749460	ENSMUSG00000097391	.	.	Mirg
1439	chr12	110474724	110486847	LOC102547242	.	.	110474511	110486208	ENSMUSG00000113585	.	.	Gm19605
1440	chr12	110591191	110595005	LOC120103624	.	.	110590512	110592700	ENSMUSG00000113361	.	.	B930059L03Rik
1441	chr12	110841014	110847857	LOC108351302	.	.	110841029	110843804	ENSMUSG00000097650	.	.	4921507G05Rik
1443	chr12	111569945	111574010	LOC102554517	.	.	111572317	111574402	ENSMUSG00000096995	.	.	2810029C07Rik
1444	chr12	117245359	117256934	LOC120093227	.	.	117234521	117337022	ENSMUSG00000101930	.	.	Gm5441
1445	chr13	71871215	71872800	LOC120098995	.	.	71709055	71956552	ENSMUSG00000114038	.	.	Gm40999
1446	chr13	70020148	70056862	LOC120099033	.	.	70004050	70028348	ENSMUSG00000099639	.	.	1700084F23Rik
1448	chr13	70004150	70021353	LOC108349392	.	.	70004050	70028348	ENSMUSG00000099639	.	.	1700084F23Rik
1449	chr13	67432623	67485219	LOC120099099	.	.	67472478	67473500	ENSMUSG00000114788	.	.	Gm48899
1450	chr13	75675437	75708526	LOC102548988	.	.	75700162	75707172	ENSMUSG00000114125	.	.	1700037F03Rik
1451	chr13	78165939	78184413	LOC120100651	.	.	78123379	78183168	ENSMUSG00000114649	.	.	3110006O06Rik
1453	chr13	78201625	78408949	LOC102549789	.	.	78198017	78279391	ENSMUSG00000114632	.	.	Gm48399
1455	chr13	80883594	80885690	LOC120100652	.	.	80884224	80885524	ENSMUSG00000089827	.	.	1700023H06Rik
1456	chr13	80988389	81038379	LOC120100653	.	.	80962888	81128864	ENSMUSG00000097098	.	.	9330111N05Rik
1457	chr13	83042617	83120551	LOC120100658	.	.	83065457	83194347	ENSMUSG00000114372	.	.	2310067P03Rik
1458	chr13	84024674	84064912	LOC108349917	.	.	84025297	84064772	ENSMUSG00000098087	.	.	Gm17750
1459	chr13	84132139	84222242	LOC120100660	.	.	84219581	84222175	ENSMUSG00000097292	.	.	A230107N01Rik
1460	chr13	91379688	91388314	LOC120100665	.	.	91368990	91388085	ENSMUSG00000097182	.	.	A830009L08Rik
1461	chr13	95708414	95724551	LOC120100670	.	.	95707494	95725547	ENSMUSG00000118445	.	.	AC171003.1
1462	chr13	97466771	97518416	LOC102550768	.	.	97434970	97497007	ENSMUSG00000114926	.	.	Gm2379
1464	chr13	97754156	97765427	LOC102551152	.	.	97751112	97760965	ENSMUSG00000097346	.	.	Gm26619
1465	chr13	98317137	98332714	LOC120100679	.	.	98316422	98324415	ENSMUSG00000048603	.	.	Gm9828
1466	chr13	98440883	98491892	LOC120100680	.	.	98476598	98477459	ENSMUSG00000100416	.	.	Gm29501
1467	chr13	99516965	99541490	LOC102553545	.	.	99516629	99521760	ENSMUSG00000097027	.	.	Gm26559
1468	chr13	100560464	100569688	LOC120100688	.	.	100557426	100560639	ENSMUSG00000114360	.	.	Gm48596
1469	chr13	100958233	101054004	LOC102555263	.	.	100847433	100977915	ENSMUSG00000100596	.	.	Gm29502
1470	chr13	101354659	101657124	LOC102556051	.	.	101254294	101464160	ENSMUSG00000114652	.	.	Gm41043
1474	chr13	101436650	101441381	LOC120100691	.	.	101254294	101464160	ENSMUSG00000100733	.	.	4932411K12Rik
1475	chr13	102343353	102596876	LOC102546726	.	.	102563187	102590285	ENSMUSG00000114846	.	.	Gm29927
1476	chr13	102737156	102777544	LOC120101075	.	.	102760255	102761896	ENSMUSG00000091906	.	.	1700099I09Rik
1478	chr13	105916694	106181767	LOC103691446	.	.	105838547	106019783	ENSMUSG00000114564	.	.	Gm10739
1479	chr13	107094309	107104151	LOC102546512	.	.	107063693	107099252	ENSMUSG00000114311	.	.	Gm31452
1480	chr13	107548044	107585714	LOC108349942	.	.	107524061	107565331	ENSMUSG00000114534	.	.	Gm32004
1481	chr13	111225548	111362477	LOC103691452	.	.	111211467	111229431	ENSMUSG00000114824	.	.	3110015C05Rik
1483	chr13	113525150	113552474	LOC120100712	.	.	113529039	113567767	ENSMUSG00000114715	.	.	Gm34471
1484	chr13	114456438	114458949	LOC120100717	.	.	114458663	114462047	ENSMUSG00000114935	.	.	Gm47040
1485	chr13	114635310	114675072	LOC103691459	.	.	114607237	114697822	ENSMUSG00000051758	.	.	4930544M13Rik
1486	chr13	119674862	119684380	LOC102547360	.	.	119680040	119681588	ENSMUSG00000099872	.	.	1700074H08Rik
1487	chr13	119757135	119762378	LOC120100720	.	.	119756093	119769532	ENSMUSG00000114369	.	.	Gm41077
1488	chr13	120009520	120022451	LOC120100722	.	.	120010390	120018931	ENSMUSG00000114608	.	.	Gm36161
1489	chr13	63730847	63808895	LOC102554174	.	.	63675756	63734298	ENSMUSG00000114092	.	.	Gm47418
1492	chr13	60470403	60488827	LOC102552469	.	.	60463586	60481298	ENSMUSG00000114452	.	.	A530001N23Rik
1494	chr13	60437598	60470147	LOC100912124	.	.	60463586	60481298	ENSMUSG00000114566	.	.	Gm48500
1495	chr13	60086737	60092033	LOC102553206	.	.	60029711	60116669	ENSMUSG00000114531	.	.	A530065N20Rik
1496	chr13	60040451	60044380	LOC102553373	.	.	60029711	60116669	ENSMUSG00000114531	.	.	A530065N20Rik
1497	chr13	59873677	59991300	LOC103694026	.	.	59873642	59874964	ENSMUSG00000114490	.	.	Gm19866
1499	chr13	59729416	59737493	LOC102547829	.	.	59726724	59750140	ENSMUSG00000097502	.	.	4930528D03Rik
1501	chr13	59238854	59245273	LOC108348495	.	.	59235750	59255411	ENSMUSG00000114743	.	.	Gm34672
1502	chr13	59170910	59180371	LOC120097867	.	.	59145873	59204327	ENSMUSG00000114393	.	.	Gm47359
1504	chr13	59063030	59065303	LOC120097777	.	.	59054896	59084093	ENSMUSG00000114437	.	.	4930415C11Rik
1505	chr13	58426757	58445384	LOC120097836	.	.	58443021	58444580	ENSMUSG00000114654	.	.	Gm47918
1506	chr13	58274909	58317781	LOC102551320	.	.	58281183	58299145	ENSMUSG00000097399	.	.	Gm26555
1507	chr13	56591869	56600090	LOC102555503	.	.	56595537	56596642	ENSMUSG00000114604	.	.	2010203P06Rik
1508	chr13	56241021	56247494	LOC102547185	.	.	56222224	56243940	ENSMUSG00000097361	.	.	4930550C17Rik
1509	chr13	56010609	56036539	LOC120097948	.	.	55826250	56084849	ENSMUSG00000114493	.	.	Gm47071
1510	chr13	55921259	55930467	LOC120097949	.	.	55826250	56084849	ENSMUSG00000114493	.	.	Gm47071
1511	chr13	55911040	55922319	LOC103694034	.	.	55826250	56084849	ENSMUSG00000114493	.	.	Gm47071
1512	chr13	54394086	54428694	LOC120097924	.	.	54399092	54399334	ENSMUSG00000086137	.	.	Gm16248
1513	chr13	54365283	54400015	Lnc012	.	.	54399092	54399334	ENSMUSG00000086137	.	.	Gm16248
1514	chr13	53606784	53641138	LOC108348510	.	.	53635894	53639193	ENSMUSG00000113599	.	.	9530014B07Rik
1515	chr13	53513940	53522907	LOC120097819	.	.	53503606	53533257	ENSMUSG00000113834	.	.	Gm34022
1516	chr13	53506565	53513735	LOC120097868	.	.	53503606	53533257	ENSMUSG00000113834	.	.	Gm34022
1517	chr13	53392239	53414847	LOC102554142	.	.	53393657	53455630	ENSMUSG00000107305	.	.	Gm43262
1519	chr13	52983857	53018486	LOC108353155	.	.	53016202	53018185	ENSMUSG00000113101	.	.	Gm33424
1520	chr13	52751556	52752487	LOC120097808	.	.	52729615	52757205	ENSMUSG00000113737	.	.	BB123696
1521	chr13	52724463	52752198	LOC108348512	.	.	52729615	52757205	ENSMUSG00000113737	.	.	BB123696
1522	chr13	52096734	52124157	LOC100910343	.	.	52096741	52124158	ENSMUSG00000113211	.	.	4921525O09Rik
1523	chr13	51975017	52002971	LOC120097809	.	.	51973214	51976583	ENSMUSG00000097495	.	.	Gm26651
1524	chr13	51377584	51387217	LOC102556322	.	.	51378136	51418686	ENSMUSG00000112959	.	.	Gm32834
1525	chr13	50415479	50464912	LOC689316	.	.	50343583	50491741	ENSMUSG00000101136	.	.	Gm8739
1526	chr13	48871432	48877787	LOC102550793	.	.	48871112	48875460	ENSMUSG00000086889	.	.	Phf2os1
1527	chr13	48535520	48546547	LOC120097935	.	.	48532905	48546500	ENSMUSG00000097375	.	.	6720427I07Rik
1528	chr13	48513495	48533058	LOC108348525	.	.	48532905	48546500	ENSMUSG00000097375	.	.	6720427I07Rik
1529	chr13	48168537	48172658	LOC120097866	.	.	48044231	48262623	ENSMUSG00000114457	.	.	Gm36346
1531	chr13	48114928	48153554	LOC108348527	.	.	48044231	48262623	ENSMUSG00000114457	.	.	Gm36346
1533	chr13	48137944	48146806	LOC102546683	.	.	48044231	48262623	ENSMUSG00000114457	.	.	Gm36346
1535	chr13	48086812	48095255	LOC102546543	.	.	48044231	48262623	ENSMUSG00000097622	.	.	A330033J07Rik
1536	chr13	47916392	47947182	LOC108348529	.	.	47910435	47934301	ENSMUSG00000114959	.	.	G630093K05Rik
1537	chr13	47371591	47374159	LOC120097957	.	.	47361386	47439554	ENSMUSG00000114843	.	.	Gm35733
1538	chr13	47338877	47354588	LOC120097909	.	.	47335251	47340939	ENSMUSG00000114958	.	.	Gm48612
1539	chr13	46494677	46502805	LOC120097855	.	.	46472669	46501984	ENSMUSG00000114752	.	.	Gm35110
1540	chr13	45749203	45756116	LOC120097815	.	.	45749572	45755206	ENSMUSG00000114131	.	.	Gm47460
1541	chr13	45266159	45373566	LOC102549787	.	.	45235635	45335588	ENSMUSG00000113772	.	.	Gm47448
1543	chr13	45106294	45119389	LOC120097842	.	.	45099957	45117730	ENSMUSG00000113553	.	.	Gm40932
1544	chr13	44308781	44440180	LOC108348536	.	.	44363836	44391117	ENSMUSG00000112936	.	.	Gm33958
1547	chr13	44227534	44234411	LOC108348537	.	.	44232398	44239606	ENSMUSG00000113727	.	.	Gm47781
1548	chr13	44121334	44131034	LOC690414	.	.	44121167	44125179	ENSMUSG00000089815	.	.	Gm5083
1549	chr13	43900645	43953176	LOC102550662	.	.	43948879	43952699	ENSMUSG00000113671	.	.	Gm2233
1550	chr13	43832462	43871689	LOC102551899	.	.	43842438	43846157	ENSMUSG00000114192	.	.	Gm33115
1552	chr13	41859965	41872048	LOC120097739	.	.	41865915	41913092	ENSMUSG00000113856	.	.	Gm10790
1553	chr13	41486051	41584170	LOC102551541	.	.	41487130	41544567	ENSMUSG00000114585	.	.	Gm32401
1555	chr13	41373000	41420066	LOC102548345	.	.	41379956	41384725	ENSMUSG00000114914	.	.	Gm48571
1557	chr13	40959312	40970238	LOC103694058	.	.	40956414	41001151	ENSMUSG00000086693	.	.	A730081D07Rik
1558	chr13	40946352	40956788	LOC120097872	.	.	40956414	41001151	ENSMUSG00000086693	.	.	A730081D07Rik
1559	chr13	40904132	40907494	LOC120097871	.	.	40907332	40917895	ENSMUSG00000114662	.	.	Gm31683
1560	chr13	39803392	39804980	LOC102555259	.	.	39791438	39844840	ENSMUSG00000114491	.	.	A230103O09Rik
1561	chr13	39783030	39787860	LOC108348547	.	.	39771790	39791384	ENSMUSG00000114710	.	.	Gm40923
1562	chr13	38960862	38964664	LOC120097954	.	.	38960619	38966605	ENSMUSG00000096932	.	.	5033403F01Rik
1563	chr13	38241695	38334716	LOC102556358	.	.	38320526	38340721	ENSMUSG00000114525	.	.	Gm47990
1564	chr13	37643884	37651970	LOC100909970	.	.	37633938	37648236	ENSMUSG00000114355	.	.	Gm40916
1565	chr13	37619941	37630178	LOC120097830	.	.	37616964	37627603	ENSMUSG00000114404	.	.	Gm40915
1566	chr13	37581142	37589312	LOC120097899	.	.	37581077	37589313	ENSMUSG00000114784	.	.	Gm47754
1567	chr13	37510744	37527831	LOC102549751	.	.	37508940	37512074	ENSMUSG00000100022	.	.	Gm29590
1568	chr13	37495974	37510726	LOC108348548	.	.	37504206	37507752	ENSMUSG00000114389	.	.	Gm47734
1570	chr13	37482365	37487963	LOC100910628	.	.	37482385	37483150	ENSMUSG00000114573	.	.	Gm47732
1571	chr13	36726852	36729736	LOC120097730	.	.	36727258	36729259	ENSMUSG00000114708	.	.	Gm30177
1572	chr13	35958636	35968353	LOC102550566	.	.	35957545	35965008	ENSMUSG00000114647	.	.	Gm30127
1573	chr13	33935953	33956464	LOC102554685	.	.	33935567	33960181	ENSMUSG00000085457	.	.	1110046J04Rik
1574	chr13	33000693	33005541	LOC108348552	.	.	32997062	33001750	ENSMUSG00000114185	.	.	Gm47662
1575	chr13	32791401	32800765	LOC108348554	.	.	32800633	32803091	ENSMUSG00000042874	.	.	D930007J09Rik
1576	chr13	31797547	31805874	LOC120097742	.	.	31797539	31800789	ENSMUSG00000086144	.	.	Gm11379
1577	chr13	31619920	31625671	LOC120097779	.	.	31565492	31625792	ENSMUSG00000087276	.	.	Gm11378
1579	chr13	31221885	31248992	LOC103694077	.	.	31213410	31241086	ENSMUSG00000087460	.	.	4930401O12Rik
1580	chr13	29012263	29043024	LOC100909866	.	.	29014399	29040336	ENSMUSG00000086363	.	.	A330102I10Rik
1581	chr13	28841351	28843380	LOC120097905	.	.	28460034	28885620	ENSMUSG00000085936	.	.	2610307P16Rik
1582	chr13	28458985	28462284	LOC120097904	.	.	28460034	28885620	ENSMUSG00000085936	.	.	2610307P16Rik
1583	chr13	28417275	28420485	LOC103694084	.	.	28394453	28420066	ENSMUSG00000113216	.	.	Gm40841
1584	chr13	25973104	25986346	LOC120097912	.	.	25921033	25986293	ENSMUSG00000086531	.	.	Gm11351
1585	chr13	23912347	23966174	LOC100909739	.	.	23956809	23966175	ENSMUSG00000087603	.	.	Gm11339
1586	chr13	23352179	23399017	LOC108348562	.	.	23313525	23385799	ENSMUSG00000087097	.	.	4930586N03Rik
1587	chr13	23369086	23370187	LOC120097943	.	.	23313525	23385799	ENSMUSG00000087097	.	.	4930586N03Rik
1588	chr13	22014110	22022084	LOC102556078	.	.	22014468	22020738	ENSMUSG00000085827	.	.	Gm11290
1589	chr13	21476292	21489526	LOC120097740	.	.	21477615	21485049	ENSMUSG00000114702	.	.	Gm40828
1590	chr13	15777010	16023629	LOC103694103	.	.	15781664	15802630	ENSMUSG00000113960	.	.	4933412O06Rik
1593	chr13	9041488	9062341	LOC120097870	.	.	9001432	9076451	ENSMUSG00000113543	.	.	Gm36264
1594	chr13	5566940	5592630	LOC102554523	.	.	5539279	5724510	ENSMUSG00000114053	.	.	Gm35330
1595	chr13	5539291	5541996	LOC102554589	.	.	5454909	5560329	ENSMUSG00000114098	.	.	Gm40660
1597	chr13	5479311	5510595	LOC120097925	.	.	5454909	5560329	ENSMUSG00000114098	.	.	Gm40660
1598	chr13	4785505	4790899	LOC120097919	.	.	4771651	4836485	ENSMUSG00000053499	.	.	Gm5444
1599	chr13	4771703	4773758	LOC120097860	.	.	4771651	4836485	ENSMUSG00000053499	.	.	Gm5444
1600	chr13	3839926	3858343	LOC103694125	.	.	3825519	3843909	ENSMUSG00000114091	.	.	Gm40655
1601	chr14	44945099	44955349	LOC120102830	.	.	44955215	44961326	ENSMUSG00000075042	.	.	4930431P03Rik
1602	chr14	24005308	24037589	LOC103693799	.	.	24003844	24008335	ENSMUSG00000114953	.	.	4930519K11Rik
1603	chr14	20545756	20555971	LOC103693236	.	.	20546079	20570687	ENSMUSG00000084925	.	.	1810062O18Rik
1604	chr14	19840341	19869650	LOC102554918	.	.	19838925	19844677	ENSMUSG00000114350	.	.	D14Ertd670e
1606	chr14	17996267	18003370	LOC120096913	.	.	17931138	18021909	ENSMUSG00000114504	.	.	Gm48321
1607	chr14	17965561	17969775	LOC120096912	.	.	17931138	18021909	ENSMUSG00000114504	.	.	Gm48321
1608	chr14	15873751	15878686	LOC120096918	.	.	15697956	15911315	ENSMUSG00000114513	.	.	Gm47780
1610	chr14	15732969	15747872	LOC120096919	.	.	15697956	15911315	ENSMUSG00000114794	.	.	Gm47782
1611	chr14	13247357	13276782	LOC102552767	.	.	13157388	13284638	ENSMUSG00000051729	.	.	Gm5087
1612	chr14	9398706	9439924	LOC120096926	.	.	9400624	9459180	ENSMUSG00000114615	.	.	Gm48370
1613	chr14	8666454	8671239	LOC120096927	.	.	8666386	8673378	ENSMUSG00000097898	.	.	4930455B14Rik
1614	chr14	8322112	8376879	LOC120096928	.	.	8367440	8371010	ENSMUSG00000114532	.	.	2610318M16Rik
1615	chr14	44993863	45000904	LOC120096942	.	.	44972268	45006900	ENSMUSG00000090709	.	.	Gm17173
1616	chr14	45444186	45468352	LOC120096945	.	.	45442754	45447073	ENSMUSG00000115209	.	.	Gm34250
1617	chr14	45581312	45594719	LOC108352894	.	.	45563834	45598512	ENSMUSG00000085913	.	.	Gm15601
1619	chr14	45827968	45829255	LOC120097169	.	.	45754689	45993170	ENSMUSG00000085866	.	.	Gm15218
1620	chr14	45837231	45926424	LOC120096947	.	.	45754689	45993170	ENSMUSG00000085866	.	.	Gm15218
1621	chr14	45857827	45878914	LOC120096948	.	.	45754689	45993170	ENSMUSG00000085866	.	.	Gm15218
1622	chr14	46445416	46457374	LOC120096949	.	.	46436855	46454535	ENSMUSG00000115168	.	.	Gm48910
1624	chr14	46472283	46490619	LOC120096950	.	.	46481228	46493690	ENSMUSG00000115083	.	.	Gm34756
1626	chr14	46877986	46884830	LOC102548367	.	.	46866576	46882757	ENSMUSG00000115410	.	.	2810457G06Rik
1628	chr14	46942765	46968723	LOC120096952	.	.	46961440	46965684	ENSMUSG00000089870	.	.	Gm15562
1629	chr14	48584081	48590625	LOC102554609	.	.	48590599	48596402	ENSMUSG00000115636	.	.	Gm49120
1630	chr14	54058271	54069193	LOC108353025	.	.	54067579	54125395	ENSMUSG00000104658	.	.	Gm30275
1631	chr14	54103920	54106399	LOC103693543	.	.	54067579	54125395	ENSMUSG00000104658	.	.	Gm30275
1632	chr14	54942487	54944492	LOC108352922	.	.	54940355	54942852	ENSMUSG00000115234	.	.	Gm49130
1633	chr14	54968706	54978985	LOC120096985	.	.	54968678	54974349	ENSMUSG00000101680	.	.	Gm29015
1635	chr14	54982157	55006336	LOC120096984	.	.	54979393	54991601	ENSMUSG00000115610	.	.	Gm31251
1636	chr14	55274041	55292344	LOC108352925	.	.	55276834	55280687	ENSMUSG00000114987	.	.	Gm49022
1637	chr14	55528965	55541565	LOC120096988	.	.	55528828	55542399	ENSMUSG00000115778	.	.	Gm10876
1638	chr14	55572129	55574298	LOC102552219	.	.	55566159	55575991	ENSMUSG00000086341	.	.	Gm15932
1639	chr14	58335919	58338457	LOC120097152	.	.	58300973	58363816	ENSMUSG00000114690	.	.	Gm33321
1640	chr14	60483819	60485249	LOC102553694	.	.	60485208	60599031	ENSMUSG00000101797	.	.	Gm29266
1641	chr14	60485286	60495101	LOC120097002	.	.	60485208	60599031	ENSMUSG00000101797	.	.	Gm29266
1642	chr14	60527232	60530367	LOC120097003	.	.	60485208	60599031	ENSMUSG00000101797	.	.	Gm29266
1643	chr14	61291723	61298246	LOC120097165	.	.	61292980	61318146	ENSMUSG00000101505	.	.	1700109G14Rik
1644	chr14	61498063	61500166	LOC120097167	.	.	61492688	61527389	ENSMUSG00000115656	.	.	4930556J02Rik
1645	chr14	61628606	61648853	LOC103693867	.	.	61602839	61682373	ENSMUSG00000098088	.	.	Gm26916
1647	chr14	61648381	61672568	LOC102547503	.	.	61602839	61682373	ENSMUSG00000097997	.	.	Gm27017
1649	chr14	62080464	62129337	LOC102547888	.	.	62113120	62171126	ENSMUSG00000115531	.	.	Gm35419
1650	chr14	63290578	63329625	LOC120097012	.	.	63317745	63336957	ENSMUSG00000114898	.	.	Gm49390
1652	chr14	63607333	63662631	LOC102548944	.	.	63602524	63607372	ENSMUSG00000087652	.	.	Gm15918
1653	chr14	64574413	64593967	LOC102554677	.	.	64587331	64593961	ENSMUSG00000097545	.	.	Mir124a-1hg
1654	chr14	65169546	65188589	LOC120097018	.	.	65171115	65174959	ENSMUSG00000114658	.	.	Gm30008
1656	chr14	67485099	67489701	LOC120097021	.	.	67476873	67502079	ENSMUSG00000114744	.	.	Gm38409
1657	chr14	69311008	69337070	LOC120093073	.	.	69327999	69337165	ENSMUSG00000097511	.	.	Gm16677
1658	chr14	69327828	69336450	LOC120097026	.	.	69327999	69337165	ENSMUSG00000097511	.	.	Gm16677
1659	chr14	70037443	70076752	LOC120097027	.	.	70018231	70057367	ENSMUSG00000114446	.	.	Gm33524
1660	chr14	70208596	70252713	LOC120097028	.	.	70205324	70255287	ENSMUSG00000115186	.	.	Gm49417
1661	chr14	71251629	71271065	LOC120097031	.	.	71251273	71271051	ENSMUSG00000115139	.	.	Gm4251
1662	chr14	72813993	72816762	LOC120097034	.	.	72789353	72860268	ENSMUSG00000115532	.	.	Gm41206
1663	chr14	73773672	73775844	LOC102547539	.	.	73728568	73956061	ENSMUSG00000115289	.	.	Gm49164
1664	chr14	74242593	74251706	LOC120097037	.	.	73979158	74451303	ENSMUSG00000115704	.	.	Gm49171
1665	chr14	74324311	74338930	LOC120097038	.	.	73979158	74451303	ENSMUSG00000115704	.	.	Gm49171
1666	chr14	74525520	74543052	LOC102546539	.	.	74532174	74547547	ENSMUSG00000115449	.	.	Gm49175
1667	chr14	76672122	76680456	LOC103693719	.	.	76672963	76687169	ENSMUSG00000101009	.	.	1700108F19Rik
1668	chr14	76759794	76764249	LOC108352946	.	.	76760131	76762217	ENSMUSG00000115709	.	.	4930431P22Rik
1669	chr14	76837411	76924411	LOC102546462	.	.	76832821	76853299	ENSMUSG00000115596	.	.	Gm48969
1671	chr14	77473863	77497979	LOC120097116	.	.	77479483	77506868	ENSMUSG00000067973	.	.	Gm6994
1672	chr14	77597805	77599577	LOC120097117	.	.	77578544	77633860	ENSMUSG00000115363	.	.	Gm49003
1673	chr14	79771690	79853971	LOC108352947	.	.	79769908	79772743	ENSMUSG00000102774	.	.	Gm9748
1675	chr14	84457714	84476415	LOC108352949	.	.	84458639	84476424	ENSMUSG00000115529	.	.	9630013A20Rik
1676	chr14	88635576	88847878	LOC103693748	.	.	88636033	88763761	ENSMUSG00000115623	.	.	Gm41225
1677	chr14	90676653	90682727	LOC102546653	.	.	90668259	90691445	ENSMUSG00000115292	.	.	Gm33246
1678	chr14	91626355	91734546	LOC120097056	.	.	91638499	91647839	ENSMUSG00000115368	.	.	Gm48942
1679	chr14	99508018	99584795	LOC102553927	.	.	99522545	99576902	ENSMUSG00000115580	.	.	Gm41230
1680	chr14	99575191	99576962	LOC120097060	.	.	99522545	99576902	ENSMUSG00000115580	.	.	Gm41230
1681	chr14	103430617	103432705	LOC102550034	.	.	103424905	103449867	ENSMUSG00000115099	.	.	1700087I21Rik
1682	chr14	103439129	103451573	LOC120097170	.	.	103424905	103449867	ENSMUSG00000115099	.	.	1700087I21Rik
1683	chr14	103461283	103471786	LOC100909907	.	.	103463919	103512619	ENSMUSG00000115762	.	.	Gm34907
1684	chr14	103481437	103495348	LOC120097171	.	.	103463919	103512619	ENSMUSG00000115762	.	.	Gm34907
1685	chr14	104898200	104908229	LOC102550655	.	.	104612791	104966783	ENSMUSG00000115432	.	.	D130009I18Rik
1686	chr14	104911635	104915527	LOC102550758	.	.	104612791	104966783	ENSMUSG00000115432	.	.	D130009I18Rik
1687	chr14	105593382	105601643	LOC102551509	.	.	105589476	105632054	ENSMUSG00000115149	.	.	9330188P03Rik
1688	chr14	106380317	106500811	LOC108352964	.	.	106417187	106486520	ENSMUSG00000099794	.	.	1700128A07Rik
1689	chr14	111407981	111587280	LOC102556470	.	.	111432212	111433312	ENSMUSG00000115650	.	.	Gm48992
1690	chr14	111416613	111445436	LOC120097077	.	.	111432212	111433312	ENSMUSG00000115650	.	.	Gm48992
1691	chr14	114867346	114876719	LOC120097080	.	.	114874944	114876510	ENSMUSG00000115309	.	.	Gm49010
1692	chr14	119099436	119102644	LOC120097083	.	.	119098965	119115074	ENSMUSG00000087479	.	.	Gm16835
1693	chr14	119813936	119823866	LOC120097179	.	.	119798978	119817574	ENSMUSG00000115639	.	.	4930404K13Rik
1694	chr14	120105516	120113716	LOC120097084	.	.	120089943	120195452	ENSMUSG00000115146	.	.	Gm4681
1695	chr14	120140702	120145484	LOC102547244	.	.	120089943	120195452	ENSMUSG00000115146	.	.	Gm4681
1696	chr14	122367346	122451189	LOC120097095	.	.	122365239	122406743	ENSMUSG00000064052	.	.	Gm5089
1698	chr14	122470367	122474679	LOC120093115	.	.	122470284	122475199	ENSMUSG00000085555	.	.	2610035F20Rik
1699	chr14	24621086	24743928	LOC120097511	.	.	24617557	24788520	ENSMUSG00000089887	.	.	4930428N03Rik
1700	chr14	25107734	25143252	LOC120097393	.	.	25109384	25112926	ENSMUSG00000114288	.	.	Gm32123
1703	chr14	25220577	25375167	LOC103693859	.	.	25257523	25461128	ENSMUSG00000097601	.	.	Gm26660
1705	chr14	25263642	25272228	LOC108353065	.	.	25257523	25461128	ENSMUSG00000087535	.	.	Zmiz1os1
1706	chr14	25378167	25389895	LOC120097392	.	.	25257523	25461128	ENSMUSG00000097601	.	.	Gm26660
1708	chr14	25425050	25457032	LOC120097507	.	.	25257523	25461128	ENSMUSG00000114232	.	.	Gm17747
1710	chr14	29826897	29842090	LOC103693956	.	.	29786828	29852408	ENSMUSG00000114774	.	.	Gm35281
1711	chr14	32301582	32309048	LOC102550503	.	.	32301924	32308895	ENSMUSG00000115813	.	.	Gm46447
1713	chr14	32685549	32718945	LOC102547142	.	.	32685648	32689250	ENSMUSG00000101086	.	.	Gm28651
1714	chr14	44923776	44961517	LOC103694765	.	.	44955215	44961326	ENSMUSG00000075042	.	.	4930431P03Rik
1715	chr14	44952058	44961517	LOC103694749	.	.	44955215	44961326	ENSMUSG00000075042	.	.	4930431P03Rik
1716	chr14	44954094	44959257	LOC103694790	.	.	44955215	44961326	ENSMUSG00000075042	.	.	4930431P03Rik
1717	chr15	10769833	10795273	LOC103691483	.	.	10714836	10790123	ENSMUSG00000096971	.	.	4930556M19Rik
1718	chr15	18742810	18818754	LOC120100745	.	.	18697684	18818774	ENSMUSG00000084873	.	.	C030047K22Rik
1719	chr15	24981272	25027666	LOC120100748	.	.	24981620	25027358	ENSMUSG00000097452	.	.	Gm2824
1720	chr15	26643923	26658142	LOC120100751	.	.	26609503	26644048	ENSMUSG00000115433	.	.	Gm49267
1721	chr15	31453728	31454852	LOC102553736	.	.	31453738	31454901	ENSMUSG00000115710	.	.	Gm49208
1722	chr15	32241598	32244648	LOC100909539	.	.	32240565	32244662	ENSMUSG00000096956	.	.	Snhg18
1723	chr15	35305002	35309783	LOC120093853	.	.	35307005	35328535	ENSMUSG00000115453	.	.	BC048602
1724	chr15	36938521	36943515	LOC100910524	.	.	36938864	36949605	ENSMUSG00000115333	.	.	Gm34590
1725	chr15	38181044	38184856	LOC120093638	.	.	38184009	38202217	ENSMUSG00000115680	.	.	Gm35167
1726	chr15	38253651	38257193	LOC102550353	.	.	38239702	38255310	ENSMUSG00000115307	.	.	Gm49313
1727	chr15	38553197	38559304	LOC120093641	.	.	38549343	38594934	ENSMUSG00000102106	.	.	2310043O21Rik
1728	chr15	39962633	39967345	LOC120093642	.	.	39962649	39967024	ENSMUSG00000115230	.	.	AU022793
1729	chr15	40346180	40405446	LOC103692893	.	.	40343260	40393307	ENSMUSG00000115820	.	.	Gm41311
1730	chr15	41772989	41788675	LOC120093810	.	.	41758060	41788911	ENSMUSG00000097232	.	.	Gm26854
1731	chr15	41985973	42043663	LOC108351490	.	.	42041425	42067553	ENSMUSG00000115986	.	.	Gm49439
1732	chr15	42676405	42686694	LOC102547184	.	.	42676241	42704616	ENSMUSG00000097805	.	.	Gm17473
1733	chr15	42692284	42694731	LOC102547251	.	.	42676241	42704616	ENSMUSG00000097805	.	.	Gm17473
1734	chr15	51315480	51345467	LOC102548754	.	.	51231640	51395610	ENSMUSG00000115654	.	.	Gm19303
1735	chr15	53623254	53636508	LOC120093655	.	.	53621655	53623270	ENSMUSG00000115761	.	.	1700015H07Rik
1736	chr15	54952917	54962855	LOC120093657	.	.	54952070	54964642	ENSMUSG00000097286	.	.	Gm26684
1737	chr15	56692387	56696821	LOC108351495	.	.	56689944	56778399	ENSMUSG00000086541	.	.	Has2os
1738	chr15	58246591	58252732	LOC102549374	.	.	58214475	58324053	ENSMUSG00000086801	.	.	Gm15943
1739	chr15	58309459	58313495	LOC120093814	.	.	58214475	58324053	ENSMUSG00000086801	.	.	Gm15943
1740	chr15	59617962	59623975	LOC108351498	.	.	59618590	59619055	ENSMUSG00000115896	.	.	Gm36677
1741	chr15	59684109	59794753	LOC120093663	.	.	59788417	59794959	ENSMUSG00000115426	.	.	Gm19510
1742	chr15	60108106	60187969	LOC102552490	.	.	60120540	60187408	ENSMUSG00000115681	.	.	Gm2682
1743	chr15	60140897	60148939	LOC102552316	.	.	60120540	60187408	ENSMUSG00000115681	.	.	Gm2682
1744	chr15	61314516	61345017	LOC120093668	.	.	61288441	61393822	ENSMUSG00000116299	.	.	Gm29904
1745	chr15	61453909	61537358	LOC120093670	.	.	61534676	61774451	ENSMUSG00000116109	.	.	Gm49498
1747	chr15	61504847	61749061	LOC103692925	.	.	61534676	61774451	ENSMUSG00000116109	.	.	Gm49498
1749	chr15	61555350	61558655	LOC120093672	.	.	61534676	61774451	ENSMUSG00000116031	.	.	D030024E09Rik
1750	chr15	61707835	61720726	LOC120093671	.	.	61534676	61774451	ENSMUSG00000116031	.	.	D030024E09Rik
1751	chr15	62038029	62250983	Pvt1	.	.	62037986	62378096	ENSMUSG00000097039	.	.	Pvt1
1752	chr15	62146381	62163265	LOC120093674	.	.	62037986	62378096	ENSMUSG00000097039	.	.	Pvt1
1753	chr15	63476924	63495434	LOC102548624	.	.	63176838	63718289	ENSMUSG00000115520	.	.	Gm41335
1754	chr15	68301978	68363201	LOC102551574	.	.	68334715	68337430	ENSMUSG00000096967	.	.	Gm26621
1756	chr15	76259129	76267116	LOC120093816	.	.	76266461	76269839	ENSMUSG00000115946	.	.	Mirt2
1757	chr15	78120288	78143716	LOC102554213	.	.	78119706	78144142	ENSMUSG00000092375	.	.	A730060N03Rik
1758	chr15	78395994	78398551	LOC120093821	.	.	78396001	78397184	ENSMUSG00000116445	.	.	Gm49481
1759	chr15	78421461	78426248	LOC120093822	.	.	78420496	78424193	ENSMUSG00000115854	.	.	Gm36644
1760	chr15	78530249	78532908	LOC120093686	.	.	78531109	78532797	ENSMUSG00000116307	.	.	Gm49490
1761	chr15	78671194	78675843	LOC102549375	.	.	78670785	78676114	ENSMUSG00000116260	.	.	1700041B01Rik
1762	chr15	79165926	79222525	LOC120093688	.	.	79166041	79227524	ENSMUSG00000075555	.	.	Gm10863
1763	chr15	79750310	79758238	LOC120093690	.	.	79742698	79757394	ENSMUSG00000087543	.	.	Gm16576
1764	chr15	79842641	79873366	LOC102547313	.	.	79843163	79846763	ENSMUSG00000115971	.	.	Gm10856
1765	chr15	79882420	79895414	LOC102547383	.	.	79889532	79893120	ENSMUSG00000115902	.	.	AC113595.1
1766	chr15	81302128	81323727	LOC120093696	.	.	81242657	81312866	ENSMUSG00000115970	.	.	8430426J06Rik
1767	chr15	85585686	85594814	LOC120093705	.	.	85580252	85593708	ENSMUSG00000097209	.	.	AU022754
1768	chr15	85681948	85684777	LOC120093706	.	.	85653616	85707524	ENSMUSG00000116305	.	.	Lncppara
1769	chr15	86709254	86719721	LOC108351625	.	.	86704291	86711545	ENSMUSG00000116040	.	.	Gm49464
1770	chr15	88889778	88891586	LOC120093825	.	.	88889780	88891525	ENSMUSG00000093394	.	.	Gm20621
1771	chr15	89476635	89492384	LOC120093826	.	.	89476236	89484847	ENSMUSG00000084915	.	.	C230037L18Rik
1772	chr15	89519864	89523697	LOC120093827	.	.	89520096	89523677	ENSMUSG00000086602	.	.	Gm15609
1773	chr15	91590038	91673042	LOC108351529	.	.	91597583	91604676	ENSMUSG00000086160	.	.	4933438A12Rik
1774	chr15	93835309	93862045	LOC102553542	.	.	93825038	93846738	ENSMUSG00000116493	.	.	Gm49445
1775	chr15	95823331	95830077	LOC102547300	.	.	95824458	95830072	ENSMUSG00000078648	.	.	Gm17546
1776	chr15	96134453	96139951	LOC102549406	.	.	96134819	96284495	ENSMUSG00000097536	.	.	2610037D02Rik
1777	chr15	96135892	96143300	LOC102549313	.	.	96134819	96284495	ENSMUSG00000097536	.	.	2610037D02Rik
1778	chr15	96185454	96224591	LOC120093717	.	.	96134819	96284495	ENSMUSG00000097536	.	.	2610037D02Rik
1779	chr15	96244644	96251282	LOC679791	.	.	96134819	96284495	ENSMUSG00000097536	.	.	2610037D02Rik
1781	chr15	97766367	97771155	LOC102548155	.	.	97760408	97766961	ENSMUSG00000087397	.	.	Rapgef3os2
1783	chr15	98690394	98703193	LOC103692978	.	.	98691863	98696191	ENSMUSG00000116482	.	.	Gm34152
1784	chr15	98807089	98810084	LOC102555574	.	.	98807024	98816077	ENSMUSG00000097414	.	.	B130046B21Rik
1785	chr15	98984516	98994326	LOC120093830	.	.	98983348	98996446	ENSMUSG00000097587	.	.	4930578M01Rik
1786	chr15	98990615	98992057	LOC120093831	.	.	98983348	98996446	ENSMUSG00000097587	.	.	4930578M01Rik
1787	chr15	99454890	99472353	LOC102546778	.	.	99457934	99465328	ENSMUSG00000116249	.	.	Gm49484
1788	chr15	99702497	99703771	LOC108351553	.	.	99702664	99703976	ENSMUSG00000116250	.	.	Gm34939
1789	chr15	99913184	99962742	LOC102549417	.	.	99931711	99953044	ENSMUSG00000096111	.	.	Gm21917
1790	chr15	99929995	99952718	LOC120093733	.	.	99931711	99953044	ENSMUSG00000096111	.	.	Gm21917
1791	chr15	100438185	100469023	LOC108351554	.	.	100459740	100468691	ENSMUSG00000097827	.	.	5330439K02Rik
1792	chr15	101213647	101224749	LOC103692984	.	.	101221195	101225186	ENSMUSG00000115944	.	.	AU021063
1794	chr15	101378275	101402691	LOC120093741	.	.	101322888	101405834	ENSMUSG00000116116	.	.	Gm671
1796	chr15	103095184	103102125	LOC102547667	.	.	103096151	103102111	ENSMUSG00000101356	.	.	Gm28876
1797	chr15	103102242	103107557	LOC102547478	.	.	103102237	103105069	ENSMUSG00000101588	.	.	Gm28265
1799	chr15	103122889	103145633	LOC120093746	.	.	103123070	103146828	ENSMUSG00000116066	.	.	Gm49477
1801	chr15	103135830	103140666	LOC103692988	.	.	103123070	103146828	ENSMUSG00000116066	.	.	Gm49477
1803	chr16	42837606	42838884	LOC120094680	.	.	42725702	42875762	ENSMUSG00000075070	.	.	4932412D23Rik
1804	chr16	13447853	13485092	LOC102547286	.	.	13354374	13468755	ENSMUSG00000109857	.	.	Gm32817
1806	chr16	12815850	12826566	LOC120095011	.	.	12629084	12945935	ENSMUSG00000101565	.	.	1700003L19Rik
1808	chr16	12657279	12710039	LOC108352046	.	.	12629084	12945935	ENSMUSG00000116197	.	.	Gm38619
1810	chr16	73074491	73080220	LOC120095557	.	.	73072338	73423667	ENSMUSG00000116976	.	.	4930500H12Rik
1811	chr16	76393692	76407573	LOC120095593	.	.	76383107	76398126	ENSMUSG00000116968	.	.	Gm49587
1812	chr16	76760587	76769531	LOC102556241	.	.	76751793	76779092	ENSMUSG00000109333	.	.	Gm30790
1813	chr16	76947255	76964544	LOC102548078	.	.	76819583	77010897	ENSMUSG00000100857	.	.	1700041M19Rik
1814	chr16	77005514	77011693	LOC120095594	.	.	76819583	77010897	ENSMUSG00000100857	.	.	1700041M19Rik
1815	chr16	77288708	77692829	LOC103693508	.	.	77236317	77773427	ENSMUSG00000090386	.	.	Mir99ahg
1816	chr16	77331013	77344170	LOC120095538	.	.	77236317	77773427	ENSMUSG00000090386	.	.	Mir99ahg
1817	chr16	77469225	77473947	LOC120095539	.	.	77236317	77773427	ENSMUSG00000090386	.	.	Mir99ahg
1818	chr16	78251092	78256815	LOC120095595	.	.	78250861	78302487	ENSMUSG00000109841	.	.	E330011O21Rik
1819	chr16	84713038	84715245	Mir155hg	.	.	84703167	84715245	ENSMUSG00000097418	.	.	Mir155hg
1820	chr16	89545210	89753264	LOC108352304	.	.	89584535	89584998	ENSMUSG00000116870	.	.	Gm49696
1821	chr16	90672728	90678176	LOC120095608	.	.	90667439	90677000	ENSMUSG00000116582	.	.	Gm36169
1822	chr16	91044342	91050435	LOC120095611	.	.	91044656	91056677	ENSMUSG00000085398	.	.	4931406G06Rik
1823	chr16	91322243	91329016	LOC120095614	.	.	91271777	91329043	ENSMUSG00000085865	.	.	Gm15966
1824	chr16	91340205	91459769	LOC120095616	.	.	91435293	91464803	ENSMUSG00000116987	.	.	Gm49625
1825	chr16	91435097	91440731	LOC120095617	.	.	91435293	91464803	ENSMUSG00000116987	.	.	Gm49625
1826	chr16	91445924	91449569	LOC102554317	.	.	91435293	91464803	ENSMUSG00000116987	.	.	Gm49625
1827	chr16	92137061	92142129	LOC120095623	.	.	92126288	92186528	ENSMUSG00000116747	.	.	Gm41496
1828	chr16	93358440	93366576	LOC102549086	.	.	93342504	93366668	ENSMUSG00000100277	.	.	1810053B23Rik
1829	chr16	94078962	94085166	LOC102546699	.	.	94081651	94083866	ENSMUSG00000116569	.	.	Gm49620
1830	chr16	94487774	94490002	LOC102549457	.	.	94488777	94522117	ENSMUSG00000116589	.	.	Gm31323
1831	chr16	94521108	94525686	LOC108352311	.	.	94488777	94522117	ENSMUSG00000116589	.	.	Gm31323
1832	chr16	94705221	94722763	LOC108352312	.	.	94721894	94753438	ENSMUSG00000116641	.	.	Gm41505
1833	chr16	94722768	94736716	LOC120095638	.	.	94721894	94753438	ENSMUSG00000116641	.	.	Gm41505
1834	chr16	95188096	95259843	LOC102550135	.	.	95183639	95355676	ENSMUSG00000116720	.	.	Gm31641
1835	chr16	95748545	95760708	LOC103693523	.	.	95756541	95929077	ENSMUSG00000117232	.	.	1600002D24Rik
1836	chr16	95773792	95805890	LOC108352314	.	.	95756541	95929077	ENSMUSG00000117232	.	.	1600002D24Rik
1837	chr16	58395367	58404941	LOC102553634	.	.	58404878	58408276	ENSMUSG00000086827	.	.	4930461C15Rik
1838	chr16	58024221	58074094	LOC120095648	.	.	57811487	58042341	ENSMUSG00000116920	.	.	Gm49575
1839	chr16	55972882	55974616	Zbtb11os1	.	.	55973268	55974617	ENSMUSG00000102101	.	.	Zbtb11os1
1840	chr16	51984665	51985910	LOC100912248	.	.	51980376	52005495	ENSMUSG00000116725	.	.	Gm29686
1841	chr16	50726442	50732761	LOC100909405	.	.	50719294	50732773	ENSMUSG00000022639	.	.	Dubr
1842	chr16	50573032	50673052	LOC102548829	.	.	50590503	50654166	ENSMUSG00000116848	.	.	4930542D17Rik
1843	chr16	32807517	32813111	LOC103693588	.	.	32807483	32811206	ENSMUSG00000097256	.	.	Gm26769
1844	chr16	31550901	31603855	LOC120095673	.	.	31590196	31593220	ENSMUSG00000116793	.	.	Gm34256
1845	chr16	31474415	31496134	LOC120095674	.	.	31469926	31476353	ENSMUSG00000116572	.	.	Gm49695
1846	chr16	30913501	30945883	LOC102553680	.	.	30913331	30935629	ENSMUSG00000116581	.	.	Gm46565
1847	chr16	30775903	30798609	LOC120095679	.	.	30789945	30793255	ENSMUSG00000116570	.	.	Gm49754
1848	chr16	30029044	30032776	LOC120095684	.	.	30021842	30039479	ENSMUSG00000116660	.	.	9030404E10Rik
1849	chr16	29923703	29945010	LOC102547530	.	.	29907519	29946754	ENSMUSG00000097313	.	.	Gm26569
1850	chr16	26711715	26727445	LOC120095686	.	.	26714446	26755502	ENSMUSG00000092545	.	.	Gm20319
1851	chr16	25058321	25076992	LOC102554451	.	.	25059639	25069058	ENSMUSG00000096960	.	.	A230028O05Rik
1852	chr16	24236740	24244003	LOC102553750	.	.	24186029	24263159	ENSMUSG00000115869	.	.	Gm31814
1853	chr16	24202718	24216490	LOC120095687	.	.	24186029	24263159	ENSMUSG00000115869	.	.	Gm31814
1854	chr16	23519995	23544528	LOC102552752	.	.	23520210	23560081	ENSMUSG00000109783	.	.	Gm45338
1855	chr16	23202227	23218892	LOC120095690	.	.	23175280	23224446	ENSMUSG00000068463	.	.	B630019A10Rik
1856	chr16	22548285	22553104	LOC120095691	.	.	22548553	22551149	ENSMUSG00000089663	.	.	Gm15651
1857	chr16	20558769	20590009	LOC102551647	.	.	20566358	20568508	ENSMUSG00000116604	.	.	Gm49745
1858	chr16	19876681	19906997	LOC120095700	.	.	19883504	19884284	ENSMUSG00000116712	.	.	Gm49598
1859	chr16	18210195	18218005	LOC102555338	.	.	18207822	18213863	ENSMUSG00000116557	.	.	4933432I09Rik
1861	chr16	18207669	18215955	LOC120095704	.	.	18207822	18213863	ENSMUSG00000116557	.	.	4933432I09Rik
1863	chr16	16707664	16710201	LOC102546862	.	.	16707614	16718096	ENSMUSG00000116096	.	.	4933404G15Rik
1864	chr17	4942390	4946126	LOC102548472	.	.	4945152	4946814	ENSMUSG00000116551	.	.	Gm41517
1865	chr17	7897932	7920463	LOC120099118	.	.	7881106	7946426	ENSMUSG00000090069	.	.	E430024P14Rik
1866	chr17	12828495	12833114	LOC120099123	.	.	12741311	12860136	ENSMUSG00000078247	.	.	Airn
1867	chr17	9756429	9775229	LOC102549608	.	.	9750751	9775867	ENSMUSG00000117264	.	.	4930452A19Rik
1868	chr17	9568118	9602563	LOC120097713	.	.	9549691	9594242	ENSMUSG00000117143	.	.	Gm49807
1869	chr17	9153429	9168695	LOC108349524	.	.	9147719	9167836	ENSMUSG00000097049	.	.	6530411M01Rik
1870	chr17	13679340	13690260	LOC108348488	.	.	13675662	13683516	ENSMUSG00000085705	.	.	Gm16046
1871	chr17	22739865	22770763	LOC120099242	.	.	22739945	22751509	ENSMUSG00000098164	.	.	Gm5493
1872	chr17	88616443	88668619	LOC120103455	.	.	88662406	88664765	ENSMUSG00000117567	.	.	Gm50056
1873	chr17	88324516	88328152	LOC120103456	.	.	88253483	88388699	ENSMUSG00000117351	.	.	Gm31615
1874	chr17	88157868	88167772	LOC120103457	.	.	88146084	88159761	ENSMUSG00000097676	.	.	Gm26612
1875	chr17	88154988	88156994	LOC120103458	.	.	88146084	88159761	ENSMUSG00000097676	.	.	Gm26612
1876	chr17	87529207	87545824	LOC120103462	.	.	87529503	87530744	ENSMUSG00000117361	.	.	Gm30984
1877	chr17	87500459	87512916	LOC120103463	.	.	87490748	87502616	ENSMUSG00000100847	.	.	Gm28676
1878	chr17	87458706	87464709	LOC108351172	.	.	87454969	87460364	ENSMUSG00000117545	.	.	Gm30794
1880	chr17	87360645	87364498	LOC120103466	.	.	87362239	87364462	ENSMUSG00000089755	.	.	0610012D04Rik
1881	chr17	87192026	87196792	LOC120103467	.	.	87192216	87194942	ENSMUSG00000117384	.	.	C330024C12Rik
1882	chr17	85914607	85943452	LOC102551210	.	.	85862235	85928579	ENSMUSG00000117501	.	.	Gm30117
1883	chr17	85799790	85825165	LOC120103470	.	.	85796218	85824044	ENSMUSG00000100345	.	.	Gm29418
1884	chr17	85602103	85618602	LOC108351167	.	.	85600651	85618398	ENSMUSG00000093460	.	.	Six3os1
1885	chr17	84199641	84221930	LOC102547863	.	.	84185756	84216056	ENSMUSG00000117393	.	.	Gm36279
1886	chr17	84145429	84149644	LOC108351166	.	.	84134033	84156440	ENSMUSG00000117485	.	.	Gm19696
1887	chr17	83921546	83945889	LOC102548368	.	.	83917937	83921606	ENSMUSG00000117442	.	.	1810073O08Rik
1888	chr17	83846498	83852503	LOC120093196	.	.	83851675	83854418	ENSMUSG00000097254	.	.	C430042M11Rik
1889	chr17	83101291	83129729	LOC120103473	.	.	83098018	83120741	ENSMUSG00000117509	.	.	Gm46606
1890	chr17	83032371	83110138	LOC102553857	.	.	83033594	83078426	ENSMUSG00000117399	.	.	Gm19689
[truncated: 212 more rows]
