# Supplementary material for: Single-cell multiomic comparison of mouse and rat spermatogenesis reveals gene regulatory networks conserved for over 20 million years
Source: Stem Cell Reports. 2025 Mar 13;20(4):102449. doi: 10.1016/j.stemcr.2025.102449 (PMC12069898; doi:10.1016/j.stemcr.2025.102449)
Supplement: Table S3. DEGs between mouse and rat germ cells [file mmc4.xlsx]

## Sheet: SSCs
	p_val	avg_log2FC	pct.1	pct.2	p_val_adj
Fau	0	14.3003	0.927	0	0
Rpl21	0	9.49631	0.915	0.013	0
Camk1d	0	7.08776	0.979	0.089	0
Rps6	0	10.3417	0.894	0.005	0
Rpl7a	0	15.1296	0.873	0	0
Kcnc2	0	5.71447	0.88	0.082	0
Scmh1	0	5.19164	0.853	0.09	0
Hells	0	9.9422	0.745	0.003	0
Ccnd2	0	5.84317	0.803	0.062	0
Arhgap26	0	5.11379	0.842	0.102	0
Atrx	0	13.7782	0.73	0	0
Mbd5	0	5.04123	0.793	0.084	0
Zswim6	0	4.89288	0.778	0.082	0
Pomp	0	8.84912	0.689	0.005	0
Pdzd2	0	6.76105	0.703	0.02	0
Tmem132c	0	6.03278	0.695	0.032	0
Hivep2	0	4.9242	0.739	0.085	0
Lars2	0	4.91779	0.726	0.074	0
Ewsr1	0	6.17507	0.672	0.021	0
Mpped2	0	4.41795	0.741	0.095	0
Zfp462	0	5.99379	0.67	0.03	0
Abr	0	4.99717	0.701	0.065	0
Pdcd5	0	6.06029	0.645	0.022	0
Adgrl3	0	5.53918	0.67	0.054	0
Rad51b	0	6.75157	0.624	0.017	0
Boll	0	10.8525	0.608	0.001	0
Smoc2	0	8.33969	0.606	0.004	0
B3galt1	0	6.6981	0.583	0.015	0
Pak2	0	7.48821	0.571	0.006	0
Ccdc141	0	8.03164	0.56	0.004	0
Knop1	0	10.4319	0.548	0.001	0
Ptprt	0	6.55847	0.558	0.013	0
Yme1l1	0	10.2795	0.544	0.001	0
Gnas	0	7.73926	0.544	0.006	0
Plcl1	0	5.88455	0.564	0.029	0
Cetn3	0	6.73156	0.531	0.011	0
Nol8	0	5.8614	0.531	0.018	0
Pde1c	0	7.95643	0.517	0.005	0
Lnpep	0	12.7131	0.5	0	0
Wbp11	0	6.43422	0.494	0.01	0
Agbl4	0	6.56818	0.504	0.021	0
Sgip1	0	6.28441	0.481	0.012	0
Fgd5	0	6.47291	0.477	0.009	0
Fgfr2	0	5.74982	0.479	0.013	0
Tbcb	0	6.40302	0.461	0.007	0
Fst	0	6.4883	0.452	0.009	0
Map3k7	0	12.3008	0.434	0	0
Marf1	0	12.2164	0.417	0	0
Senp1	0	9.85759	0.382	0	0
Pkm	6.0576e-303	4.87643	0.585	0.042	9.25359e-299
Kansl2	1.37497e-300	11.8778	0.369	0	2.1004e-296
Rlim	1.6706e-299	5.3801	0.521	0.026	2.55201e-295
Cdh4	2.1408e-299	5.83953	0.485	0.019	3.27028e-295
Hexb	1.27863e-292	5.21644	0.529	0.03	1.95323e-288
Ebna1bp2	2.92958e-291	5.75422	0.442	0.012	4.47522e-287
Apbb2	1.95431e-286	5.3181	0.488	0.022	2.9854e-282
Mrgbp	2.74239e-286	9.99561	0.355	0	4.18927e-282
Mtf1	7.3508e-285	11.7843	0.351	0	1.12291e-280
Uchl3	1.10248e-283	8.22874	0.361	0.001	1.68415e-279
Rbm39	1.14602e-283	3.75246	0.927	0.317	1.75066e-279
Sumo2	5.04469e-283	3.97223	0.778	0.14	7.70627e-279
Uba52	2.85908e-277	-5.94087	0.322	0.998	4.36753e-273
Nefm	2.31447e-275	8.10146	0.365	0.003	3.53559e-271
Adgrl2	2.97632e-275	4.66555	0.602	0.058	4.54662e-271
Ldhc	4.80672e-270	5.55443	0.508	0.031	7.34274e-266
Polr2i	7.85109e-269	9.83074	0.336	0.001	1.19933e-264
Sbk1	1.07736e-268	9.67815	0.338	0.001	1.64577e-264
Gphn	3.93536e-266	3.24748	0.921	0.262	6.01165e-262
Wdr77	1.69789e-263	9.61785	0.332	0.001	2.5937e-259
Prickle1	1.64178e-262	4.86	0.539	0.044	2.50799e-258
Clstn2	8.53495e-262	5.36063	0.459	0.023	1.3038e-257
Ldlrad4	2.57337e-253	5.19395	0.454	0.024	3.93108e-249
Rpl13a	3.03105e-253	4.34479	0.948	0.502	4.63024e-249
Chn2	1.13788e-252	3.70574	0.624	0.072	1.73822e-248
Mtus1	9.22028e-251	5.38261	0.423	0.018	1.40849e-246
Tnrc6c	3.92574e-250	3.67226	0.89	0.305	5.99696e-246
Foxo3	1.56489e-247	4.27266	0.558	0.054	2.39052e-243
Arid4b	5.49575e-247	3.85485	0.732	0.138	8.3953e-243
Cmss1	2.38562e-246	3.63386	0.959	0.532	3.64427e-242
Hsp90ab1	2.05849e-242	-2.05827	0.936	0.99	3.14455e-238
Selenow	4.33001e-238	11.5538	0.295	0	6.61453e-234
Sgpp2	5.88957e-238	6.77004	0.322	0.003	8.99691e-234
Atxn1	7.50712e-238	4.5398	0.488	0.037	1.14679e-233
Clic4	8.18814e-238	3.93654	0.571	0.061	1.25082e-233
Psma7	4.03708e-234	-2.98893	0.678	0.976	6.16704e-230
Tmem108	2.15268e-233	6.59682	0.346	0.008	3.28843e-229
Fth1	6.01681e-233	-2.87661	0.861	0.995	9.19128e-229
Dkc1	1.1155e-232	-3.79396	0.295	0.951	1.70404e-228
Zc3h12b	1.76595e-232	5.13964	0.398	0.017	2.69767e-228
Hsp90aa1	1.23598e-226	1.99099	0.992	0.906	1.88809e-222
Faim	1.31634e-225	9.52466	0.284	0.001	2.01085e-221
Zdhhc14	2.19138e-224	3.60455	0.774	0.184	3.34755e-220
Bbip1	5.45994e-223	5.7009	0.342	0.009	8.34061e-219
Fcrla	2.29578e-221	-9.04724	0.008	0.887	3.50703e-217
Timm17b	5.39549e-219	10.323	0.274	0	8.24214e-215
Mrpl1	1.10145e-218	4.43113	0.432	0.028	1.68257e-214
Msi2	6.51777e-217	2.849	0.863	0.252	9.95654e-213
Nhp2	8.29349e-217	4.94668	0.423	0.028	1.26691e-212
Hs3st1	8.2992e-216	6.1596	0.357	0.014	1.26779e-211
Ccl25	2.59171e-215	9.44287	0.272	0.001	3.95909e-211
Nr6a1	3.08903e-215	4.55156	0.496	0.049	4.7188e-211
Mid2	2.69194e-214	5.31537	0.349	0.012	4.11221e-210
Nme2	1.63334e-213	-2.58323	0.651	0.975	2.4951e-209
Large2	3.948e-213	8.34664	0.274	0.001	6.03097e-209
Aff1	1.57447e-212	5.30464	0.359	0.015	2.40517e-208
Frmd5	2.50768e-212	3.9079	0.608	0.094	3.83073e-208
Myh9	6.54126e-212	9.43444	0.268	0.001	9.99243e-208
Ago3	1.85734e-211	3.83867	0.573	0.078	2.83727e-207
Cadm1	1.12017e-210	3.22674	0.853	0.32	1.71118e-206
Tpt1	1.19642e-209	-2.28057	0.902	0.992	1.82765e-205
Dr1	2.38896e-209	7.16838	0.286	0.003	3.64937e-205
Rasgef1b	3.45743e-208	4.52429	0.49	0.05	5.28158e-204
Pag1	5.05143e-206	7.913	0.268	0.001	7.71657e-202
Romo1	1.51694e-205	11.2185	0.255	0	2.31728e-201
Mphosph8	2.16029e-205	3.16527	0.832	0.303	3.30006e-201
Ddt	3.74218e-205	3.94183	0.459	0.039	5.71656e-201
Erh	5.6454e-204	-3.15362	0.419	0.93	8.62392e-200
Abl1	2.7486e-202	6.9653	0.278	0.003	4.19877e-198
Trim71	6.6657e-201	3.2953	0.724	0.173	1.01825e-196
Dennd1a	4.65491e-200	2.85962	0.799	0.211	7.11084e-196
Rapgef5	3.40835e-194	4.61641	0.394	0.028	5.20659e-190
Grip1	8.01217e-194	5.31147	0.349	0.017	1.22394e-189
Mbnl3	5.44493e-192	3.91632	0.502	0.061	8.31767e-188
Tprkb	6.2251e-192	11.121	0.239	0	9.50947e-188
Usp34	1.85647e-191	2.18868	0.961	0.693	2.83595e-187
Hmgb3	2.52833e-191	3.94544	0.45	0.043	3.86227e-187
Tanc2	2.5876e-189	2.97705	0.788	0.236	3.95281e-185
Unc5d	6.8055e-189	4.82098	0.405	0.032	1.03961e-184
Zfp1	2.34134e-187	4.46463	0.39	0.029	3.57663e-183
Tiam1	2.5277e-186	4.26038	0.438	0.043	3.86131e-182
Apoe	3.98054e-186	-5.1004	0.114	0.851	6.08067e-182
Hlf	3.99505e-185	5.23921	0.311	0.012	6.10284e-181
Smim24	7.84224e-184	7.88104	0.249	0.003	1.19798e-179
Abtb2	7.56408e-183	5.03044	0.336	0.018	1.15549e-178
Bmpr1b	9.64851e-182	6.47003	0.251	0.003	1.47391e-177
Setdb2	2.97746e-181	5.70481	0.272	0.006	4.54836e-177
Bsg	3.9713e-181	-2.37552	0.571	0.948	6.06657e-177
Camkmt	5.50185e-181	4.35692	0.475	0.059	8.40463e-177
Ptprg	1.29054e-180	3.89042	0.496	0.064	1.97143e-176
Plxdc2	4.02539e-180	3.34175	0.645	0.134	6.14919e-176
Vma21	3.39131e-179	8.11013	0.23	0.001	5.18057e-175
Dip2c	1.48642e-177	3.59507	0.571	0.099	2.27065e-173
Hdac9	4.39626e-177	3.93615	0.465	0.055	6.71573e-173
Gns	1.11173e-176	11.0027	0.22	0	1.69827e-172
Rnf227	3.24171e-176	3.79893	0.502	0.072	4.95204e-172
Zic1	7.39193e-176	8.41769	0.226	0.001	1.12919e-171
Magi1	7.53344e-176	2.90994	0.811	0.276	1.15081e-171
Hira	1.02128e-175	5.18481	0.305	0.013	1.56011e-171
Rpl19	1.00909e-174	-1.50595	0.954	0.988	1.54149e-170
Tmod2	3.29682e-174	5.71911	0.263	0.006	5.03622e-170
Tmem245	1.57611e-173	2.93684	0.633	0.128	2.40766e-169
Yif1b	2.66866e-173	11.149	0.216	0	4.07665e-169
Clybl	1.15492e-172	4.47744	0.332	0.019	1.76425e-168
Spint2	3.16972e-172	-2.63422	0.467	0.914	4.84207e-168
Siva1	1.06472e-171	-2.44554	0.535	0.927	1.62647e-167
Ndufa1	1.30382e-171	10.9982	0.214	0	1.99172e-167
Spink2	2.30739e-171	10.9999	0.216	0	3.52476e-167
Eif1	4.26062e-171	-1.6419	0.824	0.983	6.50852e-167
Selenoh	4.50034e-171	-1.89371	0.722	0.963	6.87472e-167
Syt16	4.90204e-171	8.97462	0.218	0.001	7.48836e-167
Dtna	1.80722e-170	3.45993	0.519	0.078	2.7607e-166
Psmb10	4.23156e-170	-3.77382	0.224	0.852	6.46413e-166
Afp	5.93124e-170	4.59084	0.353	0.026	9.06056e-166
Slc2a3	6.35812e-170	11.3924	0.212	0	9.71266e-166
Hecw2	1.05184e-168	3.9533	0.434	0.049	1.6068e-164
Rpl11	1.86598e-168	-1.5395	0.898	0.99	2.85047e-164
Cttn	1.79205e-167	6.56264	0.245	0.005	2.73753e-163
Phf6	1.50352e-166	11.1007	0.207	0	2.29677e-162
Actn2	2.49055e-166	4.43963	0.361	0.029	3.80457e-162
Phf20l1	2.08298e-165	3.21795	0.598	0.123	3.18196e-161
Nemp1	9.53786e-165	5.68552	0.278	0.011	1.457e-160
Fbxl17	1.44521e-164	2.47921	0.788	0.24	2.2077e-160
Btbd9	8.61748e-164	2.41677	0.849	0.329	1.31641e-159
Il31ra	1.07079e-163	5.68102	0.245	0.005	1.63574e-159
Lims1	1.56646e-163	3.24897	0.612	0.136	2.39293e-159
Zfp260	3.52891e-163	11.0141	0.203	0	5.39076e-159
Xkr6	4.92159e-163	3.91755	0.434	0.052	7.51822e-159
Foxp1	7.49101e-163	2.35287	0.921	0.507	1.14433e-158
Cfl1	1.57954e-162	-2.25632	0.508	0.924	2.4129e-158
Tox3	2.96112e-162	4.11057	0.386	0.037	4.52341e-158
Hjurp	1.28461e-161	3.32639	0.564	0.11	1.96238e-157
Kansl1	1.96589e-161	2.48266	0.803	0.288	3.0031e-157
Igf2bp1	2.38891e-160	2.91488	0.697	0.202	3.6493e-156
Nrtn	1.53765e-159	-4.47308	0.089	0.787	2.34891e-155
Ptms	2.86371e-157	-4.26253	0.102	0.783	4.3746e-153
Trim24	8.92198e-156	2.94084	0.637	0.155	1.36292e-151
Sec61a2	4.93842e-153	3.84203	0.4	0.045	7.54392e-149
Igf1r	6.71963e-153	1.94146	0.911	0.355	1.02649e-148
Arhgap24	2.47267e-152	4.76121	0.28	0.014	3.77725e-148
Pfn1	4.55504e-151	-2.1874	0.583	0.925	6.95827e-147
Lamtor2	5.72599e-151	-2.59475	0.365	0.866	8.74703e-147
Nol7	9.6384e-151	-2.09988	0.51	0.906	1.47236e-146
Elovl6	1.47931e-150	6.12093	0.224	0.005	2.25979e-146
Abhd10	1.5965e-150	6.14585	0.224	0.005	2.43881e-146
Hnrnpc	3.17698e-150	2.71031	0.745	0.281	4.85315e-146
Fgd1	3.67437e-150	5.90492	0.232	0.006	5.61296e-146
Cox5b	1.48572e-149	-2.00255	0.587	0.928	2.26958e-145
Tmtc2	6.17967e-149	2.42993	0.714	0.198	9.44007e-145
Celf2	1.13875e-148	2.29329	0.772	0.255	1.73955e-144
Zfp385b	1.42511e-148	2.62243	0.718	0.226	2.177e-144
Tenm3	1.67002e-148	2.85896	0.647	0.173	2.55112e-144
Morc1	5.71492e-148	2.60066	0.604	0.131	8.73011e-144
Rpl3	1.7476e-147	-1.83476	0.784	0.962	2.66964e-143
Ttc21b	2.07355e-147	4.31038	0.299	0.019	3.16755e-143
Elmo1	6.82376e-146	3.70605	0.448	0.066	1.0424e-141
Itga1	1.21695e-145	6.73683	0.214	0.004	1.85901e-141
Uba1y	2.14027e-145	-2.02601	0.477	0.905	3.26947e-141
Bach2	5.29204e-145	2.59037	0.668	0.178	8.08412e-141
Atp13a3	6.25371e-145	2.83827	0.649	0.177	9.55317e-141
Ppfibp2	1.78974e-144	3.46588	0.492	0.087	2.73401e-140
Ptges3	2.4056e-144	-1.55593	0.714	0.95	3.6748e-140
Grcc10	2.98858e-144	3.02836	0.548	0.113	4.56536e-140
M1ap	1.62072e-143	5.89762	0.226	0.006	2.47581e-139
Nckap5	2.14092e-142	2.59028	0.678	0.197	3.27047e-138
Negr1	2.64539e-142	2.92369	0.529	0.1	4.04109e-138
Arhgap44	2.2212e-141	3.17717	0.483	0.084	3.39311e-137
Prelid3b	7.62168e-141	4.99169	0.247	0.011	1.16429e-136
Ncoa2	8.47528e-141	2.99911	0.566	0.128	1.29468e-136
App	2.06694e-140	4.00283	0.334	0.031	3.15746e-136
Dynll1	2.8173e-140	-1.4604	0.815	0.98	4.30371e-136
Vwa8	2.20927e-139	4.06665	0.324	0.028	3.37489e-135
Marcksl1	2.92739e-139	-2.19635	0.446	0.886	4.47189e-135
Mbnl1	2.57986e-138	3.89127	0.33	0.03	3.941e-134
Bmpr1a	4.79741e-138	2.87056	0.639	0.186	7.32852e-134
Cenpp	7.86341e-138	2.48889	0.84	0.456	1.20121e-133
Mrpl54	2.19729e-137	-2.6623	0.278	0.831	3.35658e-133
Anks1b	4.43259e-137	2.84956	0.622	0.162	6.77122e-133
Cnbp	6.70106e-137	-1.53384	0.759	0.956	1.02365e-132
Rps25	8.69188e-137	2.1401	0.898	0.649	1.32777e-132
Ndufa11	9.06166e-137	-2.00532	0.56	0.905	1.38426e-132
Sccpdh	1.48213e-136	5.88293	0.201	0.004	2.2641e-132
Zbtb16	1.90619e-136	2.39075	0.79	0.34	2.9119e-132
Ubald2	2.60388e-136	4.03103	0.34	0.035	3.97769e-132
Dctpp1	3.77529e-136	-2.47688	0.355	0.85	5.76713e-132
Raly	9.19602e-135	-2.02121	0.444	0.885	1.40478e-130
Prkch	5.85695e-134	4.25503	0.28	0.019	8.94708e-130
Tbc1d16	1.14998e-131	6.01552	0.205	0.006	1.75671e-127
Fut8	1.27684e-131	2.58636	0.687	0.229	1.95049e-127
Bloc1s1	1.29433e-131	-5.01017	0.048	0.691	1.97722e-127
Usp26	1.8272e-131	-1.7023	0.649	0.934	2.79123e-127
Klhl24	2.09776e-131	3.18878	0.465	0.085	3.20454e-127
Iah1	4.24212e-131	-2.25479	0.396	0.858	6.48026e-127
Psd3	6.54955e-131	2.60714	0.683	0.22	1.00051e-126
Usp12	2.69424e-130	3.20097	0.446	0.076	4.11571e-126
Dlgap2	4.0577e-130	5.26262	0.228	0.01	6.19854e-126
Sem1	1.17256e-129	-1.76737	0.67	0.922	1.7912e-125
Pla2g7	1.72129e-129	3.92986	0.322	0.032	2.62944e-125
Mapk10	1.96145e-129	3.45817	0.373	0.048	2.99631e-125
Myo1e	2.46709e-129	4.17044	0.284	0.022	3.76872e-125
Myo18a	8.66063e-129	3.97756	0.32	0.032	1.323e-124
Lhx1	1.50731e-128	4.9226	0.253	0.015	2.30256e-124
Trir	2.63169e-128	-2.0049	0.483	0.877	4.02016e-124
Lamp1	3.24841e-128	-1.40052	0.732	0.961	4.96227e-124
Nutf2	3.77247e-128	-3.50614	0.102	0.73	5.76283e-124
Mllt10	5.5275e-128	2.19567	0.79	0.357	8.4438e-124
Pphln1	9.37638e-128	2.61373	0.629	0.189	1.43234e-123
Larp4b	1.42799e-127	2.8967	0.521	0.115	2.18139e-123
Ctdsp2	2.02886e-127	3.46615	0.394	0.057	3.09928e-123
Park7	2.40305e-127	-1.79614	0.579	0.908	3.6709e-123
Rnf7	3.84106e-127	-1.90032	0.556	0.896	5.8676e-123
Cd9	6.63793e-127	-2.08331	0.481	0.876	1.01401e-122
Serpine2	8.55416e-127	-4.80362	0.064	0.685	1.30673e-122
Lhx2	1.2256e-126	4.15609	0.284	0.023	1.87223e-122
Robo1	1.53504e-126	2.21724	0.703	0.224	2.34493e-122
Pbx1	2.20342e-126	3.50505	0.429	0.073	3.36594e-122
Lman1	6.85657e-126	-1.83875	0.562	0.905	1.04741e-121
Trmt112	1.59234e-125	-2.13444	0.446	0.858	2.43246e-121
Nedd8	1.59495e-125	-1.73977	0.585	0.914	2.43644e-121
Zfyve28	4.95643e-125	4.03642	0.295	0.026	7.57144e-121
Glis1	5.96437e-125	3.35453	0.4	0.061	9.11118e-121
Nrxn1	9.36431e-125	3.3869	0.394	0.058	1.43049e-120
Numb	1.10817e-124	2.59433	0.608	0.166	1.69285e-120
Rps27	2.0002e-124	-1.74419	0.734	0.959	3.0555e-120
Rps4x	2.32683e-124	3.27249	0.494	0.11	3.55446e-120
Brms1l	3.1228e-124	4.57332	0.249	0.016	4.77038e-120
Zcwpw2	4.69221e-124	3.37234	0.396	0.06	7.16783e-120
Mrtfa	6.16779e-124	2.59861	0.556	0.13	9.42192e-120
Atox1	9.74832e-124	-2.62462	0.288	0.803	1.48915e-119
Dock4	1.13682e-123	2.95579	0.467	0.09	1.7366e-119
Anp32b	1.5132e-123	-1.58509	0.741	0.943	2.31157e-119
Ppib	1.884e-123	-1.65465	0.674	0.926	2.87799e-119
Gfra1	2.03418e-123	2.56719	0.79	0.438	3.10741e-119
Hs6st2	2.57427e-123	3.94838	0.303	0.029	3.93245e-119
Pnn	3.11293e-123	-1.93639	0.525	0.881	4.75532e-119
Mkks	3.63024e-123	-4.56251	0.046	0.672	5.54555e-119
Hs3st3b1	3.92402e-123	5.09276	0.226	0.011	5.99434e-119
Hnrnpa1	4.28421e-123	-1.68597	0.61	0.921	6.54456e-119
Map1lc3a	6.42736e-123	-1.90103	0.494	0.882	9.81844e-119
Kpna4	1.903e-122	2.51158	0.637	0.194	2.90702e-118
Aff3	1.95761e-122	2.8528	0.618	0.181	2.99044e-118
Tomm40	3.07878e-122	3.15295	0.456	0.089	4.70315e-118
Zmat4	3.15079e-122	3.09881	0.405	0.063	4.81314e-118
Npm3	5.99152e-122	3.18244	0.446	0.084	9.15265e-118
Dmrt1	1.8644e-121	2.26769	0.651	0.202	2.84806e-117
Bicc1	2.12868e-121	3.15253	0.467	0.094	3.25177e-117
Pde11a	5.3662e-121	-5.24554	0.031	0.651	8.19741e-117
Fbrsl1	5.84239e-121	3.46559	0.355	0.046	8.92484e-117
Vkorc1l1	6.75866e-121	3.44546	0.436	0.082	1.03245e-116
Gclc	8.37322e-121	3.15929	0.5	0.115	1.27909e-116
Ctnnb1	1.03797e-120	2.63714	0.579	0.162	1.5856e-116
Snrpe	1.08902e-120	-1.65586	0.624	0.922	1.66359e-116
Smarca2	1.74046e-120	2.98942	0.477	0.099	2.65872e-116
Ccdc34	7.52958e-120	-1.91849	0.463	0.881	1.15022e-115
Rps23	9.68179e-120	-1.17289	0.921	0.991	1.47899e-115
Ndrg3	1.46359e-119	4.10431	0.274	0.023	2.23578e-115
Samhd1	1.83561e-119	3.15486	0.461	0.093	2.80408e-115
Eef1b2	3.61104e-119	-1.4153	0.784	0.963	5.51622e-115
Dock1	4.9529e-119	3.24049	0.417	0.072	7.56604e-115
Cox8c	7.48024e-119	3.13382	0.396	0.062	1.14268e-114
Fis1	1.40278e-118	-2.18855	0.336	0.836	2.14288e-114
Strbp	2.87191e-118	2.07509	0.822	0.501	4.38714e-114
Col25a1	3.22451e-118	3.44136	0.384	0.059	4.92576e-114
Rpl10	1.36407e-117	-1.75273	0.583	0.899	2.08376e-113
Naa38	2.01002e-117	-2.19022	0.388	0.841	3.07051e-113
Anp32e	4.42993e-117	-2.22316	0.378	0.825	6.76716e-113
Slc24a2	5.63421e-116	4.24954	0.28	0.026	8.60682e-112
Tmem232	7.18339e-116	4.11023	0.274	0.024	1.09734e-111
Gsr	2.91991e-115	2.6342	0.589	0.181	4.46045e-111
Dhrs2	3.07513e-115	-10.0585	0	0.606	4.69756e-111
Tcf15	6.06735e-115	-3.51592	0.11	0.7	9.26849e-111
Srp14	6.12945e-115	-1.69334	0.583	0.897	9.36335e-111
Atrnl1	1.25168e-114	2.31946	0.662	0.218	1.91207e-110
Tomm7	1.2772e-114	-2.02912	0.461	0.858	1.95104e-110
Nek7	1.59532e-114	3.37254	0.305	0.033	2.437e-110
Ankrd28	1.80368e-114	2.2489	0.695	0.246	2.7553e-110
Etv4	3.05103e-114	-2.54657	0.243	0.772	4.66075e-110
Tbc1d4	3.39068e-114	3.56577	0.315	0.037	5.1796e-110
Ubr3	6.83474e-114	2.2756	0.627	0.187	1.04408e-109
Vps54	1.05054e-113	2.35157	0.641	0.209	1.60481e-109
Fdps	3.12251e-113	-1.87407	0.473	0.872	4.76995e-109
Psma6	3.74783e-113	-1.44665	0.577	0.906	5.72519e-109
Extl3	6.48637e-113	4.12941	0.259	0.022	9.90858e-109
Wdr55	2.07135e-112	-3.13648	0.139	0.707	3.16419e-108
Pabpn1	2.22928e-112	-1.44495	0.693	0.932	3.40544e-108
Pdzrn3	7.16409e-112	2.89475	0.421	0.078	1.09439e-107
Lcorl	7.82082e-112	2.0123	0.724	0.279	1.19471e-107
Rpl18a	1.1043e-111	-1.11134	0.917	0.988	1.68692e-107
Wdr17	1.51209e-111	4.77667	0.205	0.01	2.30987e-107
Ralgapa2	1.83561e-111	2.41448	0.56	0.149	2.80408e-107
Xpr1	2.74329e-111	2.4722	0.573	0.163	4.19065e-107
Iscu	6.05106e-111	-2.4212	0.288	0.781	9.2436e-107
Zbed5	6.73768e-111	-2.51704	0.255	0.784	1.02925e-106
Stmn1	8.94507e-111	-1.92263	0.649	0.911	1.36645e-106
Eif5a	9.82123e-111	-1.23595	0.83	0.961	1.50029e-106
Huwe1	1.45203e-110	1.57978	0.905	0.621	2.21812e-106
Mcam	1.56858e-110	2.45264	0.643	0.225	2.39617e-106
Taf7	1.80125e-110	-1.41946	0.678	0.93	2.7516e-106
Cct5	2.21074e-110	-1.28159	0.726	0.951	3.37713e-106
Fabp5	4.36452e-110	-6.35603	0.015	0.601	6.66724e-106
Trip12	4.36938e-110	1.26328	0.944	0.836	6.67467e-106
Prpf4b	4.53384e-110	-1.69805	0.523	0.899	6.92589e-106
Psap	6.34252e-110	-1.77845	0.479	0.872	9.68883e-106
Rspo2	1.99412e-109	2.67831	0.515	0.128	3.04622e-105
Lamtor5	2.29734e-109	-2.64054	0.224	0.75	3.50941e-105
Prdm16	3.36048e-109	3.14199	0.448	0.098	5.13347e-105
Snrpd3	3.46182e-109	-1.86241	0.463	0.852	5.28827e-105
Lrrc4	3.48359e-109	4.42044	0.239	0.018	5.32153e-105
Rap1b	3.80454e-109	2.6973	0.512	0.131	5.81182e-105
Adamts17	1.36018e-108	4.04031	0.253	0.022	2.07781e-104
Sobp	1.75542e-108	3.73057	0.309	0.038	2.68158e-104
Esyt2	2.10917e-108	2.26989	0.587	0.172	3.22197e-104
Crabp1	3.77401e-108	-3.07511	0.199	0.721	5.76517e-104
Calr	6.60235e-108	-1.49695	0.589	0.915	1.00857e-103
Ccny	7.8835e-108	2.04735	0.699	0.273	1.20428e-103
Lpp	8.28536e-108	1.81181	0.78	0.326	1.26567e-103
Ran	1.17055e-107	-1.30016	0.815	0.957	1.78814e-103
Mtr	1.17941e-107	2.39667	0.672	0.271	1.80167e-103
Abracl	4.45247e-107	-4.4967	0.05	0.623	6.80159e-103
Mea1	5.39863e-107	-1.78982	0.394	0.836	8.24695e-103
Cox6a1	1.63425e-106	-1.37858	0.72	0.94	2.49649e-102
Fam172a	2.02942e-106	2.35272	0.641	0.215	3.10014e-102
Trim5	2.23692e-106	-5.97488	0.012	0.59	3.41712e-102
Ubr4	3.44629e-106	2.17931	0.691	0.278	5.26455e-102
Rnf169	4.07027e-106	2.47764	0.531	0.136	6.21775e-102
Jpt1	5.45821e-106	-1.82995	0.454	0.858	8.33797e-102
Timm13	1.15371e-105	-2.20136	0.328	0.791	1.76241e-101
Eif5b	1.43446e-105	1.78778	0.834	0.487	2.19128e-101
Psme2	3.69232e-105	-1.86604	0.483	0.863	5.6404e-101
Ddx5	1.50159e-104	-0.894867	0.917	0.993	2.29383e-100
Nlk	1.96528e-104	2.58443	0.502	0.128	3.00216e-100
Oaz1	2.50586e-104	1.6899	0.859	0.632	3.82795e-100
Cacna1c	2.73622e-104	3.25623	0.373	0.065	4.17985e-100
Ddx27	4.35085e-104	-1.89791	0.38	0.829	6.64636e-100
Asphd2	5.0927e-104	4.06391	0.243	0.021	7.7796e-100
Fbxl7	7.94599e-104	4.26999	0.266	0.028	1.21383e-99
Otub1	1.22182e-103	-2.72491	0.176	0.712	1.86645e-99
Uchl1	1.24867e-103	-1.32688	0.703	0.947	1.90747e-99
Exosc3	2.21906e-103	3.84011	0.261	0.026	3.38984e-99
Rnf17	4.0445e-103	1.89579	0.788	0.427	6.17838e-99
Zfp36l1	4.74521e-103	2.88831	0.463	0.11	7.24878e-99
Phpt1	5.26247e-103	-4.01703	0.06	0.622	8.03896e-99
Gpc6	6.33584e-103	4.0257	0.234	0.019	9.67862e-99
Tshz2	6.79322e-103	4.56625	0.224	0.017	1.03773e-98
Ss18l2	1.11864e-102	-3.41448	0.098	0.652	1.70883e-98
Fbxl18	1.64615e-102	4.60901	0.201	0.012	2.51465e-98
Rab5if	1.79851e-102	-1.86985	0.45	0.834	2.7474e-98
Ppp1r13b	1.92816e-102	2.65925	0.485	0.119	2.94546e-98
Tenm2	2.06156e-102	3.80044	0.243	0.021	3.14924e-98
Tcf20	3.96895e-102	2.22713	0.676	0.28	6.06297e-98
Atp2c1	6.00765e-102	2.33386	0.587	0.187	9.17728e-98
Ssbp2	6.95277e-102	2.01381	0.753	0.345	1.0621e-97
Eif3d	9.19996e-102	-1.65994	0.5	0.859	1.40539e-97
Cct6a	2.4614e-101	-1.2309	0.703	0.938	3.76004e-97
Sf3b2	9.15304e-101	-1.15445	0.799	0.952	1.39822e-96
Exoc6b	1.64982e-100	1.99616	0.72	0.292	2.52026e-96
Pim1	1.68305e-100	3.53463	0.317	0.046	2.57102e-96
Sub1	2.00512e-100	-1.21925	0.815	0.956	3.06303e-96
Rnf157	2.58952e-100	3.06317	0.371	0.066	3.95575e-96
Nucks1	4.74469e-100	-1.59497	0.517	0.875	7.24799e-96
Ddx46	2.57496e-99	-1.19664	0.737	0.948	3.93351e-95
Ppp3ca	3.2439e-99	2.29268	0.604	0.207	4.95539e-95
Ak4	3.45141e-98	3.92537	0.234	0.021	5.27238e-94
Prxl2c	3.49823e-98	2.88701	0.378	0.07	5.34389e-94
Crlf3	9.95502e-98	2.85543	0.454	0.112	1.52073e-93
Selenof	1.06319e-97	-1.8944	0.407	0.813	1.62412e-93
Sfrp1	1.25514e-97	-3.50786	0.108	0.638	1.91735e-93
Dlg1	1.87587e-97	1.60553	0.836	0.458	2.86557e-93
Epg5	2.39316e-97	3.07159	0.365	0.067	3.65579e-93
Myl6	2.44646e-97	-1.86175	0.409	0.828	3.73722e-93
Cdyl2	2.60027e-97	3.36019	0.344	0.058	3.97218e-93
Pin1	4.37897e-97	-1.95523	0.349	0.789	6.68932e-93
Mms22l	5.48638e-97	2.44692	0.544	0.167	8.38099e-93
Tmed9	9.99613e-97	-1.73895	0.467	0.841	1.52701e-92
Gpx2	1.25726e-96	-10.2734	0	0.541	1.9206e-92
Stpg2	1.46383e-96	3.75929	0.299	0.042	2.23614e-92
Egr2	1.71235e-96	4.06156	0.239	0.023	2.61579e-92
Large1	2.2572e-96	1.84521	0.68	0.25	3.44809e-92
Psmg4	2.57425e-96	-2.61414	0.197	0.702	3.93242e-92
Ndufb11	3.81194e-96	-1.74169	0.483	0.846	5.82311e-92
Setd7	4.1398e-96	3.83813	0.23	0.021	6.32396e-92
Gabbr1	4.99314e-96	-5.73883	0.019	0.556	7.62753e-92
Arl8a	5.33506e-96	-4.96715	0.023	0.565	8.14983e-92
Ranbp17	6.97789e-96	1.73726	0.751	0.325	1.06594e-91
Tcf4	1.05685e-95	2.3569	0.529	0.153	1.61444e-91
Nr2c2	1.06933e-95	3.16855	0.384	0.076	1.63351e-91
Crlf1	1.12676e-95	-2.06813	0.317	0.789	1.72124e-91
Cryga	1.54323e-95	-8.84142	0.004	0.54	2.35743e-91
Myo1d	1.58285e-95	2.74244	0.413	0.088	2.41796e-91
Ube2f	1.70775e-95	2.96494	0.373	0.071	2.60875e-91
Tub	1.74723e-95	3.87008	0.247	0.026	2.66906e-91
Cplane1	2.87193e-95	2.14322	0.67	0.282	4.38715e-91
Sin3b	2.93159e-95	-1.51903	0.604	0.886	4.47829e-91
Cacna1b	3.30985e-95	4.28199	0.222	0.019	5.05613e-91
Mob2	5.03264e-95	3.13695	0.342	0.059	7.68786e-91
Fmnl2	8.68576e-95	3.60247	0.284	0.037	1.32684e-90
Cdk2ap1	1.05039e-94	-3.23653	0.122	0.639	1.60457e-90
Jarid2	1.17336e-94	1.53083	0.853	0.558	1.79242e-90
Uqcr10	1.28861e-94	-2.17267	0.284	0.756	1.96848e-90
Tecr	1.6904e-94	-1.9738	0.369	0.792	2.58226e-90
Rps9	1.78144e-94	-1.05651	0.873	0.975	2.72133e-90
Sec61g	4.38057e-94	-1.78842	0.473	0.839	6.69175e-90
Hmgn2	6.59881e-94	-1.71205	0.452	0.841	1.00803e-89
Dnajc1	7.45419e-94	2.00794	0.73	0.366	1.1387e-89
Mrps18a	1.11905e-93	-2.50735	0.207	0.701	1.70947e-89
Llgl1	1.36345e-93	3.14093	0.334	0.056	2.08281e-89
Plcb4	2.21522e-93	2.57676	0.541	0.173	3.38397e-89
Eef1g	3.35789e-93	-1.15538	0.749	0.954	5.12951e-89
Tigd2	4.58028e-93	3.34506	0.307	0.047	6.99683e-89
Nap1l1	5.61568e-93	-0.909315	0.89	0.978	8.57851e-89
Clu	6.53459e-93	-3.72172	0.052	0.587	9.98223e-89
Glis3	7.10865e-93	1.16447	0.917	0.398	1.08592e-88
Ccnt1	1.34949e-92	2.88819	0.402	0.089	2.06148e-88
Nelfcd	2.2507e-92	3.74863	0.247	0.027	3.43817e-88
Tle5	3.22843e-92	3.64575	0.253	0.029	4.93175e-88
Polr2j	4.22153e-92	-1.95814	0.361	0.785	6.44881e-88
Zbtb20	7.53803e-92	1.4767	0.9	0.593	1.15151e-87
Ppp2r5a	4.49163e-91	2.52026	0.461	0.12	6.86141e-87
Tbc1d5	6.31827e-91	1.64932	0.759	0.31	9.65179e-87
Crnkl1	1.04663e-90	2.55688	0.479	0.134	1.59883e-86
Tesc	1.07255e-90	-5.17233	0.019	0.54	1.63843e-86
Acaca	1.07952e-90	2.06697	0.604	0.217	1.64908e-86
Tlk1	2.73209e-90	2.14226	0.647	0.272	4.17354e-86
Tgfbr1	4.45608e-90	2.68392	0.434	0.107	6.8071e-86
Mesd	1.13773e-89	-2.46022	0.21	0.691	1.738e-85
Rsu1	1.1618e-89	3.23238	0.303	0.047	1.77477e-85
Lin52	1.2211e-89	4.15596	0.207	0.017	1.86535e-85
Snrpf	1.58543e-89	-1.36697	0.664	0.902	2.4219e-85
Ptk7	2.71818e-89	2.96285	0.344	0.063	4.15229e-85
Cfdp1	3.09254e-89	-1.52406	0.521	0.854	4.72416e-85
Nop10	6.82234e-89	-1.8165	0.417	0.805	1.04218e-84
Ppdpf	7.98872e-89	-2.5271	0.176	0.674	1.22036e-84
Otud7a	8.30807e-89	4.35271	0.207	0.018	1.26914e-84
Eef1d	1.36111e-88	-1.35714	0.577	0.883	2.07923e-84
Rictor	4.71172e-88	1.94472	0.693	0.305	7.19763e-84
Tex19.2	6.09388e-88	-2.1945	0.243	0.72	9.30901e-84
Rhno1	6.71205e-88	3.9662	0.228	0.024	1.02533e-83
Ints6l	1.04052e-87	3.97463	0.212	0.019	1.5895e-83
Bag4	1.1495e-87	2.83751	0.38	0.083	1.75598e-83
Plag1	1.25987e-87	3.26539	0.307	0.05	1.92457e-83
Tma7	1.53338e-87	-2.33688	0.201	0.695	2.34239e-83
Ndufb7	2.61136e-87	-1.63863	0.434	0.84	3.98912e-83
Anapc13	2.85361e-87	-1.88102	0.344	0.788	4.35918e-83
Ndufa6	7.48559e-87	-1.67339	0.438	0.817	1.1435e-82
Mycbp2	8.71056e-87	1.41279	0.878	0.664	1.33062e-82
Rpsa	1.00214e-86	-0.965067	0.948	0.987	1.53087e-82
Zfp407	1.4498e-86	1.66234	0.801	0.483	2.21472e-82
Syn3	1.96027e-86	3.05608	0.328	0.059	2.9945e-82
Wbp2	4.03692e-86	3.72874	0.214	0.02	6.1668e-82
Prim1	7.35982e-86	-2.59124	0.205	0.676	1.12429e-81
Ptov1	1.10575e-85	-1.91069	0.344	0.759	1.68914e-81
Asb3	2.07798e-85	3.18439	0.29	0.045	3.17432e-81
Rpl7l1	2.23601e-85	2.84932	0.357	0.072	3.41573e-81
Gtdc1	2.58875e-85	1.45824	0.815	0.409	3.95457e-81
Wdfy3	2.82819e-85	2.34528	0.517	0.167	4.32034e-81
Garnl3	4.86215e-85	3.22608	0.301	0.049	7.42741e-81
Cox4i1	5.53798e-85	-0.824224	0.936	0.986	8.45981e-81
Fgd6	6.83132e-85	2.51026	0.5	0.156	1.04355e-80
Usp53	8.15272e-85	2.30266	0.537	0.185	1.24541e-80
Nudc	8.50522e-85	-1.20434	0.691	0.917	1.29926e-80
Tmcc1	1.11334e-84	1.53601	0.732	0.314	1.70074e-80
Eif4a1	1.44027e-84	-1.09942	0.766	0.945	2.20015e-80
Pign	1.87853e-84	2.42481	0.442	0.114	2.86965e-80
C2cd5	2.75193e-84	2.25607	0.527	0.175	4.20385e-80
Ost4	5.6402e-84	-1.98198	0.338	0.746	8.61597e-80
Pan3	5.91247e-84	1.34333	0.766	0.309	9.03189e-80
Hsp90b1	8.04458e-84	-0.99641	0.846	0.96	1.22889e-79
Eva1b	9.89879e-84	-2.13919	0.313	0.738	1.51214e-79
Ndufb10	1.12988e-83	-1.84972	0.361	0.775	1.72601e-79
Sesn1	1.38467e-83	2.16194	0.622	0.271	2.11522e-79
Usp44	1.91461e-83	3.12549	0.263	0.037	2.92476e-79
Dpm2	2.67302e-83	-2.61186	0.154	0.636	4.08331e-79
Ndufa4	4.14377e-83	-1.4653	0.525	0.856	6.33003e-79
Tjp1	4.51158e-83	1.52449	0.853	0.637	6.8919e-79
Cdkn2a	5.01035e-83	3.14804	0.305	0.053	7.6538e-79
Vps29	5.707e-83	-1.71427	0.415	0.79	8.71801e-79
Rpl15	6.94552e-83	-0.879781	0.929	0.987	1.061e-78
Gpx4	7.26493e-83	-1.05338	0.598	0.918	1.10979e-78
Mpc2	8.76607e-83	1.74701	0.79	0.545	1.33911e-78
Nxn	1.06784e-82	3.02107	0.295	0.048	1.63123e-78
Tbc1d22a	1.37058e-82	2.87775	0.317	0.057	2.0937e-78
Btf3	1.60509e-82	2.4074	0.506	0.167	2.45194e-78
Taf9b	1.62326e-82	3.40822	0.245	0.031	2.47969e-78
Mbtd1	2.03051e-82	1.773	0.674	0.297	3.10181e-78
Pafah1b3	2.32701e-82	-1.86169	0.371	0.768	3.55475e-78
Ext1	2.41723e-82	1.67992	0.757	0.384	3.69256e-78
Lrig1	2.6327e-82	3.47452	0.222	0.024	4.02171e-78
Slc35b1	6.45227e-82	-2.17009	0.224	0.693	9.85649e-78
Pura	7.04488e-82	2.594	0.407	0.101	1.07618e-77
Fyn	1.16071e-81	1.68426	0.793	0.521	1.77309e-77
Itm2b	1.25981e-81	-1.3614	0.575	0.865	1.92448e-77
Rbfa	1.50431e-81	2.60226	0.461	0.137	2.29799e-77
Prkca	1.599e-81	3.2823	0.268	0.039	2.44264e-77
Naca	2.07075e-81	-1.10507	0.803	0.94	3.16328e-77
Cabin1	2.9082e-81	2.03641	0.627	0.28	4.44257e-77
Bnc2	3.24123e-81	1.30419	0.89	0.662	4.9513e-77
Egr4	4.80722e-81	-2.19354	0.241	0.693	7.34351e-77
Ube2s	6.68483e-81	-1.14298	0.761	0.931	1.02117e-76
Ubxn1	7.46573e-81	-1.43594	0.533	0.842	1.14046e-76
Bud31	1.08465e-80	-1.64355	0.407	0.802	1.65691e-76
Agk	1.70652e-80	3.18076	0.27	0.04	2.60689e-76
Clspn	2.0589e-80	2.74804	0.409	0.107	3.14517e-76
Rabgap1l	2.08524e-80	1.41879	0.757	0.338	3.18541e-76
Dcun1d5	6.90414e-80	-1.46899	0.49	0.825	1.05468e-75
Kpna1	1.84255e-79	2.01762	0.637	0.286	2.81469e-75
Syt14	2.45008e-79	2.40451	0.454	0.132	3.74274e-75
Ppp1r12b	3.70603e-79	2.11167	0.512	0.166	5.66133e-75
Lrrc8d	5.89713e-79	2.66456	0.415	0.112	9.00846e-75
Cmpk1	5.90331e-79	-1.68324	0.432	0.795	9.01789e-75
Itpr3	6.6013e-79	2.73451	0.367	0.085	1.00841e-74
Ppip5k1	9.12758e-79	-2.82159	0.098	0.58	1.39433e-74
Tcf7l2	1.21148e-78	3.63765	0.22	0.026	1.85066e-74
Rpl26	1.91899e-78	1.37013	0.936	0.88	2.93145e-74
Plac8	2.04687e-78	-6.4202	0.01	0.481	3.12679e-74
Arf1	5.78134e-78	2.24022	0.5	0.169	8.83157e-74
Ptprs	6.17794e-78	2.26488	0.45	0.129	9.43742e-74
Dnaja1	9.64676e-78	-0.896487	0.826	0.961	1.47364e-73
Mpzl2	1.11768e-77	3.59936	0.207	0.022	1.70737e-73
Igsf8	1.8594e-77	-3.44369	0.079	0.55	2.84042e-73
Wbp4	2.35782e-77	-1.6828	0.353	0.773	3.60181e-73
Pcnx3	3.30159e-77	3.47073	0.201	0.021	5.04351e-73
Csnk1g1	3.72228e-77	1.63592	0.718	0.35	5.68616e-73
St18	4.8222e-77	2.79348	0.419	0.117	7.3664e-73
Ndufs8	5.55948e-77	-1.65581	0.425	0.782	8.49265e-73
Abi2	5.78181e-77	1.98513	0.581	0.221	8.8323e-73
Zyg11b	8.94161e-77	2.22652	0.519	0.183	1.36592e-72
Pebp1	1.05117e-76	-1.01396	0.788	0.944	1.60576e-72
Shroom3	1.60257e-76	2.41124	0.467	0.146	2.44809e-72
Pfdn5	1.65864e-76	-1.02516	0.745	0.923	2.53374e-72
St6galnac3	2.14714e-76	1.55444	0.714	0.308	3.27998e-72
Epb41l5	2.23683e-76	1.76907	0.693	0.36	3.41697e-72
Hinfp	4.44377e-76	3.21814	0.249	0.036	6.78831e-72
Trap1a	4.81556e-76	2.72326	0.405	0.112	7.35626e-72
Syf2	5.89189e-76	-1.99838	0.286	0.709	9.00044e-72
Zfhx3	7.68765e-76	2.07155	0.643	0.305	1.17437e-71
Celf1	8.52507e-76	1.82874	0.672	0.338	1.30229e-71
Tpk1	9.43084e-76	2.11376	0.571	0.214	1.44066e-71
Ndufa7	9.97761e-76	-1.25283	0.656	0.891	1.52418e-71
Zfp91	1.24265e-75	-1.23908	0.581	0.877	1.89827e-71
Cog5	1.54326e-75	1.8085	0.604	0.232	2.35748e-71
Vsig10	1.90766e-75	3.97902	0.201	0.022	2.91414e-71
Mrpl27	2.19272e-75	-2.12381	0.226	0.67	3.3496e-71
Setd3	3.39505e-75	2.3369	0.504	0.18	5.18628e-71
Fam3c	3.80973e-75	-2.6081	0.143	0.599	5.81974e-71
Cpne5	6.51307e-75	3.64865	0.205	0.023	9.94937e-71
Fbxw7	7.55279e-75	1.87939	0.649	0.31	1.15376e-70
Med13l	8.72999e-75	1.56312	0.79	0.517	1.33359e-70
Zfp951	1.23449e-74	2.54428	0.384	0.098	1.8858e-70
Smad6	1.38286e-74	3.50038	0.243	0.035	2.11246e-70
Adk	1.78561e-74	1.76697	0.716	0.393	2.7277e-70
Tyw3	1.81486e-74	-3.63661	0.056	0.519	2.77238e-70
Ahcyl2	2.38396e-74	1.66079	0.678	0.315	3.64173e-70
Snapin	3.64055e-74	-2.54479	0.12	0.591	5.5613e-70
Ssh2	3.65797e-74	2.10489	0.614	0.282	5.58791e-70
Brd7	7.0259e-74	-1.48291	0.469	0.81	1.07328e-69
Eid1	1.25173e-73	-2.14207	0.261	0.673	1.91215e-69
Nsa2	1.53259e-73	-1.36068	0.496	0.843	2.34119e-69
Gabpb2	2.12758e-73	2.5483	0.373	0.093	3.25009e-69
Sfr1	2.80728e-73	-1.08594	0.741	0.925	4.2884e-69
Cdkal1	3.65221e-73	1.73871	0.624	0.268	5.57911e-69
Edf1	5.40792e-73	-1.58633	0.407	0.781	8.26114e-69
Smchd1	6.57328e-73	1.45919	0.811	0.562	1.00413e-68
Ogfr	7.04914e-73	-2.43322	0.147	0.608	1.07683e-68
Efcab11	7.53684e-73	2.73872	0.344	0.079	1.15133e-68
Atf7	8.65258e-73	2.10866	0.481	0.152	1.32177e-68
Zc3h11a	9.19176e-73	-3.75927	0.05	0.507	1.40413e-68
Prm1	1.07376e-72	-0.371538	0.315	0.843	1.64027e-68
Mosmo	1.17231e-72	3.07906	0.257	0.042	1.79083e-68
Jmjd1c	1.45816e-72	1.28097	0.867	0.707	2.22748e-68
Fam136a	1.81828e-72	-2.26528	0.201	0.638	2.7776e-68
Commd3	1.83422e-72	-2.40494	0.17	0.618	2.80195e-68
Mrps15	2.25745e-72	-2.28143	0.195	0.635	3.44849e-68
Tbca	2.36426e-72	-1.48918	0.469	0.809	3.61165e-68
Taco1	3.22306e-72	3.17244	0.32	0.069	4.92354e-68
Bmt2	4.75038e-72	2.55646	0.355	0.084	7.25669e-68
Micos10	5.22605e-72	-1.0652	0.695	0.92	7.98331e-68
Nono	5.80405e-72	-1.81726	0.295	0.707	8.86626e-68
Rps24	9.6892e-72	1.10313	0.971	0.965	1.48012e-67
Glrx5	1.04744e-71	-1.52948	0.436	0.78	1.60008e-67
Amd1	1.70619e-71	-2.16474	0.228	0.653	2.60637e-67
Mzt1	1.87055e-71	3.50153	0.21	0.026	2.85745e-67
Mnd1	2.15373e-71	-2.50005	0.156	0.595	3.29005e-67
Nras	2.4309e-71	2.49929	0.38	0.099	3.71344e-67
Ep300	2.68491e-71	1.87884	0.529	0.186	4.10147e-67
Nars2	3.5191e-71	2.05297	0.494	0.168	5.37577e-67
Abca7	3.71011e-71	-2.89227	0.124	0.572	5.66756e-67
Ddx42	4.05666e-71	-1.24167	0.573	0.866	6.19696e-67
Ywhab	5.21827e-71	-1.13607	0.662	0.898	7.97142e-67
Herc1	5.23339e-71	1.24698	0.865	0.694	7.99453e-67
Phf21a	5.34865e-71	1.79202	0.716	0.407	8.1706e-67
Wipi1	5.80842e-71	3.19064	0.243	0.037	8.87295e-67
B3gntl1	6.2625e-71	2.80835	0.288	0.054	9.5666e-67
Ccdc138	6.31728e-71	2.18358	0.517	0.187	9.65028e-67
Med17	6.95785e-71	2.76124	0.332	0.075	1.06288e-66
Pmaip1	7.05423e-71	2.98048	0.317	0.069	1.0776e-66
Rab3gap1	7.93015e-71	2.53867	0.38	0.101	1.21141e-66
Oaz2	1.05629e-70	2.40946	0.353	0.083	1.61359e-66
Slc38a10	1.11454e-70	3.1409	0.239	0.036	1.70257e-66
Exoc4	1.22124e-70	1.33641	0.755	0.364	1.86557e-66
Sil1	2.32153e-70	2.44507	0.436	0.134	3.54638e-66
Tmsb15b2	2.61534e-70	-3.65609	0.054	0.5	3.9952e-66
Ckap5	2.89714e-70	1.50082	0.73	0.433	4.42567e-66
Lsm12	3.08289e-70	-1.28088	0.515	0.834	4.70942e-66
Uqcrh	3.79753e-70	-1.05854	0.697	0.913	5.80111e-66
Hspa12a	6.17475e-70	3.08891	0.245	0.038	9.43254e-66
Psma5	7.3222e-70	-1.30136	0.539	0.841	1.11854e-65
Ncbp1	7.4262e-70	2.51512	0.376	0.099	1.13443e-65
Fgf12	9.42901e-70	3.98312	0.205	0.026	1.44038e-65
Cir1	1.1272e-69	-1.32585	0.541	0.85	1.72192e-65
Dhps	1.15232e-69	-1.85465	0.303	0.702	1.76028e-65
Lrrc58	1.23933e-69	2.2662	0.415	0.119	1.89319e-65
Acbd5	1.41539e-69	3.13496	0.263	0.046	2.16216e-65
Tm2d3	1.48946e-69	2.65869	0.34	0.081	2.2753e-65
Mgat5	1.73313e-69	3.19907	0.247	0.04	2.64753e-65
Slc25a51	2.83622e-69	3.27552	0.205	0.026	4.33261e-65
Ern1	8.21696e-69	2.74995	0.322	0.073	1.25522e-64
Mtf2	9.5146e-69	1.59018	0.749	0.487	1.45345e-64
Pdgfa	1.04533e-68	2.52308	0.409	0.122	1.59684e-64
Mrps24	1.11718e-68	-1.54727	0.423	0.765	1.7066e-64
Pin4	1.20342e-68	-2.21626	0.195	0.623	1.83835e-64
Dusp5	1.70152e-68	3.41489	0.212	0.028	2.59924e-64
Pkn2	1.89799e-68	1.73874	0.608	0.272	2.89936e-64
Pex7	2.05041e-68	2.35213	0.355	0.087	3.13221e-64
Cby1	2.06401e-68	3.13871	0.214	0.029	3.15298e-64
Zwint	2.06491e-68	-1.30582	0.519	0.826	3.15435e-64
Fars2	2.1289e-68	1.67388	0.654	0.315	3.25211e-64
Wipf2	2.88803e-68	2.89891	0.284	0.056	4.41175e-64
Prrx2	3.80777e-68	3.55761	0.224	0.033	5.81675e-64
Cdk2ap2	7.41225e-68	-1.67594	0.336	0.733	1.13229e-63
Sft2d1	7.77694e-68	-1.92445	0.255	0.675	1.188e-63
Brwd3	8.64344e-68	2.20852	0.554	0.241	1.32037e-63
Txndc16	8.76995e-68	1.82341	0.535	0.193	1.3397e-63
Cers6	1.08791e-67	1.57326	0.616	0.247	1.6619e-63
Bcorl1	1.11493e-67	-2.91479	0.102	0.537	1.70317e-63
Ano10	1.15873e-67	3.12586	0.237	0.037	1.77008e-63
Ascc3	1.25455e-67	1.43315	0.797	0.533	1.91645e-63
Ctsf	1.43307e-67	-2.25996	0.18	0.613	2.18915e-63
Smarce1	1.51215e-67	-1.39201	0.463	0.799	2.30995e-63
Cox8a	2.08881e-67	-1.07925	0.734	0.917	3.19087e-63
Spcs1	2.20551e-67	-1.6365	0.305	0.715	3.36914e-63
Tram1	2.29594e-67	-1.62741	0.353	0.737	3.50728e-63
Rnh1	2.72845e-67	-2.71886	0.1	0.539	4.16799e-63
Hipk1	3.18538e-67	2.97795	0.261	0.047	4.86599e-63
Stox2	3.39559e-67	3.16608	0.249	0.042	5.1871e-63
Sec61b	3.43071e-67	-1.6609	0.334	0.727	5.24075e-63
Aph1b	4.42289e-67	-3.91455	0.044	0.472	6.75641e-63
Ifi27l2b	6.75641e-67	-9.36233	0	0.419	1.03211e-62
Cct7	7.85703e-67	-0.984086	0.73	0.913	1.20024e-62
Zfp358	1.18996e-66	-7.85938	0.002	0.42	1.81778e-62
Rnf38	1.20489e-66	1.96207	0.485	0.168	1.84059e-62
Aimp1	1.27773e-66	-1.27191	0.573	0.858	1.95186e-62
Ifi27	1.4967e-66	-2.89135	0.106	0.536	2.28636e-62
Sptlc2	1.77178e-66	2.04435	0.544	0.231	2.70656e-62
Nisch	1.80806e-66	2.3379	0.398	0.117	2.76199e-62
Tcf7	1.9004e-66	2.42574	0.386	0.109	2.90304e-62
Polq	2.46783e-66	2.85867	0.261	0.047	3.76986e-62
Gca	2.57783e-66	2.72429	0.295	0.062	3.9379e-62
Hectd1	2.86107e-66	1.69288	0.703	0.407	4.37057e-62
Sycp2	5.06022e-66	2.03164	0.585	0.255	7.72999e-62
Foxa2	5.92429e-66	-5.39941	0.012	0.431	9.04994e-62
Dip2b	6.17794e-66	1.78209	0.622	0.299	9.43742e-62
Rnf114	6.81498e-66	2.09205	0.541	0.234	1.04106e-61
Syn2	8.50162e-66	2.44314	0.442	0.148	1.29871e-61
Rngtt	8.58255e-66	1.67128	0.633	0.295	1.31107e-61
Rtraf	8.98853e-66	-1.14552	0.606	0.86	1.37309e-61
Pygb	9.73985e-66	2.62386	0.322	0.075	1.48786e-61
Enah	1.36084e-65	1.20271	0.857	0.591	2.07882e-61
Uvssa	1.7892e-65	3.29257	0.226	0.035	2.73318e-61
Nfatc2	2.16367e-65	3.51601	0.21	0.03	3.30523e-61
Zrsr2	2.27505e-65	1.96737	0.575	0.262	3.47537e-61
Xpot	3.19538e-65	2.10548	0.461	0.159	4.88126e-61
Polr3k	3.19905e-65	-2.64771	0.12	0.544	4.88686e-61
Cisd1	4.61855e-65	-1.46048	0.427	0.778	7.05529e-61
Peak1	4.65865e-65	1.75466	0.633	0.302	7.11656e-61
Rmdn1	5.53059e-65	2.36708	0.369	0.099	8.44853e-61
Emc6	6.17037e-65	-1.50411	0.415	0.76	9.42585e-61
Spon1	6.25876e-65	2.78356	0.251	0.044	9.56088e-61
Elavl2	6.35273e-65	1.88583	0.612	0.312	9.70442e-61
Rnft1	6.46324e-65	2.48646	0.349	0.088	9.87325e-61
Dgke	7.04786e-65	2.57753	0.396	0.12	1.07663e-60
Matr3	7.28216e-65	-1.03699	0.639	0.907	1.11242e-60
Cdc42bpa	1.46616e-64	1.41919	0.724	0.402	2.2397e-60
Cacnb3	1.56711e-64	-5.54383	0.012	0.424	2.39391e-60
Zdbf2	1.83311e-64	-1.50626	0.34	0.739	2.80025e-60
Rps19bp1	2.38532e-64	-2.08991	0.21	0.628	3.64382e-60
Tnp1	3.56858e-64	-1.15516	0.311	0.777	5.45136e-60
Gstm5	3.74509e-64	-0.791192	0.541	0.849	5.72099e-60
Spaca1	4.56599e-64	-2.74944	0.073	0.503	6.97501e-60
Kdm7a	5.34403e-64	2.29643	0.421	0.137	8.16353e-60
Nop16	5.72499e-64	-1.89057	0.226	0.641	8.7455e-60
Sec11c	5.72735e-64	-2.58483	0.131	0.549	8.7491e-60
Dnajc21	6.13785e-64	-1.36796	0.488	0.796	9.37618e-60
Ung	6.95097e-64	-1.95658	0.282	0.665	1.06183e-59
Nub1	8.93028e-64	1.96059	0.523	0.212	1.36419e-59
Tuba1a	1.14767e-63	-3.06526	0.081	0.501	1.75318e-59
Cnot6l	1.24236e-63	1.36199	0.768	0.508	1.89784e-59
Nubpl	1.62924e-63	2.71798	0.305	0.069	2.48883e-59
Fbxo38	1.86275e-63	2.20453	0.442	0.149	2.84554e-59
Kdm6b	2.22797e-63	3.00229	0.243	0.043	3.40344e-59
Unc13b	2.62433e-63	1.86685	0.541	0.228	4.00893e-59
Colec12	2.67566e-63	2.33308	0.407	0.128	4.08734e-59
Gabarap	3.5851e-63	-1.26682	0.529	0.821	5.4766e-59
Nifk	4.56686e-63	-1.7146	0.29	0.689	6.97633e-59
Ccdc112	5.56431e-63	-1.69035	0.278	0.685	8.50004e-59
Aspscr1	6.18799e-63	2.58055	0.32	0.077	9.45278e-59
Dapk2	6.84267e-63	2.81187	0.282	0.06	1.04529e-58
Sipa1	8.7229e-63	2.65793	0.303	0.069	1.33251e-58
Fn1	9.81296e-63	2.51505	0.359	0.101	1.49903e-58
Dnaja2	1.43643e-62	-0.978578	0.71	0.904	2.19429e-58
Meox1	1.47824e-62	-7.23217	0.004	0.404	2.25816e-58
Nav2	1.85224e-62	1.78304	0.606	0.286	2.82948e-58
Snrnp25	1.88976e-62	-2.05093	0.207	0.616	2.88679e-58
Syt9	1.94809e-62	2.57376	0.317	0.076	2.9759e-58
Rpl39l	2.06166e-62	-0.955842	0.761	0.926	3.1494e-58
Rora	2.33049e-62	2.5315	0.452	0.164	3.56006e-58
Pdap1	2.74436e-62	-1.04791	0.683	0.89	4.19229e-58
Ube2e1	2.76356e-62	2.34291	0.342	0.089	4.22161e-58
Esrp1	2.88951e-62	1.87511	0.614	0.32	4.41402e-58
Iars2	2.90087e-62	2.36573	0.413	0.135	4.43137e-58
Efemp2	3.53565e-62	-3.10617	0.091	0.498	5.40106e-58
Psip1	3.79262e-62	-1.02049	0.687	0.889	5.7936e-58
Mbnl2	4.22922e-62	2.03805	0.523	0.216	6.46055e-58
Prmt7	4.69764e-62	2.03922	0.481	0.18	7.17611e-58
Phax	4.97231e-62	-1.40077	0.419	0.769	7.59571e-58
Shroom4	5.34965e-62	2.25689	0.384	0.112	8.17213e-58
Scai	7.46369e-62	1.61964	0.577	0.241	1.14015e-57
Abhd2	8.54082e-62	2.5221	0.259	0.05	1.3047e-57
Rfx3	1.16413e-61	1.61319	0.672	0.349	1.77832e-57
Chm	1.24627e-61	2.13775	0.429	0.144	1.90381e-57
Serinc1	1.3887e-61	2.32687	0.332	0.084	2.12138e-57
Tex12	1.53177e-61	2.71354	0.309	0.075	2.33994e-57
Enc1	1.56845e-61	-2.40593	0.164	0.57	2.39596e-57
Ptpn4	1.57201e-61	1.45868	0.728	0.428	2.4014e-57
Pdia5	1.58947e-61	2.88192	0.247	0.046	2.42808e-57
Pwwp3b	1.88596e-61	-1.62851	0.336	0.71	2.88099e-57
Hsd17b10	2.10137e-61	-2.4366	0.145	0.554	3.21005e-57
Gspt1	2.10197e-61	-1.17892	0.552	0.844	3.21097e-57
Fhl1	2.6262e-61	-2.86115	0.079	0.493	4.01178e-57
Bmi1	5.17775e-61	2.49094	0.33	0.085	7.90954e-57
Bahcc1	6.86574e-61	2.56774	0.317	0.079	1.04881e-56
Orc1	8.35887e-61	2.97309	0.253	0.049	1.2769e-56
Ppfibp1	9.39415e-61	2.00731	0.531	0.234	1.43505e-56
Agpat5	1.18704e-60	2.38169	0.402	0.13	1.81333e-56
Ubtf	1.30214e-60	-1.22286	0.519	0.83	1.98915e-56
Usf3	1.39859e-60	3.24284	0.203	0.03	2.13649e-56
Tulp4	1.54254e-60	1.88828	0.471	0.171	2.35639e-56
Twnk	1.57128e-60	-2.67366	0.106	0.52	2.40028e-56
Tdrd5	1.6014e-60	-1.56105	0.367	0.725	2.44631e-56
Ythdc2	1.95676e-60	2.27019	0.357	0.099	2.98914e-56
Ambra1	2.00725e-60	1.51191	0.61	0.268	3.06628e-56
Sipa1l1	2.28045e-60	1.20661	0.834	0.673	3.48361e-56
Ppp1r14b	2.47293e-60	-1.72136	0.332	0.698	3.77765e-56
Slc38a9	2.67523e-60	2.00399	0.469	0.171	4.08668e-56
Pkig	2.99999e-60	-1.39684	0.357	0.737	4.58279e-56
Atp11b	3.15244e-60	1.71997	0.61	0.292	4.81567e-56
Cbl	3.74629e-60	1.89621	0.529	0.225	5.72283e-56
Gnaq	8.03528e-60	1.40471	0.656	0.3	1.22747e-55
Mrpl20	8.53848e-60	-1.18759	0.593	0.824	1.30434e-55
Ski	1.00514e-59	1.86348	0.566	0.261	1.53546e-55
Dtnb	1.13587e-59	1.77296	0.546	0.237	1.73515e-55
Pisd	1.28989e-59	2.74869	0.247	0.047	1.97043e-55
Lpin2	1.41112e-59	1.87972	0.566	0.275	2.15563e-55
Scand1	2.21857e-59	-1.70777	0.257	0.66	3.38908e-55
Mon2	2.22388e-59	2.56077	0.272	0.058	3.39719e-55
Foxc2	2.7094e-59	2.66298	0.282	0.063	4.13888e-55
Tbck	3.14048e-59	2.36357	0.32	0.08	4.7974e-55
Fosb	3.41163e-59	-4.5363	0.033	0.424	5.21161e-55
Elovl5	5.08674e-59	2.24703	0.359	0.102	7.7705e-55
Amot	6.5632e-59	2.6638	0.268	0.057	1.00259e-54
Tcf12	7.40539e-59	0.995775	0.863	0.592	1.13125e-54
Polb	8.6871e-59	2.24482	0.398	0.128	1.32704e-54
Foxn3	1.22014e-58	1.60089	0.695	0.412	1.86389e-54
Fsd1l	1.29734e-58	2.22177	0.39	0.12	1.98181e-54
Uqcrb	1.38553e-58	1.96285	0.566	0.284	2.11653e-54
Nln	1.6687e-58	2.08757	0.448	0.166	2.54911e-54
Morf4l2	1.91259e-58	-1.59191	0.328	0.7	2.92167e-54
Rad54l2	1.94363e-58	2.53195	0.322	0.084	2.96908e-54
Arl15	2.22818e-58	1.29375	0.631	0.26	3.40377e-54
Hmgxb4	2.3074e-58	-1.62733	0.326	0.7	3.52478e-54
Med14	2.40559e-58	1.8565	0.608	0.318	3.67478e-54
Ddost	2.45082e-58	-1.18862	0.562	0.83	3.74387e-54
Snrpd1	2.58182e-58	-1.1988	0.523	0.807	3.94398e-54
Mpp7	2.68929e-58	2.19652	0.386	0.118	4.10815e-54
Mtfr1	3.0183e-58	2.52747	0.255	0.051	4.61075e-54
Isoc1	3.13507e-58	2.91897	0.214	0.035	4.78913e-54
Stat3	3.87555e-58	2.08114	0.488	0.199	5.9203e-54
Enox1	5.61881e-58	2.48794	0.386	0.124	8.5833e-54
Hif1an	7.18711e-58	2.81838	0.239	0.045	1.0979e-53
Nkain2	7.73335e-58	3.12093	0.201	0.031	1.18135e-53
Grk6	8.44669e-58	-3.00307	0.079	0.473	1.29032e-53
Slc25a31	9.60723e-58	-1.07236	0.629	0.85	1.4676e-53
Cct3	1.0103e-57	-0.959681	0.67	0.886	1.54333e-53
Pfdn2	1.06867e-57	-1.12229	0.566	0.834	1.6325e-53
Trim6	1.15494e-57	2.71346	0.286	0.067	1.76429e-53
Atxn7	1.16629e-57	1.86217	0.488	0.189	1.78163e-53
Ncl	1.46559e-57	-0.727063	0.886	0.971	2.23884e-53
Krt12	2.0224e-57	-6.78557	0.004	0.38	3.08942e-53
Vmp1	2.07836e-57	1.7361	0.581	0.288	3.1749e-53
Nedd4	2.53663e-57	-1.07006	0.635	0.861	3.87496e-53
Galnt7	3.18643e-57	-2.07931	0.183	0.584	4.86758e-53
Prdx5	3.25455e-57	-1.35877	0.419	0.751	4.97165e-53
Rab11fip3	3.73768e-57	2.36494	0.326	0.086	5.70968e-53
Rbm17	4.89846e-57	-1.60991	0.317	0.675	7.48289e-53
Rev3l	5.19479e-57	1.52411	0.701	0.431	7.93555e-53
Nudcd3	5.73763e-57	2.08469	0.448	0.164	8.7648e-53
Raph1	6.49801e-57	2.16331	0.421	0.148	9.92636e-53
Cdc42	6.68669e-57	-0.945164	0.685	0.886	1.02146e-52
Ahsa1	7.1325e-57	-1.61295	0.33	0.686	1.08956e-52
Grn	7.51405e-57	-2.88437	0.087	0.481	1.14785e-52
Paip2	9.0824e-57	-0.84285	0.828	0.935	1.38743e-52
Apex1	1.04025e-56	-1.33726	0.483	0.765	1.58908e-52
Tab3	1.07885e-56	2.27228	0.357	0.105	1.64805e-52
Ttc1	1.14897e-56	-1.76286	0.243	0.628	1.75516e-52
Fkbp6	1.20705e-56	-0.947957	0.705	0.907	1.84389e-52
Hnrnpf	1.31048e-56	-0.819463	0.82	0.938	2.00189e-52
Hmgn1	1.52282e-56	-0.962599	0.757	0.904	2.32626e-52
Zmynd19	1.64721e-56	2.32534	0.336	0.094	2.51628e-52
Rps15	1.67677e-56	-0.669043	0.921	0.988	2.56143e-52
Dnajc9	2.12091e-56	-1.77414	0.263	0.633	3.23991e-52
Tfam	2.27883e-56	-1.16271	0.29	0.675	3.48113e-52
Arid2	2.75999e-56	1.76071	0.558	0.257	4.21616e-52
Smim3	2.99818e-56	-5.09258	0.012	0.385	4.58002e-52
Rec114	3.55287e-56	-1.75906	0.27	0.643	5.42736e-52
Ormdl3	4.72798e-56	2.56984	0.253	0.053	7.22246e-52
Ppp2cb	5.8154e-56	-1.86641	0.183	0.588	8.88361e-52
Dnajb6	7.58554e-56	1.30945	0.757	0.502	1.15877e-51
Ssr3	1.13608e-55	-1.67826	0.299	0.665	1.73548e-51
Ptbp2	1.22591e-55	1.1934	0.678	0.315	1.8727e-51
Smim26	1.47062e-55	-2.86206	0.085	0.472	2.24652e-51
Rapgef6	1.55616e-55	1.15898	0.815	0.578	2.37718e-51
Anln	1.8165e-55	2.54967	0.315	0.085	2.77488e-51
Gas2	2.24109e-55	2.64604	0.253	0.053	3.42349e-51
Hook1	2.46936e-55	1.48605	0.654	0.367	3.77219e-51
Ppp3cb	2.6448e-55	1.47591	0.608	0.297	4.04019e-51
Babam2	3.14633e-55	1.39221	0.672	0.362	4.80633e-51
Gpr137c	3.60525e-55	2.76343	0.245	0.05	5.50738e-51
Fbn2	4.23486e-55	2.25003	0.384	0.126	6.46917e-51
Nhsl1	4.23894e-55	3.05988	0.255	0.055	6.47541e-51
Dph3	5.18256e-55	-1.39895	0.407	0.738	7.91688e-51
Ssbp4	6.42627e-55	-2.08094	0.174	0.558	9.81677e-51
Pole	6.47087e-55	2.14512	0.415	0.148	9.8849e-51
Rint1	8.86394e-55	3.03657	0.212	0.037	1.35406e-50
Rapgef1	1.75569e-54	2.36279	0.309	0.081	2.682e-50
Ctnnd2	1.77162e-54	1.5384	0.598	0.281	2.70632e-50
Haus1	1.88786e-54	2.60347	0.27	0.063	2.88389e-50
Sgk3	2.11807e-54	1.3578	0.737	0.49	3.23556e-50
Pgrmc1	2.43363e-54	-2.0805	0.135	0.528	3.71762e-50
Gas2l1	2.55221e-54	2.7568	0.226	0.043	3.89875e-50
Qprt	3.2506e-54	-9.08213	0	0.358	4.96561e-50
Parp8	3.66293e-54	1.72154	0.598	0.306	5.59549e-50
Dtd1	4.06406e-54	-1.32663	0.45	0.749	6.20826e-50
Chn1	5.19957e-54	1.39992	0.743	0.496	7.94287e-50
Washc3	5.34586e-54	-1.78048	0.232	0.614	8.16633e-50
Lztfl1	6.26465e-54	1.91394	0.529	0.246	9.56988e-50
Ranbp1	1.09105e-53	-1.17018	0.546	0.814	1.66668e-49
Mrfap1	1.36796e-53	-1.27653	0.504	0.772	2.0897e-49
Hnrnpa2b1	1.38018e-53	-0.925667	0.788	0.943	2.10836e-49
Fmnl3	1.3922e-53	2.48787	0.293	0.074	2.12672e-49
Dnph1	1.99371e-53	-2.58954	0.12	0.494	3.0456e-49
Arnt	2.58824e-53	1.77676	0.45	0.166	3.95379e-49
Arhgef12	3.08249e-53	1.55975	0.571	0.266	4.70881e-49
Ranbp3	3.09904e-53	2.46763	0.28	0.068	4.73409e-49
Zcrb1	3.81291e-53	-1.02513	0.654	0.858	5.8246e-49
Ergic1	3.89089e-53	2.4647	0.257	0.057	5.94372e-49
Sp110	4.11309e-53	-6.41841	0.004	0.359	6.28315e-49
Btbd3	4.15139e-53	2.59709	0.274	0.066	6.34166e-49
Ak6	4.31252e-53	-2.22329	0.133	0.516	6.5878e-49
Chchd10	5.07564e-53	-1.80656	0.307	0.647	7.75354e-49
Tmem161b	5.46948e-53	2.00677	0.388	0.128	8.35518e-49
Ahcy	6.47451e-53	-3.11835	0.05	0.425	9.89046e-49
Psma4	9.03816e-53	-1.01061	0.627	0.861	1.38067e-48
Prxl2a	1.15461e-52	-2.17812	0.133	0.522	1.76379e-48
Cox7b	1.3318e-52	-1.68418	0.303	0.66	2.03446e-48
Lrba	1.37116e-52	1.23851	0.737	0.449	2.09458e-48
Tpbg	1.49466e-52	-3.99537	0.033	0.394	2.28324e-48
Stk3	1.54772e-52	1.44274	0.62	0.312	2.3643e-48
Susd4	1.60148e-52	2.00816	0.481	0.205	2.44642e-48
Tspan6	1.84282e-52	-3.24341	0.06	0.427	2.8151e-48
Dcp2	1.87216e-52	2.6109	0.237	0.048	2.85991e-48
Wdr83os	1.96252e-52	-2.06385	0.164	0.54	2.99795e-48
Sumo1	1.97659e-52	-0.948406	0.639	0.853	3.01944e-48
Itch	2.03811e-52	2.05521	0.394	0.136	3.11342e-48
Ccdc152	2.18466e-52	-2.49645	0.098	0.483	3.33729e-48
Zfp329	2.19801e-52	-1.86998	0.195	0.583	3.35768e-48
Itsn1	2.85834e-52	1.73092	0.469	0.182	4.36639e-48
Abcc1	3.04386e-52	2.1345	0.334	0.097	4.6498e-48
Brk1	3.2942e-52	-1.00609	0.618	0.841	5.03222e-48
Ttll5	3.66033e-52	1.47164	0.606	0.29	5.59152e-48
Pacs1	4.419e-52	1.42006	0.612	0.303	6.75047e-48
Rnf217	4.55094e-52	2.53513	0.282	0.071	6.95202e-48
Stip1	5.07871e-52	-1.19373	0.479	0.787	7.75824e-48
Bccip	5.23547e-52	-1.89072	0.199	0.579	7.9977e-48
Larp1b	5.75105e-52	2.22763	0.448	0.182	8.7853e-48
Pcdh15	6.37766e-52	2.85563	0.203	0.036	9.74252e-48
Gnai2	1.24337e-51	-1.31796	0.467	0.764	1.89937e-47
Btbd10	1.38137e-51	1.40167	0.672	0.388	2.11018e-47
Kmt2c	1.40713e-51	1.16569	0.859	0.678	2.14953e-47
Mrpl14	1.52842e-51	-1.85015	0.253	0.605	2.33481e-47
Zfp428	1.77903e-51	-1.52525	0.293	0.661	2.71765e-47
Trio	1.83887e-51	2.32931	0.309	0.085	2.80905e-47
Sod1	2.12789e-51	-0.892571	0.697	0.904	3.25057e-47
Sohlh1	2.44897e-51	-1.7149	0.243	0.61	3.74105e-47
Tmem59l	3.87511e-51	-2.33403	0.154	0.519	5.91963e-47
Sik3	4.36374e-51	1.56385	0.539	0.242	6.66605e-47
Pradc1	4.44585e-51	-2.23428	0.124	0.501	6.79148e-47
Eef1akmt2	7.37186e-51	-3.22496	0.052	0.412	1.12612e-46
Sgms1	8.59286e-51	1.99759	0.349	0.106	1.31265e-46
Kctd20	8.779e-51	2.23714	0.32	0.092	1.34108e-46
Lsm2	9.31025e-51	-1.22213	0.527	0.782	1.42223e-46
Nuf2	9.68181e-51	-2.16998	0.164	0.527	1.47899e-46
Plekhj1	9.7055e-51	-1.55274	0.311	0.662	1.48261e-46
U2af1	1.08717e-50	-1.20941	0.488	0.768	1.66076e-46
Rubcn	1.26864e-50	2.60796	0.247	0.055	1.93797e-46
Mbd3	1.27186e-50	-1.73628	0.268	0.611	1.94289e-46
Acbd3	1.312e-50	-1.25385	0.452	0.771	2.00421e-46
Drap1	1.58054e-50	-1.31749	0.432	0.728	2.41444e-46
Dusp6	1.63763e-50	-1.43238	0.402	0.726	2.50164e-46
Vbp1	1.97444e-50	-1.69145	0.268	0.625	3.01615e-46
Reep5	2.06105e-50	-1.59486	0.276	0.632	3.14846e-46
Caprin2	2.31731e-50	1.80378	0.531	0.259	3.53992e-46
Rasal2	2.33634e-50	1.06143	0.817	0.584	3.56899e-46
Ehmt2	2.70726e-50	-1.50237	0.313	0.663	4.13561e-46
Ralgapa1	2.71968e-50	1.34662	0.658	0.369	4.15458e-46
Aprt	2.72952e-50	2.21009	0.409	0.158	4.16962e-46
Asap1	3.5254e-50	1.07508	0.834	0.653	5.3854e-46
Pgls	3.97959e-50	-1.51359	0.299	0.649	6.07923e-46
Slc25a39	4.14693e-50	-1.57644	0.284	0.641	6.33485e-46
Eny2	4.4208e-50	-1.41726	0.33	0.684	6.75321e-46
Rbbp7	5.26793e-50	-1.12362	0.494	0.789	8.04728e-46
Stoml2	5.86216e-50	-1.645	0.251	0.606	8.95503e-46
Psma8	5.96939e-50	2.30119	0.286	0.076	9.11883e-46
Ndufaf8	6.40713e-50	-1.76853	0.224	0.593	9.78753e-46
Dlgap1	6.97298e-50	2.23914	0.317	0.09	1.06519e-45
Rhox10	7.46303e-50	-3.1882	0.066	0.418	1.14005e-45
Rpia	9.37191e-50	-2.00966	0.189	0.548	1.43165e-45
Kansl1l	9.42331e-50	2.13954	0.353	0.113	1.43951e-45
Shisa5	9.54246e-50	-3.3958	0.044	0.397	1.45771e-45
Jade3	1.11489e-49	2.05966	0.338	0.103	1.70311e-45
Wsb2	1.16184e-49	2.25942	0.303	0.084	1.77482e-45
Zfp706	1.23135e-49	-1.2797	0.394	0.72	1.88101e-45
Nudt21	1.34355e-49	1.34067	0.693	0.451	2.05241e-45
Cpeb4	1.38151e-49	2.52761	0.257	0.061	2.1104e-45
Zcchc7	1.51758e-49	1.11078	0.807	0.561	2.31825e-45
Hmgxb3	2.08468e-49	2.42822	0.243	0.054	3.18455e-45
Pdia6	2.36286e-49	-1.15121	0.564	0.804	3.6095e-45
Cnot2	2.60945e-49	1.34346	0.662	0.399	3.9862e-45
Bola2	3.22003e-49	-1.62025	0.297	0.641	4.91892e-45
Lrrc40	3.51906e-49	2.28117	0.288	0.077	5.37571e-45
Inpp5f	3.64785e-49	1.83667	0.521	0.253	5.57246e-45
Fmn1	3.9715e-49	2.03194	0.34	0.106	6.06687e-45
Pfdn1	3.99442e-49	-1.01924	0.61	0.854	6.10187e-45
Fgfr1	4.88597e-49	2.52028	0.237	0.052	7.46381e-45
Pced1b	5.55696e-49	1.70011	0.49	0.209	8.48881e-45
Nf1	6.2907e-49	0.914192	0.79	0.461	9.60967e-45
Ndrg4	6.30172e-49	-3.04111	0.058	0.414	9.6265e-45
Med13	6.61258e-49	1.62213	0.562	0.287	1.01014e-44
Ube2l6	6.6553e-49	-4.92783	0.008	0.345	1.01666e-44
Ube4b	6.85415e-49	1.4161	0.645	0.377	1.04704e-44
Sh3bgrl2	7.14372e-49	1.67888	0.384	0.128	1.09127e-44
Cdkn3	7.45197e-49	-2.64291	0.095	0.451	1.13836e-44
Mad1l1	7.75964e-49	1.76188	0.469	0.198	1.18536e-44
Polr2f	7.78886e-49	-1.02745	0.616	0.843	1.18983e-44
Fkbp3	8.69696e-49	-1.04168	0.6	0.838	1.32855e-44
Slc25a36	9.22018e-49	1.5823	0.438	0.162	1.40847e-44
Akip1	9.43524e-49	-2.70045	0.081	0.438	1.44133e-44
Gsc	1.09456e-48	-7.34711	0.004	0.334	1.67205e-44
Mrps7	1.11873e-48	-1.55919	0.278	0.629	1.70898e-44
Fryl	1.12042e-48	2.0761	0.367	0.125	1.71155e-44
Osbpl10	1.15936e-48	2.40681	0.251	0.058	1.77103e-44
Mterf4	1.19286e-48	-1.99179	0.154	0.527	1.82221e-44
Gpatch2	1.30012e-48	1.89269	0.438	0.173	1.98606e-44
Serping1	1.31257e-48	-3.76496	0.031	0.375	2.00509e-44
Arhgap45	1.42309e-48	-3.21927	0.064	0.41	2.17392e-44
Prdm4	1.57343e-48	2.2398	0.299	0.083	2.40358e-44
Sdhc	1.72751e-48	-1.33669	0.355	0.688	2.63894e-44
Pcbp2	1.76097e-48	1.57735	0.598	0.336	2.69005e-44
Tcf25	1.91768e-48	-1.07239	0.525	0.811	2.92945e-44
Akt3	2.32041e-48	0.793938	0.865	0.585	3.54465e-44
Rala	2.47967e-48	-1.08694	0.517	0.798	3.78794e-44
Hspbp1	2.53219e-48	-2.09321	0.149	0.516	3.86817e-44
Mrps6	2.56827e-48	-1.47647	0.324	0.673	3.92329e-44
Hacd3	2.82726e-48	-1.63406	0.214	0.578	4.31892e-44
Zfp955a	3.38883e-48	-2.67133	0.075	0.429	5.17677e-44
Evl	3.59273e-48	2.073	0.409	0.16	5.48825e-44
Tsc22d2	3.74793e-48	1.52576	0.631	0.375	5.72534e-44
Herc3	3.88967e-48	2.24684	0.288	0.078	5.94186e-44
Marveld2	3.95092e-48	2.80544	0.22	0.046	6.03543e-44
Ddhd2	4.22601e-48	1.63601	0.56	0.293	6.45566e-44
Tax1bp1	4.43991e-48	-0.732564	0.849	0.947	6.78241e-44
Runx2	4.49693e-48	2.4247	0.218	0.044	6.86951e-44
Ing2	5.45106e-48	-2.09895	0.168	0.527	8.32703e-44
Ptpn13	6.08715e-48	1.36513	0.732	0.525	9.29873e-44
Abcf1	6.92469e-48	-0.917859	0.666	0.88	1.05781e-43
Ccni	6.98643e-48	-1.06725	0.523	0.802	1.06725e-43
Dgkd	7.83091e-48	1.76721	0.51	0.237	1.19625e-43
Smagp	8.3537e-48	2.49643	0.255	0.063	1.27611e-43
Exoc5	8.58686e-48	1.68055	0.508	0.239	1.31173e-43
Nxf7	1.05579e-47	-8.6013	0	0.324	1.61283e-43
Ndufa5	1.223e-47	-1.34181	0.369	0.692	1.86825e-43
Vti1a	1.22625e-47	1.71345	0.51	0.233	1.87322e-43
Anapc11	1.54761e-47	-1.13659	0.504	0.773	2.36413e-43
Thada	1.64727e-47	1.2727	0.635	0.34	2.51637e-43
Lifr	1.68812e-47	2.10689	0.303	0.085	2.57878e-43
Dcun1d4	1.98305e-47	-2.01798	0.075	0.432	3.0293e-43
Rnps1	2.00027e-47	-0.94152	0.614	0.835	3.05561e-43
Psmd7	2.15897e-47	1.71291	0.587	0.343	3.29804e-43
Kif24	2.19147e-47	2.21433	0.349	0.116	3.34768e-43
Mgst3	2.32708e-47	-2.95952	0.058	0.407	3.55485e-43
Psmd12	2.64631e-47	-0.983228	0.606	0.835	4.0425e-43
Tex15	2.80344e-47	-0.882748	0.788	0.935	4.28254e-43
Cacnb4	3.1179e-47	2.69999	0.263	0.069	4.76291e-43
Gtsf1	3.7793e-47	-1.1497	0.531	0.806	5.77326e-43
Vezt	3.82691e-47	2.03427	0.349	0.115	5.84598e-43
Ppan	3.96641e-47	-1.23718	0.407	0.719	6.05908e-43
Srp54a	4.07559e-47	-2.3756	0.091	0.445	6.22587e-43
Cs	5.58178e-47	2.10808	0.365	0.131	8.52673e-43
Ddx43	6.80771e-47	-1.32148	0.326	0.685	1.03995e-42
Dbp	6.93629e-47	-4.88629	0.015	0.341	1.05959e-42
Maf1	6.96784e-47	-2.09522	0.147	0.501	1.06441e-42
Zmym3	7.5605e-47	2.39757	0.27	0.071	1.15494e-42
Castor1	7.99061e-47	-3.62114	0.033	0.368	1.22065e-42
Grpel1	8.62974e-47	-1.46539	0.307	0.646	1.31828e-42
Cdh3	8.64014e-47	2.87414	0.218	0.047	1.31987e-42
Nsf	8.82783e-47	1.92376	0.463	0.204	1.34854e-42
Cryl1	1.17852e-46	2.78055	0.237	0.056	1.80031e-42
Lemd3	1.26888e-46	1.67627	0.537	0.27	1.93833e-42
Erc1	1.26969e-46	1.23965	0.714	0.474	1.93957e-42
Timm8b	1.41677e-46	-1.12523	0.504	0.782	2.16425e-42
Zranb1	2.43466e-46	1.52384	0.612	0.372	3.71919e-42
Akr1a1	2.58404e-46	-1.21784	0.434	0.729	3.94738e-42
Stag1	2.79807e-46	0.763221	0.89	0.75	4.27433e-42
Ythdf3	2.81211e-46	1.53328	0.548	0.273	4.29578e-42
Ankrd10	2.82417e-46	1.58478	0.498	0.226	4.31421e-42
Wwp1	2.95298e-46	1.60237	0.554	0.296	4.51098e-42
Hypk	3.21667e-46	-2.20462	0.135	0.481	4.91379e-42
Cyb5a	3.73798e-46	-2.02446	0.137	0.493	5.71013e-42
Xrcc4	4.10044e-46	1.8364	0.419	0.163	6.26384e-42
Myt1l	4.18798e-46	2.47934	0.205	0.041	6.39756e-42
Senp2	4.30972e-46	1.95309	0.39	0.148	6.58352e-42
Chd4	5.20467e-46	0.850835	0.927	0.89	7.95065e-42
Smc6	7.27742e-46	-0.766704	0.753	0.911	1.1117e-41
Trappc12	7.61326e-46	2.30436	0.272	0.073	1.163e-41
Krtcap3	8.31959e-46	-1.94151	0.18	0.53	1.2709e-41
Zfp710	1.03712e-45	2.01555	0.328	0.102	1.5843e-41
Osbpl9	1.18395e-45	1.54782	0.564	0.298	1.8086e-41
Ppp6r1	1.34365e-45	-1.96352	0.158	0.509	2.05256e-41
Imp3	1.54433e-45	-1.27762	0.415	0.707	2.35912e-41
Gpcpd1	1.62067e-45	1.8696	0.423	0.169	2.47574e-41
Wdr7	1.7178e-45	1.71653	0.444	0.184	2.6241e-41
Tbl1xr1	1.74013e-45	1.64036	0.531	0.263	2.65823e-41
Cd2ap	1.92488e-45	1.352	0.666	0.43	2.94045e-41
Ypel1	2.04587e-45	2.71203	0.249	0.063	3.12527e-41
Fam135a	2.15407e-45	1.49581	0.577	0.304	3.29056e-41
Treml1	2.234e-45	-8.71563	0	0.311	3.41267e-41
Xrn1	2.36356e-45	1.48407	0.602	0.344	3.61058e-41
Ei24	2.417e-45	-1.55065	0.263	0.604	3.69221e-41
Fzd6	2.51586e-45	-3.10537	0.046	0.381	3.84323e-41
Kpna3	2.65788e-45	1.5259	0.556	0.283	4.06018e-41
Proser2	3.14461e-45	2.63182	0.224	0.051	4.80371e-41
Jkamp	3.37154e-45	2.16562	0.313	0.098	5.15036e-41
Wasf1	3.49624e-45	-1.40596	0.305	0.646	5.34086e-41
Eif3i	3.49925e-45	-0.958634	0.612	0.835	5.34546e-41
Cox5a	3.6753e-45	-0.807016	0.741	0.89	5.61439e-41
Arih1	3.71773e-45	1.10794	0.774	0.558	5.67921e-41
Erlin1	3.85439e-45	-1.63078	0.234	0.586	5.88796e-41
Cetn2	4.15134e-45	-1.73623	0.183	0.539	6.34159e-41
Cops9	4.24855e-45	-1.46292	0.307	0.639	6.49008e-41
Ptk2	4.44754e-45	1.08579	0.716	0.45	6.79407e-41
Wnt5b	4.47772e-45	2.65362	0.261	0.071	6.84017e-41
Srrm2	4.55116e-45	-0.618741	0.936	0.976	6.95235e-41
Ndufa12	4.93247e-45	-1.65861	0.193	0.541	7.53484e-41
Ube2q1	5.19017e-45	-1.67954	0.191	0.549	7.9285e-41
Zfp26	5.24582e-45	2.28795	0.266	0.071	8.01352e-41
Rnf187	5.38103e-45	-1.33299	0.326	0.664	8.22007e-41
Phkb	5.39721e-45	2.11273	0.317	0.098	8.24477e-41
Eif3g	5.44147e-45	-0.953631	0.639	0.835	8.31239e-41
Lrrc42	6.55382e-45	-1.14226	0.448	0.743	1.00116e-40
Ncaph2	7.05563e-45	2.55382	0.226	0.052	1.07782e-40
Ptpdc1	7.10809e-45	2.39585	0.276	0.078	1.08583e-40
Cnp	7.62111e-45	-2.99544	0.073	0.403	1.1642e-40
Cacybp	7.89843e-45	-0.743569	0.753	0.924	1.20656e-40
Tut4	8.36344e-45	1.00175	0.813	0.678	1.2776e-40
Ubc	9.59184e-45	-0.692982	0.832	0.957	1.46525e-40
Cenpm	9.82406e-45	-2.35988	0.1	0.44	1.50072e-40
Pbx3	1.04227e-44	2.49044	0.38	0.148	1.59217e-40
Itgae	1.11863e-44	-2.30811	0.081	0.427	1.70882e-40
Fam168a	1.12634e-44	1.6032	0.452	0.188	1.7206e-40
Lyrm4	1.20215e-44	-1.85328	0.147	0.502	1.83641e-40
Rlf	1.30207e-44	1.39277	0.676	0.437	1.98904e-40
Erbin	1.35559e-44	1.59275	0.585	0.331	2.07081e-40
B2m	1.74378e-44	-2.19479	0.178	0.512	2.6638e-40
Slc25a26	1.81375e-44	1.88211	0.344	0.113	2.77069e-40
Grhl2	2.04774e-44	2.33158	0.307	0.096	3.12813e-40
Lsm3	2.19258e-44	-1.20492	0.38	0.701	3.34939e-40
Ttf2	2.2405e-44	2.60916	0.205	0.043	3.42259e-40
Sap30l	2.66873e-44	-2.14756	0.124	0.467	4.07675e-40
Gna12	2.97743e-44	1.88196	0.446	0.2	4.54832e-40
Faf1	3.14192e-44	0.985773	0.763	0.516	4.7996e-40
Dync1h1	3.55169e-44	1.07512	0.795	0.626	5.42556e-40
Ntan1	3.57355e-44	-1.60414	0.232	0.583	5.45895e-40
Galnt1	4.05344e-44	1.76798	0.477	0.227	6.19204e-40
Casc3	4.52147e-44	-1.446	0.276	0.623	6.90699e-40
Adgrv1	4.55225e-44	1.97073	0.382	0.143	6.95401e-40
Shfl	4.80219e-44	-3.63868	0.044	0.363	7.33583e-40
Zeb1	4.89064e-44	1.64354	0.571	0.325	7.47095e-40
Cyba	7.0649e-44	-3.09619	0.058	0.385	1.07923e-39
Ddx24	8.16133e-44	-0.810317	0.71	0.904	1.24672e-39
Mettl4	8.60229e-44	2.67241	0.23	0.056	1.31409e-39
Nap1l4	9.14539e-44	-0.919354	0.618	0.832	1.39705e-39
Lsm8	1.08602e-43	-0.972004	0.544	0.818	1.65901e-39
Emsy	1.13164e-43	1.73792	0.432	0.18	1.7287e-39
Ift27	1.13741e-43	-2.14508	0.116	0.457	1.73751e-39
Spred1	1.25432e-43	1.46078	0.494	0.225	1.9161e-39
Cdyl	1.3274e-43	1.24696	0.593	0.295	2.02774e-39
Ssr4	1.36096e-43	-2.07681	0.131	0.475	2.079e-39
Hint2	1.41072e-43	-2.20258	0.154	0.488	2.15501e-39
Plagl1	1.41346e-43	-3.48029	0.035	0.351	2.1592e-39
Tmem131	1.45058e-43	1.57369	0.442	0.185	2.21591e-39
Zcchc14	1.49362e-43	1.81839	0.376	0.139	2.28165e-39
Dpy30	1.7013e-43	-1.17332	0.388	0.708	2.5989e-39
Prorp	1.74317e-43	-1.82522	0.149	0.498	2.66286e-39
Iqsec1	1.9309e-43	2.48182	0.263	0.072	2.94964e-39
Crk	2.09458e-43	2.06568	0.311	0.098	3.19967e-39
Lin54	2.43218e-43	2.10942	0.351	0.125	3.71539e-39
Zwilch	2.58051e-43	1.60748	0.473	0.214	3.94198e-39
Fam120a	3.09735e-43	1.92429	0.313	0.098	4.73151e-39
Cstf3	3.41568e-43	1.54812	0.531	0.268	5.21779e-39
Arf5	3.63565e-43	-1.02689	0.496	0.777	5.55382e-39
Unc119	4.25274e-43	-1.79472	0.185	0.527	6.49649e-39
Rab2b	5.31526e-43	-1.81592	0.133	0.478	8.1196e-39
Scaper	6.25581e-43	1.02258	0.813	0.643	9.55638e-39
Rfk	6.25987e-43	-1.87241	0.166	0.506	9.56257e-39
Sf3b3	6.91169e-43	1.45038	0.583	0.335	1.05583e-38
Tmem65	7.61845e-43	1.90528	0.305	0.093	1.16379e-38
Nudt14	8.01449e-43	-2.29289	0.104	0.44	1.22429e-38
Id1	8.2175e-43	-5.45967	0.012	0.314	1.25531e-38
Parp1	8.87546e-43	-0.662825	0.774	0.935	1.35582e-38
Atf2	9.49176e-43	1.24994	0.591	0.31	1.44996e-38
Tuba1b	1.1458e-42	-2.26872	0.141	0.466	1.75032e-38
Mapk8	1.17347e-42	1.34479	0.521	0.245	1.7926e-38
Eif2s2	1.31537e-42	-0.745383	0.707	0.912	2.00936e-38
Cldnd1	1.46977e-42	-1.6587	0.17	0.515	2.24522e-38
Aldoa	1.68243e-42	-1.36153	0.33	0.643	2.57009e-38
Hscb	1.7992e-42	-1.52965	0.243	0.585	2.74846e-38
Slc44a1	2.13797e-42	1.9838	0.367	0.137	3.26596e-38
Rp9	2.19225e-42	1.72238	0.446	0.198	3.34888e-38
Uqcrfs1	2.32704e-42	-1.46659	0.286	0.613	3.55478e-38
Cox17	2.67433e-42	-1.61276	0.263	0.585	4.0853e-38
Tjp2	2.85622e-42	1.72846	0.475	0.223	4.36316e-38
Sptbn1	3.15245e-42	0.969044	0.846	0.694	4.81568e-38
Txnl1	3.50538e-42	-0.985664	0.558	0.784	5.35483e-38
Ube2h	3.52758e-42	1.11333	0.759	0.595	5.38873e-38
Lin28b	3.92567e-42	1.49096	0.498	0.231	5.99685e-38
Myl12b	3.95351e-42	-1.22872	0.419	0.709	6.03938e-38
Wasf3	4.40177e-42	2.1524	0.282	0.084	6.72415e-38
Ccnd3	4.57403e-42	1.67305	0.566	0.327	6.98729e-38
Sdc2	4.67732e-42	-1.76621	0.129	0.477	7.14507e-38
Mrpl23	5.42747e-42	-1.30591	0.361	0.668	8.291e-38
Tgif2	5.82829e-42	-1.67234	0.205	0.54	8.90329e-38
Thg1l	6.80234e-42	-2.91845	0.058	0.374	1.03913e-37
Uqcrq	6.84071e-42	-1.02459	0.523	0.774	1.04499e-37
Ctsh	6.85012e-42	-5.81718	0.006	0.301	1.04642e-37
Bpgm	6.95605e-42	-1.89057	0.139	0.473	1.06261e-37
Dapk3	7.73772e-42	-2.36264	0.079	0.41	1.18201e-37
Utp23	8.00196e-42	-2.24561	0.114	0.442	1.22238e-37
Tmem50a	8.35684e-42	1.63069	0.512	0.263	1.27659e-37
Cela2a	8.58136e-42	-3.71517	0.035	0.342	1.31089e-37
Selenok	9.42061e-42	1.23872	0.687	0.49	1.43909e-37
Pygl	1.02968e-41	2.34488	0.282	0.087	1.57295e-37
Hace1	1.03556e-41	1.63681	0.515	0.265	1.58192e-37
Lsm7	1.06732e-41	-1.13931	0.417	0.721	1.63043e-37
Atg10	1.07243e-41	1.72641	0.502	0.258	1.63824e-37
Ddx19b	1.08933e-41	-1.51019	0.239	0.568	1.66406e-37
Nfyb	1.12995e-41	-1.30032	0.351	0.668	1.72611e-37
Arl4a	1.20729e-41	-0.951156	0.44	0.736	1.84425e-37
Vps28	1.23343e-41	-1.78779	0.162	0.506	1.88419e-37
Exosc4	1.28551e-41	-1.84328	0.176	0.507	1.96375e-37
Hexim2	1.43027e-41	-2.64829	0.085	0.404	2.18488e-37
Ifi35	1.54749e-41	-3.59477	0.029	0.336	2.36394e-37
Diaph3	1.59327e-41	1.57584	0.568	0.321	2.43388e-37
Filip1l	1.86446e-41	1.45357	0.413	0.158	2.84815e-37
Nmnat3	2.03904e-41	2.32893	0.293	0.092	3.11483e-37
Rabep1	2.06963e-41	1.34475	0.666	0.469	3.16157e-37
Rnf180	2.22563e-41	1.77317	0.359	0.13	3.39988e-37
Mrpl45	2.29704e-41	-1.34166	0.328	0.641	3.50895e-37
Uba2	2.62173e-41	1.64694	0.51	0.266	4.00496e-37
Dcaf6	2.65304e-41	1.33771	0.658	0.432	4.05279e-37
Eif3m	2.83287e-41	-0.956571	0.571	0.802	4.32749e-37
Commd4	2.84065e-41	-1.82024	0.178	0.511	4.33938e-37
Zfp593	2.86548e-41	-2.30347	0.098	0.422	4.3773e-37
Lipt2	3.58027e-41	-2.52379	0.083	0.404	5.46922e-37
Bud23	3.6642e-41	-1.89658	0.149	0.479	5.59743e-37
Pi4ka	4.3913e-41	1.57454	0.5	0.248	6.70814e-37
Utf1	4.75228e-41	-5.17321	0.012	0.304	7.25958e-37
Bptf	5.65104e-41	-0.823811	0.658	0.858	8.63252e-37
Eda	5.7251e-41	2.03771	0.315	0.103	8.74566e-37
Ate1	6.8614e-41	-1.32982	0.303	0.634	1.04815e-36
Pabpc4	7.60677e-41	-2.21401	0.12	0.44	1.16201e-36
Nthl1	7.8363e-41	-2.04043	0.137	0.465	1.19707e-36
Rtn1	8.24318e-41	-2.13811	0.095	0.427	1.25923e-36
Slc12a6	1.13964e-40	1.42631	0.583	0.337	1.74092e-36
Rfc3	1.1805e-40	-1.46872	0.261	0.588	1.80334e-36
Smarcd1	1.23094e-40	-1.55345	0.251	0.569	1.88039e-36
Mis12	1.30848e-40	2.08539	0.284	0.087	1.99883e-36
Sdhb	1.35041e-40	-1.03683	0.448	0.746	2.06289e-36
Lrrc20	1.43754e-40	2.14384	0.266	0.077	2.19599e-36
Kiz	1.59265e-40	1.69913	0.533	0.298	2.43293e-36
Lats2	1.59927e-40	1.90269	0.394	0.162	2.44305e-36
Eif5	1.97313e-40	-0.642455	0.832	0.947	3.01416e-36
Gadd45gip1	1.98094e-40	-1.51183	0.249	0.574	3.02608e-36
Fabp12	2.23756e-40	-2.65513	0.033	0.345	3.4181e-36
Rrbp1	2.36526e-40	-0.765712	0.726	0.904	3.61317e-36
Dnajc5	2.47394e-40	1.89968	0.367	0.141	3.7792e-36
Isoc2b	3.08352e-40	-5.47509	0.008	0.295	4.71038e-36
Atg4b	3.5494e-40	1.85075	0.309	0.101	5.42207e-36
Son	3.60905e-40	-0.705909	0.795	0.942	5.51318e-36
Anapc15	3.80941e-40	1.99299	0.382	0.157	5.81925e-36
Pbdc1	3.96171e-40	-1.19083	0.353	0.666	6.0519e-36
Pan2	4.23242e-40	2.26433	0.226	0.057	6.46545e-36
Tmem256	4.36171e-40	-2.01786	0.164	0.489	6.66295e-36
Cep170	4.56861e-40	1.81446	0.413	0.178	6.97901e-36
Il3ra	4.60724e-40	-4.52494	0.021	0.311	7.03802e-36
Dync2h1	4.95254e-40	1.05981	0.755	0.567	7.5655e-36
Tex11	5.0552e-40	1.44606	0.571	0.333	7.72233e-36
Arpc1b	5.4774e-40	-1.81793	0.176	0.498	8.36728e-36
Gsn	5.48332e-40	-3.87931	0.027	0.322	8.37632e-36
Hax1	5.73281e-40	2.34569	0.207	0.048	8.75745e-36
Mettl5	5.80185e-40	-2.10121	0.143	0.459	8.86291e-36
Cuta	5.85372e-40	-1.30025	0.32	0.632	8.94214e-36
E2f3	6.54277e-40	1.94389	0.334	0.119	9.99474e-36
Gss	6.75823e-40	-1.88367	0.149	0.472	1.03239e-35
Hivep3	6.9385e-40	2.11986	0.282	0.088	1.05993e-35
Snx30	7.32615e-40	2.07916	0.324	0.115	1.11914e-35
Tmem135	8.13405e-40	1.56662	0.434	0.185	1.24256e-35
Arhgap31	8.97139e-40	2.08716	0.313	0.106	1.37047e-35
Vps13a	1.02808e-39	1.12025	0.755	0.551	1.5705e-35
Rbm8a	1.09027e-39	-0.818497	0.672	0.88	1.66549e-35
Fbn1	1.22937e-39	-3.3949	0.023	0.317	1.87798e-35
Prkd1	1.27329e-39	1.45913	0.471	0.208	1.94508e-35
Ep400	1.48491e-39	0.977044	0.799	0.66	2.26835e-35
Bbs9	1.54514e-39	1.86132	0.398	0.168	2.36035e-35
Ankrd44	1.91072e-39	2.29323	0.218	0.053	2.91882e-35
Enho	2.16964e-39	-2.27843	0.139	0.451	3.31435e-35
Myo1g	2.23615e-39	-6.43613	0.004	0.283	3.41594e-35
Tent4b	2.31601e-39	1.4593	0.575	0.343	3.53793e-35
Slc25a28	2.61957e-39	-1.88783	0.147	0.47	4.00165e-35
R3hcc1	2.6234e-39	-2.22728	0.102	0.416	4.00751e-35
Pawr	2.65088e-39	-1.12299	0.384	0.69	4.04949e-35
Znhit6	2.95688e-39	-1.17574	0.423	0.701	4.51692e-35
Snx5	3.03297e-39	-1.07948	0.442	0.728	4.63317e-35
Tsc1	3.04632e-39	2.18392	0.297	0.098	4.65356e-35
Atg13	3.14424e-39	2.31137	0.212	0.051	4.80314e-35
Tbc1d32	3.27638e-39	1.58898	0.417	0.176	5.005e-35
Atp9a	3.32961e-39	1.92504	0.359	0.139	5.0863e-35
Tbc1d19	3.77457e-39	2.56229	0.207	0.049	5.76603e-35
Abcb7	3.83712e-39	2.00007	0.328	0.117	5.86159e-35
Timm8a2	4.11569e-39	-2.36565	0.081	0.39	6.28713e-35
Psmc5	4.13024e-39	-1.02793	0.496	0.757	6.30935e-35
Nr1h2	5.32321e-39	-1.69212	0.174	0.501	8.13174e-35
Dph6	5.53268e-39	1.40362	0.508	0.244	8.45171e-35
Nudt3	6.10926e-39	-1.23422	0.346	0.651	9.33251e-35
Jph1	6.14193e-39	2.5384	0.201	0.047	9.38241e-35
Rcn1	6.37891e-39	-2.48292	0.081	0.393	9.74442e-35
Vti1b	6.65e-39	1.86962	0.365	0.145	1.01585e-34
Dbndd2	7.81487e-39	-1.33492	0.301	0.612	1.1938e-34
B3galnt1	8.08368e-39	-2.84692	0.054	0.354	1.23486e-34
Ctc1	8.16642e-39	-1.92644	0.122	0.445	1.2475e-34
Gtf3c6	8.64543e-39	-2.1298	0.106	0.423	1.32068e-34
Aga	8.92396e-39	-2.09601	0.112	0.43	1.36322e-34
Hk2	1.03255e-38	-2.86703	0.089	0.387	1.57732e-34
Exosc5	1.11346e-38	-1.4718	0.286	0.591	1.70093e-34
Nr1d1	1.19418e-38	-2.04118	0.139	0.45	1.82423e-34
Slx4ip	1.24585e-38	1.4959	0.498	0.254	1.90316e-34
Taok1	1.49061e-38	1.38918	0.558	0.321	2.27706e-34
Sacm1l	1.49206e-38	1.89977	0.369	0.15	2.27927e-34
Sgce	1.53605e-38	-3.54073	0.019	0.304	2.34647e-34
Nfkbia	1.58665e-38	-2.36777	0.075	0.382	2.42377e-34
Cldn4	1.78319e-38	-6.99553	0.002	0.275	2.724e-34
Rpl18	2.02943e-38	-0.490663	0.95	0.989	3.10016e-34
Igfbp2	2.25054e-38	-1.35463	0.28	0.595	3.43792e-34
Atf7ip2	2.47673e-38	1.6272	0.467	0.226	3.78345e-34
Osbpl8	2.56202e-38	1.3984	0.533	0.285	3.91375e-34
Kpnb1	2.71745e-38	-1.00101	0.463	0.756	4.15118e-34
Mxd3	2.97591e-38	-3.07955	0.035	0.328	4.54601e-34
Odf1	3.14334e-38	-2.75431	0.05	0.358	4.80177e-34
Zfp704	3.17315e-38	1.29709	0.51	0.236	4.8473e-34
Ssrp1	3.34354e-38	-0.964048	0.562	0.777	5.10759e-34
Dbf4	3.66613e-38	1.67443	0.442	0.211	5.60038e-34
Sall4	4.33332e-38	1.67536	0.508	0.278	6.61958e-34
Dppa4	4.7258e-38	2.22029	0.241	0.067	7.21914e-34
Trpm7	5.21112e-38	1.15106	0.678	0.464	7.9605e-34
U2af1l4	5.84597e-38	-1.52063	0.21	0.529	8.9303e-34
Tbpl1	5.85243e-38	-1.27961	0.268	0.597	8.94016e-34
Pigp	6.26622e-38	-1.81081	0.143	0.465	9.57227e-34
Dusp11	6.46248e-38	2.24643	0.232	0.064	9.87208e-34
Lmo1	6.83754e-38	-2.94063	0.056	0.348	1.0445e-33
Larp1	7.1162e-38	1.10076	0.712	0.482	1.08707e-33
Emc2	7.12158e-38	1.88106	0.309	0.107	1.08789e-33
Ehbp1	7.4824e-38	1.93658	0.353	0.137	1.14301e-33
Ube2n	7.75708e-38	-0.61695	0.67	0.859	1.18497e-33
R3hdm1	7.89988e-38	0.938399	0.805	0.633	1.20679e-33
Nop53	1.00638e-37	-1.32869	0.315	0.618	1.53734e-33
Atp6v1f	1.03709e-37	-0.991494	0.512	0.764	1.58426e-33
Fchsd2	1.03721e-37	1.39506	0.579	0.335	1.58444e-33
Dnpep	1.12936e-37	-1.55553	0.201	0.525	1.72521e-33
Mphosph6	1.24343e-37	-1.27612	0.324	0.634	1.89946e-33
Nptn	1.57411e-37	1.26535	0.641	0.425	2.40461e-33
Mapkapk5	1.57599e-37	-3.66052	0.031	0.313	2.40749e-33
Dpy19l4	1.62989e-37	2.00085	0.278	0.088	2.48982e-33
Ostc	1.67951e-37	-1.321	0.276	0.592	2.56562e-33
Mlf2	1.77835e-37	-1.58176	0.228	0.534	2.71661e-33
Rpn2	1.96973e-37	-1.06918	0.4	0.694	3.00896e-33
Ap2a1	2.12151e-37	1.64547	0.34	0.126	3.24082e-33
Irak1bp1	2.15683e-37	-1.5375	0.203	0.523	3.29478e-33
Arid3a	2.16747e-37	-1.68569	0.185	0.499	3.31103e-33
Map2k4	2.22614e-37	1.49077	0.454	0.211	3.40065e-33
Ndufs7	2.2813e-37	-1.09715	0.438	0.707	3.48492e-33
Nufip1	2.4853e-37	-1.22616	0.324	0.641	3.79654e-33
Upp1	2.58592e-37	-3.20595	0.039	0.327	3.95025e-33
Rab3gap2	2.95595e-37	1.79757	0.332	0.122	4.51551e-33
Entpd4	3.93339e-37	-8.23423	0	0.264	6.00865e-33
C2cd3	4.01823e-37	2.03496	0.317	0.113	6.13825e-33
Picalm	5.18191e-37	1.09255	0.651	0.374	7.91588e-33
Parp12	5.39524e-37	1.84291	0.322	0.116	8.24176e-33
Rheb	5.74613e-37	-1.09675	0.405	0.697	8.77779e-33
Med24	5.79093e-37	2.14868	0.255	0.078	8.84623e-33
Snrpc	6.55711e-37	-0.893635	0.548	0.791	1.00166e-32
Otud4	7.33052e-37	1.21118	0.637	0.429	1.11981e-32
Akirin2	7.98672e-37	-1.13042	0.388	0.666	1.22005e-32
Cdca7l	8.35583e-37	-1.18719	0.398	0.691	1.27644e-32
Tktl1	9.28732e-37	2.4219	0.205	0.051	1.41873e-32
Mrpl18	9.75563e-37	-1.25475	0.33	0.629	1.49027e-32
Dhx33	9.80434e-37	1.96459	0.232	0.063	1.49771e-32
Gpbp1l1	9.87985e-37	1.41306	0.554	0.328	1.50925e-32
Rasgrp2	1.15811e-36	-1.31129	0.456	0.705	1.76912e-32
Iqgap1	1.33273e-36	1.98389	0.315	0.115	2.03587e-32
Pi4k2a	1.51715e-36	1.81882	0.402	0.183	2.3176e-32
Rhebl1	1.78694e-36	-1.61692	0.205	0.522	2.72973e-32
Sik1	2.01996e-36	2.33663	0.22	0.06	3.08569e-32
Cntln	2.03968e-36	1.97629	0.32	0.118	3.11582e-32
Pdrg1	2.14001e-36	-1.73363	0.145	0.461	3.26908e-32
Avl9	2.25037e-36	1.68242	0.392	0.17	3.43767e-32
Pdss2	2.35034e-36	1.72982	0.413	0.189	3.59038e-32
Gnl1	2.3589e-36	-1.39786	0.251	0.56	3.60346e-32
Tfcp2	2.37937e-36	-2.08592	0.124	0.429	3.63473e-32
Lpin1	2.43764e-36	2.0578	0.272	0.088	3.72374e-32
Higd1a	2.46555e-36	-0.975207	0.483	0.755	3.76638e-32
Laptm4a	2.52429e-36	-0.861201	0.593	0.808	3.8561e-32
Rapgef2	2.5724e-36	1.23711	0.602	0.351	3.9296e-32
Pik3c2b	2.71977e-36	2.42297	0.201	0.05	4.15473e-32
Erp29	2.77143e-36	-1.08015	0.382	0.685	4.23364e-32
Anxa11	2.77868e-36	-1.67483	0.191	0.497	4.24471e-32
Gnb4	2.82242e-36	2.41238	0.239	0.07	4.31152e-32
Rnf149	3.06537e-36	1.51922	0.384	0.157	4.68266e-32
Als2	3.1385e-36	1.72752	0.392	0.169	4.79437e-32
Mettl15	3.26775e-36	2.31461	0.224	0.061	4.99182e-32
Hsbp1	3.27674e-36	-0.936174	0.459	0.739	5.00554e-32
Meig1	3.32384e-36	1.75821	0.411	0.178	5.0775e-32
Ssr2	3.69481e-36	-1.10077	0.384	0.673	5.64418e-32
Terf1	4.5033e-36	-0.920878	0.544	0.793	6.87924e-32
Pik3r3	4.81087e-36	1.63087	0.425	0.193	7.34908e-32
Cdk6	5.14619e-36	-2.82303	0.079	0.366	7.86131e-32
Dock5	5.71936e-36	1.72647	0.405	0.183	8.73689e-32
Psmb9	5.73393e-36	-3.4592	0.037	0.313	8.75916e-32
Ndufa8	5.92899e-36	-1.11936	0.378	0.668	9.05712e-32
Ubac2	6.39583e-36	1.30958	0.604	0.385	9.77027e-32
Tsc22d3	6.5118e-36	1.00958	0.77	0.627	9.94743e-32
Cebpb	7.09822e-36	-2.59715	0.077	0.362	1.08432e-31
Mbtps1	7.42475e-36	1.69548	0.373	0.154	1.1342e-31
Atp9b	7.83162e-36	1.29578	0.606	0.365	1.19636e-31
Urod	7.94029e-36	-1.66209	0.162	0.473	1.21296e-31
Ube2g1	8.50768e-36	-0.889493	0.541	0.802	1.29963e-31
Lef1	1.07494e-35	-2.16782	0.064	0.358	1.64208e-31
Bok	1.14292e-35	-4.34414	0.025	0.29	1.74593e-31
Rps11	1.20087e-35	-0.49397	0.952	0.987	1.83445e-31
Pde7a	1.20911e-35	1.54541	0.483	0.256	1.84704e-31
Ska3	1.34991e-35	-2.05351	0.133	0.428	2.06213e-31
Prim2	1.37883e-35	1.3621	0.579	0.364	2.1063e-31
Capn15	1.45985e-35	1.91545	0.311	0.115	2.23007e-31
Cd63	1.5111e-35	-1.73542	0.172	0.473	2.30835e-31
Cab39l	1.53033e-35	1.39679	0.494	0.26	2.33773e-31
Impdh2	1.64122e-35	1.43175	0.55	0.341	2.50713e-31
Pcp4l1	1.73129e-35	-1.91965	0.162	0.457	2.64473e-31
Zdhhc5	1.78774e-35	2.00823	0.272	0.088	2.73095e-31
Asxl1	1.9819e-35	1.02865	0.714	0.531	3.02755e-31
Vps13d	2.02365e-35	1.49456	0.434	0.202	3.09132e-31
Cftr	2.03369e-35	1.79706	0.346	0.134	3.10666e-31
Arhgef11	2.1511e-35	1.36678	0.411	0.175	3.28602e-31
Tomm20	2.34156e-35	-0.955306	0.525	0.754	3.57696e-31
Cd47	2.47872e-35	-1.40392	0.239	0.544	3.7865e-31
Aifm1	2.4904e-35	-1.17121	0.357	0.646	3.80433e-31
Dpy19l1	2.7884e-35	2.00301	0.313	0.118	4.25956e-31
Pdzd8	2.83528e-35	1.62993	0.405	0.185	4.33117e-31
Rsph1	2.98436e-35	2.58881	0.237	0.071	4.55891e-31
Slc38a6	3.15065e-35	1.86868	0.266	0.085	4.81293e-31
Gtf2i	3.22047e-35	-1.14352	0.324	0.646	4.91959e-31
Dctn6	3.70311e-35	-1.658	0.185	0.49	5.65688e-31
Srsf3	4.31427e-35	-0.659679	0.77	0.902	6.59048e-31
Ly6e	4.40029e-35	-2.92416	0.035	0.309	6.72188e-31
Rps12	4.42308e-35	-0.813646	0.929	0.982	6.75669e-31
Adamts2	4.4252e-35	-3.4259	0.027	0.295	6.75993e-31
Pink1	4.62979e-35	-2.59306	0.058	0.339	7.07247e-31
Rtf1	4.65251e-35	-0.864305	0.616	0.834	7.10718e-31
Yap1	4.70968e-35	1.40804	0.45	0.211	7.1945e-31
Ireb2	4.8608e-35	1.37604	0.508	0.269	7.42535e-31
Caln1	5.15022e-35	-5.14081	0.015	0.273	7.86747e-31
Tpx2	5.2352e-35	-1.57497	0.228	0.531	7.99729e-31
Arl2	5.48279e-35	-1.86607	0.108	0.408	8.37551e-31
Hnrnpdl	5.55197e-35	1.2093	0.637	0.442	8.48119e-31
Tmem134	5.6602e-35	-1.37334	0.261	0.562	8.64652e-31
Gmds	5.75558e-35	0.891986	0.714	0.478	8.79222e-31
Nell1	5.83249e-35	-4.43408	0.027	0.29	8.90971e-31
Trappc5	6.27445e-35	-1.56963	0.195	0.498	9.58486e-31
Pdlim5	6.29295e-35	1.64808	0.411	0.186	9.61312e-31
Unkl	6.505e-35	2.11987	0.251	0.077	9.93704e-31
Atp6v1c2	6.74774e-35	-5.57956	0.008	0.263	1.03078e-30
Arrdc3	7.2987e-35	1.73994	0.373	0.159	1.11495e-30
Pls1	7.41462e-35	2.05249	0.301	0.109	1.13266e-30
Brd1	8.21494e-35	-0.875447	0.539	0.788	1.25491e-30
Bcor	8.71781e-35	-2.48104	0.064	0.345	1.33173e-30
Asxl2	8.80995e-35	1.78255	0.386	0.171	1.34581e-30
Rbp1	9.50042e-35	-2.91074	0.048	0.324	1.45128e-30
Tmem184c	9.98409e-35	2.17712	0.218	0.06	1.52517e-30
Ltv1	1.0174e-34	-1.19016	0.342	0.634	1.55418e-30
Cdc34	1.12177e-34	-0.700246	0.299	0.616	1.71362e-30
Stt3b	1.21527e-34	1.13197	0.502	0.252	1.85644e-30
Ino80d	1.25555e-34	2.05295	0.263	0.086	1.91798e-30
Il17rd	1.26402e-34	1.65217	0.386	0.168	1.93092e-30
Cox11	1.30589e-34	1.73271	0.317	0.118	1.99488e-30
Tubb2a	1.31667e-34	-4.27805	0.019	0.278	2.01134e-30
Dpf2	1.3739e-34	-1.36852	0.243	0.547	2.09877e-30
Trap1	1.40862e-34	-1.15588	0.324	0.621	2.15181e-30
Smcp	1.48263e-34	-0.369283	0.141	0.472	2.26487e-30
Gpbp1	1.53671e-34	-0.621972	0.77	0.907	2.34747e-30
Rb1	1.60951e-34	1.01174	0.645	0.389	2.45869e-30
Mettl2	1.66792e-34	1.72731	0.313	0.113	2.54791e-30
Tmem126b	1.67351e-34	-1.91414	0.135	0.428	2.55645e-30
P4ha2	1.75268e-34	-2.49101	0.048	0.326	2.67739e-30
Prr7	1.83659e-34	-2.7587	0.06	0.334	2.80557e-30
Rnf185	2.19895e-34	2.15687	0.257	0.082	3.35912e-30
Irf2bp1	2.28871e-34	-2.49502	0.068	0.351	3.49623e-30
Dazap2	2.61887e-34	2.16227	0.272	0.093	4.00059e-30
Srsf2	2.82651e-34	-0.679354	0.701	0.894	4.31778e-30
Rnf2	2.91484e-34	-1.07995	0.322	0.633	4.45271e-30
Cnot6	3.455e-34	1.49581	0.429	0.201	5.27785e-30
Hdac2	3.72176e-34	-1.07452	0.388	0.668	5.68535e-30
Cib1	3.74773e-34	-1.18335	0.39	0.646	5.72503e-30
Atp6v1b2	4.55873e-34	1.63303	0.483	0.268	6.96392e-30
Jmy	4.58811e-34	1.71223	0.384	0.17	7.00879e-30
Kat7	4.76635e-34	-1.09985	0.353	0.643	7.28107e-30
Oxr1	5.51785e-34	1.18926	0.624	0.411	8.42906e-30
Nbeal1	6.30255e-34	1.11656	0.683	0.482	9.62778e-30
Cdv3	6.38217e-34	-0.583301	0.606	0.818	9.7494e-30
Ranbp9	6.64867e-34	1.19917	0.544	0.305	1.01565e-29
Clec10a	7.1706e-34	-2.75532	0.056	0.327	1.09538e-29
Prss45	7.45164e-34	-3.91529	0.012	0.267	1.13831e-29
Smox	8.49892e-34	-3.1179	0.044	0.309	1.29829e-29
Tnpo1	8.66962e-34	1.26326	0.627	0.438	1.32437e-29
Ophn1	8.98556e-34	1.90803	0.307	0.115	1.37263e-29
Fam133b	9.91978e-34	-1.06706	0.371	0.674	1.51535e-29
Zbtb40	1.00804e-33	2.20171	0.224	0.065	1.53988e-29
Atg101	1.02984e-33	-1.35584	0.295	0.582	1.57318e-29
Clasp2	1.12803e-33	0.967149	0.666	0.421	1.72318e-29
Gtpbp10	1.17103e-33	-1.36693	0.234	0.54	1.78887e-29
Eps15	1.27475e-33	1.09212	0.608	0.377	1.9473e-29
Snap91	1.29946e-33	-2.66622	0.085	0.363	1.98505e-29
Ctdspl	1.56628e-33	-1.34481	0.156	0.457	2.39265e-29
Wrap73	1.61903e-33	2.23453	0.226	0.067	2.47324e-29
Smad4	1.73756e-33	1.376	0.504	0.271	2.6543e-29
Npm1	1.87166e-33	-0.546291	0.869	0.96	2.85914e-29
Cyp2s1	1.95098e-33	-5.87279	0.004	0.249	2.98032e-29
Atp11c	2.01117e-33	1.34803	0.566	0.351	3.07226e-29
Zmym5	2.07841e-33	-0.864765	0.55	0.789	3.17498e-29
Ift74	2.191e-33	-0.812411	0.573	0.802	3.34697e-29
Eif6	2.25552e-33	-1.00079	0.436	0.702	3.44553e-29
Coro1b	2.40872e-33	-2.46367	0.062	0.334	3.67955e-29
Grk5	2.78164e-33	1.53545	0.45	0.225	4.24923e-29
Zdhhc21	3.31139e-33	1.81671	0.305	0.114	5.05849e-29
Gse1	3.36212e-33	1.63023	0.357	0.146	5.13597e-29
Igsf21	3.38321e-33	-1.87782	0.106	0.392	5.16819e-29
Chd7	3.61351e-33	1.5128	0.531	0.325	5.51999e-29
Sugt1	3.67866e-33	-1.30945	0.266	0.56	5.61952e-29
Shroom2	4.08069e-33	1.45067	0.376	0.158	6.23366e-29
Enoph1	4.42034e-33	-1.78406	0.129	0.413	6.75252e-29
Prkar2a	4.80552e-33	-1.50298	0.156	0.452	7.34091e-29
Mrpl22	4.84437e-33	-1.32766	0.272	0.566	7.40026e-29
Copz2	4.99713e-33	-4.55322	0.015	0.262	7.63362e-29
Gli2	5.32808e-33	-4.35966	0.019	0.268	8.13918e-29
Tmem164	6.27181e-33	2.08966	0.253	0.081	9.58082e-29
Map2k2	6.28046e-33	-0.943283	0.459	0.711	9.59402e-29
Rrn3	7.23268e-33	1.78176	0.33	0.132	1.10486e-28
Cfap20	7.31617e-33	-0.981432	0.467	0.709	1.11762e-28
Mrpl35	7.63198e-33	-1.11709	0.34	0.633	1.16586e-28
Lima1	7.78971e-33	1.75391	0.315	0.121	1.18996e-28
Kcmf1	8.45966e-33	-0.865832	0.494	0.73	1.2923e-28
Ttll7	8.66094e-33	2.54723	0.237	0.074	1.32305e-28
Smg7	8.68493e-33	1.11693	0.631	0.411	1.32671e-28
Ubr5	8.81336e-33	0.947199	0.755	0.621	1.34633e-28
Znrf1	9.34686e-33	1.45609	0.392	0.168	1.42783e-28
Rnf166	1.12884e-32	-1.50167	0.203	0.495	1.72442e-28
Insig2	1.25993e-32	2.06804	0.251	0.082	1.92466e-28
Mef2b	1.32991e-32	-1.9701	0.131	0.409	2.03158e-28
Hdgfl3	1.3494e-32	0.972133	0.72	0.552	2.06135e-28
Zfp652	1.55686e-32	1.89561	0.344	0.147	2.37826e-28
Sh3bp4	1.56039e-32	1.90765	0.263	0.089	2.38365e-28
Fer	1.59841e-32	1.28503	0.533	0.31	2.44174e-28
Zc3h6	1.70026e-32	-1.14584	0.322	0.625	2.59731e-28
Pnpla8	1.92234e-32	1.27251	0.562	0.35	2.93657e-28
Cables1	1.96045e-32	-3.08915	0.035	0.293	2.99479e-28
Vhl	2.03278e-32	-1.48837	0.183	0.478	3.10528e-28
Mat2a	2.11358e-32	1.35151	0.593	0.402	3.2287e-28
Gipc1	2.19474e-32	-1.4849	0.149	0.448	3.35269e-28
Arhgef1	2.29861e-32	-1.62281	0.176	0.467	3.51135e-28
Pcgf6	2.61286e-32	-1.08942	0.349	0.637	3.9914e-28
Prdx4	2.82311e-32	-0.793908	0.546	0.788	4.31259e-28
Tmbim4	2.89417e-32	-1.63144	0.166	0.461	4.42113e-28
Phf14	3.01724e-32	-0.631276	0.695	0.871	4.60913e-28
Guk1	3.04126e-32	-1.15844	0.355	0.622	4.64583e-28
Homer1	3.25679e-32	1.24739	0.527	0.289	4.97507e-28
Dzip3	3.26686e-32	1.64506	0.427	0.215	4.99046e-28
Pgp	3.37088e-32	-0.542981	0.581	0.799	5.14935e-28
Snx29	3.59821e-32	1.78515	0.307	0.116	5.49662e-28
Ptprf	3.69235e-32	-0.913289	0.502	0.751	5.64043e-28
Igfbpl1	3.69892e-32	-1.92976	0.137	0.414	5.65047e-28
B4galt2	4.10287e-32	-2.15604	0.091	0.367	6.26754e-28
Ywhaq	4.24758e-32	-0.705075	0.666	0.856	6.4886e-28
Mrps36	5.0315e-32	-1.28061	0.266	0.556	7.68612e-28
Polr2c	5.06092e-32	-1.11299	0.365	0.636	7.73107e-28
Bcas2	5.52591e-32	-0.781032	0.602	0.809	8.44138e-28
Ap2s1	5.66807e-32	-1.14173	0.384	0.65	8.65855e-28
Myg1	6.2221e-32	-2.05012	0.102	0.375	9.50488e-28
Ntpcr	6.49717e-32	-2.1218	0.081	0.356	9.92507e-28
P4hb	7.06407e-32	-0.798396	0.579	0.795	1.07911e-27
Cct4	7.11917e-32	-0.774979	0.606	0.812	1.08752e-27
Gtpbp4	7.33672e-32	0.995427	0.712	0.575	1.12076e-27
Fto	8.11334e-32	1.01695	0.641	0.397	1.23939e-27
Sp3	8.36666e-32	1.39022	0.461	0.241	1.27809e-27
Vps72	8.65034e-32	-1.46213	0.203	0.493	1.32143e-27
Scamp4	9.60337e-32	-6.49014	0.002	0.235	1.46701e-27
Them6	9.60906e-32	-2.40465	0.062	0.327	1.46788e-27
Smarca5	9.85838e-32	0.715265	0.849	0.835	1.50597e-27
Wrn	9.86869e-32	1.68032	0.317	0.124	1.50754e-27
Dipk1b	1.03392e-31	-2.39109	0.073	0.339	1.57941e-27
Spg21	1.1587e-31	-1.29962	0.266	0.558	1.77002e-27
Kxd1	1.19994e-31	-1.45867	0.197	0.489	1.83303e-27
G3bp2	1.21143e-31	1.08812	0.668	0.484	1.85057e-27
Zbtb37	1.28238e-31	2.12396	0.245	0.08	1.95896e-27
Cnih4	1.32255e-31	-0.971755	0.461	0.713	2.02032e-27
Sqle	1.36312e-31	-1.37626	0.218	0.521	2.08231e-27
Dab2ip	1.42089e-31	-1.30394	0.245	0.531	2.17055e-27
Trim21	1.76128e-31	-2.63034	0.06	0.318	2.69053e-27
Ddx41	1.76153e-31	-1.49843	0.212	0.494	2.69091e-27
Tmtc1	1.7991e-31	1.72119	0.288	0.104	2.7483e-27
Med7	2.01919e-31	-1.17394	0.32	0.605	3.08452e-27
Csnk2b	2.11168e-31	-0.878475	0.373	0.653	3.22579e-27
Ago1	2.33586e-31	2.1091	0.212	0.062	3.56825e-27
Ints7	2.56527e-31	1.55659	0.367	0.16	3.91871e-27
Hnrnpu	2.67172e-31	-0.660606	0.815	0.926	4.08132e-27
Syce2	2.8372e-31	1.61751	0.473	0.272	4.33411e-27
Prex1	3.14004e-31	2.40945	0.201	0.057	4.79672e-27
Klf6	3.28423e-31	1.95134	0.276	0.1	5.01699e-27
Pithd1	3.3116e-31	-1.55803	0.174	0.462	5.0588e-27
Zfp518a	3.33078e-31	-0.762934	0.627	0.844	5.0881e-27
Ube2m	3.33625e-31	-1.50532	0.183	0.47	5.09645e-27
Csnk1g3	3.69806e-31	1.45254	0.415	0.197	5.64916e-27
Ube2e2	3.71685e-31	1.61946	0.552	0.374	5.67786e-27
Heatr5a	4.00722e-31	1.52903	0.45	0.242	6.12144e-27
Kif3a	4.13885e-31	-0.919965	0.475	0.725	6.3225e-27
Aarsd1	4.23141e-31	-1.51849	0.222	0.498	6.46391e-27
Tspan14	4.26617e-31	1.81458	0.257	0.088	6.517e-27
Dock9	4.37655e-31	1.29995	0.577	0.369	6.68561e-27
Tmem132e	4.48534e-31	-1.47465	0.131	0.426	6.8518e-27
Baz2a	5.1467e-31	1.36685	0.519	0.309	7.8621e-27
Psmg3	5.25538e-31	-2.02824	0.129	0.398	8.02812e-27
Cep83	5.41194e-31	1.08437	0.674	0.499	8.26728e-27
Nbn	6.13135e-31	-1.6092	0.17	0.455	9.36625e-27
Ascc2	6.66947e-31	2.1282	0.249	0.085	1.01883e-26
Zfyve9	8.58242e-31	1.09879	0.627	0.434	1.31105e-26
Sh3glb1	8.74384e-31	-0.676171	0.546	0.781	1.33571e-26
Timm50	9.05879e-31	-1.25689	0.237	0.527	1.38382e-26
Dock3	9.1461e-31	0.610188	0.72	0.422	1.39716e-26
Atp6v0c	9.16951e-31	-1.07523	0.342	0.625	1.40073e-26
Socs5	9.31856e-31	-1.45413	0.178	0.466	1.4235e-26
Cenpa	1.07212e-30	1.28557	0.502	0.286	1.63776e-26
Anxa5	1.10172e-30	-3.54734	0.023	0.261	1.68299e-26
Yeats4	1.17021e-30	-0.872767	0.461	0.72	1.78762e-26
Smim22	1.21689e-30	-3.06291	0.041	0.288	1.85892e-26
Lbp	1.38907e-30	-6.39563	0.002	0.227	2.12194e-26
Mdh1	1.42368e-30	-1.32249	0.266	0.539	2.17482e-26
Galnt12	1.44995e-30	-1.94429	0.089	0.356	2.21495e-26
Mrps23	1.5207e-30	-1.37375	0.247	0.524	2.32302e-26
Slc35f2	1.5565e-30	1.86603	0.226	0.07	2.37771e-26
Tnrc6b	1.57134e-30	-0.705181	0.753	0.904	2.40037e-26
Rbfox3	1.63465e-30	-3.55927	0.025	0.263	2.49708e-26
Map1lc3b	1.71299e-30	1.28153	0.614	0.441	2.61676e-26
Zfp346	1.76473e-30	1.83738	0.299	0.118	2.69581e-26
Ccdc6	1.82055e-30	1.27533	0.508	0.283	2.78107e-26
Rbm26	1.91261e-30	-0.850143	0.548	0.806	2.9217e-26
Vamp3	1.94687e-30	-1.08521	0.384	0.653	2.97403e-26
Ptprk	1.96748e-30	-2.25808	0.143	0.404	3.00553e-26
Egln1	1.97339e-30	1.8878	0.232	0.074	3.01455e-26
Prnp	1.99498e-30	-2.28669	0.081	0.341	3.04753e-26
Eci1	2.02811e-30	-1.49008	0.214	0.482	3.09815e-26
Wdfy1	2.07342e-30	-1.50722	0.162	0.449	3.16736e-26
Zhx3	2.09305e-30	2.52496	0.203	0.06	3.19734e-26
Hes1	2.1097e-30	1.88566	0.276	0.103	3.22278e-26
Spin1	2.14816e-30	1.35822	0.506	0.308	3.28153e-26
Eif4ebp1	2.31009e-30	-1.32212	0.295	0.557	3.52889e-26
Scg2	2.32226e-30	-7.88297	0	0.222	3.54748e-26
Mycbp	2.33325e-30	-0.941215	0.506	0.739	3.56427e-26
Vps26a	2.34956e-30	1.37003	0.461	0.245	3.58919e-26
Pdp1	2.36367e-30	-1.52389	0.147	0.432	3.61074e-26
Sarnp	2.44456e-30	-0.734115	0.674	0.855	3.73432e-26
Rasa1	2.72986e-30	0.989692	0.693	0.533	4.17013e-26
Serinc5	2.74062e-30	1.80967	0.278	0.103	4.18657e-26
Dnlz	2.79324e-30	-2.50173	0.068	0.321	4.26695e-26
Nck2	2.82582e-30	1.99384	0.284	0.108	4.31673e-26
Fam178b	2.90407e-30	1.34263	0.434	0.212	4.43626e-26
Vkorc1	3.30148e-30	-1.30146	0.255	0.531	5.04334e-26
Ppig	3.34229e-30	-0.7319	0.662	0.842	5.10569e-26
Exo1	3.35691e-30	2.03305	0.241	0.082	5.12801e-26
Fos	3.72138e-30	-2.28249	0.147	0.403	5.68479e-26
Usp31	3.75725e-30	1.92683	0.247	0.083	5.73957e-26
Lrrc28	3.95487e-30	1.49066	0.405	0.194	6.04146e-26
Sh3pxd2a	3.98704e-30	1.97416	0.23	0.074	6.0906e-26
Cecr2	3.99782e-30	0.888726	0.766	0.628	6.10707e-26
Med21	4.31933e-30	-1.03107	0.365	0.637	6.59821e-26
Hspe1	4.66427e-30	-0.639722	0.799	0.914	7.12514e-26
Rab11fip1	4.84678e-30	-2.05888	0.077	0.336	7.40394e-26
Mpzl1	5.10869e-30	1.46518	0.5	0.301	7.80403e-26
Foxr1	5.17821e-30	-1.48563	0.201	0.482	7.91023e-26
Spc25	5.1886e-30	-1.17759	0.261	0.553	7.92611e-26
Pdia3	5.27426e-30	-0.596659	0.793	0.913	8.05696e-26
Rhot2	5.45424e-30	1.87797	0.255	0.089	8.33189e-26
Cops6	5.66674e-30	-1.01235	0.402	0.671	8.65652e-26
Tchp	5.70831e-30	-1.5238	0.166	0.447	8.72001e-26
Rpp21	5.76286e-30	-1.65097	0.11	0.388	8.80335e-26
Pdxdc1	5.78689e-30	1.35914	0.45	0.237	8.84006e-26
Suz12	6.05966e-30	1.10881	0.6	0.409	9.25673e-26
Helz	6.24973e-30	1.19937	0.622	0.429	9.54709e-26
Brcc3	6.27539e-30	-1.60804	0.147	0.424	9.58629e-26
St13	6.34323e-30	-0.752901	0.585	0.819	9.68991e-26
Mtmr6	6.83935e-30	1.66401	0.288	0.109	1.04478e-25
Plaat3	7.13092e-30	-3.19995	0.035	0.275	1.08932e-25
Dyrk1a	7.28861e-30	1.06159	0.593	0.371	1.11341e-25
Epcam	7.39223e-30	-0.933851	0.44	0.703	1.12924e-25
Nebl	7.80244e-30	-3.07901	0.037	0.278	1.1919e-25
G2e3	8.18904e-30	1.37634	0.463	0.25	1.25096e-25
Ensa	8.31707e-30	-0.880934	0.463	0.72	1.27052e-25
Coa5	8.47518e-30	-1.67825	0.168	0.44	1.29467e-25
Atxn2	8.52545e-30	1.49767	0.467	0.268	1.30235e-25
Copz1	1.08771e-29	-1.2389	0.255	0.54	1.66158e-25
Ppp1ca	1.14935e-29	-0.676613	0.695	0.865	1.75574e-25
Cdon	1.17191e-29	2.04272	0.247	0.085	1.79021e-25
Cep19	1.1781e-29	-1.43066	0.172	0.449	1.79967e-25
Gar1	1.23985e-29	-1.07944	0.328	0.597	1.89399e-25
Srpk1	1.24204e-29	-0.858647	0.485	0.737	1.89734e-25
Tpgs2	1.2698e-29	-1.19416	0.307	0.582	1.93975e-25
Cox6b2	1.30622e-29	-1.38188	0.234	0.517	1.99538e-25
Sf3a3	1.31829e-29	-0.916399	0.469	0.712	2.01382e-25
Cbx1	1.37657e-29	1.56116	0.425	0.228	2.10284e-25
Gfra2	1.38766e-29	-3.0059	0.041	0.283	2.11978e-25
Taldo1	1.38826e-29	-0.899336	0.508	0.727	2.12071e-25
Eif1a	1.39352e-29	-0.90134	0.415	0.686	2.12874e-25
Sh3d19	1.3952e-29	1.88007	0.363	0.17	2.13131e-25
Slmap	1.42551e-29	1.38665	0.5	0.293	2.17761e-25
Ndfip2	1.49045e-29	-1.10185	0.266	0.557	2.27681e-25
Colgalt1	1.79575e-29	2.12367	0.216	0.068	2.74318e-25
Dop1a	1.82053e-29	1.61983	0.32	0.132	2.78103e-25
Sfmbt2	1.95024e-29	1.35342	0.473	0.254	2.97919e-25
Impact	2.01248e-29	-1.27314	0.243	0.527	3.07427e-25
Rbbp8	2.13383e-29	-0.825595	0.485	0.746	3.25964e-25
Hp1bp3	2.23383e-29	-0.829466	0.566	0.767	3.4124e-25
Fam216a	2.3959e-29	-1.13616	0.313	0.591	3.65998e-25
Fam227b	2.44317e-29	-1.84814	0.06	0.319	3.73219e-25
Cdk9	2.48232e-29	-1.07013	0.363	0.614	3.79199e-25
Mtx2	2.65774e-29	-0.888785	0.471	0.707	4.05997e-25
Tmem234	2.75515e-29	1.74668	0.349	0.16	4.20877e-25
Dmap1	2.76034e-29	-1.27578	0.234	0.517	4.21669e-25
Mrpl34	2.9862e-29	-1.43986	0.21	0.483	4.56171e-25
Lamp2	3.20861e-29	-0.857321	0.463	0.72	4.90147e-25
Dmkn	3.27448e-29	-7.07653	0.002	0.218	5.00209e-25
Mfap3	3.31807e-29	1.87478	0.295	0.118	5.06869e-25
Aebp1	3.4282e-29	-1.88366	0.116	0.383	5.23691e-25
Mast2	3.55343e-29	1.09749	0.612	0.414	5.42821e-25
Timm10	3.6323e-29	-1.40448	0.174	0.461	5.5487e-25
Prrc2b	3.69311e-29	1.56014	0.378	0.175	5.64159e-25
Ric8b	3.82932e-29	1.54987	0.338	0.145	5.84967e-25
Dctn3	3.85668e-29	-1.39203	0.216	0.495	5.89147e-25
Ptp4a1	4.15459e-29	-3.91387	0.015	0.239	6.34655e-25
Lrrc1	4.1658e-29	1.5064	0.349	0.153	6.36368e-25
Ammecr1	4.37434e-29	1.43744	0.363	0.163	6.68224e-25
Zfp280d	5.06464e-29	1.18673	0.598	0.42	7.73675e-25
Pes1	5.20136e-29	-1.39824	0.243	0.51	7.9456e-25
Akap17b	5.61508e-29	-1.18024	0.299	0.581	8.57759e-25
Otulin	5.71344e-29	1.77825	0.295	0.118	8.72785e-25
Rpl4	6.13141e-29	-0.414605	0.923	0.983	9.36635e-25
Usp9x	6.43939e-29	0.822022	0.763	0.607	9.83681e-25
Ddi2	6.58474e-29	1.56864	0.423	0.221	1.00588e-24
C1qbp	6.88301e-29	-1.00875	0.409	0.656	1.05145e-24
Ddx39b	6.94958e-29	-0.845287	0.55	0.757	1.06162e-24
Sptan1	7.00707e-29	0.843785	0.749	0.629	1.0704e-24
Pts	7.42952e-29	-2.09062	0.071	0.322	1.13493e-24
Agps	7.70803e-29	1.15012	0.51	0.286	1.17748e-24
Wdr20	8.29864e-29	1.42672	0.357	0.159	1.2677e-24
Calu	8.42493e-29	-0.946636	0.452	0.705	1.28699e-24
Pfdn6	8.52788e-29	-0.948294	0.429	0.688	1.30272e-24
Nubp1	9.02845e-29	-1.26002	0.278	0.547	1.37919e-24
Mvp	9.77034e-29	-3.15784	0.029	0.259	1.49252e-24
Stx3	1.00787e-28	1.9316	0.218	0.069	1.53962e-24
Prmt3	1.00978e-28	1.85043	0.315	0.134	1.54255e-24
Chmp5	1.10222e-28	-1.61915	0.162	0.428	1.68375e-24
Sdhd	1.11111e-28	-1.21138	0.261	0.54	1.69734e-24
Glo1	1.12803e-28	-1.16465	0.342	0.6	1.72318e-24
Cacna2d1	1.13375e-28	1.48336	0.378	0.172	1.73191e-24
Ralgps1	1.15633e-28	1.47994	0.415	0.209	1.7664e-24
Dgkh	1.17111e-28	1.12805	0.436	0.213	1.78899e-24
Fam53c	1.1994e-28	1.86531	0.216	0.067	1.8322e-24
Atl2	1.2863e-28	1.73438	0.338	0.153	1.96495e-24
Adcy9	1.35923e-28	1.43637	0.359	0.16	2.07637e-24
Gemin6	1.50243e-28	-2.11411	0.083	0.337	2.29512e-24
Timp1	1.6563e-28	-4.22753	0.012	0.231	2.53017e-24
Avpi1	1.8294e-28	-1.90178	0.112	0.369	2.79459e-24
Plekhm3	1.89679e-28	1.60028	0.259	0.092	2.89754e-24
Fbxo36	1.93714e-28	1.98237	0.232	0.078	2.95917e-24
Sertad2	2.02149e-28	1.61573	0.423	0.227	3.08803e-24
Map3k1	2.37998e-28	1.9357	0.237	0.081	3.63566e-24
Plekhs1	2.40318e-28	-4.09839	0.01	0.228	3.67109e-24
Cox10	2.40527e-28	1.57075	0.334	0.144	3.67429e-24
Ddx59	2.47884e-28	-2.19105	0.054	0.299	3.78668e-24
Tdp2	2.59621e-28	1.3953	0.49	0.296	3.96597e-24
Igf2	2.80449e-28	-1.3636	0.237	0.506	4.28414e-24
Rfx7	2.95291e-28	1.11	0.645	0.486	4.51086e-24
Snx13	3.04698e-28	1.28568	0.452	0.236	4.65456e-24
Tbcc	3.15872e-28	-1.63948	0.141	0.407	4.82526e-24
Vps36	3.26147e-28	-1.33742	0.172	0.447	4.98222e-24
Zfp62	3.37761e-28	1.9911	0.241	0.084	5.15963e-24
Rab29	3.45268e-28	-3.03877	0.033	0.263	5.27431e-24
Tmx3	3.5106e-28	1.72622	0.297	0.119	5.36279e-24
Eif4e	3.62578e-28	-0.684238	0.564	0.801	5.53875e-24
Msrb1	3.72063e-28	-1.68318	0.137	0.395	5.68363e-24
Ccnb1ip1	3.84387e-28	-1.86631	0.102	0.358	5.87189e-24
Mpdz	3.87083e-28	1.44226	0.44	0.234	5.91307e-24
Depdc5	4.0716e-28	1.31985	0.496	0.292	6.21977e-24
Sec23a	4.07977e-28	1.77405	0.237	0.08	6.23226e-24
Klhl12	4.26307e-28	1.49331	0.405	0.206	6.51227e-24
Phf23	4.46732e-28	-1.18932	0.286	0.552	6.82428e-24
Eif2s1	4.72335e-28	-0.883827	0.396	0.661	7.21539e-24
Klf8	5.2651e-28	1.84614	0.334	0.151	8.04296e-24
Pdia4	6.56421e-28	-1.0731	0.33	0.594	1.00275e-23
Usp1	6.57013e-28	-0.935955	0.415	0.675	1.00365e-23
Hmbox1	6.81287e-28	1.61714	0.324	0.137	1.04073e-23
Eif3a	7.2008e-28	-0.612695	0.788	0.905	1.09999e-23
Emg1	7.67115e-28	1.16386	0.571	0.391	1.17184e-23
Rptor	7.77568e-28	1.2403	0.51	0.304	1.18781e-23
Aimp2	7.91607e-28	-1.29405	0.232	0.507	1.20926e-23
Mdm4	8.12247e-28	1.1321	0.577	0.388	1.24079e-23
Tgfb1	8.24481e-28	-1.96474	0.095	0.346	1.25948e-23
Med11	8.40007e-28	-1.92184	0.102	0.355	1.28319e-23
Sycp1	1.08066e-27	0.719262	0.855	0.811	1.65082e-23
Med27	1.12097e-27	-1.34227	0.216	0.485	1.7124e-23
Eya3	1.22905e-27	1.42432	0.423	0.219	1.8775e-23
Itpr1	1.24474e-27	1.43025	0.438	0.236	1.90146e-23
Lsm5	1.24521e-27	-0.933395	0.421	0.675	1.90218e-23
Tmed3	1.26162e-27	-1.62013	0.131	0.389	1.92725e-23
Acvr2a	1.39733e-27	1.56844	0.365	0.174	2.13456e-23
Phf5a	1.41606e-27	-0.801619	0.508	0.741	2.16317e-23
Ggact	1.43589e-27	2.04692	0.218	0.071	2.19346e-23
Svip	1.59805e-27	-1.0908	0.17	0.451	2.44118e-23
Fam43a	1.68612e-27	-2.90328	0.031	0.256	2.57571e-23
Pnrc1	1.7714e-27	-0.966222	0.407	0.655	2.70599e-23
Ndufb9	1.86198e-27	-0.550824	0.826	0.934	2.84436e-23
Tpd52	1.98303e-27	1.77124	0.332	0.151	3.02927e-23
Lap3	2.24539e-27	-1.19029	0.249	0.524	3.43006e-23
Dennd4c	2.37249e-27	1.05941	0.504	0.282	3.62421e-23
Ahi1	2.49641e-27	-1.06657	0.295	0.58	3.81352e-23
Ssh1	2.57068e-27	-1.57061	0.174	0.44	3.92698e-23
Exoc6	2.70196e-27	1.64636	0.326	0.143	4.12752e-23
Polr2k	2.70275e-27	-1.02461	0.396	0.63	4.12872e-23
Apobec2	2.75175e-27	-5.23575	0.006	0.213	4.20357e-23
Psmd4	2.80354e-27	-0.665398	0.672	0.843	4.28268e-23
Prdx3	2.88997e-27	-1.90793	0.085	0.334	4.41472e-23
Rap1a	3.08217e-27	1.29437	0.508	0.314	4.70832e-23
Zfand3	3.61417e-27	0.546176	0.824	0.601	5.521e-23
Tle4	3.63319e-27	0.926287	0.664	0.473	5.55007e-23
Idh3g	3.72797e-27	-1.7271	0.133	0.386	5.69485e-23
Lonp1	3.76235e-27	-1.18505	0.251	0.521	5.74737e-23
Cfap298	3.84144e-27	-1.09147	0.28	0.548	5.86819e-23
Fam131c	3.92711e-27	-7.94764	0	0.201	5.99905e-23
Dmc1	3.98187e-27	1.73321	0.349	0.164	6.08271e-23
Zbtb11	4.04783e-27	1.24252	0.5	0.304	6.18347e-23
Thoc2	4.21017e-27	0.971311	0.683	0.54	6.43145e-23
Snd1	4.73435e-27	0.877404	0.647	0.438	7.2322e-23
Ifi44	4.95303e-27	-5.85336	0.002	0.205	7.56624e-23
Lypd6	5.0325e-27	2.28383	0.21	0.07	7.68764e-23
Strn3	5.11956e-27	0.700837	0.801	0.657	7.82063e-23
Sort1	5.24407e-27	1.43426	0.402	0.207	8.01084e-23
Nup35	5.38425e-27	1.63849	0.286	0.115	8.22498e-23
Lrrc17	5.40476e-27	-4.19979	0.01	0.218	8.25632e-23
B4galt4	5.52973e-27	-2.62624	0.039	0.266	8.44722e-23
Luc7l2	6.18868e-27	0.82375	0.786	0.7	9.45383e-23
Ube2d1	7.66651e-27	-2.55543	0.06	0.29	1.17114e-22
Hck	7.8398e-27	-3.93998	0.021	0.232	1.19761e-22
Tomm5	8.07469e-27	-1.37277	0.17	0.434	1.23349e-22
Ublcp1	8.9373e-27	-0.89019	0.473	0.699	1.36526e-22
Nop58	9.25245e-27	-0.6616	0.631	0.839	1.4134e-22
Lgr4	1.0012e-26	1.88789	0.224	0.075	1.52943e-22
Ect2	1.06823e-26	1.23626	0.485	0.28	1.63182e-22
Prkcsh	1.08093e-26	-1.09977	0.276	0.541	1.65122e-22
Hdhd2	1.11467e-26	-1.39688	0.172	0.436	1.70276e-22
Prpf19	1.1542e-26	-0.908504	0.415	0.671	1.76316e-22
Rnf170	1.1971e-26	1.82057	0.295	0.125	1.82868e-22
Cip2a	1.29786e-26	1.89545	0.247	0.092	1.98262e-22
Serbp1	1.31096e-26	-0.502873	0.851	0.943	2.00263e-22
Actr3	1.32644e-26	-0.78508	0.488	0.736	2.02627e-22
Fbxw11	1.3852e-26	1.20317	0.519	0.32	2.11604e-22
Smarcb1	1.40071e-26	-1.05034	0.33	0.59	2.13973e-22
Dclk3	1.4273e-26	-4.62763	0.006	0.208	2.18034e-22
Rtp4	1.47052e-26	-5.60621	0.004	0.205	2.24637e-22
Flnb	1.53626e-26	1.57899	0.371	0.185	2.34679e-22
Ccdc158	1.55003e-26	1.97654	0.218	0.073	2.36783e-22
Eng	1.59142e-26	-5.4635	0.008	0.21	2.43106e-22
Mphosph9	1.61569e-26	1.47566	0.392	0.205	2.46813e-22
Scml2	1.65012e-26	0.67035	0.809	0.715	2.52073e-22
Zp3	1.9402e-26	-3.44178	0.031	0.245	2.96385e-22
Tiparp	2.15855e-26	1.08551	0.631	0.486	3.29741e-22
Creb3l1	2.17455e-26	-4.14993	0.015	0.221	3.32185e-22
Gna13	2.37358e-26	1.27826	0.498	0.308	3.62589e-22
Myo9a	2.44448e-26	0.796266	0.79	0.693	3.73419e-22
Hspa13	2.49834e-26	-1.36185	0.162	0.426	3.81646e-22
Fkbp8	2.54937e-26	-1.33052	0.21	0.464	3.89442e-22
Phc2	2.66856e-26	1.41537	0.425	0.229	4.07649e-22
Acyp1	2.74649e-26	-0.944216	0.214	0.494	4.19554e-22
Snx8	2.75258e-26	1.84708	0.27	0.107	4.20484e-22
Gng10	2.89727e-26	-3.04913	0.021	0.233	4.42587e-22
Ctcf	2.93625e-26	-0.822491	0.473	0.717	4.48542e-22
Map7d2	3.23029e-26	-0.782886	0.488	0.732	4.93459e-22
Bmp2k	3.23707e-26	1.5938	0.32	0.142	4.94494e-22
Rhoa	3.33464e-26	-0.696261	0.639	0.821	5.09399e-22
Pou5f1	3.33738e-26	-5.11991	0.004	0.203	5.09818e-22
Syce3	3.6259e-26	-1.18036	0.249	0.516	5.53893e-22
Nol11	3.802e-26	-0.819907	0.396	0.655	5.80794e-22
Arpc1a	3.83052e-26	-0.794688	0.471	0.707	5.8515e-22
Tsr1	3.90141e-26	-1.11869	0.268	0.531	5.95979e-22
Tada1	3.94994e-26	-1.98488	0.077	0.312	6.03392e-22
Agap1	4.32587e-26	0.746251	0.732	0.546	6.6082e-22
Grb10	4.36392e-26	-2.11103	0.077	0.312	6.66632e-22
Tacc2	4.45833e-26	-1.33514	0.249	0.508	6.81055e-22
Fbxw8	5.31199e-26	1.60893	0.309	0.134	8.11459e-22
Ubqln1	5.38233e-26	1.31686	0.438	0.237	8.22205e-22
Tln1	5.95769e-26	-1.10681	0.326	0.579	9.10097e-22
Zfp318	6.13183e-26	1.13253	0.571	0.391	9.36699e-22
Spire1	6.13333e-26	1.35742	0.442	0.243	9.36928e-22
Cmtm4	6.1787e-26	1.68561	0.237	0.083	9.43858e-22
Rbm44	6.18744e-26	-1.19541	0.293	0.547	9.45194e-22
Trim46	6.25301e-26	-2.85773	0.033	0.249	9.5521e-22
Adar	6.33618e-26	1.99666	0.255	0.098	9.67915e-22
Parpbp	6.39401e-26	2.01574	0.216	0.074	9.76749e-22
Spata13	6.74273e-26	2.06763	0.201	0.065	1.03002e-21
Hspd1	7.61509e-26	-0.62393	0.654	0.829	1.16328e-21
Ccdc25	7.6152e-26	1.29046	0.432	0.239	1.1633e-21
Nt5dc1	7.87081e-26	1.74581	0.28	0.114	1.20235e-21
Timm29	7.97868e-26	-1.51504	0.158	0.411	1.21882e-21
Rpl23	8.09622e-26	-0.438699	0.917	0.978	1.23678e-21
Rtn3	8.7364e-26	1.31017	0.552	0.393	1.33457e-21
Usp32	9.90815e-26	0.911247	0.651	0.458	1.51357e-21
Radil	1.02239e-25	-1.31883	0.203	0.463	1.5618e-21
Man2b1	1.02689e-25	-1.58985	0.158	0.408	1.56868e-21
Rchy1	1.04565e-25	1.61275	0.357	0.175	1.59733e-21
Nectin3	1.04647e-25	1.15597	0.338	0.148	1.59858e-21
Fstl1	1.05329e-25	-1.46661	0.168	0.418	1.60901e-21
Ncoa3	1.06473e-25	1.25441	0.473	0.273	1.62648e-21
Zfp597	1.08895e-25	1.52699	0.336	0.156	1.66348e-21
Arhgap21	1.19706e-25	1.34101	0.444	0.254	1.82863e-21
Hdgf	1.20455e-25	-0.749683	0.568	0.756	1.84007e-21
Bin2	1.20972e-25	-1.52351	0.145	0.395	1.84797e-21
Txndc9	1.22969e-25	-0.993874	0.357	0.607	1.87848e-21
Rbfox2	1.24101e-25	0.852031	0.697	0.522	1.89577e-21
Tcf7l1	1.31151e-25	1.69813	0.259	0.1	2.00347e-21
Isg20	1.35538e-25	-4.79529	0.008	0.205	2.07047e-21
Rmnd1	1.45008e-25	-1.00602	0.274	0.538	2.21515e-21
Tmem141	1.51903e-25	-3.48433	0.021	0.225	2.32046e-21
Rap1gds1	1.54905e-25	1.14811	0.568	0.393	2.36633e-21
Eif2b3	1.59399e-25	-0.930108	0.357	0.612	2.43498e-21
Selenom	1.67934e-25	-1.84014	0.149	0.389	2.56537e-21
Tex14	1.71969e-25	0.592025	0.892	0.819	2.627e-21
Mrpl32	1.77892e-25	-1.41188	0.17	0.424	2.71747e-21
Gstcd	1.77909e-25	1.59747	0.301	0.13	2.71773e-21
Enox2	1.85125e-25	1.71052	0.336	0.158	2.82796e-21
Rps6ka1	1.90677e-25	-1.39995	0.203	0.458	2.91277e-21
Shq1	1.95485e-25	1.40588	0.398	0.209	2.98624e-21
Nmral1	1.97635e-25	-3.30241	0.033	0.241	3.01907e-21
Samd13	2.10306e-25	-3.85896	0.015	0.215	3.21263e-21
Myo5a	2.45299e-25	1.48437	0.415	0.23	3.74719e-21
Mllt3	2.48337e-25	1.60194	0.394	0.212	3.79359e-21
Smc2	2.54917e-25	-0.697449	0.581	0.803	3.89411e-21
Fam184a	2.60364e-25	2.02587	0.21	0.071	3.97732e-21
Sh3gl1	2.60444e-25	-1.14152	0.212	0.475	3.97854e-21
Clec16a	2.62514e-25	1.62892	0.307	0.135	4.01016e-21
Snrpb2	2.73426e-25	-1.2819	0.259	0.503	4.17686e-21
Szrd1	2.82325e-25	-1.16255	0.178	0.442	4.3128e-21
Slc31a1	2.94832e-25	2.01108	0.228	0.083	4.50385e-21
Gab1	2.97882e-25	1.47757	0.328	0.147	4.55045e-21
Lgmn	3.09606e-25	-1.22898	0.274	0.522	4.72954e-21
Uhmk1	3.42457e-25	1.9579	0.203	0.067	5.23137e-21
Rps3	3.45537e-25	0.588048	0.907	0.929	5.27842e-21
Htatip2	3.46165e-25	-2.21624	0.052	0.273	5.28802e-21
Eif4g1	3.51207e-25	0.932243	0.629	0.468	5.36504e-21
Adad1	3.54363e-25	-1.06973	0.276	0.541	5.41325e-21
Banf1	3.61073e-25	-0.765629	0.539	0.764	5.51576e-21
Slc25a1	3.82098e-25	-2.33745	0.048	0.265	5.83693e-21
Nrxn2	3.91928e-25	1.95087	0.216	0.075	5.98709e-21
Btbd7	3.96097e-25	0.838328	0.728	0.627	6.05078e-21
Ralgps2	4.01408e-25	-0.686025	0.672	0.84	6.13191e-21
Glt8d1	4.69631e-25	-0.979031	0.237	0.505	7.17408e-21
Ift20	5.41047e-25	-1.04582	0.29	0.553	8.26504e-21
Mtmr3	5.45595e-25	0.769038	0.707	0.544	8.3345e-21
Padi4	5.45777e-25	-3.68126	0.017	0.216	8.33728e-21
Mul1	5.61845e-25	1.98841	0.201	0.066	8.58274e-21
Txn2	6.01135e-25	-1.09004	0.278	0.531	9.18293e-21
Arid1a	6.27742e-25	1.07163	0.593	0.414	9.58939e-21
Dnah2	6.3013e-25	-2.27353	0.073	0.293	9.62586e-21
Poldip3	6.30647e-25	-0.749805	0.473	0.702	9.63376e-21
Tmod3	6.39533e-25	1.46968	0.373	0.192	9.76951e-21
Virma	6.57115e-25	1.29352	0.483	0.292	1.00381e-20
Mcph1	6.87587e-25	1.30191	0.475	0.288	1.05036e-20
Prtg	6.92586e-25	1.75143	0.247	0.094	1.05799e-20
Snx10	7.17571e-25	1.80357	0.303	0.136	1.09616e-20
Ly75	8.02804e-25	-2.01975	0.098	0.326	1.22636e-20
Pten	8.03414e-25	1.11823	0.566	0.394	1.2273e-20
Sigmar1	8.27349e-25	-2.22676	0.071	0.293	1.26386e-20
Haus7	8.42239e-25	-1.59724	0.164	0.409	1.2866e-20
Ctnnbl1	8.97322e-25	-0.929476	0.286	0.551	1.37075e-20
Cdc5l	9.08166e-25	-0.665688	0.658	0.827	1.38731e-20
Tmem123	9.16931e-25	-1.20047	0.218	0.471	1.4007e-20
Tnrc6a	1.03001e-24	0.788737	0.716	0.565	1.57344e-20
Lamtor4	1.04759e-24	-1.05357	0.282	0.543	1.60029e-20
Fndc3a	1.07208e-24	0.992132	0.606	0.426	1.63771e-20
Hras	1.07436e-24	-1.22011	0.257	0.501	1.64119e-20
Trim41	1.10473e-24	-0.977782	0.301	0.562	1.68758e-20
Ip6k1	1.33028e-24	1.29301	0.446	0.261	2.03213e-20
Igfbp7	1.33151e-24	-0.931257	0.033	0.245	2.03401e-20
Cpa2	1.34435e-24	-4.06881	0.015	0.209	2.05362e-20
Sbf2	1.3671e-24	0.693844	0.693	0.459	2.08839e-20
Ing1	1.40418e-24	-1.06086	0.29	0.545	2.14503e-20
Gna11	1.43875e-24	1.67328	0.299	0.133	2.19784e-20
Fam98a	1.48194e-24	-1.04375	0.295	0.548	2.26381e-20
Arhgap29	1.4941e-24	1.04497	0.637	0.493	2.28238e-20
Anapc1	1.5467e-24	1.04375	0.568	0.392	2.36274e-20
Hspa4	1.58051e-24	-0.489689	0.822	0.929	2.41439e-20
[truncated: 3,621 more rows]

## Sheet: Undiff
	p_val	avg_log2FC	pct.1	pct.2	p_val_adj
Fau	0	14.0165	0.939	0.001	0
Rps6	0	10.1603	0.903	0.005	0
Camk1d	0	7.45181	0.971	0.089	0
Rpl21	0	8.45343	0.897	0.023	0
Rpl7a	0	15.3297	0.861	0	0
Hells	0	9.92816	0.769	0.003	0
Zswim6	0	4.67936	0.826	0.111	0
Lars2	0	5.29526	0.771	0.074	0
Uba52	0	-6.16289	0.301	0.997	0
Ewsr1	0	6.73194	0.686	0.016	0
Pdcd5	0	6.22678	0.69	0.031	0
Atrx	0	13.688	0.655	0	0
Knop1	0	11.5284	0.65	0	0
Boll	0	11.1631	0.635	0	0
Nr6a1	0	5.08392	0.681	0.057	0
Rad51b	0	6.92313	0.637	0.017	0
Arid4b	0	3.99412	0.772	0.152	0
Aff3	0	4.50798	0.739	0.12	0
Mbd5	0	4.83286	0.666	0.055	0
Pak2	0	7.29662	0.602	0.008	0
Pomp	0	8.78439	0.585	0.003	0
B3galt1	0	6.98358	0.589	0.013	0
Nol8	0	6.00931	0.565	0.019	0
Hivep2	0	6.71827	0.556	0.015	0
Agbl4	0	7.54422	0.55	0.014	0
Tbcb	0	7.17386	0.543	0.009	0
Yme1l1	0	12.0419	0.53	0	0
Cetn3	0	7.51738	0.536	0.007	0
Fgfr2	0	6.84334	0.528	0.01	0
Pkm	0	5.30615	0.55	0.032	0
Nhp2	0	5.77976	0.543	0.03	0
Hexb	0	6.12087	0.508	0.016	0
Marf1	0	9.67129	0.492	0.001	0
Wbp11	0	6.03346	0.499	0.014	0
Ptprt	0	6.16553	0.495	0.012	0
Apbb2	0	5.96093	0.481	0.02	0
Ebna1bp2	0	5.98558	0.462	0.014	0
Plcl1	0	5.63426	0.472	0.026	0
Ccdc141	0	8.48203	0.437	0.002	0
Map3k7	0	12.5582	0.433	0	0
Uchl3	0	9.05543	0.433	0.001	0
Clstn2	0	6.04072	0.435	0.015	0
Lnpep	0	11.07	0.418	0	0
Pde1c	0	7.27698	0.418	0.005	0
Romo1	0	12.3853	0.409	0	0
Polr2i	0	10.2942	0.393	0.001	0
Selenow	0	12.3235	0.387	0	0
Wdr77	0	10.6872	0.378	0	0
Abl1	0	6.70576	0.382	0.004	0
Faim	0	9.30584	0.371	0.001	0
Kansl2	0	12.1285	0.369	0	0
Senp1	0	12.0902	0.363	0	0
Gnas	0	6.88178	0.358	0.005	0
Mtf1	0	12.0844	0.347	0	0
Sbk1	5.90869e-306	8.64039	0.323	0.001	9.02611e-302
Mrgbp	4.0351e-305	11.8075	0.31	0	6.16402e-301
Myh9	4.99883e-301	9.99515	0.31	0	7.63621e-297
Rbm39	1.5062e-293	3.73035	0.906	0.345	2.30087e-289
Smoc2	1.97961e-291	6.9803	0.334	0.005	3.02406e-287
Gphn	3.18395e-290	3.44107	0.888	0.25	4.8638e-286
Stox2	3.4536e-289	4.69269	0.558	0.056	5.27572e-285
Rpl13a	4.5613e-287	4.49158	0.936	0.434	6.96784e-283
Fgd5	1.75503e-286	6.77769	0.336	0.006	2.68098e-282
Rlim	3.13183e-286	5.16552	0.42	0.02	4.78418e-282
Tnrc6c	3.2756e-278	3.45603	0.87	0.279	5.0038e-274
Mbnl1	5.74803e-277	5.25539	0.367	0.012	8.78069e-273
Dr1	1.26698e-274	8.68212	0.288	0.001	1.93544e-270
Yif1b	8.40759e-270	10.7877	0.277	0	1.28434e-265
Smim24	2.20923e-267	10.2082	0.283	0.001	3.37482e-263
Rapgef5	3.19301e-266	5.31261	0.402	0.021	4.87765e-262
Fth1	5.04727e-266	-2.88902	0.793	0.994	7.71021e-262
Ago3	5.13328e-266	3.79879	0.609	0.082	7.8416e-262
Sgip1	7.7215e-266	4.29287	0.367	0.013	1.17954e-261
Nemp1	8.64344e-266	5.29937	0.36	0.012	1.32037e-261
Sumo2	1.1795e-265	3.69979	0.756	0.175	1.80181e-261
Sccpdh	4.27283e-263	7.06693	0.299	0.004	6.52717e-259
Fcrla	9.08235e-261	-8.87255	0.013	0.903	1.38742e-256
Hsp90ab1	2.61775e-260	-2.19326	0.938	0.983	3.99887e-256
Adgrl3	8.71772e-260	4.85476	0.45	0.033	1.33172e-255
Pag1	2.59122e-259	7.59041	0.288	0.003	3.95836e-255
Cmss1	6.07873e-259	3.51593	0.958	0.622	9.28587e-255
Tpt1	6.10826e-258	-2.87	0.877	0.986	9.33098e-254
Bbip1	1.15899e-257	6.1925	0.332	0.009	1.77047e-253
Cadm1	1.94337e-254	3.56813	0.846	0.294	2.9687e-250
Ldhc	7.72249e-252	5.13625	0.536	0.062	1.17969e-247
Pdzd2	1.05611e-251	4.73048	0.383	0.019	1.61331e-247
Hira	2.10502e-249	5.41468	0.352	0.014	3.21563e-245
Hs3st1	2.3214e-248	7.86245	0.275	0.003	3.54618e-244
Dkc1	2.04196e-247	-3.65365	0.308	0.929	3.11929e-243
Tmem108	3.77804e-246	5.57175	0.36	0.017	5.77133e-242
Hmgb3	1.89974e-244	4.52692	0.448	0.038	2.90204e-240
Timm17b	1.68732e-243	9.07319	0.257	0.001	2.57755e-239
Clic4	1.99125e-240	3.84943	0.523	0.061	3.04183e-236
Zc3h12b	1.13297e-238	5.59302	0.336	0.013	1.73072e-234
Unc5d	6.95804e-237	4.08003	0.512	0.059	1.06291e-232
Il31ra	6.82511e-236	6.32176	0.279	0.005	1.0426e-231
Zbtb33	4.56983e-233	9.9986	0.24	0	6.98088e-229
Setdb2	6.93962e-230	6.8858	0.259	0.003	1.0601e-225
Trim71	8.17414e-229	3.35864	0.727	0.187	1.24868e-224
Zfp1	1.43579e-223	4.74902	0.371	0.024	2.19331e-219
Col25a1	7.65238e-223	4.84936	0.382	0.027	1.16898e-218
Aff1	4.48562e-221	5.19603	0.314	0.012	6.85224e-217
Ndufa1	1.44316e-220	11.2309	0.226	0	2.20458e-216
Rpl19	6.178e-220	-1.79802	0.934	0.978	9.43751e-216
Ccl25	6.56658e-219	6.57894	0.266	0.005	1.00311e-214
Rnf227	1.25008e-218	4.23048	0.484	0.06	1.90963e-214
Tprkb	6.31196e-217	11.1237	0.222	0	9.64215e-213
Ttc21b	7.81116e-217	4.57902	0.372	0.026	1.19323e-212
Nme2	3.05678e-216	-2.29684	0.684	0.967	4.66954e-212
Slc2a3	4.16385e-215	12.1481	0.22	0	6.36069e-211
Nxn	1.57343e-214	4.06708	0.433	0.042	2.40357e-210
Erh	3.94988e-213	-2.89007	0.453	0.915	6.03384e-209
Elovl6	1.61267e-211	7.06241	0.239	0.003	2.46351e-207
Xkr6	3.25393e-211	4.00274	0.442	0.047	4.9707e-207
Phf6	7.7542e-208	11.2561	0.213	0	1.18453e-203
Rfxap	7.7542e-208	11.0826	0.213	0	1.18453e-203
Cttn	2.9657e-206	6.25969	0.253	0.005	4.53041e-202
Hnrnpc	4.01739e-206	2.93285	0.789	0.286	6.13696e-202
Hsp90aa1	8.52866e-206	1.66456	0.985	0.93	1.30284e-201
Spink2	9.01346e-206	11.3115	0.213	0	1.3769e-201
Rpl11	3.39689e-204	-1.67511	0.912	0.986	5.18909e-200
Usp34	4.2934e-203	2.23544	0.934	0.68	6.55859e-199
Kansl1	9.77167e-202	2.59788	0.835	0.314	1.49272e-197
Frmd5	2.24477e-201	3.73697	0.583	0.112	3.42912e-197
Psma7	1.07659e-200	-2.11063	0.695	0.95	1.6446e-196
Cfl1	3.3757e-199	-2.40982	0.547	0.926	5.15672e-195
Otud7a	5.21162e-199	5.02194	0.356	0.027	7.96127e-195
Ptms	3.84339e-198	-4.53917	0.105	0.816	5.87117e-194
Bloc1s1	8.42933e-198	-5.73999	0.042	0.793	1.28767e-193
Trim24	4.70983e-196	3.2042	0.624	0.131	7.19473e-192
Wdr62	7.45983e-196	7.55615	0.209	0.001	1.13956e-191
Vma21	1.47779e-194	8.96161	0.204	0	2.25747e-190
Cdh4	2.35103e-194	6.36217	0.237	0.005	3.59143e-190
Pdzrn3	3.4703e-194	3.99726	0.428	0.048	5.30123e-190
Rpl3	8.93533e-193	-2.06173	0.798	0.968	1.36496e-188
Ldlrad4	1.16032e-192	4.42704	0.339	0.024	1.7725e-188
Scmh1	5.11458e-192	3.4089	0.56	0.101	7.81303e-188
Tanc2	6.21435e-190	2.66827	0.802	0.282	9.49305e-186
Bmpr1b	1.3624e-189	6.27375	0.215	0.002	2.0812e-185
Nol7	1.60539e-189	-2.36161	0.451	0.911	2.45239e-185
Glis1	8.12302e-189	3.56164	0.505	0.079	1.24087e-184
Rasgef1b	4.59123e-188	4.32056	0.411	0.046	7.01356e-184
Negr1	1.01384e-187	3.18832	0.549	0.094	1.54875e-183
Tmod2	4.22445e-186	5.73458	0.248	0.008	6.45328e-182
Camkmt	2.2629e-183	4.23791	0.457	0.066	3.45681e-179
Siva1	1.26888e-182	-2.13484	0.574	0.933	1.93834e-178
Vwa8	4.05805e-182	4.18242	0.347	0.029	6.19908e-178
Lamtor2	1.62602e-181	-2.68665	0.358	0.874	2.4839e-177
Cox5b	2.11531e-180	-1.95212	0.644	0.939	3.23135e-176
Tub	3.23577e-180	4.89488	0.297	0.018	4.94296e-176
Ankrd28	1.57736e-179	2.73946	0.719	0.217	2.40958e-175
Gclc	8.55918e-179	3.57595	0.484	0.079	1.3075e-174
Map1lc3a	9.37733e-179	-2.33111	0.428	0.902	1.43248e-174
Bsg	1.08458e-178	-2.04569	0.583	0.937	1.6568e-174
Fabp5	1.26249e-178	-5.36227	0.04	0.757	1.92858e-174
Znhit3	3.20883e-178	6.08388	0.218	0.004	4.90181e-174
Fbrsl1	5.36464e-177	4.24287	0.358	0.034	8.19502e-173
Uba1y	9.69547e-177	-2.09758	0.488	0.912	1.48108e-172
Nol4l	3.40465e-176	6.40149	0.226	0.006	5.20094e-172
Afp	4.89152e-176	4.86675	0.299	0.02	7.47228e-172
Chchd10	1.00893e-175	-2.82416	0.332	0.864	1.54123e-171
Tmem245	1.88037e-174	2.87954	0.589	0.125	2.87246e-170
Dmrt1	2.14328e-174	2.69081	0.754	0.264	3.27408e-170
Esyt2	3.55917e-174	2.87428	0.633	0.153	5.43698e-170
M1ap	1.06816e-173	5.34442	0.277	0.015	1.63172e-169
Ddx5	1.31587e-173	-1.15679	0.914	0.989	2.01013e-169
Mphosph8	8.21157e-173	2.60683	0.8	0.364	1.2544e-168
Ddt	5.56908e-172	3.55585	0.394	0.046	8.50733e-168
Selenoh	2.75413e-171	-1.77875	0.699	0.949	4.20722e-167
Ctnna2	2.19955e-170	5.87186	0.231	0.008	3.36004e-166
Ncoa2	7.06892e-170	2.9958	0.657	0.181	1.07985e-165
Eef1b2	3.28582e-169	-1.69331	0.732	0.958	5.01942e-165
Pde11a	1.02227e-168	-6.03496	0.015	0.722	1.56162e-164
Rps27	3.00875e-168	-2.07314	0.659	0.959	4.59616e-164
Efcab11	6.49315e-168	3.75059	0.407	0.053	9.91894e-164
Rpl10	1.76524e-166	-2.08584	0.539	0.911	2.69658e-162
Eif1	2.79401e-166	-1.32799	0.868	0.984	4.26813e-162
Mbnl3	1.10283e-165	3.67541	0.404	0.053	1.68468e-161
Anp32e	1.68143e-164	-2.27202	0.448	0.878	2.56855e-160
Ppib	2.29717e-163	-1.89293	0.648	0.92	3.50916e-159
Rap1b	8.18652e-163	3.02969	0.567	0.133	1.25057e-158
Dock4	1.11802e-162	3.49723	0.415	0.056	1.70788e-158
Zwint	2.07846e-162	-2.33032	0.426	0.872	3.17505e-158
Park7	1.22958e-161	-1.77148	0.657	0.928	1.87831e-157
Pla2g7	1.25144e-161	5.1483	0.24	0.011	1.91169e-157
Sf3b2	3.04538e-161	-1.50136	0.736	0.955	4.65213e-157
Eif5b	3.08489e-161	2.00567	0.881	0.491	4.71248e-157
Nutf2	9.12388e-161	-3.98933	0.07	0.737	1.39376e-156
Dctpp1	1.17415e-160	-2.252	0.435	0.879	1.79362e-156
Ptprg	1.93511e-160	3.12928	0.503	0.094	2.95607e-156
Rpsa	2.10974e-160	-1.38474	0.917	0.98	3.22285e-156
Mrpl54	3.57171e-160	-2.2756	0.393	0.867	5.45614e-156
Kdm6b	9.8462e-160	4.51964	0.284	0.02	1.50411e-155
Zfp385b	5.27649e-159	2.59953	0.738	0.258	8.06036e-155
Cers6	1.61835e-158	2.37273	0.734	0.235	2.47219e-154
Arhgap26	1.95439e-158	3.32144	0.49	0.091	2.98553e-154
Mpped2	9.72818e-158	3.09717	0.587	0.148	1.48608e-153
Spag5	1.10434e-157	5.38078	0.211	0.006	1.68699e-153
Mrpl1	3.23397e-157	3.95052	0.308	0.027	4.94021e-153
Ube2e1	6.47003e-157	3.02793	0.494	0.093	9.88361e-153
Bmpr1a	1.82784e-156	2.87421	0.611	0.166	2.79221e-152
Larp4b	1.68968e-155	2.98809	0.51	0.103	2.58115e-151
Sfrp1	3.29427e-155	-4.06893	0.099	0.736	5.03233e-151
Abhd10	3.67858e-155	5.40308	0.206	0.006	5.6194e-151
Celf2	1.61246e-154	2.15541	0.776	0.269	2.46319e-150
Tiam1	5.33559e-154	3.7256	0.371	0.047	8.15065e-150
Lims1	1.85916e-153	3.01499	0.554	0.13	2.84005e-149
Crlf3	3.80724e-153	3.15456	0.51	0.108	5.81593e-149
Cacna1c	5.43575e-153	3.39087	0.501	0.102	8.30364e-149
Polq	7.79917e-153	3.35993	0.411	0.061	1.1914e-148
Otub1	9.74933e-153	-3.20806	0.167	0.771	1.48931e-148
Vav3	1.26339e-152	5.79247	0.211	0.007	1.92996e-148
Abtb2	2.45309e-152	4.47684	0.244	0.013	3.74734e-148
Grip1	2.10485e-151	4.55991	0.31	0.029	3.21537e-147
Zbed5	2.2293e-151	-2.73001	0.299	0.825	3.40547e-147
Foxo3	3.82377e-151	3.0712	0.527	0.118	5.8412e-147
Large1	5.60964e-151	2.55657	0.664	0.196	8.56929e-147
Nlk	6.43724e-151	3.09328	0.486	0.094	9.83354e-147
Trmt112	8.84183e-151	-2.17798	0.407	0.864	1.35068e-146
Tomm40	2.13224e-150	3.2042	0.484	0.096	3.25722e-146
Igf2bp1	4.42543e-150	2.7303	0.578	0.145	6.76029e-146
Phpt1	6.63679e-150	-4.00659	0.072	0.717	1.01384e-145
Taf7	7.96394e-150	-1.67479	0.611	0.923	1.21657e-145
Phf20l1	2.27987e-149	2.71759	0.578	0.146	3.48273e-145
Rnf217	1.00302e-148	3.50414	0.382	0.052	1.53221e-144
Lcorl	1.13256e-148	2.5122	0.69	0.222	1.7301e-144
Cdk2ap1	1.38904e-148	-3.54149	0.112	0.735	2.12189e-144
Cct5	2.92567e-148	-1.39905	0.727	0.956	4.46925e-144
Bahcc1	4.46163e-148	3.24809	0.468	0.09	6.81558e-144
Morc1	1.56284e-147	2.59658	0.565	0.132	2.3874e-143
Raly	2.49253e-147	-1.93982	0.457	0.885	3.80759e-143
Sem1	2.96092e-147	-1.78739	0.646	0.91	4.5231e-143
Iah1	1.17698e-146	-1.96342	0.514	0.888	1.79795e-142
Sec61a2	1.01941e-145	3.43049	0.385	0.055	1.55724e-141
Hjurp	1.76951e-145	3.06959	0.501	0.11	2.70311e-141
Ccnd2	2.41115e-145	3.09878	0.488	0.098	3.68327e-141
Tenm3	3.21984e-145	2.71109	0.677	0.225	4.91863e-141
Cnbp	4.92053e-145	-1.46062	0.765	0.942	7.51661e-141
Mid2	8.79994e-145	5.16497	0.202	0.007	1.34428e-140
Snrpe	2.53707e-144	-1.62231	0.703	0.932	3.87563e-140
Tgfbr1	5.34858e-144	3.15999	0.512	0.117	8.1705e-140
Prickle1	7.18711e-144	4.1484	0.303	0.03	1.0979e-139
Marcksl1	1.01137e-143	-1.74563	0.606	0.908	1.54497e-139
Fdps	1.59013e-143	-1.85276	0.539	0.897	2.42908e-139
Pim1	3.93625e-143	3.69955	0.407	0.067	6.01301e-139
Mllt10	3.93748e-143	2.27416	0.8	0.383	6.01489e-139
Rpl18a	5.25821e-143	-1.20201	0.927	0.985	8.03244e-139
Acaca	8.82211e-143	2.52858	0.695	0.243	1.34767e-138
Lpp	9.70966e-143	2.18073	0.756	0.274	1.48325e-138
Cdkn2a	1.04449e-142	3.52064	0.411	0.069	1.59556e-138
Ccnt1	1.1227e-142	3.21647	0.437	0.078	1.71504e-138
Hdac9	2.70483e-142	3.40485	0.435	0.076	4.13191e-138
Rps25	1.43572e-141	1.98831	0.912	0.74	2.19321e-137
Gsr	3.16504e-141	2.66188	0.635	0.205	4.83492e-137
Dock1	5.17638e-141	3.19923	0.396	0.061	7.90743e-137
Hnrnpa1	6.55493e-141	-1.72216	0.617	0.917	1.00133e-136
Slc38a10	9.79712e-141	3.55285	0.327	0.038	1.49661e-136
Usp26	2.01996e-140	-1.61282	0.602	0.925	3.08568e-136
Numb	6.54477e-140	2.58887	0.563	0.141	9.9978e-136
Mms22l	7.22766e-140	2.59356	0.569	0.147	1.1041e-135
Dennd1a	2.05097e-139	2.24589	0.73	0.258	3.13307e-135
Vkorc1l1	3.46202e-139	3.47352	0.453	0.093	5.28858e-135
Anp32b	3.88001e-139	-1.50088	0.765	0.94	5.9271e-135
Rps9	4.10915e-139	-1.24857	0.879	0.972	6.27714e-135
Agpat5	5.73085e-139	2.84366	0.558	0.149	8.75444e-135
Wdr55	7.91431e-139	-2.93146	0.185	0.755	1.20899e-134
Enox1	6.91716e-138	3.04134	0.554	0.148	1.05666e-133
Large2	2.67155e-137	5.44303	0.204	0.009	4.08105e-133
Pebp1	4.52848e-137	-1.22267	0.763	0.966	6.9177e-133
Hecw2	6.63832e-137	3.19329	0.435	0.081	1.01407e-132
Atp13a3	8.43705e-137	2.55307	0.596	0.166	1.28884e-132
Myo1d	9.96319e-137	3.00484	0.446	0.084	1.52198e-132
Klhl24	4.21792e-135	3.19003	0.426	0.079	6.44329e-131
Tomm7	4.47366e-135	-2.00502	0.492	0.877	6.83396e-131
Bicc1	1.23558e-134	3.08071	0.508	0.124	1.88748e-130
Klhdc4	1.26989e-134	4.45093	0.218	0.012	1.93988e-130
Cox6a1	1.3244e-134	-1.34879	0.76	0.956	2.02315e-130
Spint2	2.34498e-134	-1.97949	0.47	0.864	3.5822e-130
Mkks	4.47813e-134	-4.25405	0.051	0.664	6.84079e-130
Naca	4.82724e-134	-1.46338	0.78	0.93	7.37409e-130
App	9.87611e-134	3.3879	0.374	0.058	1.50867e-129
Fut8	7.0082e-133	2.49801	0.664	0.234	1.07057e-128
Fbxl18	7.56957e-133	4.3614	0.217	0.012	1.15633e-128
Stmn1	1.03248e-132	-1.42699	0.802	0.952	1.57722e-128
Dip2c	1.1803e-132	3.08851	0.488	0.111	1.80303e-128
Zcwpw2	1.2185e-132	3.14923	0.435	0.085	1.86139e-128
Epb41l4a	1.2638e-132	4.1184	0.321	0.041	1.93058e-128
Anks1b	1.63204e-132	2.63182	0.572	0.156	2.49311e-128
Nek7	1.91152e-132	3.40279	0.308	0.035	2.92004e-128
Celf1	3.40089e-132	2.28479	0.727	0.315	5.1952e-128
Bag4	7.59714e-132	3.35491	0.398	0.07	1.16054e-127
Rtraf	5.45385e-131	-1.68414	0.565	0.89	8.33131e-127
Eid1	5.77019e-131	-2.45802	0.257	0.777	8.81454e-127
Ptov1	1.83503e-130	-2.02601	0.378	0.835	2.80319e-126
Arhgap44	2.38053e-130	2.83436	0.431	0.081	3.63649e-126
Magi1	2.69995e-130	2.39952	0.706	0.28	4.12444e-126
Lrrc4	3.09674e-130	4.19588	0.25	0.02	4.73059e-126
Mrpl27	5.03516e-130	-2.92471	0.183	0.735	7.69171e-126
Foxp1	1.3608e-129	2.19729	0.855	0.539	2.07876e-125
Npm3	2.76963e-129	3.12418	0.472	0.109	4.23089e-125
Myl6	4.78423e-129	-1.98575	0.389	0.839	7.30839e-125
Smagp	5.60494e-129	3.78141	0.325	0.043	8.56211e-125
Pign	9.1933e-128	2.6878	0.495	0.114	1.40437e-123
Rpl15	2.73367e-127	-1.15842	0.897	0.983	4.17595e-123
Parp1	3.26058e-127	-1.32024	0.708	0.937	4.98086e-123
Gse1	3.59907e-127	2.87968	0.481	0.111	5.49794e-123
Dynll1	3.84558e-127	-1.151	0.87	0.972	5.8745e-123
Jpt1	3.87041e-127	-1.65753	0.561	0.903	5.91243e-123
Lrig1	1.48218e-126	4.03465	0.235	0.018	2.26418e-122
Ccdc34	1.52204e-126	-1.71735	0.517	0.892	2.32507e-122
Ndufa6	3.49422e-126	-1.86477	0.431	0.851	5.33777e-122
Rbm17	4.19296e-126	-2.23078	0.33	0.797	6.40517e-122
Ccdc6	1.06681e-125	2.5194	0.617	0.206	1.62966e-121
Nkain2	1.32357e-125	3.84187	0.306	0.038	2.02188e-121
Tmcc1	1.39773e-125	1.78483	0.804	0.336	2.13517e-121
Rps23	1.97541e-125	-1.13537	0.923	0.986	3.01764e-121
Ss18l2	2.71807e-125	-3.39639	0.114	0.681	4.15213e-121
Tle5	2.82798e-125	4.24013	0.253	0.023	4.32003e-121
Sap30l	1.17315e-124	-3.30101	0.125	0.689	1.79211e-120
Jarid2	1.42781e-124	1.92664	0.833	0.498	2.18113e-120
Rnf17	4.90699e-124	2.12312	0.798	0.464	7.49592e-120
Ctdsp2	5.1557e-124	3.31239	0.347	0.052	7.87585e-120
Agk	5.95656e-124	3.42963	0.294	0.034	9.09924e-120
Ptges3	7.24912e-124	-1.24434	0.739	0.937	1.10738e-119
Lamtor5	5.80804e-123	-2.4257	0.251	0.761	8.87236e-119
Rps4x	6.09218e-123	3.61923	0.417	0.087	9.30642e-119
Dhrs2	6.34776e-123	-7.48842	0.002	0.586	9.69684e-119
Prelid3b	2.33404e-122	4.15157	0.222	0.016	3.56548e-118
Pfn1	2.8263e-122	-1.71899	0.582	0.882	4.31745e-118
Btbd9	6.37893e-122	1.76671	0.782	0.342	9.74445e-118
Ubr3	8.68979e-122	2.26557	0.596	0.182	1.32745e-117
Cenpp	1.14015e-121	2.24693	0.813	0.563	1.74169e-117
Uqcr10	3.95858e-121	-2.09165	0.35	0.806	6.04713e-117
Lamp1	7.0907e-121	-1.32043	0.677	0.935	1.08317e-116
Fbxl17	1.00022e-120	1.90427	0.695	0.242	1.52794e-116
Cox8c	1.19885e-120	2.92201	0.389	0.07	1.83136e-116
Gabpb2	1.27343e-120	3.17462	0.409	0.082	1.9453e-116
Tmem132c	6.07454e-120	3.19671	0.382	0.069	9.27946e-116
Dnaja1	2.07793e-119	-1.13646	0.8	0.952	3.17424e-115
Atox1	2.82611e-119	-2.24754	0.316	0.78	4.31717e-115
Fmnl2	2.69235e-118	3.03839	0.484	0.124	4.11283e-114
Igf1r	7.62233e-118	1.54699	0.861	0.374	1.16439e-113
Zfp462	7.87785e-118	2.90383	0.598	0.213	1.20342e-113
Aimp1	8.77755e-118	-1.62216	0.556	0.882	1.34086e-113
Zrsr2	9.50586e-118	2.50793	0.628	0.245	1.45212e-113
Trir	9.93057e-118	-1.62598	0.547	0.864	1.51699e-113
Cox4i1	1.53706e-117	-0.911342	0.941	0.986	2.34802e-113
Sin3b	2.48543e-117	-1.49982	0.628	0.906	3.79674e-113
Jph1	3.12402e-117	3.34036	0.33	0.051	4.77225e-113
Iscu	4.56404e-117	-2.11585	0.306	0.78	6.97203e-113
Dpm2	5.11281e-117	-2.69095	0.167	0.709	7.81034e-113
Sh3d19	5.20772e-117	2.95331	0.47	0.118	7.95531e-113
Ung	8.72324e-117	-2.18547	0.325	0.784	1.33256e-112
Msi2	2.6205e-116	1.67594	0.853	0.437	4.00308e-112
Huwe1	6.17979e-116	1.60691	0.87	0.607	9.44025e-112
Anln	7.84121e-116	2.97453	0.406	0.083	1.19782e-111
Setd7	1.18229e-115	3.93379	0.229	0.02	1.80607e-111
Strbp	3.0732e-115	2.04311	0.811	0.525	4.69462e-111
Stpg2	5.58432e-115	3.1947	0.4	0.081	8.5306e-111
Usp12	5.6483e-115	2.93715	0.376	0.068	8.62835e-111
Rps15	6.51674e-115	-0.982722	0.897	0.985	9.95497e-111
Rictor	1.04432e-114	2.08386	0.706	0.304	1.5953e-110
Rsph1	1.33113e-114	4.15424	0.273	0.033	2.03343e-110
Psd3	1.42681e-114	2.29909	0.688	0.282	2.17959e-110
Garnl3	1.53312e-114	3.32446	0.317	0.046	2.34199e-110
Dpy19l4	1.5334e-114	3.35539	0.312	0.045	2.34243e-110
Zcchc14	2.12865e-114	2.7738	0.462	0.114	3.25172e-110
B3gntl1	2.4988e-114	3.17573	0.327	0.05	3.81717e-110
Zbtb16	2.56408e-114	2.35102	0.743	0.395	3.91689e-110
Sycp2	3.63894e-114	2.50381	0.629	0.233	5.55885e-110
Gpc6	6.37426e-114	3.67965	0.266	0.03	9.73732e-110
Fbn2	7.86175e-114	2.95159	0.437	0.102	1.20096e-109
Grcc10	1.19872e-113	3.29078	0.367	0.068	1.83116e-109
Acbd5	1.48494e-113	3.56636	0.321	0.05	2.2684e-109
Nckap5	3.38653e-113	2.50382	0.543	0.16	5.17327e-109
Anapc13	4.02998e-113	-1.79822	0.424	0.843	6.15619e-109
Hs6st2	4.59845e-113	3.76925	0.251	0.026	7.02458e-109
Pura	5.01651e-113	2.82883	0.486	0.132	7.66322e-109
Mycbp2	5.23378e-113	1.65803	0.855	0.668	7.99512e-109
Eif3d	1.81677e-112	-1.47156	0.545	0.879	2.77529e-108
Mctp1	2.66947e-112	4.14937	0.235	0.022	4.07788e-108
Pfdn5	5.89179e-112	-1.21543	0.745	0.94	9.00029e-108
Snrpd3	6.1732e-112	-1.5803	0.499	0.869	9.43018e-108
Mrps18a	1.56207e-111	-2.44655	0.215	0.719	2.38622e-107
Ube2f	2.48115e-111	3.05652	0.349	0.061	3.79021e-107
Arf5	2.80494e-111	-1.68809	0.481	0.841	4.28482e-107
Mzt1	3.08687e-111	3.47906	0.251	0.027	4.71551e-107
Ddx41	3.59956e-111	-2.27363	0.284	0.754	5.49869e-107
Nsa2	4.68796e-111	-1.59999	0.523	0.879	7.16133e-107
Dtd1	2.20101e-110	-1.63971	0.47	0.834	3.36226e-106
Cby1	2.61989e-110	3.6557	0.261	0.03	4.00214e-106
Eif3g	3.50609e-110	-1.41187	0.642	0.892	5.35591e-106
St6galnac3	5.45451e-110	2.44295	0.617	0.231	8.33232e-106
Tlk1	9.25067e-110	2.27885	0.659	0.279	1.41313e-105
Pphln1	1.61093e-109	2.32109	0.578	0.197	2.46086e-105
Fam172a	1.85878e-109	2.12911	0.639	0.231	2.83947e-105
Ccnd3	2.08444e-109	2.67393	0.572	0.204	3.18419e-105
Aph1b	2.47428e-109	-4.37038	0.037	0.58	3.77971e-105
Cacna1b	3.02798e-109	3.83012	0.235	0.023	4.62555e-105
Tex12	4.32388e-109	3.2936	0.332	0.057	6.60515e-105
Rpl7l1	6.7547e-109	2.72175	0.426	0.099	1.03185e-104
Dnajc1	7.72859e-109	2.17801	0.71	0.354	1.18062e-104
Ddx46	1.20384e-108	-1.13307	0.754	0.945	1.83898e-104
Sfr1	1.35953e-108	-1.3462	0.683	0.905	2.07682e-104
Exoc6b	1.36191e-108	2.05293	0.697	0.292	2.08045e-104
Lsm12	5.0038e-108	-1.48935	0.538	0.872	7.64381e-104
Arl8a	7.3858e-108	-4.03776	0.066	0.596	1.12825e-103
Rhno1	8.44387e-108	3.90319	0.246	0.027	1.28989e-103
Lin52	1.26419e-107	4.6569	0.206	0.017	1.93117e-103
Mapk10	1.99051e-107	2.88135	0.275	0.035	3.04071e-103
Commd3	2.18726e-107	-2.77986	0.156	0.668	3.34126e-103
Pan3	2.4517e-107	1.57834	0.771	0.318	3.74521e-103
Rnf169	3.083e-107	2.3446	0.523	0.152	4.70959e-103
Nucks1	4.02002e-107	-1.66574	0.497	0.849	6.14098e-103
Mea1	8.35502e-107	-1.41115	0.472	0.85	1.27631e-102
Arf1	1.20846e-106	2.57136	0.525	0.167	1.84604e-102
Naa38	1.44372e-106	-1.85893	0.394	0.808	2.20543e-102
Gstm5	3.50177e-106	-0.925517	0.609	0.912	5.3493e-102
Ppdpf	3.8145e-106	-2.44654	0.191	0.704	5.82704e-102
Btbd18	4.15014e-106	4.10061	0.204	0.016	6.33975e-102
Dcun1d5	1.17432e-105	-1.58897	0.466	0.847	1.79389e-101
Mpc2	2.538e-105	1.91265	0.815	0.588	3.87705e-101
Tcf7l2	3.71327e-105	3.74639	0.261	0.033	5.67239e-101
Trip12	2.04964e-104	1.31645	0.917	0.82	3.13104e-100
Tulp4	2.88201e-104	2.1484	0.572	0.188	4.40256e-100
Ppip5k1	4.31758e-104	-2.72501	0.123	0.649	6.59553e-100
Ran	5.10194e-104	-1.10046	0.848	0.954	7.79373e-100
Dcp2	1.32575e-103	3.37008	0.277	0.038	2.02522e-99
Dlg1	1.88486e-103	1.60495	0.828	0.473	2.87931e-99
Wbp2	3.37595e-103	3.71497	0.224	0.022	5.1571e-99
Abracl	3.97051e-103	-4.3946	0.037	0.557	6.06535e-99
Pbx1	6.23042e-103	4.07698	0.281	0.041	9.51759e-99
Ctnnb1	6.53025e-103	2.26965	0.569	0.2	9.97561e-99
Pin1	1.40412e-102	-1.676	0.437	0.82	2.14493e-98
Ndufb7	1.65258e-102	-1.5086	0.512	0.862	2.52448e-98
Ndufb11	2.26715e-102	-1.7637	0.396	0.817	3.46329e-98
Tecr	2.53672e-102	-1.7971	0.407	0.799	3.8751e-98
Egr4	2.97616e-102	-1.76406	0.356	0.797	4.54639e-98
Eif5a	3.68465e-102	-1.06001	0.822	0.957	5.62867e-98
Cox8a	8.2917e-102	-1.28829	0.717	0.905	1.26664e-97
Ssh2	1.02115e-101	2.50068	0.611	0.243	1.5599e-97
Iqsec1	1.08063e-101	3.29802	0.338	0.063	1.65077e-97
Cct6a	1.36493e-101	-1.11846	0.738	0.929	2.08506e-97
Ergic1	4.85711e-101	2.76656	0.328	0.057	7.41972e-97
Itm2b	4.95288e-101	-1.55013	0.484	0.845	7.56601e-97
Eef1d	5.36123e-101	-1.22696	0.706	0.918	8.18981e-97
Fryl	7.7824e-101	3.44337	0.266	0.036	1.18884e-96
Tex11	1.61658e-100	2.29011	0.55	0.187	2.46949e-96
Kpna4	2.4079e-100	2.28473	0.536	0.174	3.6783e-96
Rnh1	2.48874e-100	-2.64537	0.139	0.649	3.8018e-96
Rapgef1	4.66721e-100	2.79914	0.378	0.082	7.12963e-96
Kcnc2	8.56264e-100	3.75297	0.321	0.058	1.30803e-95
Gabarap	1.49987e-99	-1.5076	0.477	0.847	2.2912e-95
Ptk7	1.65221e-99	2.88691	0.334	0.062	2.52392e-95
Snapin	1.67038e-99	-2.98039	0.105	0.617	2.55167e-95
Rpl39l	2.3584e-99	-1.25384	0.717	0.917	3.60269e-95
Sgk3	2.5954e-99	2.39537	0.606	0.25	3.96474e-95
Tmem164	2.86773e-99	3.09574	0.308	0.052	4.38075e-95
Zfp560	3.4266e-99	4.15694	0.204	0.019	5.23447e-95
Epb41l5	3.88565e-99	1.98008	0.695	0.329	5.93572e-95
Syf2	3.92882e-99	-2.02838	0.281	0.744	6.00166e-95
Lmo1	5.24309e-99	-2.89899	0.136	0.636	8.00934e-95
Mbtd1	5.97428e-99	1.92535	0.706	0.356	9.1263e-95
Prmt7	1.07612e-98	2.37739	0.53	0.179	1.64389e-94
Fis1	1.98154e-98	-1.6275	0.42	0.819	3.02701e-94
Reep5	2.7227e-98	-1.92369	0.325	0.755	4.15919e-94
Trap1	3.64861e-98	-1.87607	0.338	0.761	5.57362e-94
Spag16	6.04238e-98	5.28353	0.253	0.034	9.23034e-94
Parp12	1.16689e-97	2.62373	0.393	0.091	1.78254e-93
Sik3	1.36062e-97	2.08567	0.609	0.234	2.07848e-93
Isoc1	2.1185e-97	3.38255	0.275	0.041	3.23622e-93
Ahcyl2	2.6139e-97	1.8813	0.672	0.295	3.99299e-93
Gas2	3.34107e-97	2.9039	0.319	0.058	5.10382e-93
Esrp1	4.2033e-97	2.69557	0.429	0.114	6.42097e-93
Samhd1	6.05317e-97	3.00053	0.347	0.071	9.24683e-93
Oaz2	1.31838e-96	2.51579	0.409	0.1	2.01395e-92
Polr2j	1.7467e-96	-1.76363	0.404	0.786	2.66826e-92
Cdc42bpa	2.36288e-96	1.88828	0.694	0.333	3.60953e-92
Cops9	3.03093e-96	-1.99204	0.306	0.745	4.63005e-92
Ndufa11	4.44143e-96	-1.34319	0.606	0.886	6.78473e-92
Sub1	5.35798e-96	-1.02312	0.828	0.954	8.18485e-92
Rab43	5.94478e-96	3.704	0.209	0.021	9.08125e-92
Hif1an	6.35794e-96	2.93573	0.319	0.059	9.71239e-92
Abi2	1.15321e-95	1.98159	0.578	0.206	1.76164e-91
Srp14	2.1509e-95	-1.27422	0.672	0.886	3.28572e-91
Zhx3	2.35634e-95	3.17315	0.299	0.051	3.59955e-91
Psma6	3.30162e-95	-1.0648	0.613	0.896	5.04355e-91
Zfp358	4.60805e-95	-7.64099	0.004	0.496	7.03926e-91
Prpf4b	5.45516e-95	-1.52955	0.494	0.866	8.3333e-91
Ndufb10	6.60043e-95	-1.632	0.446	0.811	1.00828e-90
Tmem232	1.02842e-94	3.59837	0.264	0.038	1.57102e-90
Mgat5	1.07347e-94	2.84304	0.312	0.056	1.63983e-90
Rnf7	1.259e-94	-1.32011	0.596	0.872	1.92325e-90
Larp1b	1.28032e-94	2.54911	0.613	0.27	1.95582e-90
Nifk	1.64162e-94	-1.89858	0.301	0.75	2.50775e-90
Exosc3	2.42741e-94	3.38614	0.226	0.026	3.70811e-90
Gsta4	2.71683e-94	-2.63443	0.191	0.658	4.15023e-90
Upp1	2.85271e-94	-2.21896	0.231	0.701	4.3578e-90
Tbc1d22a	3.03592e-94	2.73755	0.341	0.067	4.63767e-90
Smarce1	3.80029e-94	-1.42361	0.503	0.847	5.80533e-90
Washc3	5.05167e-94	-2.06742	0.239	0.708	7.71693e-90
Nap1l1	6.11386e-94	-0.866035	0.851	0.969	9.33954e-90
Nop53	8.32336e-94	-1.93455	0.303	0.742	1.27148e-89
Hspa12a	1.08789e-93	3.12914	0.266	0.039	1.66186e-89
Edf1	1.37768e-93	-1.55454	0.466	0.821	2.10454e-89
Cct7	1.73265e-93	-1.08439	0.756	0.921	2.64679e-89
Elavl2	2.49046e-93	2.44853	0.477	0.147	3.80443e-89
Fn1	2.592e-93	2.68402	0.374	0.086	3.95954e-89
Apex1	2.92508e-93	-1.54935	0.439	0.815	4.46835e-89
Cdyl2	3.3124e-93	3.09301	0.294	0.05	5.06002e-89
Tex15	4.89493e-93	-1.02895	0.82	0.961	7.4775e-89
Nelfcd	7.06151e-93	3.44502	0.233	0.029	1.07872e-88
Ppp2cb	1.06188e-92	-2.29771	0.191	0.668	1.62213e-88
Eif4a1	1.67021e-92	-1.03519	0.802	0.949	2.55141e-88
Mpp7	1.6933e-92	2.40918	0.418	0.106	2.58669e-88
Nr2c2	1.79409e-92	2.77815	0.422	0.114	2.74065e-88
Bach2	1.935e-92	1.88117	0.606	0.224	2.95591e-88
Actn2	4.53852e-92	3.12657	0.273	0.043	6.93305e-88
Slc45a4	6.80398e-92	3.14288	0.294	0.051	1.03938e-87
Adk	8.84342e-92	1.92451	0.701	0.365	1.35092e-87
Plcg2	8.85578e-92	3.52715	0.213	0.023	1.35281e-87
Nono	9.77579e-92	-1.80211	0.339	0.752	1.49335e-87
Tcf20	1.03822e-91	1.87151	0.697	0.361	1.58599e-87
Tbca	1.17467e-91	-1.45622	0.523	0.852	1.79443e-87
Eif3m	2.36694e-91	-1.32729	0.585	0.86	3.61573e-87
Matr3	4.8878e-91	-1.11644	0.684	0.919	7.46661e-87
Fnbp1	1.90989e-90	3.13212	0.264	0.041	2.91754e-86
Brd7	2.74442e-90	-1.38893	0.506	0.851	4.19237e-86
Ndrg3	2.81245e-90	3.58933	0.231	0.03	4.2963e-86
Rbfa	4.5597e-90	2.55721	0.468	0.152	6.9654e-86
Mrps24	4.85333e-90	-1.57609	0.44	0.802	7.41395e-86
Zfp428	7.78286e-90	-1.80049	0.319	0.749	1.18891e-85
Pfdn1	8.05874e-90	-1.36133	0.572	0.863	1.23105e-85
Mrps15	9.39451e-90	-2.29611	0.198	0.662	1.43511e-85
Rev3l	1.36909e-89	1.70047	0.765	0.457	2.09142e-85
Nop16	1.87991e-89	-2.06987	0.228	0.69	2.87176e-85
Ubxn1	4.3158e-89	-1.31356	0.589	0.858	6.59282e-85
Bach1	5.84488e-89	3.41778	0.242	0.034	8.92864e-85
Rab3gap1	8.6033e-89	2.64825	0.4	0.106	1.31424e-84
Smchd1	1.08489e-88	1.51766	0.817	0.608	1.65729e-84
Mnd1	1.10544e-88	-2.57683	0.145	0.617	1.68867e-84
Bmt2	1.13544e-88	3.14808	0.277	0.047	1.7345e-84
Atp2c1	1.78587e-88	2.22605	0.51	0.175	2.72809e-84
Mrpl20	3.15042e-88	-1.26269	0.593	0.87	4.81258e-84
Pabpn1	3.2364e-88	-1.0832	0.739	0.921	4.94393e-84
Taf9b	3.36801e-88	3.3325	0.259	0.041	5.14497e-84
Ddx27	3.54914e-88	-1.35697	0.523	0.851	5.42166e-84
Cd9	4.32872e-88	-1.62606	0.4	0.791	6.61256e-84
Tma7	4.5987e-88	-2.21565	0.2	0.664	7.02497e-84
Ncbp1	5.97098e-88	2.41598	0.437	0.127	9.12127e-84
Tmsb15b2	7.75099e-88	-3.7466	0.053	0.533	1.18404e-83
Nln	9.22753e-88	2.24936	0.523	0.187	1.4096e-83
E2f3	1.06879e-87	2.6068	0.387	0.098	1.63268e-83
Hnrnpf	1.48307e-87	-0.991895	0.796	0.928	2.26554e-83
Mgst3	1.50669e-87	-3.93684	0.055	0.523	2.30161e-83
Clspn	1.59494e-87	2.72683	0.418	0.121	2.43644e-83
Adgrl2	1.91318e-87	3.34768	0.277	0.048	2.92258e-83
Eef1g	4.10217e-87	-0.915081	0.817	0.962	6.26648e-83
Dtna	4.45197e-87	2.4513	0.415	0.111	6.80084e-83
Rpl4	8.5888e-87	-0.779332	0.862	0.975	1.31203e-82
Hmgn2	8.90893e-87	-1.30053	0.53	0.869	1.36093e-82
Ttll5	1.12416e-86	1.79464	0.629	0.262	1.71726e-82
Ndufa8	2.04325e-86	-1.60239	0.371	0.775	3.12128e-82
Ythdc2	2.08905e-86	2.45449	0.393	0.101	3.19123e-82
Gnb4	8.21832e-86	2.66441	0.376	0.094	1.25543e-81
Mcam	1.2677e-85	2.83277	0.317	0.065	1.93654e-81
Dnajc21	1.30877e-85	-1.47393	0.457	0.813	1.99927e-81
Gnaz	1.4929e-85	3.49114	0.231	0.032	2.28055e-81
Socs7	1.50678e-85	3.08867	0.286	0.052	2.30175e-81
Fkbp9	1.92937e-85	3.12163	0.306	0.062	2.94731e-81
Nop10	2.22783e-85	-1.49849	0.479	0.814	3.40324e-81
Mrtfa	2.40805e-85	1.86113	0.527	0.174	3.67854e-81
Prxl2c	2.60547e-85	2.83739	0.312	0.063	3.98011e-81
Pcnx3	2.73631e-85	3.23839	0.204	0.023	4.17998e-81
Serbp1	5.72304e-85	-0.877924	0.835	0.953	8.74252e-81
Phf14	5.74591e-85	-1.13131	0.598	0.886	8.77746e-81
Brk1	6.61446e-85	-1.27151	0.569	0.849	1.01042e-80
Cep170	1.24688e-84	2.29815	0.484	0.164	1.90473e-80
Rab5if	1.37092e-84	-1.5062	0.47	0.799	2.09422e-80
Hinfp	1.37478e-84	3.25081	0.255	0.041	2.10012e-80
Xpr1	1.41793e-84	1.97733	0.514	0.174	2.16603e-80
Utp23	1.96787e-84	-3.11294	0.081	0.546	3.00611e-80
Emsy	2.14978e-84	2.30825	0.505	0.182	3.284e-80
Mpv17l	2.16902e-84	3.40906	0.224	0.03	3.31339e-80
Cabin1	2.65513e-84	1.90063	0.648	0.335	4.05597e-80
Ost4	2.65721e-84	-1.86728	0.306	0.728	4.05916e-80
Caprin2	2.92116e-84	2.1833	0.525	0.198	4.46237e-80
Psmb5	2.94949e-84	-1.16865	0.657	0.881	4.50564e-80
Uqcrb	3.09336e-84	2.2469	0.6	0.286	4.72542e-80
Rad54l2	3.54248e-84	2.7213	0.334	0.074	5.4115e-80
Sycp1	4.81311e-84	1.28451	0.894	0.791	7.3525e-80
Hivep3	5.21398e-84	3.11119	0.295	0.058	7.96487e-80
Pwwp3b	6.11424e-84	-1.719	0.301	0.735	9.34011e-80
Polr3k	6.32224e-84	-2.44803	0.169	0.617	9.65786e-80
Nedd8	1.17787e-83	-1.12136	0.677	0.892	1.79932e-79
Eml6	1.55245e-83	3.53886	0.206	0.025	2.37152e-79
Bri3	1.59952e-83	-1.3136	0.582	0.837	2.44343e-79
Zmynd19	1.77255e-83	2.71498	0.365	0.091	2.70775e-79
Kif24	2.08312e-83	2.5274	0.406	0.113	3.18217e-79
Rbp1	2.43984e-83	-2.9144	0.13	0.586	3.7271e-79
Tram1	2.69331e-83	-1.77405	0.294	0.73	4.1143e-79
Enc1	3.58069e-83	-1.79316	0.306	0.728	5.46986e-79
Ndufs8	4.40929e-83	-1.46982	0.435	0.8	6.73564e-79
Sfmbt2	6.12839e-83	2.17247	0.532	0.201	9.36173e-79
Mob2	9.57505e-83	2.50306	0.354	0.085	1.46268e-78
Ddx42	1.10303e-82	-1.19384	0.596	0.871	1.68498e-78
Map2k2	1.41741e-82	-1.41422	0.495	0.816	2.16523e-78
Pnn	1.4638e-82	-1.34336	0.578	0.845	2.23611e-78
Ndufa5	1.77271e-82	-1.63582	0.363	0.764	2.70799e-78
Micos10	2.24713e-82	-1.02927	0.712	0.919	3.43272e-78
Mosmo	3.00491e-82	3.06895	0.272	0.049	4.5903e-78
Llgl1	3.3317e-82	2.83536	0.33	0.076	5.0895e-78
Ubtf	4.31176e-82	-1.37276	0.468	0.817	6.58664e-78
Imp3	4.92854e-82	-1.70864	0.345	0.738	7.52884e-78
Cog5	5.42319e-82	1.8636	0.6	0.25	8.28446e-78
Plagl1	7.49431e-82	-3.25662	0.039	0.5	1.14483e-77
Pin4	7.96338e-82	-2.20123	0.193	0.639	1.21649e-77
Pafah1b3	9.12499e-82	-1.53895	0.415	0.777	1.39393e-77
Enah	9.40643e-82	1.30203	0.855	0.67	1.43693e-77
Tuba1a	1.095e-81	-3.08899	0.073	0.533	1.67271e-77
Asb3	1.29562e-81	2.94486	0.288	0.055	1.97919e-77
Spred2	1.70288e-81	2.398	0.305	0.059	2.60131e-77
Cfdp1	1.74997e-81	-1.17259	0.617	0.883	2.67326e-77
Dtnb	2.5231e-81	1.832	0.651	0.327	3.85429e-77
Hsd17b10	2.77861e-81	-2.52902	0.15	0.593	4.2446e-77
Rnf157	4.533e-81	2.30187	0.393	0.105	6.92461e-77
Calr	6.22906e-81	-1.01142	0.697	0.92	9.51551e-77
Zmym3	7.11982e-81	2.97123	0.334	0.079	1.08762e-76
Rps19bp1	9.01596e-81	-2.04268	0.206	0.657	1.37728e-76
Eif3f	9.62842e-81	-1.21024	0.609	0.864	1.47084e-76
Scai	1.09393e-80	1.68771	0.582	0.225	1.67108e-76
Nsmaf	1.45994e-80	2.76214	0.323	0.072	2.2302e-76
Ttc1	1.482e-80	-2.00509	0.222	0.665	2.26391e-76
Slc7a6	1.67858e-80	2.98693	0.255	0.043	2.5642e-76
Tcf4	2.22789e-80	2.2086	0.44	0.133	3.40332e-76
Evl	2.37925e-80	2.48002	0.473	0.167	3.63454e-76
Nudcd3	3.24487e-80	2.20208	0.49	0.173	4.95686e-76
Nras	5.15624e-80	2.52355	0.396	0.112	7.87668e-76
Csnk1g1	5.59209e-80	1.59595	0.706	0.359	8.54248e-76
Ncaph2	9.68206e-80	2.67449	0.299	0.062	1.47903e-75
Tspan14	1.47908e-79	2.55945	0.308	0.064	2.25944e-75
Senp2	3.31147e-79	2.42866	0.424	0.128	5.0586e-75
Shcbp1l	6.36656e-79	2.4366	0.352	0.088	9.72555e-75
Scand1	7.5713e-79	-1.70005	0.27	0.7	1.15659e-74
Adam22	8.35686e-79	3.00506	0.248	0.041	1.27659e-74
Cd2ap	1.00633e-78	1.57053	0.719	0.424	1.53727e-74
Taco1	1.23553e-78	2.88998	0.361	0.096	1.8874e-74
Rngtt	1.41534e-78	1.80752	0.615	0.265	2.16207e-74
Ap4m1	1.49027e-78	3.42226	0.207	0.028	2.27653e-74
Zfp704	1.72856e-78	1.81972	0.525	0.185	2.64054e-74
Tmem131	1.77206e-78	1.69178	0.561	0.219	2.70701e-74
Zc3h11a	2.1527e-78	-4.25268	0.039	0.477	3.28846e-74
Orc1	2.35604e-78	2.88434	0.279	0.054	3.59909e-74
Cplane1	2.9216e-78	1.7713	0.681	0.375	4.46303e-74
Smim26	4.28583e-78	-3.09584	0.061	0.509	6.54704e-74
Sec61g	4.75297e-78	-1.47754	0.501	0.815	7.26064e-74
Ehmt2	5.11408e-78	-1.23538	0.525	0.849	7.81226e-74
Ski	6.70178e-78	2.11262	0.574	0.258	1.02376e-73
Mterf4	7.22849e-78	-2.31373	0.127	0.571	1.10422e-73
Lrrc40	8.69306e-78	2.72059	0.339	0.083	1.32795e-73
Camk2d	1.0353e-77	2.94241	0.239	0.038	1.58152e-73
Gnaq	1.16264e-77	1.44919	0.672	0.295	1.77605e-73
Zeb1	1.17833e-77	2.08447	0.628	0.329	1.80002e-73
Dhx33	1.35887e-77	2.96602	0.242	0.04	2.07582e-73
Lrrc8d	1.53046e-77	2.58007	0.374	0.102	2.33793e-73
Id4	1.62874e-77	-2.37808	0.171	0.61	2.48807e-73
Bmi1	1.73531e-77	2.61905	0.385	0.11	2.65085e-73
Zcrb1	2.01205e-77	-1.1802	0.606	0.867	3.07361e-73
Ranbp17	2.71395e-77	1.62418	0.67	0.316	4.14583e-73
Wipf2	4.73223e-77	2.69647	0.303	0.065	7.22896e-73
Fbxl7	6.57636e-77	3.83945	0.228	0.036	1.0046e-72
Pole	1.10399e-76	2.22332	0.462	0.161	1.68645e-72
Rp9	1.21144e-76	2.01842	0.582	0.26	1.8506e-72
Ifi27	1.21321e-76	-2.79857	0.136	0.561	1.85331e-72
Mesd	1.34009e-76	-1.8942	0.22	0.656	2.04712e-72
Syce3	1.45693e-76	-1.87274	0.246	0.676	2.22561e-72
Dhps	3.35947e-76	-1.69293	0.332	0.717	5.13192e-72
Rnf180	4.25328e-76	2.10829	0.457	0.15	6.49732e-72
Hmgxb3	5.07916e-76	2.70097	0.266	0.05	7.75892e-72
Tbc1d5	6.95045e-76	1.40211	0.745	0.359	1.06175e-71
Tyw3	9.46798e-76	-3.3263	0.053	0.488	1.44633e-71
R3hdm1	9.88883e-76	1.54749	0.772	0.527	1.51062e-71
Ccni	1.21644e-75	-1.36682	0.47	0.803	1.85824e-71
Tmtc2	1.27946e-75	1.52396	0.56	0.196	1.95451e-71
Phax	1.82103e-75	-1.45018	0.422	0.765	2.78181e-71
Ptpn4	4.87485e-75	1.54515	0.721	0.421	7.44682e-71
Fam199x	1.22904e-74	2.96292	0.213	0.031	1.87748e-70
Map1lc3b	1.28838e-74	2.00372	0.686	0.452	1.96813e-70
Atg13	1.36479e-74	2.92288	0.244	0.043	2.08485e-70
Smg7	1.72453e-74	1.60568	0.699	0.393	2.63439e-70
Grk6	1.74727e-74	-2.61028	0.108	0.541	2.66913e-70
Nthl1	2.16265e-74	-2.28756	0.169	0.595	3.30366e-70
Vps13a	2.24803e-74	1.55248	0.767	0.549	3.43408e-70
Gpatch2	2.30774e-74	2.13429	0.439	0.139	3.52531e-70
Cdkal1	2.36955e-74	1.87624	0.583	0.259	3.61973e-70
Ahcy	2.59829e-74	-3.1244	0.077	0.504	3.96914e-70
Fam136a	2.88454e-74	-1.65435	0.317	0.702	4.40642e-70
Maz	4.15358e-74	2.78026	0.284	0.06	6.34501e-70
Srp54a	4.26916e-74	-2.81957	0.077	0.511	6.52157e-70
Ddost	4.71724e-74	-1.20919	0.521	0.838	7.20606e-70
Vps29	4.81296e-74	-1.36981	0.473	0.792	7.35227e-70
Ccdc112	4.93956e-74	-1.68411	0.316	0.71	7.54568e-70
Exoc4	5.66802e-74	1.45395	0.723	0.378	8.65847e-70
Ambra1	5.96153e-74	1.50658	0.628	0.278	9.10683e-70
Ndufa4	7.56366e-74	-1.24799	0.563	0.844	1.15543e-69
Prim1	9.13008e-74	-2.3112	0.191	0.616	1.39471e-69
Rec114	9.7365e-74	-1.76681	0.257	0.678	1.48735e-69
Timm8a2	1.24551e-73	-3.23344	0.064	0.487	1.90265e-69
Uqcrh	1.36879e-73	-0.939179	0.765	0.919	2.09096e-69
Ubald2	1.73021e-73	3.44675	0.233	0.04	2.64307e-69
Fars2	1.7536e-73	1.68401	0.661	0.344	2.67879e-69
Fam178b	2.52826e-73	1.85565	0.523	0.197	3.86217e-69
Mrpl49	2.55036e-73	3.02686	0.237	0.041	3.89593e-69
Ranbp3	2.8785e-73	2.62272	0.275	0.055	4.3972e-69
Parp8	4.03568e-73	2.29626	0.484	0.187	6.1649e-69
Tshz2	4.55727e-73	3.67748	0.2	0.028	6.96169e-69
Nt5dc3	4.8454e-73	2.934	0.22	0.034	7.40184e-69
Timm13	5.62992e-73	-1.28632	0.503	0.815	8.60027e-69
Ogfr	5.88893e-73	-2.03268	0.207	0.626	8.99593e-69
Cdc42	6.86377e-73	-1.07121	0.633	0.865	1.04851e-68
Med17	9.01315e-73	2.74667	0.325	0.081	1.37685e-68
Ggact	9.60833e-73	3.11668	0.283	0.061	1.46777e-68
Robo1	9.86101e-73	1.67176	0.532	0.199	1.50637e-68
Rabgap1l	1.24715e-72	1.34859	0.701	0.333	1.90514e-68
Mrpl45	1.27027e-72	-1.65206	0.303	0.701	1.94046e-68
Nfyb	1.97745e-72	-1.67866	0.339	0.711	3.02075e-68
Slc25a51	2.36892e-72	2.70108	0.218	0.033	3.61876e-68
Tex19.2	2.45732e-72	-1.83741	0.251	0.66	3.7538e-68
Cnih4	2.59941e-72	-1.42007	0.42	0.767	3.97087e-68
Nisch	2.73916e-72	2.27245	0.406	0.127	4.18435e-68
Prex1	3.09866e-72	2.69115	0.262	0.051	4.73351e-68
Stoml2	3.68363e-72	-1.75028	0.308	0.685	5.62711e-68
Kdm7a	4.73691e-72	2.12608	0.437	0.146	7.23611e-68
Cdv3	4.99655e-72	-0.810292	0.611	0.87	7.63273e-68
Taldo1	5.51334e-72	-1.28475	0.527	0.808	8.42217e-68
Cpne5	5.69007e-72	2.94188	0.25	0.047	8.69215e-68
Krtcap3	5.82197e-72	-1.99685	0.213	0.624	8.89364e-68
Ywhaq	1.49473e-71	-0.965011	0.686	0.889	2.28335e-67
Ndufb9	1.71542e-71	-0.862969	0.802	0.945	2.62048e-67
Akr1a1	2.04489e-71	-1.39781	0.47	0.774	3.12377e-67
Syt14	2.39329e-71	2.09872	0.461	0.163	3.65599e-67
U2af1	3.54641e-71	-1.28074	0.481	0.806	5.41749e-67
Sult2b1	4.89745e-71	-4.4152	0.024	0.433	7.48134e-67
Ccny	5.76593e-71	1.6419	0.642	0.328	8.80803e-67
Dph3	5.80177e-71	-1.28206	0.428	0.798	8.86278e-67
Ddhd2	6.32719e-71	1.76759	0.609	0.294	9.66542e-67
Fam3c	7.03265e-71	-1.96662	0.187	0.617	1.07431e-66
Mtfr1	7.944e-71	2.64494	0.273	0.056	1.21353e-66
Sec23a	8.43533e-71	2.24323	0.283	0.06	1.28858e-66
Atxn7	1.25374e-70	1.93788	0.488	0.179	1.91521e-66
Jkamp	1.31686e-70	2.61424	0.345	0.094	2.01164e-66
Zranb1	1.56392e-70	1.79378	0.646	0.363	2.38904e-66
Trim5	2.02504e-70	-5.09701	0.007	0.41	3.09345e-66
Btf3	2.74355e-70	2.0727	0.556	0.262	4.19104e-66
Extl3	3.72911e-70	3.17787	0.218	0.036	5.69659e-66
Cops4	4.50873e-70	-1.31151	0.422	0.775	6.88753e-66
Nanos3	6.79943e-70	-2.17311	0.193	0.598	1.03868e-65
Psap	6.94468e-70	-1.32447	0.475	0.805	1.06087e-65
Gadd45gip1	7.46066e-70	-1.84025	0.246	0.647	1.13969e-65
Snrpf	7.89214e-70	-1.06536	0.697	0.888	1.2056e-65
Rnf114	9.37558e-70	1.82069	0.571	0.275	1.43221e-65
Wbp4	1.02626e-69	-1.281	0.45	0.793	1.56771e-65
Wnt5b	1.09993e-69	2.91667	0.299	0.072	1.68025e-65
Zfp593	1.20786e-69	-2.39914	0.141	0.553	1.84513e-65
Stt3b	1.22207e-69	1.49952	0.547	0.219	1.86683e-65
Uqcrfs1	1.64569e-69	-1.71505	0.316	0.694	2.51396e-65
Rnf38	1.73123e-69	1.8516	0.468	0.168	2.64462e-65
Ubc	1.74041e-69	-0.846239	0.791	0.947	2.65865e-65
Sesn1	1.75479e-69	2.25626	0.495	0.206	2.68062e-65
Cdk2ap2	1.91529e-69	-1.72268	0.279	0.673	2.92579e-65
Ankrd10	2.10613e-69	1.7245	0.541	0.224	3.21733e-65
Pfdn2	2.16482e-69	-1.11777	0.594	0.849	3.30697e-65
Ppp1r13b	2.26089e-69	2.07697	0.439	0.151	3.45374e-65
Nav2	2.8298e-69	2.43508	0.426	0.146	4.3228e-65
Ak4	3.02716e-69	2.77814	0.218	0.036	4.62429e-65
Mbd3	3.51491e-69	-1.56608	0.343	0.716	5.36938e-65
Mast3	4.33078e-69	3.02935	0.217	0.036	6.6157e-65
Nudc	4.34347e-69	-0.980651	0.677	0.887	6.63508e-65
Phkb	4.36946e-69	2.33896	0.325	0.082	6.67479e-65
Prdx5	4.54854e-69	-1.32054	0.45	0.784	6.94835e-65
Itsn1	6.14124e-69	1.84941	0.503	0.194	9.38135e-65
Clybl	7.15925e-69	2.6814	0.262	0.053	1.09365e-64
Ift27	7.19585e-69	-2.59025	0.097	0.512	1.09924e-64
Slc25a39	7.82301e-69	-1.53794	0.339	0.714	1.19504e-64
Gipc1	9.80199e-69	-2.66392	0.088	0.504	1.49735e-64
Pdap1	9.92269e-69	-0.919016	0.701	0.906	1.51579e-64
Setd3	1.29103e-68	2.0758	0.521	0.231	1.97218e-64
Stip1	1.5639e-68	-1.23686	0.479	0.798	2.38901e-64
Wdr83os	2.21032e-68	-2.07113	0.178	0.595	3.37649e-64
Zfp91	2.48822e-68	-1.03128	0.661	0.889	3.80101e-64
Eif3i	2.50241e-68	-1.06378	0.651	0.866	3.82268e-64
Stat3	3.80966e-68	2.35076	0.383	0.117	5.81964e-64
Syce2	5.06681e-68	1.93695	0.6	0.316	7.74006e-64
Aspscr1	5.71898e-68	2.48399	0.323	0.084	8.73631e-64
Tmtc1	5.98473e-68	2.35477	0.334	0.087	9.14228e-64
Vbp1	8.69526e-68	-2.09883	0.204	0.599	1.32829e-63
Vps28	1.12075e-67	-2.03277	0.149	0.574	1.71206e-63
Pde7a	1.36408e-67	1.90874	0.541	0.242	2.08376e-63
Vmp1	1.85593e-67	1.80453	0.593	0.293	2.83512e-63
Exosc4	2.4413e-67	-2.12378	0.154	0.572	3.72933e-63
Terf1	3.41692e-67	-1.32353	0.44	0.789	5.21969e-63
Spaca1	4.43859e-67	-2.00181	0.097	0.528	6.78038e-63
Plcb4	7.62705e-67	2.19569	0.457	0.172	1.16511e-62
Fads2	8.78552e-67	3.07327	0.213	0.035	1.34208e-62
Pygb	1.17849e-66	2.49141	0.272	0.059	1.80026e-62
Cdca7l	1.61693e-66	-1.42047	0.428	0.763	2.47002e-62
Ascc3	2.03188e-66	1.33931	0.806	0.575	3.1039e-62
Sec61b	2.0698e-66	-1.38005	0.424	0.76	3.16183e-62
Inpp5f	3.34982e-66	2.11088	0.475	0.193	5.11718e-62
Plag1	6.20656e-66	3.00789	0.248	0.051	9.48113e-62
Ppp1r12b	6.89506e-66	1.71943	0.512	0.201	1.05329e-61
Trappc12	7.97377e-66	2.2995	0.295	0.07	1.21807e-61
Dmwd	9.43872e-66	3.00141	0.202	0.032	1.44186e-61
Tcf12	1.10777e-65	1.02655	0.835	0.577	1.69222e-61
Ube2a	1.1345e-65	-1.96981	0.182	0.593	1.73306e-61
Dlgap1	1.1906e-65	2.19438	0.378	0.112	1.81877e-61
Ext1	1.30867e-65	1.4489	0.677	0.358	1.99912e-61
Arpc2	1.43602e-65	-1.03106	0.631	0.858	2.19366e-61
Prorp	1.43818e-65	-1.72412	0.198	0.618	2.19697e-61
Gabbr1	1.57921e-65	-2.74629	0.064	0.464	2.4124e-61
Ormdl3	1.7658e-65	2.35409	0.356	0.104	2.69744e-61
Iars2	2.10025e-65	2.16926	0.437	0.16	3.20834e-61
Sptlc2	2.34349e-65	1.88656	0.505	0.211	3.57991e-61
Nrxn1	2.96889e-65	2.66127	0.389	0.128	4.53527e-61
Jade3	3.0763e-65	2.28277	0.369	0.112	4.69935e-61
Tcf25	3.22523e-65	-1.0529	0.585	0.866	4.92687e-61
Nudt14	3.65382e-65	-2.48305	0.114	0.514	5.58157e-61
Psip1	4.04379e-65	-0.899923	0.712	0.896	6.1773e-61
Bnc2	4.45414e-65	1.36777	0.857	0.724	6.80414e-61
Fkbp3	5.65175e-65	-1.05116	0.611	0.87	8.63361e-61
Plac8	5.90633e-65	-6.15998	0.009	0.385	9.02251e-61
Bccip	6.78966e-65	-1.96318	0.18	0.582	1.03719e-60
Lonp2	8.84365e-65	-1.62806	0.283	0.685	1.35096e-60
Tmem134	9.0144e-65	-1.90389	0.2	0.593	1.37704e-60
Ppan	9.23614e-65	-1.28012	0.415	0.758	1.41091e-60
Tab3	9.49316e-65	2.23175	0.382	0.122	1.45018e-60
Zfp329	1.06806e-64	-2.02126	0.189	0.588	1.63157e-60
Cct3	1.31545e-64	-0.871338	0.734	0.907	2.00948e-60
Ppp2r5a	1.89115e-64	2.33991	0.33	0.091	2.88892e-60
Slc35b1	2.0807e-64	-1.79499	0.237	0.634	3.17848e-60
Rrbp1	2.53034e-64	-0.952598	0.719	0.912	3.86534e-60
Bud23	2.67539e-64	-2.11703	0.152	0.553	4.08692e-60
Twnk	3.11553e-64	-2.28185	0.128	0.534	4.75929e-60
Egln1	3.375e-64	2.41031	0.316	0.083	5.15564e-60
Tbc1d19	3.49659e-64	3.19997	0.207	0.035	5.34138e-60
Pacs1	4.74244e-64	1.45042	0.631	0.316	7.24455e-60
Pou2f2	6.47744e-64	-1.96729	0.211	0.607	9.89494e-60
Zfp951	6.96165e-64	2.40265	0.354	0.106	1.06346e-59
Dmap1	8.09433e-64	-1.84869	0.207	0.601	1.23649e-59
Usp31	8.9977e-64	2.30571	0.35	0.103	1.37449e-59
Bptf	1.01359e-63	-0.986636	0.673	0.88	1.54837e-59
Prkca	1.18413e-63	2.74168	0.242	0.049	1.80888e-59
Pigs	1.19945e-63	3.01956	0.224	0.042	1.83228e-59
Ptbp2	1.26355e-63	1.22516	0.661	0.316	1.9302e-59
Bud31	1.43361e-63	-1.21021	0.472	0.792	2.18999e-59
Ywhab	1.65672e-63	-1.01915	0.607	0.852	2.53081e-59
Inafm1	1.73082e-63	-3.75208	0.037	0.42	2.64399e-59
Nars2	1.87746e-63	2.02412	0.429	0.153	2.86801e-59
Glis3	2.03658e-63	1.13807	0.728	0.347	3.11107e-59
Ranbp1	2.12526e-63	-1.14329	0.567	0.82	3.24654e-59
Fhl1	2.33333e-63	-2.2914	0.132	0.529	3.5644e-59
Fbxw7	2.33768e-63	1.7311	0.628	0.362	3.57104e-59
Aga	2.44707e-63	-2.67077	0.072	0.465	3.73815e-59
Sft2d1	3.23995e-63	-1.86393	0.207	0.599	4.94935e-59
Glrx5	3.70176e-63	-1.33004	0.417	0.758	5.65481e-59
Pgls	3.96474e-63	-1.54458	0.334	0.69	6.05654e-59
Elmo1	4.10966e-63	2.53537	0.272	0.061	6.27791e-59
Mylk	4.51333e-63	2.41135	0.319	0.087	6.89456e-59
Xrcc4	4.5314e-63	2.07546	0.437	0.158	6.92217e-59
Cs	7.22954e-63	2.05744	0.439	0.169	1.10438e-58
Prdx4	7.90877e-63	-1.06575	0.543	0.826	1.20814e-58
Pisd	8.81602e-63	2.70415	0.226	0.043	1.34674e-58
Mrpl14	1.21468e-62	-1.57959	0.273	0.665	1.85554e-58
Glo1	1.59319e-62	-1.69208	0.288	0.655	2.43375e-58
Dgkd	1.6015e-62	1.74308	0.552	0.261	2.44645e-58
Aprt	1.72141e-62	2.02683	0.53	0.254	2.62962e-58
Nxf7	2.09104e-62	-7.3817	0.002	0.366	3.19427e-58
Uba2	2.38327e-62	1.81241	0.538	0.262	3.64068e-58
Sh3bgrl2	2.74699e-62	1.80201	0.369	0.108	4.1963e-58
Tpk1	2.92437e-62	2.027	0.499	0.201	4.46728e-58
Erbin	2.92759e-62	1.6802	0.648	0.373	4.47218e-58
Sec11c	3.04654e-62	-1.90563	0.167	0.567	4.6539e-58
Impact	3.16756e-62	-2.30449	0.11	0.508	4.83877e-58
Ddhd1	3.37969e-62	1.83369	0.519	0.227	5.16281e-58
Sacm1l	3.82573e-62	2.26108	0.369	0.118	5.84418e-58
Coro1b	3.96273e-62	-3.58812	0.037	0.414	6.05346e-58
Apoe	3.98986e-62	-2.81889	0.086	0.479	6.09491e-58
Kansl1l	4.24757e-62	2.04993	0.409	0.14	6.48859e-58
Slc25a36	4.44446e-62	1.6769	0.433	0.148	6.78936e-58
Smarcd1	6.32147e-62	-1.6373	0.277	0.646	9.65667e-58
Tnp1	7.14246e-62	-0.752799	0.352	0.795	1.09108e-57
Tspan6	8.44835e-62	-2.86855	0.051	0.433	1.29057e-57
Abcc1	9.4899e-62	2.09572	0.365	0.113	1.44968e-57
Ctc1	1.0218e-61	-2.05241	0.147	0.544	1.5609e-57
Itpr1	1.18843e-61	1.99905	0.426	0.153	1.81544e-57
Adgrv1	1.21719e-61	2.54143	0.378	0.125	1.85937e-57
Gtdc1	1.41674e-61	1.17818	0.743	0.433	2.16422e-57
Cpeb4	1.51739e-61	2.48914	0.295	0.076	2.31797e-57
Ahsa1	1.65724e-61	-1.57546	0.31	0.668	2.53159e-57
Atf7	2.0065e-61	1.66355	0.435	0.149	3.06513e-57
Ubr4	2.02407e-61	1.6077	0.664	0.404	3.09198e-57
Tmem126b	2.43398e-61	-2.37517	0.125	0.506	3.71815e-57
Anapc11	2.47351e-61	-1.14979	0.508	0.811	3.77853e-57
Pnrc1	4.11274e-61	-1.41822	0.367	0.715	6.28263e-57
Hnrnpu	4.71993e-61	-0.790623	0.84	0.949	7.21017e-57
Lsm2	4.94666e-61	-1.11389	0.582	0.812	7.55652e-57
Rptor	5.24224e-61	1.54324	0.635	0.349	8.00804e-57
Sdhc	5.47012e-61	-1.36769	0.356	0.705	8.35615e-57
Sdhb	5.95097e-61	-1.18093	0.499	0.795	9.0907e-57
Ddx19b	8.66773e-61	-1.52244	0.251	0.649	1.32408e-56
Nub1	1.31606e-60	1.99836	0.462	0.191	2.01041e-56
Dnajb6	1.35851e-60	1.39152	0.71	0.475	2.07525e-56
Tmem64	1.39404e-60	2.41336	0.226	0.044	2.12954e-56
Prxl2a	1.65037e-60	-1.9807	0.182	0.573	2.5211e-56
Ntan1	1.70842e-60	-1.72663	0.218	0.607	2.60978e-56
Eif3a	1.99882e-60	-0.775262	0.811	0.934	3.05339e-56
Ublcp1	2.02094e-60	-1.36907	0.376	0.728	3.08719e-56
Sil1	2.31691e-60	1.86714	0.459	0.179	3.53932e-56
Lztfl1	2.56202e-60	1.99629	0.462	0.188	3.91374e-56
Cdc14b	2.78001e-60	1.60396	0.497	0.2	4.24674e-56
Mettl5	2.87314e-60	-2.10866	0.134	0.521	4.389e-56
Mbtps1	3.07354e-60	1.89569	0.431	0.16	4.69514e-56
Spcs1	3.07602e-60	-1.33073	0.294	0.68	4.69893e-56
Exo1	5.05425e-60	2.41474	0.295	0.078	7.72087e-56
Crabp1	5.83226e-60	-1.6718	0.361	0.705	8.90936e-56
Atf2	7.46343e-60	1.51405	0.596	0.29	1.14011e-55
Ophn1	7.77996e-60	2.10092	0.396	0.135	1.18847e-55
Sgms1	8.17896e-60	2.20032	0.352	0.109	1.24942e-55
Rab11fip3	8.82026e-60	2.30857	0.327	0.093	1.34738e-55
Cacybp	8.95005e-60	-0.827773	0.745	0.903	1.36721e-55
Lysmd4	1.09879e-59	2.94734	0.215	0.041	1.67851e-55
Lpin2	1.15013e-59	1.8135	0.565	0.289	1.75693e-55
Hnrnpa2b1	1.74362e-59	-0.850831	0.822	0.945	2.66355e-55
Lrrc58	1.79441e-59	2.11935	0.361	0.114	2.74115e-55
Ano10	1.96772e-59	2.28761	0.261	0.06	3.00589e-55
Txndc16	2.44306e-59	1.55465	0.521	0.215	3.73202e-55
Smc6	2.48856e-59	-0.777203	0.774	0.918	3.80152e-55
Dnaja2	2.73972e-59	-0.824793	0.752	0.906	4.1852e-55
Sumo1	2.89504e-59	-1.02436	0.593	0.83	4.42246e-55
Rnf187	3.78418e-59	-1.26635	0.407	0.732	5.78071e-55
Amd1	4.42917e-59	-1.59336	0.306	0.66	6.766e-55
Commd4	4.70134e-59	-1.85798	0.163	0.553	7.18176e-55
Pgrmc1	7.72288e-59	-2.00678	0.139	0.53	1.17975e-54
Lyrm4	9.5611e-59	-2.08377	0.149	0.534	1.46055e-54
Cstf3	9.63577e-59	1.60536	0.591	0.302	1.47196e-54
Pi4k2a	1.17223e-58	1.99948	0.431	0.169	1.7907e-54
Rpl18	1.31189e-58	-0.575805	0.945	0.987	2.00404e-54
Myg1	1.40128e-58	-2.26498	0.108	0.49	2.14059e-54
Ctsf	1.54818e-58	-1.66852	0.244	0.612	2.365e-54
Bok	1.6683e-58	-2.91446	0.072	0.437	2.54849e-54
Fbxo41	1.78353e-58	2.71394	0.253	0.059	2.72452e-54
Selenof	1.9543e-58	-1.2884	0.396	0.733	2.98539e-54
Cntln	1.98304e-58	2.33272	0.371	0.126	3.02929e-54
Cyb5a	2.42806e-58	-2.50791	0.121	0.49	3.7091e-54
Ppp3ca	2.8987e-58	1.8092	0.554	0.275	4.42805e-54
Ddx21	4.42997e-58	1.71031	0.609	0.35	6.76723e-54
Tcf7	4.68421e-58	2.2314	0.349	0.111	7.1556e-54
Med11	4.76769e-58	-2.29066	0.092	0.475	7.28313e-54
Ldlrad3	5.25588e-58	1.97445	0.44	0.168	8.02889e-54
Rubcn	5.34745e-58	2.43038	0.261	0.062	8.16877e-54
Kpnb1	6.48247e-58	-1.11792	0.51	0.813	9.90262e-54
Lrrc42	6.54269e-58	-1.09097	0.479	0.791	9.99461e-54
Ate1	7.59702e-58	-1.59177	0.288	0.649	1.16052e-53
Timm8b	9.10337e-58	-1.09431	0.55	0.811	1.39063e-53
Snrnp25	1.17388e-57	-1.57365	0.268	0.637	1.79321e-53
Zbtb20	1.29481e-57	1.10187	0.826	0.609	1.97795e-53
Hmgn1	1.51796e-57	-0.81659	0.785	0.914	2.31883e-53
Dpy19l1	1.62713e-57	2.35419	0.339	0.106	2.4856e-53
Crlf1	1.77711e-57	-1.73614	0.189	0.572	2.71472e-53
Morf4l2	1.87232e-57	-1.66515	0.231	0.603	2.86016e-53
Ccdc152	2.03314e-57	-2.45905	0.099	0.469	3.10582e-53
Lsm3	2.35479e-57	-1.2932	0.417	0.738	3.59717e-53
Ep400	2.70828e-57	1.12946	0.806	0.676	4.13717e-53
Dab1	3.11651e-57	2.36892	0.261	0.062	4.76078e-53
Vti1a	3.67263e-57	1.64551	0.547	0.269	5.61031e-53
Mxra7	3.89397e-57	-1.96156	0.176	0.551	5.94843e-53
Adrm1	4.37304e-57	-1.53786	0.316	0.656	6.68026e-53
Cct4	4.84549e-57	-0.884059	0.677	0.878	7.40197e-53
Ncl	5.06943e-57	-0.64851	0.872	0.964	7.74406e-53
Ern1	5.27515e-57	2.29906	0.281	0.072	8.05832e-53
Tchp	5.72868e-57	-1.96106	0.194	0.561	8.75114e-53
Slit3	6.13393e-57	1.88917	0.618	0.379	9.37019e-53
Eef1akmt2	6.22265e-57	-3.26701	0.046	0.404	9.50571e-53
Fras1	7.81749e-57	2.78282	0.239	0.054	1.1942e-52
Herc1	8.04506e-57	1.12546	0.826	0.689	1.22896e-52
Pgp	8.14816e-57	-0.601722	0.642	0.874	1.24471e-52
Neo1	1.04619e-56	1.56298	0.615	0.347	1.59816e-52
Nptn	1.20268e-56	1.52895	0.661	0.406	1.83721e-52
Crnkl1	1.6637e-56	1.96598	0.411	0.155	2.54147e-52
Zyg11b	1.8176e-56	1.8934	0.462	0.195	2.77657e-52
Ltv1	2.15617e-56	-1.32422	0.316	0.675	3.29377e-52
Mtr	2.31965e-56	1.76987	0.545	0.267	3.5435e-52
Cbl	3.13235e-56	1.65568	0.538	0.263	4.78498e-52
Slc6a6	3.8495e-56	3.06919	0.206	0.04	5.8805e-52
Adamts2	4.64314e-56	-4.05529	0.022	0.368	7.09286e-52
Serinc5	5.38761e-56	2.29302	0.338	0.106	8.23011e-52
Ndufa7	6.45974e-56	-0.871019	0.662	0.86	9.8679e-52
Telo2	6.9061e-56	2.75765	0.215	0.044	1.05498e-51
Enho	8.36974e-56	-2.71644	0.083	0.443	1.27856e-51
S100a10	9.33315e-56	-4.53876	0.024	0.364	1.42573e-51
Lpin1	1.05381e-55	2.39039	0.259	0.063	1.6098e-51
Usp53	1.0925e-55	2.11493	0.444	0.187	1.66891e-51
Parpbp	1.10373e-55	2.38802	0.261	0.065	1.68607e-51
Gpc4	1.26972e-55	-1.79203	0.141	0.526	1.93962e-51
Dctn6	1.81883e-55	-1.71797	0.167	0.54	2.77844e-51
Cd63	2.01833e-55	-1.64	0.22	0.596	3.0832e-51
Lin28a	2.11935e-55	2.37995	0.338	0.111	3.23751e-51
Pkn2	2.75251e-55	1.72599	0.552	0.29	4.20474e-51
Ube3b	3.4875e-55	2.71977	0.215	0.044	5.32751e-51
Zdhhc21	3.49399e-55	2.07724	0.308	0.089	5.33742e-51
Ckap5	3.67608e-55	1.33367	0.703	0.477	5.61557e-51
Emc6	3.75686e-55	-1.10235	0.464	0.773	5.73898e-51
Zfp346	6.10987e-55	2.23677	0.35	0.116	9.33344e-51
Fkbp6	7.01102e-55	-0.750032	0.793	0.923	1.071e-50
Abr	7.04792e-55	2.52315	0.277	0.073	1.07664e-50
Gspt1	8.32147e-55	-0.897145	0.673	0.856	1.27119e-50
Psmg4	9.19472e-55	-1.35707	0.319	0.687	1.40459e-50
Hypk	9.24289e-55	-1.88635	0.138	0.517	1.41194e-50
Ypel1	9.41387e-55	2.31343	0.303	0.087	1.43806e-50
Pik3r3	1.12627e-54	1.61512	0.53	0.259	1.72049e-50
Tnpo1	1.25646e-54	1.32604	0.692	0.473	1.91937e-50
Slc25a13	1.44967e-54	3.1859	0.242	0.057	2.21452e-50
R3hcc1	1.98224e-54	-2.12762	0.13	0.494	3.02807e-50
Tulp3	2.58046e-54	2.93531	0.211	0.044	3.94191e-50
Sugt1	3.11439e-54	-1.36161	0.306	0.666	4.75754e-50
Akip1	3.19555e-54	-2.70177	0.092	0.444	4.88153e-50
Fzd6	3.32722e-54	-3.13809	0.053	0.402	5.08266e-50
Uchl1	3.94109e-54	-0.680095	0.806	0.957	6.02042e-50
Paip2	3.9823e-54	-0.734168	0.787	0.915	6.08336e-50
Rnft1	4.99264e-54	2.18855	0.317	0.096	7.62675e-50
Gpcpd1	5.2021e-54	2.05297	0.385	0.141	7.94672e-50
Urgcp	5.8194e-54	2.60154	0.24	0.057	8.88972e-50
Ddx11	5.91693e-54	2.55548	0.244	0.058	9.0387e-50
Pithd1	6.42838e-54	-1.85727	0.171	0.535	9.81999e-50
Sod1	6.62598e-54	-0.785811	0.745	0.925	1.01219e-49
Galnt1	7.8632e-54	1.91837	0.448	0.192	1.20118e-49
Mrpl35	7.86582e-54	-1.36193	0.343	0.679	1.20158e-49
Radx	7.91529e-54	-1.66626	0.257	0.618	1.20914e-49
Zcchc7	9.64271e-54	1.0417	0.824	0.612	1.47302e-49
Guk1	1.13465e-53	-1.22869	0.394	0.716	1.73329e-49
Ino80d	1.15979e-53	2.22377	0.328	0.107	1.77169e-49
Cenpm	1.21464e-53	-2.26005	0.106	0.463	1.85548e-49
Pdia5	1.29868e-53	2.4852	0.255	0.065	1.98386e-49
Mapkapk5	1.34851e-53	-3.29943	0.039	0.38	2.05998e-49
Urod	1.41957e-53	-2.11557	0.152	0.505	2.16853e-49
Cnot2	1.67038e-53	1.41245	0.648	0.395	2.55167e-49
Fam120a	2.39886e-53	1.86585	0.345	0.112	3.6645e-49
Clu	3.2422e-53	-1.16809	0.062	0.42	4.95278e-49
Gss	4.67729e-53	-1.91669	0.189	0.534	7.14503e-49
Mapre1	5.20094e-53	-1.07318	0.523	0.784	7.94496e-49
Psmg3	5.42546e-53	-2.09163	0.125	0.487	8.28793e-49
Fmnl3	5.55229e-53	2.33269	0.286	0.082	8.48168e-49
Med7	6.01663e-53	-1.33901	0.301	0.651	9.19101e-49
Pdss2	6.64225e-53	1.78377	0.481	0.218	1.01467e-48
Ago1	7.95626e-53	2.45654	0.237	0.056	1.2154e-48
Lrrc28	8.2058e-53	1.70028	0.506	0.238	1.25352e-48
Znhit6	8.42304e-53	-1.18461	0.45	0.742	1.2867e-48
Lonp1	1.08403e-52	-1.57694	0.259	0.611	1.65596e-48
Sertad2	1.2882e-52	1.93591	0.446	0.194	1.96786e-48
Unc119	1.33429e-52	-1.59731	0.239	0.589	2.03826e-48
Man1c1	1.39021e-52	2.80134	0.2	0.04	2.12369e-48
Serping1	1.95424e-52	-3.62264	0.033	0.367	2.9853e-48
Mrfap1	1.96817e-52	-1.06424	0.523	0.787	3.00657e-48
Cep126	2.02262e-52	2.19977	0.391	0.149	3.08976e-48
Cpsf2	2.05865e-52	-1.65523	0.24	0.582	3.1448e-48
Dock3	2.78989e-52	0.890075	0.758	0.428	4.26183e-48
Ssr2	3.36783e-52	-1.21121	0.334	0.686	5.1447e-48
Gpbp1l1	3.41564e-52	1.53507	0.587	0.332	5.21773e-48
Plekhs1	3.63704e-52	-7.11448	0.002	0.319	5.55594e-48
Ccdc138	3.6707e-52	2.12949	0.473	0.22	5.60735e-48
Mapk8	3.67228e-52	1.33121	0.56	0.261	5.60978e-48
Peak1	4.04849e-52	1.60785	0.552	0.284	6.18447e-48
Psma8	4.28585e-52	2.11445	0.332	0.11	6.54706e-48
Ppp1ca	4.63104e-52	-0.929495	0.596	0.831	7.07437e-48
Jmjd1c	5.12985e-52	1.04818	0.833	0.746	7.83635e-48
Fgd6	5.73043e-52	1.96726	0.383	0.144	8.7538e-48
Mon2	8.29621e-52	2.34728	0.235	0.056	1.26733e-47
Akt3	9.52051e-52	0.896905	0.846	0.658	1.45435e-47
Rps5	1.06352e-51	-0.61938	0.886	0.972	1.62463e-47
Tax1bp1	1.09102e-51	-0.673012	0.842	0.943	1.66664e-47
Gde1	1.16574e-51	2.78342	0.202	0.042	1.78078e-47
Med13	1.24583e-51	1.68009	0.523	0.255	1.90314e-47
Agps	1.26637e-51	1.368	0.574	0.296	1.9345e-47
Ssr3	1.34029e-51	-1.3849	0.286	0.634	2.04742e-47
Cisd1	1.4184e-51	-1.1484	0.451	0.76	2.16675e-47
Bcorl1	1.46246e-51	-1.57141	0.213	0.573	2.23406e-47
Tmed9	1.58292e-51	-1.04344	0.508	0.788	2.41807e-47
Mrpl32	1.81613e-51	-1.88549	0.15	0.501	2.77432e-47
Tln1	1.89192e-51	-1.39056	0.288	0.636	2.8901e-47
Ip6k1	1.91677e-51	1.65862	0.527	0.274	2.92806e-47
Pan2	1.93259e-51	2.39073	0.259	0.068	2.95223e-47
Pradc1	2.31263e-51	-2.15441	0.117	0.472	3.53277e-47
Trap1a	2.4149e-51	2.55142	0.288	0.086	3.68901e-47
Ric8b	2.62256e-51	1.79751	0.376	0.134	4.00622e-47
Otud4	2.66139e-51	1.26591	0.69	0.461	4.06554e-47
Zswim3	2.81763e-51	2.41736	0.222	0.051	4.30421e-47
Ep300	3.03823e-51	1.531	0.473	0.206	4.6412e-47
Fkbp4	3.45183e-51	-0.841359	0.672	0.866	5.27301e-47
Lipt2	4.60606e-51	-2.51944	0.075	0.419	7.03622e-47
Scfd2	4.6904e-51	1.9168	0.394	0.151	7.16505e-47
Pxk	5.03593e-51	2.79913	0.202	0.042	7.69289e-47
Ptk2	5.56119e-51	1.17935	0.699	0.454	8.49528e-47
Zmym1	6.34013e-51	-1.28894	0.424	0.739	9.68518e-47
Atp11b	7.9788e-51	1.76878	0.508	0.253	1.21884e-46
Mrps6	8.54163e-51	-1.36939	0.347	0.678	1.30482e-46
Ctnnd2	8.77839e-51	1.53599	0.567	0.29	1.34099e-46
Phtf2	9.85909e-51	1.43517	0.626	0.381	1.50607e-46
Hax1	1.08755e-50	2.46426	0.22	0.05	1.66134e-46
Smad4	1.14493e-50	1.4879	0.536	0.272	1.749e-46
Ube2e2	1.22989e-50	1.84546	0.635	0.448	1.87878e-46
Ubac2	1.27584e-50	1.59285	0.659	0.446	1.94897e-46
Tfam	1.29526e-50	-0.537378	0.292	0.651	1.97864e-46
Ddx59	1.29907e-50	-3.49903	0.035	0.36	1.98446e-46
Mcrs1	1.33428e-50	-1.29523	0.343	0.668	2.03825e-46
Elovl5	1.4229e-50	2.32218	0.288	0.085	2.17362e-46
Dnph1	1.42654e-50	-1.78191	0.202	0.545	2.17919e-46
Fam168a	1.47305e-50	1.55284	0.495	0.226	2.25023e-46
Ak6	1.55204e-50	-1.64605	0.224	0.569	2.3709e-46
Uqcrq	1.55521e-50	-0.931956	0.582	0.82	2.37574e-46
Dpep3	1.5572e-50	2.25994	0.31	0.097	2.37878e-46
C2cd5	1.59796e-50	1.84983	0.444	0.192	2.44105e-46
Arih1	1.59981e-50	1.13518	0.765	0.607	2.44387e-46
Crip1	1.83765e-50	-3.09366	0.042	0.372	2.80719e-46
Vps54	1.89366e-50	1.61458	0.505	0.236	2.89275e-46
Thg1l	2.04934e-50	-2.46295	0.073	0.414	3.13058e-46
Itch	2.22459e-50	1.98365	0.371	0.135	3.39828e-46
Brcc3	2.41591e-50	-2.18259	0.125	0.469	3.69054e-46
Rpl17	2.44369e-50	-0.573101	0.892	0.98	3.73298e-46
Ankrd44	2.49285e-50	2.47442	0.224	0.052	3.80807e-46
Ssr4	2.53618e-50	-1.89381	0.121	0.475	3.87427e-46
Ppp6r1	2.79236e-50	-1.75461	0.213	0.559	4.26561e-46
Mrpl34	2.82496e-50	-1.60751	0.228	0.575	4.31541e-46
Them6	3.60186e-50	-2.53589	0.079	0.415	5.5022e-46
Cox11	3.64018e-50	1.961	0.332	0.111	5.56074e-46
Rfc3	4.08105e-50	-1.61512	0.25	0.592	6.23422e-46
Dbf4	4.6192e-50	1.72303	0.512	0.265	7.05629e-46
Igfbp7	4.81007e-50	-3.10719	0.039	0.363	7.34786e-46
Arhgef12	4.96569e-50	1.4238	0.517	0.24	7.58559e-46
Mad1l1	5.01528e-50	1.82232	0.484	0.236	7.66134e-46
Mink1	5.71495e-50	-1.47045	0.259	0.609	8.73016e-46
Bik	5.87215e-50	-1.893	0.158	0.506	8.9703e-46
Hspe1	5.98751e-50	-0.807384	0.754	0.902	9.14651e-46
Cox5a	6.07593e-50	-0.811374	0.727	0.89	9.2816e-46
Lgr4	6.57851e-50	2.13867	0.251	0.065	1.00493e-45
Arid3a	6.72094e-50	-1.89931	0.163	0.512	1.02669e-45
Cuta	7.19278e-50	-1.25148	0.383	0.694	1.09877e-45
Lin28b	7.9137e-50	1.53668	0.519	0.246	1.2089e-45
Tex14	8.0021e-50	0.790142	0.886	0.84	1.2224e-45
Btbd3	8.8442e-50	2.64784	0.235	0.059	1.35104e-45
Clec10a	8.87581e-50	-3.94178	0.028	0.345	1.35587e-45
Rala	9.589e-50	-0.951903	0.574	0.811	1.46482e-45
Tdrd9	9.63701e-50	1.41755	0.532	0.259	1.47215e-45
Acad9	1.07507e-49	-2.17628	0.103	0.445	1.64228e-45
Map3k1	1.0777e-49	2.25527	0.295	0.091	1.64629e-45
Ranbp9	1.11903e-49	1.48671	0.527	0.255	1.70944e-45
Tbc1d12	1.22017e-49	2.64236	0.283	0.086	1.86393e-45
Nbn	1.23008e-49	-1.8207	0.158	0.507	1.87907e-45
Tasp1	1.23161e-49	1.87753	0.477	0.227	1.8814e-45
Ypel3	1.28958e-49	-1.24387	0.339	0.674	1.96996e-45
Polb	1.29091e-49	1.89925	0.402	0.162	1.972e-45
Capn15	1.84024e-49	2.0691	0.374	0.143	2.81115e-45
Pex7	2.16369e-49	2.02224	0.338	0.116	3.30526e-45
Tigd2	2.17615e-49	2.65865	0.215	0.05	3.32429e-45
Kpna1	2.36822e-49	1.55421	0.578	0.334	3.6177e-45
Herc3	2.67381e-49	2.11369	0.286	0.085	4.08451e-45
Bola2	3.07496e-49	-1.28382	0.35	0.686	4.6973e-45
Zfp955a	3.99214e-49	-2.84966	0.066	0.393	6.0984e-45
Dnajb1	4.58391e-49	-1.41605	0.224	0.577	7.00238e-45
Cldnd1	4.69509e-49	-1.68073	0.176	0.526	7.17222e-45
Zfyve9	4.71478e-49	1.4555	0.65	0.436	7.20229e-45
Cnksr2	4.93718e-49	2.31623	0.264	0.074	7.54204e-45
Cacnb3	5.80681e-49	-3.17016	0.044	0.362	8.87049e-45
Prtg	5.83661e-49	1.62045	0.51	0.254	8.916e-45
Tsr1	6.02603e-49	-1.45689	0.277	0.616	9.20536e-45
Ireb2	6.15298e-49	1.62411	0.525	0.266	9.39929e-45
Wsb2	6.34033e-49	2.45519	0.27	0.078	9.68548e-45
Ankrd11	7.92324e-49	-0.739488	0.831	0.933	1.21035e-44
Tbpl1	8.52114e-49	-1.30383	0.321	0.65	1.30169e-44
Gtpbp10	9.33804e-49	-1.61181	0.233	0.575	1.42648e-44
Hspd1	9.41835e-49	-0.835639	0.617	0.852	1.43875e-44
Ammecr1	1.11745e-48	1.74194	0.383	0.146	1.70701e-44
Zdhhc14	1.48696e-48	1.93774	0.448	0.198	2.27148e-44
Maf1	1.49398e-48	-1.53675	0.213	0.563	2.2822e-44
Eci1	1.82425e-48	-1.58794	0.231	0.569	2.78672e-44
Shq1	1.99637e-48	1.6945	0.468	0.218	3.04966e-44
Sdhd	2.75957e-48	-1.39442	0.288	0.626	4.21551e-44
Erg	2.79563e-48	1.42783	0.686	0.482	4.27061e-44
Diaph3	3.04569e-48	1.60413	0.594	0.352	4.65259e-44
Mrps7	3.47605e-48	-1.26768	0.343	0.669	5.31001e-44
Trappc2l	3.59048e-48	-1.72118	0.191	0.531	5.48482e-44
Slc25a31	3.64134e-48	-0.872801	0.659	0.856	5.56251e-44
Lima1	3.72265e-48	2.00102	0.369	0.139	5.68671e-44
Nf1	4.13778e-48	0.895306	0.739	0.441	6.32088e-44
Rnf149	4.21521e-48	1.59772	0.36	0.124	6.43915e-44
Cib1	4.84112e-48	-1.19248	0.404	0.707	7.3953e-44
Abhd2	5.62484e-48	2.27813	0.228	0.056	8.59251e-44
Arpc1a	6.1702e-48	-0.989138	0.536	0.771	9.4256e-44
Oaz1	6.18073e-48	0.997586	0.831	0.789	9.44168e-44
Rpl26	6.69121e-48	1.03409	0.914	0.905	1.02215e-43
Ckb	6.92888e-48	-3.88806	0.029	0.337	1.05846e-43
Timp2	7.51813e-48	-2.89288	0.055	0.375	1.14847e-43
Psmb1	8.05098e-48	-0.644881	0.782	0.926	1.22987e-43
Gtsf1	8.66148e-48	-1.04442	0.516	0.8	1.32313e-43
Abcf1	9.32759e-48	-0.767822	0.684	0.887	1.42488e-43
Lrba	1.00431e-47	1.19414	0.692	0.458	1.53419e-43
Rpia	1.0972e-47	-1.79804	0.189	0.523	1.67608e-43
Rbm8a	1.18534e-47	-0.754185	0.725	0.889	1.81073e-43
Dock9	1.63901e-47	1.51507	0.622	0.391	2.50376e-43
Psmc5	1.72229e-47	-0.960591	0.549	0.807	2.63097e-43
Ptprs	1.74998e-47	1.74932	0.424	0.181	2.67326e-43
Eif2s2	1.94893e-47	-0.730723	0.725	0.91	2.97718e-43
Smarcb1	2.07687e-47	-1.19024	0.339	0.651	3.17262e-43
Arl4a	2.19326e-47	-0.716361	0.459	0.773	3.35042e-43
Adamts19	2.58059e-47	2.36681	0.226	0.055	3.9421e-43
Churc1	2.87676e-47	-1.90986	0.158	0.493	4.39453e-43
Slx4ip	3.03508e-47	1.4787	0.536	0.277	4.63638e-43
Bbs9	3.2536e-47	2.16919	0.415	0.18	4.9702e-43
Syt9	3.43488e-47	1.99355	0.314	0.104	5.24713e-43
Pdlim5	4.1264e-47	1.67919	0.466	0.213	6.30349e-43
Sh3pxd2a	4.14145e-47	2.29371	0.259	0.073	6.32648e-43
Gnl1	4.72822e-47	-1.19669	0.352	0.673	7.22284e-43
Igfbp2	5.04131e-47	-1.10606	0.451	0.739	7.70111e-43
Aarsd1	5.88457e-47	-1.48995	0.275	0.599	8.98927e-43
Aagab	6.25556e-47	2.30945	0.228	0.057	9.55599e-43
Son	6.44421e-47	-0.73299	0.813	0.945	9.84417e-43
Gpbp1	7.10375e-47	-0.708207	0.76	0.909	1.08517e-42
Mob1b	7.12089e-47	1.96539	0.391	0.16	1.08779e-42
Phf5a	8.49121e-47	-1.06787	0.451	0.747	1.29712e-42
Timm10	8.5456e-47	-1.65237	0.161	0.502	1.30543e-42
Vdac3	9.35347e-47	-0.945445	0.543	0.781	1.42884e-42
Snx9	1.0259e-46	1.9536	0.389	0.16	1.56717e-42
Ube2q1	1.10829e-46	-1.52833	0.198	0.542	1.69302e-42
Osbpl10	1.24718e-46	2.05667	0.204	0.046	1.9052e-42
Ube2l6	1.33243e-46	-5.0781	0.004	0.296	2.03541e-42
Slc16a10	1.47513e-46	2.39021	0.202	0.046	2.2534e-42
Tex101	2.12692e-46	-0.746963	0.607	0.857	3.24908e-42
Top1	2.63807e-46	1.26704	0.681	0.488	4.02991e-42
Pip4k2b	2.70776e-46	2.22617	0.261	0.075	4.13638e-42
Ascc2	2.80258e-46	2.14769	0.292	0.093	4.28122e-42
Cacna2d3	2.98775e-46	2.36466	0.242	0.065	4.56409e-42
Ubxn4	3.10793e-46	-0.875758	0.62	0.847	4.74767e-42
Psma5	4.06256e-46	-0.844048	0.596	0.838	6.20597e-42
Hmces	4.81342e-46	-1.43164	0.24	0.581	7.35298e-42
Sipa1l1	4.94716e-46	1.00293	0.818	0.744	7.55728e-42
Rfx3	5.11494e-46	1.41621	0.582	0.327	7.81359e-42
Polk	5.69431e-46	2.38834	0.233	0.061	8.69863e-42
Rheb	6.6404e-46	-1.00704	0.472	0.748	1.01439e-41
Wasf1	6.8428e-46	-1.20198	0.36	0.684	1.04531e-41
Krt12	8.38317e-46	-5.8537	0.006	0.293	1.28061e-41
Dact3	8.73017e-46	-3.71846	0.026	0.325	1.33362e-41
Prss45	9.96127e-46	-3.04163	0.029	0.332	1.52168e-41
Rfk	9.97529e-46	-1.65148	0.167	0.496	1.52383e-41
Mdc1	1.09946e-45	2.15478	0.321	0.115	1.67953e-41
Mettl2	1.15909e-45	1.88928	0.334	0.119	1.77062e-41
Psmd4	1.22472e-45	-0.743714	0.683	0.872	1.87088e-41
Ube2s	1.22841e-45	-0.742342	0.789	0.913	1.87652e-41
Wdr90	1.32439e-45	2.70587	0.204	0.048	2.02314e-41
Dnpep	1.56319e-45	-1.47927	0.244	0.574	2.38792e-41
Rprml	1.66843e-45	-2.72902	0.05	0.36	2.5487e-41
Asxl2	1.83414e-45	1.88213	0.418	0.186	2.80183e-41
Ing2	1.83797e-45	-1.57892	0.272	0.583	2.80769e-41
Anapc15	1.86749e-45	1.81697	0.42	0.189	2.85278e-41
Thada	1.93803e-45	1.23825	0.633	0.368	2.96053e-41
Mphosph6	2.0287e-45	-1.337	0.308	0.634	3.09904e-41
Irf2bp1	2.81563e-45	-2.99602	0.055	0.361	4.30115e-41
Isoc2b	2.86915e-45	-3.95658	0.022	0.316	4.38292e-41
Mok	2.88601e-45	2.36994	0.275	0.086	4.40866e-41
Kxd1	3.36929e-45	-1.4739	0.226	0.556	5.14693e-41
Trio	4.35854e-45	2.37202	0.226	0.058	6.65811e-41
Arhgef3	4.41035e-45	2.36319	0.264	0.078	6.73724e-41
Dazap2	4.45795e-45	2.09486	0.316	0.112	6.80996e-41
Tpbg	4.62294e-45	-2.00443	0.092	0.414	7.06201e-41
Prdm16	5.42587e-45	2.26483	0.297	0.101	8.28856e-41
Pdxdc1	5.51528e-45	1.69721	0.472	0.233	8.42514e-41
Mrps23	5.65368e-45	-1.43512	0.217	0.556	8.63655e-41
Ccdc124	5.91768e-45	-1.64223	0.176	0.514	9.03985e-41
Il17rd	6.20414e-45	1.9284	0.294	0.093	9.47744e-41
Auh	6.66219e-45	-1.89243	0.139	0.469	1.01772e-40
Borcs7	6.87747e-45	-2.4705	0.079	0.393	1.0506e-40
Psmd12	7.26194e-45	-0.812399	0.642	0.856	1.10933e-40
Commd8	8.15809e-45	-1.79992	0.152	0.485	1.24623e-40
Tm2d3	8.55092e-45	2.14653	0.275	0.085	1.30624e-40
Btbd10	8.63818e-45	1.43845	0.607	0.373	1.31957e-40
Zfp407	9.52008e-45	1.14966	0.727	0.525	1.45429e-40
Phf8	1.06526e-44	-1.57265	0.224	0.551	1.62728e-40
Trmt10c	1.18986e-44	-1.49358	0.213	0.543	1.81764e-40
Zfp36l1	1.22393e-44	2.26289	0.297	0.101	1.86967e-40
Nhsl1	1.31622e-44	2.48324	0.297	0.099	2.01066e-40
Rapgef6	1.32253e-44	0.955149	0.8	0.654	2.0203e-40
Rps24	1.51326e-44	0.871113	0.976	0.975	2.31166e-40
Dennd1b	1.56595e-44	1.43505	0.417	0.173	2.39214e-40
Rasal2	1.58566e-44	0.982556	0.78	0.606	2.42225e-40
Pmepa1	1.594e-44	-1.81132	0.141	0.469	2.435e-40
Hspbp1	1.60884e-44	-1.56579	0.182	0.519	2.45766e-40
Nap1l4	1.61206e-44	-0.788924	0.653	0.847	2.46258e-40
Atg101	1.68848e-44	-1.41028	0.255	0.583	2.57933e-40
Fabp12	1.74699e-44	-2.21819	0.044	0.357	2.6687e-40
Glg1	1.80218e-44	1.08566	0.752	0.602	2.75301e-40
Fdx2	1.82518e-44	-1.36905	0.283	0.604	2.78815e-40
Ngdn	1.83316e-44	-1.4781	0.235	0.559	2.80033e-40
Lap3	1.84912e-44	-1.37345	0.286	0.605	2.82472e-40
N6amt1	1.89367e-44	-1.39533	0.138	0.47	2.89277e-40
Golga4	2.07905e-44	-1.03	0.442	0.747	3.17595e-40
Gapvd1	2.22218e-44	1.85415	0.394	0.17	3.3946e-40
Uvssa	2.46546e-44	2.62741	0.202	0.048	3.76623e-40
Cngb1	2.69788e-44	-5.04663	0.009	0.292	4.12129e-40
Glmn	3.05167e-44	1.85761	0.413	0.185	4.66173e-40
Foxr1	3.06946e-44	-1.37149	0.244	0.578	4.68891e-40
Snrpd1	3.18876e-44	-0.934884	0.552	0.792	4.87115e-40
Ralgapa1	4.75197e-44	1.09435	0.677	0.424	7.25911e-40
Zfp710	7.2305e-44	1.75562	0.294	0.094	1.10453e-39
Tut4	8.445e-44	0.989323	0.807	0.713	1.29006e-39
Knl1	8.53947e-44	1.82535	0.45	0.225	1.30449e-39
Ncaph	8.65232e-44	-1.72877	0.16	0.486	1.32173e-39
Pias2	8.75848e-44	1.22618	0.71	0.549	1.33795e-39
Tmem223	9.44946e-44	-2.40067	0.075	0.384	1.4435e-39
Lsm8	1.03573e-43	-0.912018	0.536	0.794	1.58218e-39
Arl15	1.39608e-43	1.06775	0.523	0.232	2.13265e-39
Ssbp2	1.47893e-43	1.22097	0.574	0.312	2.25922e-39
Fam135a	1.49973e-43	1.44555	0.574	0.338	2.29099e-39
Cela2a	1.7585e-43	-3.37552	0.039	0.33	2.68628e-39
Plekhj1	1.78146e-43	-1.26425	0.325	0.638	2.72137e-39
Commd7	1.98371e-43	-1.43322	0.209	0.544	3.03032e-39
Fer	1.99628e-43	1.48463	0.556	0.317	3.04951e-39
Nudt3	2.18287e-43	-1.16427	0.332	0.656	3.33455e-39
Ric1	2.45801e-43	2.01487	0.22	0.056	3.75485e-39
Cir1	2.66574e-43	-0.841837	0.578	0.825	4.07218e-39
Erp29	2.86255e-43	-1.03368	0.459	0.73	4.37283e-39
Tmem161b	2.95471e-43	1.63164	0.334	0.119	4.51362e-39
Rex1bd	3.2651e-43	1.85231	0.284	0.091	4.98776e-39
Cdkn3	3.57711e-43	-1.89331	0.145	0.46	5.4644e-39
Nradd	3.82998e-43	-2.29368	0.079	0.389	5.85067e-39
Rspo2	4.20602e-43	2.46664	0.218	0.057	6.42511e-39
Isyna1	4.26602e-43	1.58221	0.527	0.304	6.51678e-39
Ddx43	4.30185e-43	-1.13826	0.365	0.685	6.5715e-39
Rtn1	4.71938e-43	-1.29418	0.198	0.534	7.20933e-39
Txndc9	5.26043e-43	-1.19082	0.356	0.654	8.03584e-39
Ndufaf8	6.69459e-43	-1.15014	0.33	0.656	1.02267e-38
Kpna3	6.85735e-43	1.21554	0.589	0.35	1.04753e-38
Arnt	7.969e-43	1.51358	0.378	0.148	1.21734e-38
Arl6ip5	8.1392e-43	-3.8687	0.018	0.3	1.24334e-38
Eny2	9.29589e-43	-0.998505	0.437	0.733	1.42004e-38
Adat1	1.03183e-42	2.25221	0.226	0.061	1.57622e-38
Nubp1	1.17103e-42	-1.29516	0.295	0.608	1.78886e-38
Rb1	1.23803e-42	1.09941	0.661	0.419	1.89121e-38
Ppm1l	1.33361e-42	2.00346	0.354	0.143	2.03722e-38
Hdgf	1.4034e-42	-0.770297	0.624	0.83	2.14384e-38
Nol11	1.70273e-42	-0.989244	0.424	0.713	2.6011e-38
Dnajc9	1.77026e-42	-1.18946	0.316	0.638	2.70425e-38
Kif27	2.13255e-42	1.78645	0.376	0.155	3.25768e-38
Serinc1	2.34776e-42	2.18607	0.272	0.088	3.58644e-38
Tmod3	2.40832e-42	1.83051	0.372	0.155	3.67895e-38
Timm8a1	2.44119e-42	-1.33573	0.253	0.575	3.72916e-38
Vav2	2.55935e-42	2.01006	0.294	0.1	3.90967e-38
Arhgef11	3.01436e-42	1.52431	0.398	0.163	4.60473e-38
Tmem135	3.07153e-42	1.42771	0.391	0.158	4.69206e-38
Kctd20	3.23268e-42	2.07164	0.325	0.121	4.93824e-38
Gli3	3.60048e-42	1.04937	0.508	0.235	5.50009e-38
Gtf2i	3.69765e-42	-1.05291	0.424	0.731	5.64853e-38
Ei24	3.81061e-42	-1.27127	0.279	0.602	5.82109e-38
Plekhm3	3.91771e-42	1.85526	0.286	0.094	5.98469e-38
Impdh2	5.16782e-42	1.52851	0.549	0.343	7.89436e-38
Znrf1	5.4752e-42	1.16141	0.459	0.202	8.36391e-38
Pts	6.90691e-42	-2.16317	0.083	0.389	1.0551e-37
Zc3h6	6.92458e-42	-1.11407	0.398	0.71	1.0578e-37
Filip1l	7.3082e-42	1.34493	0.435	0.187	1.1164e-37
Timm50	8.02071e-42	-1.23502	0.284	0.604	1.22524e-37
Plekha3	8.08177e-42	1.83066	0.328	0.124	1.23457e-37
Sh3bp4	9.5006e-42	2.22734	0.215	0.057	1.45131e-37
Slc38a6	1.03663e-41	1.95482	0.272	0.087	1.58356e-37
Ddx24	1.07297e-41	-0.668445	0.745	0.907	1.63908e-37
Gna11	1.13242e-41	1.97547	0.363	0.154	1.72989e-37
Psmd7	1.13952e-41	1.46884	0.673	0.517	1.74074e-37
Crybg3	1.23237e-41	2.01176	0.275	0.09	1.88257e-37
Top3a	1.2774e-41	2.27101	0.229	0.064	1.95136e-37
Ndufs7	1.29289e-41	-0.981637	0.442	0.73	1.97502e-37
Nup50	1.39919e-41	-1.18206	0.363	0.657	2.1374e-37
Mast2	1.52546e-41	1.19734	0.668	0.461	2.33029e-37
Otud5	1.54506e-41	-1.1907	0.321	0.636	2.36024e-37
Baz2a	1.62506e-41	1.38986	0.552	0.326	2.48245e-37
Scp2	2.42728e-41	-1.23313	0.327	0.633	3.70792e-37
Nuf2	2.44781e-41	-1.51362	0.229	0.538	3.73927e-37
Stra8	2.77502e-41	1.99766	0.383	0.165	4.23912e-37
Scamp4	2.89529e-41	-8.15601	0	0.261	4.42285e-37
Mettl15	3.27833e-41	2.0162	0.237	0.068	5.00797e-37
Slc38a9	3.47994e-41	1.64597	0.418	0.192	5.31596e-37
Sf3a3	3.52265e-41	-0.985532	0.488	0.747	5.3812e-37
Itgae	3.58865e-41	-1.79681	0.123	0.435	5.48202e-37
Fbxo38	3.87108e-41	1.79873	0.391	0.172	5.91346e-37
Slc4a7	4.14007e-41	1.47308	0.473	0.235	6.32436e-37
Sipa1l2	4.54842e-41	-1.61559	0.185	0.495	6.94816e-37
Spred1	5.40938e-41	1.53374	0.367	0.143	8.26337e-37
Dtl	5.73956e-41	1.69971	0.459	0.237	8.76775e-37
Pde3b	5.8521e-41	1.1801	0.585	0.327	8.93967e-37
Dip2b	5.86141e-41	1.4039	0.594	0.372	8.95388e-37
Plekha7	5.87469e-41	2.29707	0.209	0.055	8.97418e-37
Tmx2	6.13333e-41	2.33695	0.222	0.061	9.36927e-37
Atxn2	6.85863e-41	1.50066	0.538	0.318	1.04772e-36
Cetn2	7.48792e-41	-1.5771	0.218	0.528	1.14385e-36
Trappc5	7.81934e-41	-1.70001	0.172	0.483	1.19448e-36
Gpx4	9.62884e-41	-0.408375	0.728	0.919	1.4709e-36
Sgpl1	9.67476e-41	1.61358	0.437	0.21	1.47792e-36
Hacd3	9.85532e-41	-1.29055	0.268	0.581	1.5055e-36
Lrrc45	9.86853e-41	-3.35124	0.026	0.301	1.50752e-36
Nsf	1.08314e-40	1.52262	0.521	0.285	1.6546e-36
Haus1	1.09812e-40	2.23831	0.301	0.111	1.67749e-36
Ythdf3	1.50533e-40	1.44411	0.503	0.273	2.29954e-36
Htatip2	1.52001e-40	-1.58598	0.094	0.397	2.32197e-36
Rraga	1.64481e-40	-1.70446	0.152	0.461	2.51262e-36
Tmbim6	2.02077e-40	-1.10833	0.437	0.715	3.08692e-36
Stk25	2.15163e-40	-1.05818	0.371	0.676	3.28684e-36
Mien1	2.15901e-40	-1.12616	0.345	0.646	3.29811e-36
Acaa2	2.19101e-40	-1.99534	0.114	0.412	3.34698e-36
Suz12	2.25214e-40	1.31442	0.624	0.425	3.44038e-36
Tc2n	2.43112e-40	2.39587	0.253	0.08	3.71378e-36
Mlf2	2.52715e-40	-1.46874	0.233	0.543	3.86047e-36
Yeats4	2.83358e-40	-0.970053	0.484	0.752	4.32858e-36
Anapc7	2.97401e-40	-1.28287	0.248	0.567	4.5431e-36
Tmem141	3.21539e-40	-3.17011	0.039	0.314	4.91184e-36
Unk	3.22205e-40	2.27169	0.218	0.059	4.92201e-36
Nup188	3.2758e-40	1.69261	0.402	0.184	5.00411e-36
Cnot6	3.70212e-40	1.52408	0.435	0.199	5.65536e-36
Txnl1	3.98099e-40	-0.823006	0.583	0.804	6.08136e-36
Grpel1	4.14891e-40	-1.18616	0.339	0.637	6.33787e-36
Ints6	4.15591e-40	1.07872	0.743	0.629	6.34856e-36
Sgf29	4.36613e-40	-1.32006	0.233	0.541	6.6697e-36
Csnk2b	4.61748e-40	-1.05694	0.402	0.699	7.05366e-36
Top2a	5.54914e-40	1.24828	0.631	0.408	8.47687e-36
Dst	6.74237e-40	-0.915733	0.706	0.892	1.02997e-35
Dapk3	7.4113e-40	-1.50494	0.207	0.511	1.13215e-35
Ralgps1	8.12703e-40	1.54902	0.422	0.197	1.24148e-35
Ift74	8.52889e-40	-0.739457	0.539	0.793	1.30287e-35
Gpx2	8.69528e-40	-6.31023	0.004	0.259	1.32829e-35
Tmem50a	9.46205e-40	1.58709	0.49	0.268	1.44542e-35
Myl12b	1.0441e-39	-1.14257	0.361	0.655	1.59497e-35
Snd1	1.35932e-39	1.05899	0.672	0.442	2.07649e-35
Xrn1	1.46969e-39	1.35342	0.582	0.376	2.2451e-35
Faf1	1.51277e-39	0.82724	0.772	0.591	2.31091e-35
Trmt10b	1.63467e-39	-2.00555	0.09	0.387	2.49713e-35
Vkorc1	1.64696e-39	-1.31292	0.24	0.56	2.5159e-35
Taok1	2.02105e-39	1.30848	0.567	0.344	3.08736e-35
Aak1	2.05883e-39	1.38394	0.448	0.207	3.14507e-35
Lhfpl2	2.35754e-39	2.20047	0.242	0.074	3.60138e-35
Dmc1	2.51808e-39	1.98781	0.345	0.143	3.84662e-35
Stag1	2.5847e-39	0.722222	0.862	0.784	3.94838e-35
Tmem234	2.75583e-39	1.70015	0.433	0.215	4.20981e-35
Glt8d1	2.78772e-39	-1.22848	0.228	0.548	4.25851e-35
Snip1	2.91605e-39	2.12285	0.207	0.055	4.45456e-35
Tubg1	2.93082e-39	-1.4749	0.229	0.534	4.47712e-35
Mrpl23	2.94777e-39	-0.959854	0.424	0.71	4.50302e-35
Hk1	3.09844e-39	2.37073	0.257	0.083	4.73318e-35
Tnrc6b	3.43247e-39	-0.75727	0.71	0.901	5.24344e-35
Tmx3	3.56561e-39	1.79171	0.308	0.113	5.44683e-35
Dph1	4.10611e-39	-3.60787	0.018	0.281	6.2725e-35
Hdac2	4.21489e-39	-0.904565	0.459	0.746	6.43867e-35
Ctdspl2	4.76568e-39	1.29218	0.565	0.343	7.28006e-35
Snx25	5.31533e-39	2.10866	0.259	0.085	8.1197e-35
Sms	5.64859e-39	2.36311	0.2	0.053	8.62879e-35
Cnp	5.84117e-39	-1.87748	0.121	0.417	8.92297e-35
Rpl23a	6.23362e-39	-0.47121	0.851	0.97	9.52247e-35
Hmbox1	7.08823e-39	1.98216	0.306	0.114	1.0828e-34
Etfb	7.15103e-39	-1.60191	0.139	0.448	1.09239e-34
Nrtn	7.49752e-39	-2.30654	0.099	0.384	1.14532e-34
Ensa	7.58964e-39	-0.997755	0.415	0.709	1.15939e-34
Clcc1	8.80673e-39	-1.65191	0.178	0.483	1.34532e-34
Psmd13	8.93284e-39	-0.921714	0.488	0.74	1.36458e-34
Ptgr1	9.0326e-39	-2.28668	0.075	0.359	1.37982e-34
Fam53c	9.15424e-39	2.01615	0.237	0.071	1.3984e-34
Prrc2b	9.48719e-39	1.58482	0.466	0.247	1.44926e-34
Fsd1l	9.95313e-39	1.67739	0.365	0.153	1.52044e-34
Rin2	1.02687e-38	1.89568	0.334	0.135	1.56865e-34
Dock5	1.05999e-38	1.86724	0.338	0.137	1.61925e-34
Zwilch	1.14865e-38	1.52313	0.464	0.237	1.75468e-34
Zfp397	1.37348e-38	1.96676	0.317	0.125	2.09813e-34
Myo5a	1.55605e-38	1.64794	0.483	0.271	2.37703e-34
Adi1	1.5713e-38	-2.23036	0.081	0.366	2.40031e-34
Plpp7	1.70249e-38	-4.87964	0.009	0.26	2.60073e-34
Taf1b	2.05158e-38	2.01286	0.272	0.093	3.13399e-34
Zbtb11	2.13636e-38	1.52169	0.497	0.278	3.2635e-34
Zswim5	2.33832e-38	1.34352	0.431	0.199	3.57202e-34
Fbn1	2.47382e-38	-2.67632	0.053	0.326	3.77901e-34
Gkap1	2.55944e-38	-0.75572	0.728	0.889	3.90981e-34
Armc8	2.59783e-38	1.48064	0.42	0.194	3.96845e-34
Hdhd2	2.89904e-38	-1.43162	0.183	0.494	4.42857e-34
Klhl12	2.96625e-38	1.43335	0.486	0.266	4.53125e-34
Dcun1d4	3.06949e-38	-1.49946	0.11	0.409	4.68895e-34
Kcnd3	3.13887e-38	1.92018	0.321	0.125	4.79494e-34
Zhx1	3.26521e-38	-2.04376	0.092	0.382	4.98794e-34
Als2	3.45321e-38	1.78882	0.367	0.159	5.27512e-34
Arl2	3.69353e-38	-1.7119	0.143	0.444	5.64224e-34
Psma4	4.00942e-38	-0.695495	0.662	0.866	6.12479e-34
Plekho1	4.13304e-38	-2.42401	0.059	0.333	6.31363e-34
Sf3b3	4.17671e-38	1.29003	0.58	0.373	6.38034e-34
Il3ra	4.18109e-38	-4.47938	0.017	0.27	6.38704e-34
Bcas2	4.21995e-38	-0.735809	0.604	0.812	6.44639e-34
Hook1	4.77746e-38	1.37185	0.576	0.362	7.29805e-34
Kctd15	5.29979e-38	-2.95761	0.042	0.31	8.09596e-34
Gsn	5.34447e-38	-3.27309	0.029	0.291	8.16421e-34
Casc3	5.69737e-38	-1.04129	0.409	0.693	8.7033e-34
Prkcz	6.58829e-38	1.93337	0.325	0.131	1.00643e-33
Tubgcp4	6.748e-38	1.78387	0.281	0.097	1.03082e-33
Grwd1	7.43406e-38	2.11153	0.217	0.062	1.13563e-33
Ints7	7.96451e-38	1.65042	0.382	0.171	1.21666e-33
Cox6b1	8.46628e-38	-0.776993	0.58	0.822	1.29331e-33
Commd1	9.76637e-38	-1.01445	0.382	0.678	1.49191e-33
Depdc5	1.02186e-37	1.62272	0.462	0.245	1.56099e-33
Smn1	1.05939e-37	-1.37124	0.24	0.535	1.61833e-33
Mobp	1.06536e-37	-2.82778	0.062	0.33	1.62744e-33
Nufip1	1.09195e-37	-1.13564	0.327	0.627	1.66807e-33
Prm2	1.16082e-37	4.40661	0.35	0.152	1.77327e-33
Klc1	1.16956e-37	-1.48864	0.171	0.476	1.78662e-33
Chd1l	1.1893e-37	1.6261	0.407	0.198	1.81677e-33
Slmap	1.22678e-37	1.43476	0.51	0.292	1.87402e-33
Bysl	1.2481e-37	-1.7833	0.141	0.432	1.9066e-33
Mypop	1.27184e-37	-2.1214	0.086	0.369	1.94286e-33
Cenpa	1.43426e-37	1.87333	0.429	0.226	2.19098e-33
Eif2s1	1.49755e-37	-0.936324	0.433	0.719	2.28766e-33
Rnaseh2b	1.67799e-37	-1.28785	0.255	0.564	2.5633e-33
Abhd17a	1.84737e-37	-1.10333	0.358	0.642	2.82204e-33
U2af1l4	1.91861e-37	-1.27802	0.257	0.558	2.93088e-33
Cep19	1.93963e-37	-1.70546	0.174	0.466	2.96298e-33
Ptp4a1	2.14856e-37	-3.59476	0.018	0.271	3.28214e-33
Aip	2.16663e-37	-1.54691	0.158	0.459	3.30975e-33
Rab3gap2	2.19634e-37	1.73136	0.33	0.133	3.35513e-33
Zdbf2	2.42101e-37	-0.934384	0.47	0.736	3.69834e-33
Slc30a2	2.47166e-37	-3.34427	0.039	0.297	3.77571e-33
Grik3	2.48253e-37	1.81633	0.273	0.093	3.79231e-33
Cox7c	2.72726e-37	-0.641622	0.811	0.928	4.16616e-33
Map3k4	3.04626e-37	-0.930235	0.461	0.724	4.65347e-33
Dctn2	4.17535e-37	-1.33895	0.237	0.536	6.37827e-33
Drap1	4.69699e-37	-0.905914	0.503	0.751	7.17513e-33
Rpp38	5.42281e-37	-1.55886	0.128	0.422	8.28388e-33
Pdcd4	5.48189e-37	-0.850723	0.565	0.797	8.37414e-33
Creb1	5.71029e-37	1.2554	0.499	0.261	8.72303e-33
Slc25a28	6.3829e-37	-1.77609	0.121	0.408	9.75052e-33
Klf8	6.5023e-37	1.70842	0.47	0.265	9.93291e-33
Atp6v1c2	6.79532e-37	-2.82739	0.031	0.29	1.03805e-32
As3mt	6.97403e-37	-3.61406	0.022	0.273	1.06535e-32
Snx5	7.16167e-37	-0.9091	0.457	0.733	1.09402e-32
Fam89b	7.76456e-37	-1.73705	0.123	0.413	1.18611e-32
Tspo	7.83101e-37	-3.12706	0.033	0.291	1.19626e-32
Hsf2	8.08323e-37	-1.07042	0.338	0.641	1.23479e-32
Plaat3	9.02212e-37	-2.84532	0.035	0.293	1.37822e-32
Cip2a	9.31053e-37	1.87296	0.312	0.125	1.42228e-32
Phf21a	9.53014e-37	1.41951	0.606	0.423	1.45582e-32
Adar	9.59236e-37	1.89088	0.277	0.099	1.46533e-32
Rnf185	9.82774e-37	2.26042	0.242	0.079	1.50129e-32
Pcp4l1	1.03486e-36	-2.46098	0.062	0.33	1.58086e-32
Emc2	1.03663e-36	1.67366	0.332	0.136	1.58355e-32
Frmd6	1.06291e-36	-0.997087	0.365	0.673	1.6237e-32
Dyrk2	1.16419e-36	-2.91053	0.031	0.289	1.77842e-32
Ddx39b	1.19205e-36	-0.840639	0.523	0.775	1.82098e-32
Tsc1	1.26154e-36	1.90977	0.284	0.105	1.92712e-32
Rtcb	1.28975e-36	-0.948516	0.418	0.692	1.97022e-32
Adal	1.29176e-36	2.29024	0.207	0.06	1.97329e-32
Odf1	1.30789e-36	-2.45967	0.086	0.374	1.99794e-32
Arhgdia	1.47909e-36	-1.03194	0.383	0.665	2.25946e-32
Bmpr2	1.49207e-36	1.33874	0.483	0.256	2.27929e-32
Gng10	1.51858e-36	-4.01006	0.017	0.262	2.31979e-32
Plxdc2	1.5824e-36	1.86628	0.275	0.096	2.41727e-32
Selenok	1.59545e-36	1.29588	0.629	0.464	2.4372e-32
Ralgapa2	1.6142e-36	1.74448	0.339	0.14	2.46584e-32
Nup85	1.63283e-36	-1.34084	0.248	0.538	2.49431e-32
Tmem65	1.70613e-36	1.58688	0.303	0.112	2.60629e-32
Pigp	1.72699e-36	-1.34612	0.187	0.494	2.63814e-32
Nop58	1.73462e-36	-0.701746	0.626	0.847	2.64981e-32
Mtf2	1.83823e-36	0.976117	0.76	0.665	2.80809e-32
Slc25a26	1.89622e-36	1.63947	0.336	0.134	2.89666e-32
Cluh	2.08143e-36	-1.34137	0.237	0.534	3.1796e-32
Pdzd8	2.11748e-36	1.70964	0.407	0.201	3.23466e-32
Fchsd2	2.26053e-36	1.21949	0.58	0.357	3.45319e-32
Exosc8	2.27464e-36	-0.894113	0.446	0.712	3.47474e-32
Nectin3	2.38961e-36	1.54681	0.389	0.171	3.65036e-32
Zmym5	2.41925e-36	-0.730114	0.62	0.826	3.69564e-32
Abca1	2.4537e-36	1.44332	0.528	0.321	3.74827e-32
Dgkh	2.54839e-36	1.28474	0.446	0.21	3.89292e-32
Lef1	2.62994e-36	-1.18572	0.194	0.507	4.0175e-32
Hsd17b11	2.63636e-36	-3.625	0.015	0.259	4.02731e-32
Idh3g	2.64967e-36	-1.7454	0.106	0.394	4.04764e-32
Atp6v1f	2.8594e-36	-0.80185	0.563	0.769	4.36802e-32
Zfp706	3.09275e-36	-0.85559	0.488	0.747	4.72448e-32
Hace1	3.38257e-36	1.21067	0.539	0.315	5.16721e-32
Rpp40	3.46469e-36	-1.60799	0.176	0.465	5.29266e-32
Spg21	3.70724e-36	-1.1028	0.242	0.557	5.66318e-32
Eya3	3.84444e-36	1.50702	0.462	0.245	5.87277e-32
Brdt	3.93532e-36	1.89656	0.382	0.183	6.0116e-32
Taf1a	4.19181e-36	1.88886	0.235	0.074	6.4034e-32
Chmp2a	4.28172e-36	-0.868394	0.49	0.751	6.54075e-32
Tbc1d32	4.36121e-36	1.44219	0.409	0.19	6.66218e-32
Ppp1r9a	4.48329e-36	1.28756	0.574	0.362	6.84867e-32
Gpr137c	5.03073e-36	1.78293	0.286	0.102	7.68495e-32
Nsfl1c	5.34643e-36	-1.01658	0.372	0.648	8.1672e-32
Epn2	5.55175e-36	1.02223	0.695	0.545	8.48085e-32
Fkbp8	5.96236e-36	-1.26657	0.215	0.519	9.1081e-32
Prdm4	6.14323e-36	1.95945	0.277	0.102	9.3844e-32
Mgll	6.72609e-36	1.84688	0.35	0.155	1.02748e-31
Pdgfa	7.54707e-36	2.02191	0.266	0.094	1.15289e-31
Pi4ka	8.19823e-36	1.25722	0.541	0.325	1.25236e-31
Laptm4a	8.31311e-36	-0.782778	0.613	0.802	1.26991e-31
Mrpl12	8.75731e-36	-1.02574	0.358	0.645	1.33777e-31
Rmnd1	9.7942e-36	-1.07332	0.264	0.573	1.49616e-31
Nebl	1.02598e-35	-4.11703	0.017	0.257	1.56729e-31
Dxo	1.04405e-35	-1.31249	0.231	0.516	1.59489e-31
Prpf19	1.08191e-35	-0.902813	0.446	0.718	1.65273e-31
Vps72	1.23724e-35	-1.24706	0.255	0.551	1.89001e-31
Wrap73	1.24078e-35	1.96131	0.235	0.075	1.89541e-31
Ctr9	1.27477e-35	-0.877759	0.488	0.746	1.94733e-31
Rps12	1.4679e-35	-0.782105	0.932	0.978	2.24236e-31
Cd2bp2	1.67047e-35	-1.27585	0.237	0.523	2.5518e-31
Dnajc8	1.93061e-35	-0.795356	0.552	0.779	2.94919e-31
Washc1	2.17931e-35	-1.55311	0.185	0.466	3.32911e-31
Ntpcr	2.21315e-35	-2.27373	0.075	0.344	3.3808e-31
Cfap20	2.25455e-35	-1.01304	0.389	0.657	3.44405e-31
Med31	2.33166e-35	-1.08507	0.328	0.616	3.56184e-31
Slc7a1	2.34933e-35	2.1841	0.206	0.059	3.58883e-31
Coq8a	2.43008e-35	-1.50963	0.147	0.437	3.71219e-31
Apobec2	2.47971e-35	-4.57511	0.006	0.239	3.78801e-31
Kat7	2.61339e-35	-0.941301	0.378	0.677	3.99221e-31
Colgalt1	2.93734e-35	2.12602	0.211	0.063	4.48708e-31
Hibadh	3.33363e-35	-1.01564	0.4	0.675	5.09246e-31
Atrn	3.65983e-35	1.31249	0.481	0.26	5.59076e-31
Pes1	3.67757e-35	-1.11633	0.317	0.601	5.61786e-31
Tesc	3.90326e-35	-5.32385	0.006	0.237	5.96262e-31
Prkab2	4.15306e-35	2.1705	0.222	0.069	6.34422e-31
Chn2	4.28606e-35	2.0156	0.231	0.073	6.54739e-31
Cdc5l	4.51161e-35	-0.65252	0.673	0.876	6.89193e-31
C2cd6	4.56748e-35	1.96851	0.224	0.069	6.97729e-31
Srsf2	4.75041e-35	-0.629546	0.745	0.889	7.25672e-31
Stk3	5.20842e-35	1.09347	0.556	0.324	7.95639e-31
Prr14l	5.22274e-35	1.4364	0.506	0.308	7.97826e-31
Zfp414	5.49345e-35	-2.1446	0.088	0.357	8.3918e-31
Raph1	5.72838e-35	1.7739	0.314	0.127	8.75068e-31
Ttll7	5.80822e-35	2.62492	0.213	0.065	8.87264e-31
Usp7	6.48095e-35	0.898472	0.772	0.663	9.9003e-31
Akap8l	6.53994e-35	1.77884	0.338	0.146	9.99041e-31
Mettl4	6.94421e-35	2.03431	0.224	0.07	1.0608e-30
Coa3	7.18093e-35	-1.39422	0.193	0.485	1.09696e-30
Mdga2	7.33166e-35	2.16999	0.275	0.101	1.11998e-30
Pcbp2	7.55303e-35	1.28025	0.558	0.362	1.1538e-30
Espl1	8.02622e-35	1.6901	0.339	0.145	1.22609e-30
Psma2	9.02909e-35	1.12868	0.677	0.544	1.37928e-30
Xpo7	1.05492e-34	0.968544	0.648	0.443	1.6115e-30
Higd1a	1.13723e-34	-0.819941	0.571	0.789	1.73723e-30
Foxn3	1.28439e-34	1.13877	0.694	0.554	1.96204e-30
Cnksr1	1.36305e-34	-4.58397	0.007	0.239	2.0822e-30
Vps26a	1.47992e-34	1.53319	0.424	0.218	2.26072e-30
Vhl	1.53995e-34	-1.17878	0.233	0.527	2.35242e-30
Csnk1g3	1.58487e-34	1.41158	0.394	0.184	2.42104e-30
Camkk1	1.66334e-34	-3.48972	0.033	0.274	2.54092e-30
Pkp4	1.79322e-34	1.61668	0.349	0.154	2.73932e-30
Crebrf	1.80245e-34	-0.752031	0.527	0.781	2.75342e-30
Focad	1.98065e-34	1.38325	0.45	0.23	3.02563e-30
Camk4	2.06532e-34	1.20917	0.422	0.21	3.15498e-30
Trpm7	2.07793e-34	1.20585	0.657	0.482	3.17424e-30
Lonrf3	2.09855e-34	1.35456	0.466	0.249	3.20574e-30
Cox17	2.16328e-34	-1.16142	0.303	0.588	3.30462e-30
Reln	2.18276e-34	1.05538	0.655	0.465	3.33439e-30
Irak1bp1	2.22627e-34	-1.10188	0.277	0.565	3.40086e-30
Acot5	2.36545e-34	-7.8034	0	0.223	3.61346e-30
Piwil2	2.39987e-34	1.0578	0.677	0.531	3.66605e-30
Exoc5	2.41735e-34	1.3848	0.461	0.249	3.69275e-30
Dcaf6	2.74333e-34	1.13951	0.653	0.478	4.1907e-30
Commd9	2.80711e-34	-1.52707	0.161	0.441	4.28814e-30
Nfkbia	2.85968e-34	-2.29517	0.066	0.324	4.36844e-30
Rcn1	3.08808e-34	-1.86839	0.101	0.374	4.71735e-30
Gar1	3.20384e-34	-0.927851	0.363	0.638	4.89418e-30
Tox4	3.30952e-34	-1.26645	0.244	0.537	5.05563e-30
Ranbp2	3.67278e-34	0.767644	0.791	0.704	5.61053e-30
Tusc2	3.69706e-34	-1.21581	0.229	0.522	5.64762e-30
Chmp5	3.8408e-34	-1.89703	0.117	0.389	5.8672e-30
Ap2s1	3.9954e-34	-1.02239	0.394	0.655	6.10337e-30
Mfap3	4.33223e-34	1.84452	0.327	0.14	6.61792e-30
Fgd4	5.03541e-34	2.46258	0.206	0.062	7.6921e-30
Pno1	5.36984e-34	-1.55172	0.167	0.443	8.20296e-30
Exosc1	6.29879e-34	1.51382	0.44	0.238	9.62203e-30
Grk5	6.32106e-34	1.48269	0.406	0.199	9.65605e-30
Map7d2	7.68851e-34	-0.803077	0.536	0.776	1.1745e-29
Pibf1	7.77821e-34	1.37635	0.604	0.426	1.1882e-29
Prkcsh	7.79512e-34	-1.21372	0.25	0.537	1.19078e-29
Zfhx3	7.90698e-34	1.45236	0.521	0.325	1.20787e-29
Cdyl	7.94239e-34	0.916341	0.576	0.33	1.21328e-29
Fto	8.1293e-34	1.02058	0.659	0.447	1.24183e-29
Snrk	8.90275e-34	1.91569	0.213	0.064	1.35998e-29
Dipk1b	9.00665e-34	-1.73476	0.13	0.4	1.37586e-29
Rfc5	1.00866e-33	-1.18952	0.209	0.496	1.54082e-29
Snx10	1.06482e-33	1.7262	0.327	0.139	1.62662e-29
Mettl17	1.06497e-33	-2.70274	0.044	0.29	1.62685e-29
Tab2	1.06562e-33	1.78664	0.339	0.151	1.62784e-29
Tcf15	1.12616e-33	-1.65686	0.152	0.428	1.72032e-29
Bzw1	1.13957e-33	0.835661	0.815	0.781	1.7408e-29
Tmem248	1.18658e-33	-0.968137	0.343	0.622	1.81262e-29
Tbc1d17	1.36518e-33	-2.22521	0.077	0.336	2.08544e-29
Ten1	1.37473e-33	-1.18523	0.244	0.537	2.10003e-29
Crk	1.4104e-33	1.87091	0.279	0.108	2.15453e-29
Erc1	1.4104e-33	1.0132	0.71	0.571	2.15453e-29
Myo1g	1.41496e-33	-4.20616	0.009	0.235	2.1615e-29
Ebf3	1.51678e-33	2.15723	0.242	0.084	2.31703e-29
Grb10	1.53995e-33	-1.06313	0.246	0.56	2.35243e-29
Copz1	1.56727e-33	-1.15027	0.233	0.527	2.39415e-29
Zdhhc20	1.69392e-33	1.20902	0.528	0.307	2.58763e-29
Eif4b	1.85106e-33	-0.831544	0.541	0.752	2.82768e-29
Jund	1.86152e-33	-0.900478	0.567	0.756	2.84366e-29
Tada1	2.06211e-33	-2.28616	0.07	0.323	3.15008e-29
Dbp	2.09154e-33	-3.41244	0.031	0.266	3.19504e-29
Rhoa	2.13485e-33	-0.701925	0.637	0.819	3.2612e-29
Usp11	2.19546e-33	-2.18352	0.062	0.316	3.35378e-29
Stk31	2.20273e-33	-0.595563	0.736	0.893	3.36489e-29
Cbx1	2.24675e-33	1.4753	0.45	0.251	3.43213e-29
Nmral1	2.3515e-33	-2.50946	0.057	0.306	3.59215e-29
Gab1	2.53716e-33	1.29216	0.354	0.15	3.87577e-29
Atp11c	2.74817e-33	1.31489	0.58	0.404	4.1981e-29
Dpf2	2.86255e-33	-1.14465	0.283	0.571	4.37283e-29
Txnrd3	2.95096e-33	1.79034	0.369	0.176	4.50789e-29
Snx27	3.11546e-33	1.16933	0.561	0.365	4.75917e-29
P2rx4	3.2325e-33	-2.27768	0.051	0.297	4.93796e-29
Bmp2k	3.35197e-33	1.71041	0.327	0.141	5.12048e-29
Vps13c	3.36668e-33	1.2079	0.554	0.346	5.14293e-29
Pou2f1	3.38152e-33	0.882581	0.703	0.523	5.16561e-29
Lyar	3.5161e-33	0.990079	0.681	0.528	5.37119e-29
Pkig	3.61892e-33	-0.828837	0.352	0.655	5.52826e-29
Stim1	3.82961e-33	1.44822	0.479	0.278	5.85011e-29
Adh5	4.09495e-33	-1.00498	0.328	0.612	6.25544e-29
Zfc3h1	4.22864e-33	1.3484	0.461	0.248	6.45966e-29
Acvr2a	4.23769e-33	1.64297	0.36	0.167	6.4735e-29
Rps6ka3	4.31681e-33	1.2453	0.462	0.242	6.59436e-29
Usp28	4.43757e-33	-0.75487	0.549	0.791	6.77883e-29
Ipo11	4.57909e-33	0.919111	0.528	0.279	6.99502e-29
Tor1aip2	4.5845e-33	1.45187	0.508	0.319	7.00328e-29
Tomm20	4.65003e-33	-0.744311	0.554	0.789	7.10338e-29
Tbcc	5.03645e-33	-1.23616	0.172	0.456	7.69369e-29
Rnf2	5.26395e-33	-0.9017	0.334	0.629	8.04122e-29
Ly6e	5.43704e-33	-2.39618	0.048	0.291	8.30562e-29
Banf1	5.47848e-33	-0.786705	0.525	0.764	8.36893e-29
Dph6	5.54169e-33	1.12922	0.484	0.252	8.46548e-29
Mis12	5.56095e-33	1.89582	0.25	0.089	8.49491e-29
Rtca	5.78169e-33	-1.17589	0.251	0.538	8.83211e-29
Rpp25	5.8906e-33	-3.6607	0.015	0.242	8.99849e-29
Cops6	6.25559e-33	-0.864506	0.497	0.732	9.55604e-29
Tmed3	6.48563e-33	-1.58167	0.138	0.411	9.90744e-29
Gmds	6.52618e-33	0.943726	0.681	0.489	9.96939e-29
Piezo1	7.98277e-33	2.22875	0.2	0.06	1.21945e-28
Stk4	8.56715e-33	1.23211	0.567	0.366	1.30872e-28
Jun	8.98169e-33	-1.23329	0.172	0.458	1.37204e-28
Arhgap10	9.11697e-33	1.11352	0.675	0.533	1.39271e-28
Rnf125	9.40723e-33	-2.86686	0.033	0.268	1.43705e-28
Elp6	9.76166e-33	-1.66722	0.128	0.398	1.49119e-28
Bicral	9.97094e-33	1.80385	0.24	0.082	1.52316e-28
Gemin6	1.01595e-32	-1.7652	0.101	0.364	1.55197e-28
Eif3b	1.17501e-32	-0.676612	0.602	0.832	1.79495e-28
Lrrc17	1.21517e-32	-2.68211	0.02	0.25	1.85629e-28
Mrpl22	1.21625e-32	-1.15201	0.288	0.567	1.85794e-28
Kif14	1.24473e-32	2.11406	0.209	0.065	1.90145e-28
Mdh1	1.31492e-32	-1.29104	0.272	0.537	2.00867e-28
Polr2c	1.34283e-32	-1.06118	0.376	0.635	2.05131e-28
Phf23	1.34303e-32	-1.07537	0.266	0.557	2.05162e-28
Rnf13	1.34394e-32	1.85385	0.229	0.076	2.053e-28
Sulf2	1.35337e-32	-2.70665	0.046	0.282	2.06741e-28
Slc12a6	1.39649e-32	1.3446	0.567	0.381	2.13328e-28
Arpc5	1.4351e-32	1.40746	0.477	0.28	2.19226e-28
Spata1	1.49436e-32	1.41778	0.367	0.169	2.28278e-28
Pink1	1.54088e-32	-2.09806	0.083	0.336	2.35386e-28
Mapk8ip3	1.66728e-32	1.49849	0.354	0.158	2.54694e-28
Mov10l1	1.67957e-32	0.931426	0.747	0.648	2.56571e-28
Strn3	2.01894e-32	0.801408	0.756	0.625	3.08413e-28
Otulin	2.28015e-32	1.71015	0.334	0.15	3.48316e-28
Lmtk2	2.49443e-32	1.73012	0.345	0.158	3.8105e-28
Ggnbp1	2.51487e-32	1.31397	0.306	0.124	3.84171e-28
Mrps28	2.53122e-32	-0.925764	0.312	0.601	3.86669e-28
Sdc2	2.71153e-32	-1.4435	0.172	0.453	4.14213e-28
Ints2	2.90895e-32	1.64986	0.308	0.128	4.44371e-28
Taf4	3.01325e-32	2.07367	0.204	0.062	4.60304e-28
Ubac1	3.05923e-32	-0.901337	0.38	0.658	4.67328e-28
Cdkl5	3.24839e-32	1.64934	0.299	0.121	4.96225e-28
Utf1	3.40795e-32	-2.46574	0.042	0.282	5.20599e-28
Htatsf1	3.44012e-32	-1.03396	0.314	0.598	5.25513e-28
Pcgf6	3.52291e-32	-0.958007	0.361	0.653	5.3816e-28
Atf7ip2	3.95642e-32	1.55445	0.424	0.225	6.04383e-28
Rpn2	4.14422e-32	-0.791404	0.473	0.725	6.33072e-28
Nfe2l1	4.17519e-32	1.53443	0.38	0.183	6.37803e-28
Rmnd5a	4.74527e-32	1.13187	0.497	0.274	7.24888e-28
Pqbp1	4.78913e-32	-1.98298	0.088	0.346	7.31588e-28
Yap1	5.19078e-32	1.30592	0.424	0.211	7.92943e-28
Dicer1	5.19195e-32	1.19306	0.594	0.44	7.93122e-28
Avl9	5.56104e-32	1.75055	0.303	0.125	8.49505e-28
Aldoa	5.56245e-32	-0.957333	0.383	0.656	8.4972e-28
Psmg1	5.58154e-32	-0.991574	0.338	0.612	8.52635e-28
Zfp597	5.94021e-32	1.5231	0.349	0.159	9.07427e-28
P4hb	6.49248e-32	-0.741585	0.576	0.789	9.91791e-28
Zbtb40	7.00323e-32	1.87348	0.226	0.075	1.06981e-27
Snrpc	8.57564e-32	-0.672501	0.587	0.807	1.31002e-27
Atp6v0c	8.75274e-32	-1.00037	0.352	0.624	1.33707e-27
Cd47	8.85856e-32	-1.06636	0.266	0.547	1.35323e-27
Atg4b	9.19859e-32	1.6191	0.327	0.144	1.40518e-27
Lrrc1	9.38027e-32	1.70658	0.305	0.127	1.43293e-27
Mrpl51	1.00557e-31	1.50269	0.45	0.26	1.53612e-27
Fhl3	1.04986e-31	-2.82503	0.031	0.261	1.60377e-27
Lsm5	1.06151e-31	-0.952648	0.367	0.64	1.62156e-27
Rbbp7	1.07486e-31	-0.763193	0.536	0.781	1.64196e-27
Naa25	1.11764e-31	1.45345	0.328	0.143	1.70731e-27
Zfand3	1.1192e-31	0.622958	0.826	0.659	1.70969e-27
Ostc	1.15181e-31	-1.05479	0.283	0.566	1.7595e-27
Kif3a	1.1529e-31	-0.716351	0.569	0.771	1.76117e-27
Sf3b5	1.25411e-31	-0.835219	0.532	0.739	1.91578e-27
Snx29	1.42151e-31	1.35495	0.327	0.136	2.1715e-27
Zfp422	1.44809e-31	-2.36429	0.057	0.298	2.2121e-27
Vcp	1.51286e-31	-0.515061	0.817	0.926	2.31105e-27
Lmo4	1.53161e-31	-1.73483	0.114	0.374	2.33969e-27
Mafg	1.5721e-31	-1.00287	0.361	0.633	2.40155e-27
Meig1	1.58989e-31	1.58689	0.431	0.229	2.42872e-27
Ap2a1	1.59571e-31	1.49212	0.327	0.14	2.43761e-27
Srsf3	1.6977e-31	-0.521646	0.778	0.908	2.59341e-27
Dzip3	1.89588e-31	1.32693	0.494	0.292	2.89614e-27
Letm1	2.14908e-31	1.90685	0.235	0.082	3.28294e-27
Psmc3	2.18327e-31	-0.66927	0.666	0.836	3.33516e-27
Gemin4	2.6565e-31	-4.72588	0.009	0.222	4.05807e-27
Tfb2m	2.90594e-31	1.8893	0.251	0.093	4.43912e-27
Rnf32	2.9672e-31	2.00403	0.22	0.073	4.53269e-27
Homer1	2.99487e-31	1.00964	0.495	0.271	4.57497e-27
Dock7	3.01307e-31	1.2084	0.58	0.398	4.60277e-27
Fyttd1	3.07095e-31	0.916376	0.712	0.608	4.69119e-27
Nipbl	3.15906e-31	1.16065	0.683	0.559	4.82578e-27
Rragd	3.66692e-31	-0.838743	0.378	0.667	5.60159e-27
Rrp36	4.05969e-31	1.95305	0.253	0.094	6.20158e-27
Poln	4.18784e-31	1.92071	0.213	0.069	6.39734e-27
Rfx7	4.27521e-31	1.11724	0.651	0.509	6.53082e-27
Tbl1xr1	4.28302e-31	1.37549	0.462	0.263	6.54274e-27
Rap1a	4.30775e-31	1.50406	0.45	0.259	6.58052e-27
Gk5	4.4528e-31	1.88996	0.228	0.078	6.8021e-27
Ndrg4	4.62083e-31	-1.19633	0.248	0.528	7.05879e-27
Unc13b	4.70028e-31	1.28109	0.528	0.326	7.18015e-27
Srrm2	4.81127e-31	-0.435054	0.914	0.965	7.34969e-27
Ndufb8	4.98893e-31	1.1445	0.648	0.518	7.62109e-27
Txndc17	5.02321e-31	-0.972736	0.363	0.624	7.67345e-27
Padi4	5.21173e-31	-5.40368	0.004	0.21	7.96144e-27
Chic2	5.68609e-31	-0.658837	0.609	0.796	8.68607e-27
Utp3	5.74752e-31	-1.01645	0.36	0.623	8.77992e-27
Tufm	5.98054e-31	-1.10195	0.27	0.547	9.13587e-27
Tpgs2	6.83846e-31	-0.952671	0.319	0.592	1.04464e-26
Stxbp4	6.92055e-31	1.26891	0.415	0.209	1.05718e-26
Timm21	6.99397e-31	-1.96339	0.072	0.318	1.0684e-26
Rbfox3	7.20813e-31	-3.51705	0.018	0.234	1.10111e-26
Rtn3	7.5166e-31	1.05584	0.653	0.499	1.14824e-26
Umps	7.53133e-31	-1.04804	0.272	0.555	1.15049e-26
Xpot	8.09185e-31	1.3617	0.453	0.253	1.23611e-26
Arhgap45	9.36002e-31	-3.27433	0.026	0.245	1.42984e-26
Bend4	1.03386e-30	-1.05163	0.339	0.596	1.57932e-26
Zbtb8os	1.07528e-30	-1.12768	0.284	0.556	1.64259e-26
Brd1	1.09696e-30	-0.619361	0.622	0.829	1.67572e-26
Hs2st1	1.1184e-30	1.15227	0.62	0.451	1.70847e-26
Ccnb1ip1	1.14855e-30	-1.78628	0.117	0.368	1.75452e-26
Cox6b2	1.25073e-30	-0.975837	0.279	0.576	1.91062e-26
Rbfox2	1.27215e-30	0.85913	0.703	0.548	1.94334e-26
Ermard	1.35085e-30	1.96881	0.261	0.101	2.06356e-26
Eif4ebp1	1.41775e-30	-0.857471	0.44	0.692	2.16576e-26
Arfip1	1.57204e-30	-3.3416	0.028	0.247	2.40146e-26
Fbxo32	1.58568e-30	2.26265	0.248	0.095	2.42229e-26
Ap1s1	1.67857e-30	-1.13463	0.22	0.496	2.56419e-26
Bpgm	1.83306e-30	-1.31252	0.169	0.443	2.80018e-26
Pdcl3	1.91999e-30	-1.37412	0.156	0.419	2.93298e-26
Commd5	1.96251e-30	-7.553	0	0.201	2.99793e-26
Tmco1	1.97018e-30	-1.22835	0.27	0.539	3.00965e-26
Zfp637	2.09261e-30	-1.74226	0.092	0.342	3.19667e-26
G3bp2	2.11786e-30	1.04282	0.631	0.474	3.23524e-26
Aasdhppt	2.28213e-30	-0.949863	0.303	0.58	3.48619e-26
Dnajc5	2.28498e-30	1.61433	0.354	0.17	3.49053e-26
Fndc3b	2.31528e-30	1.33523	0.345	0.155	3.53683e-26
Tbck	2.36918e-30	1.7522	0.248	0.09	3.61915e-26
Mkln1	2.38293e-30	1.09313	0.519	0.308	3.64016e-26
Aamp	2.60082e-30	-0.641503	0.582	0.785	3.97301e-26
Rab11fip4	2.83985e-30	1.69628	0.402	0.219	4.33816e-26
Aimp2	2.85016e-30	-1.02632	0.316	0.589	4.3539e-26
Dennd4c	3.25539e-30	1.18865	0.506	0.294	4.97294e-26
Mtx2	3.2828e-30	-0.779081	0.512	0.741	5.01481e-26
Sri	3.29052e-30	-1.79503	0.095	0.346	5.0266e-26
C2cd3	3.46303e-30	1.65784	0.286	0.116	5.29013e-26
Wrn	3.47453e-30	1.59237	0.319	0.14	5.30769e-26
Timm29	3.55852e-30	-1.357	0.171	0.438	5.43599e-26
Prune1	3.63504e-30	1.99934	0.261	0.102	5.55288e-26
Abcb7	3.63751e-30	1.6382	0.314	0.138	5.55666e-26
Aifm1	4.41458e-30	-0.916469	0.398	0.654	6.74371e-26
Tasor2	4.67657e-30	0.774102	0.809	0.753	7.14392e-26
B4galt2	4.79401e-30	-1.5386	0.13	0.393	7.32333e-26
Tjp1	4.99059e-30	1.00686	0.739	0.631	7.62362e-26
Serac1	4.99096e-30	1.96504	0.204	0.066	7.62418e-26
Kat14	5.23632e-30	-1.43942	0.189	0.446	7.999e-26
Thap3	5.41974e-30	-1.48801	0.121	0.381	8.2792e-26
Cmtm4	5.60732e-30	1.56814	0.242	0.086	8.56574e-26
Fndc3a	6.1941e-30	0.943903	0.62	0.423	9.4621e-26
Syn3	6.34921e-30	1.62925	0.235	0.081	9.69906e-26
Sgce	6.55411e-30	-2.24254	0.057	0.288	1.00121e-25
Dda1	6.55881e-30	-1.38421	0.139	0.405	1.00192e-25
Nckap1	6.73136e-30	1.78815	0.279	0.115	1.02828e-25
Rab2b	6.91731e-30	-1.36941	0.145	0.412	1.05669e-25
Tmem147	7.82552e-30	-0.924793	0.339	0.614	1.19543e-25
Atp6v1c1	8.49303e-30	-0.991071	0.272	0.549	1.2974e-25
Srgap2	8.58458e-30	1.55097	0.36	0.169	1.31138e-25
Lyrm2	9.35456e-30	-1.76901	0.086	0.331	1.429e-25
Phlpp2	9.52047e-30	1.37907	0.367	0.176	1.45435e-25
Eif2b2	9.97119e-30	-1.0555	0.193	0.47	1.5232e-25
Txn2	1.0325e-29	-1.02372	0.281	0.557	1.57725e-25
Elavl1	1.05063e-29	-0.785136	0.461	0.71	1.60495e-25
Slc12a7	1.07216e-29	1.68925	0.327	0.152	1.63783e-25
Eif4g1	1.07633e-29	0.874941	0.642	0.487	1.6442e-25
Arhgef33	1.0963e-29	2.14469	0.209	0.07	1.6747e-25
Sp3	1.13779e-29	1.29755	0.457	0.267	1.7381e-25
Dop1a	1.16692e-29	1.59758	0.328	0.149	1.78258e-25
Zfp280d	1.17612e-29	1.14754	0.593	0.425	1.79664e-25
Ttc5	1.19717e-29	-1.66033	0.134	0.386	1.8288e-25
Slc39a10	1.23266e-29	1.86591	0.327	0.15	1.88302e-25
Pbdc1	1.31695e-29	-0.874931	0.352	0.619	2.01177e-25
Pdp1	1.3187e-29	-1.31357	0.2	0.466	2.01444e-25
Ywhae	1.34263e-29	-0.503421	0.761	0.906	2.051e-25
Meaf6	1.62253e-29	-0.935526	0.336	0.59	2.47858e-25
Rnf121	1.79931e-29	1.61737	0.316	0.141	2.74863e-25
Eif1a	1.82891e-29	-0.8329	0.42	0.675	2.79385e-25
Pnkd	1.83725e-29	-0.841217	0.391	0.66	2.80658e-25
Rps11	1.94838e-29	-0.392872	0.954	0.983	2.97634e-25
Usp19	1.94935e-29	1.44785	0.442	0.254	2.97783e-25
Samd13	2.13421e-29	-2.3843	0.009	0.212	3.26022e-25
Atp9b	2.37575e-29	1.06299	0.596	0.385	3.6292e-25
Topaz1	2.43925e-29	1.18516	0.572	0.397	3.72619e-25
Eps15	2.63421e-29	0.981618	0.6	0.405	4.02401e-25
Rnps1	2.67049e-29	-0.602788	0.657	0.826	4.07944e-25
Rasl10a	2.71098e-29	-3.6745	0.015	0.22	4.14129e-25
Eif2b3	2.75403e-29	-0.864209	0.378	0.653	4.20705e-25
Stk33	2.78337e-29	1.89258	0.211	0.07	4.25188e-25
Hpd	2.90957e-29	-5.6116	0.004	0.2	4.44466e-25
Bet1	3.18552e-29	-1.02691	0.244	0.522	4.86621e-25
Coa5	3.21585e-29	-1.40992	0.204	0.459	4.91254e-25
Aebp1	3.40281e-29	-1.57262	0.136	0.39	5.19813e-25
Smc1a	4.21709e-29	-1.13882	0.272	0.539	6.44202e-25
B3galnt1	4.23206e-29	-1.9893	0.073	0.309	6.4649e-25
Erlec1	4.24265e-29	-1.31541	0.185	0.442	6.48107e-25
Rsl24d1	4.6253e-29	-1.1646	0.275	0.533	7.06561e-25
Tomm5	4.77298e-29	-1.11567	0.182	0.452	7.2912e-25
Eda	5.00383e-29	1.47971	0.319	0.14	7.64385e-25
Ctps2	5.05836e-29	-2.16371	0.044	0.268	7.72715e-25
Mrps36	5.27762e-29	-0.851138	0.316	0.59	8.0621e-25
Eif2ak1	5.44745e-29	-0.935097	0.295	0.568	8.32152e-25
Cmpk1	5.58203e-29	-0.871228	0.444	0.682	8.52711e-25
Sap130	5.67387e-29	1.34365	0.459	0.267	8.66741e-25
Sh3gl1	5.81228e-29	-0.873386	0.284	0.563	8.87884e-25
Amotl2	5.81908e-29	-2.8562	0.031	0.245	8.88922e-25
Actb	6.00344e-29	-0.497755	0.864	0.95	9.17086e-25
Usp15	6.32065e-29	-0.689659	0.468	0.733	9.65543e-25
Clasp2	6.38018e-29	0.888789	0.637	0.432	9.74636e-25
Fbxo15	6.43648e-29	-1.83226	0.072	0.308	9.83237e-25
Rbbp8	6.468e-29	-0.821644	0.477	0.725	9.88052e-25
Vti1b	6.52541e-29	1.59803	0.336	0.159	9.96821e-25
Anxa5	6.54859e-29	-3.96699	0.017	0.219	1.00036e-24
Lctl	6.83002e-29	-4.85222	0.007	0.204	1.04335e-24
Tm9sf2	6.97471e-29	1.21185	0.527	0.34	1.06546e-24
Cpa2	7.11647e-29	-3.92814	0.007	0.206	1.08711e-24
Col1a1	7.19908e-29	-2.23033	0.064	0.289	1.09973e-24
Ddx23	7.30452e-29	-1.03002	0.237	0.507	1.11584e-24
Hspa4	7.32977e-29	-0.459466	0.837	0.93	1.1197e-24
Tmem131l	7.38373e-29	1.14198	0.552	0.371	1.12794e-24
Spryd4	7.6583e-29	-2.88885	0.026	0.236	1.16988e-24
Rab25	7.66324e-29	-4.31206	0.006	0.202	1.17064e-24
Ubl4a	8.0831e-29	-1.27211	0.206	0.466	1.23477e-24
Man2b1	8.09828e-29	-1.1884	0.189	0.454	1.23709e-24
Zbtb21	8.11862e-29	-1.54173	0.145	0.394	1.2402e-24
Lmbrd2	9.22155e-29	1.85454	0.297	0.132	1.40868e-24
Hdlbp	9.77864e-29	-0.651667	0.567	0.783	1.49378e-24
Wdr45b	1.02188e-28	1.20869	0.495	0.308	1.56103e-24
Dmxl1	1.04834e-28	0.875831	0.655	0.465	1.60145e-24
Isy1	1.15737e-28	-1.04229	0.268	0.537	1.768e-24
Dcun1d3	1.15891e-28	1.93331	0.272	0.111	1.77036e-24
Uqcrc1	1.22957e-28	-0.777788	0.484	0.718	1.87829e-24
Ilk	1.23713e-28	-1.46831	0.15	0.406	1.88984e-24
Clec16a	1.24913e-28	1.48057	0.338	0.154	1.90817e-24
Ube2o	1.25497e-28	1.21541	0.532	0.363	1.91709e-24
Rras	1.30235e-28	-1.01276	0.308	0.565	1.98947e-24
Slc7a2	1.31904e-28	1.55754	0.251	0.095	2.01496e-24
Glod4	1.34139e-28	-1.14139	0.248	0.509	2.04911e-24
Tgif2	1.34959e-28	-1.20974	0.209	0.471	2.06163e-24
Ap1m1	1.36836e-28	-1.11086	0.224	0.483	2.09031e-24
Dpy30	1.40576e-28	-0.752977	0.472	0.722	2.14743e-24
Prkar2a	1.44036e-28	-0.964907	0.116	0.367	2.20029e-24
Cmc4	1.52891e-28	-2.04326	0.051	0.274	2.33556e-24
Snrnp200	1.54969e-28	-0.751582	0.532	0.747	2.36731e-24
Ctnnd1	1.60982e-28	1.51718	0.312	0.137	2.45916e-24
Fam98a	1.66732e-28	-1.05259	0.323	0.578	2.547e-24
Trappc4	1.71124e-28	-0.824044	0.415	0.662	2.61409e-24
Fam227b	1.9217e-28	-1.57246	0.083	0.323	2.93559e-24
Hp1bp3	2.00658e-28	-0.709036	0.572	0.77	3.06526e-24
Oxa1l	2.08753e-28	-1.17671	0.198	0.464	3.18891e-24
Snx8	2.10399e-28	1.61696	0.299	0.133	3.21406e-24
Tmem50b	2.25411e-28	-2.24303	0.073	0.299	3.44338e-24
Eapp	2.34062e-28	-1.21491	0.224	0.486	3.57554e-24
Bub3	2.69918e-28	-0.889648	0.374	0.635	4.12327e-24
Foxf1	2.77517e-28	-1.0312	0.286	0.55	4.23935e-24
Elp1	2.82614e-28	1.30888	0.483	0.297	4.31721e-24
Rrn3	3.06575e-28	1.53524	0.327	0.153	4.68324e-24
Nmnat3	3.15758e-28	2.02719	0.295	0.133	4.82352e-24
Mllt3	3.35565e-28	1.72562	0.411	0.232	5.12609e-24
Zgrf1	3.61074e-28	1.55256	0.305	0.134	5.51577e-24
Qrich1	3.66127e-28	1.20771	0.492	0.301	5.59296e-24
Chn1	4.21905e-28	1.08737	0.639	0.49	6.44502e-24
[truncated: 3,759 more rows]

## Sheet: EarlyDiff
	p_val	avg_log2FC	pct.1	pct.2	p_val_adj
Fau	0	16.0866	0.903	0	0
Camk1d	0	7.48631	0.945	0.058	0
Rpl21	0	8.90558	0.878	0.016	0
Rpl7a	0	15.3056	0.851	0	0
Hells	0	10.8416	0.838	0.002	0
Rps6	0	10.8113	0.824	0.003	0
Fcrla	0	-8.68163	0.006	0.816	0
Fabp5	0	-6.8232	0.024	0.812	0
Uba52	0	-6.13914	0.264	0.994	0
Pdcd5	0	5.91125	0.755	0.047	0
Bloc1s1	0	-5.21331	0.047	0.749	0
Lars2	0	5.47808	0.721	0.055	0
Nutf2	0	-4.08148	0.09	0.744	0
Wdr55	0	-3.68863	0.118	0.769	0
Tnrc6c	0	3.80199	0.865	0.22	0
Phpt1	0	-4.22803	0.077	0.72	0
Nr6a1	0	4.51785	0.732	0.092	0
Ewsr1	0	6.44744	0.652	0.017	0
Atrx	0	13.8798	0.612	0	0
Pak2	0	8.08578	0.613	0.006	0
Arid4b	0	3.93525	0.749	0.146	0
Boll	0	10.0578	0.603	0.001	0
Mbd5	0	5.50196	0.634	0.039	0
Chchd10	0	-3.35155	0.275	0.866	0
Pcgf6	0	-3.34056	0.087	0.675	0
Tma7	0	-3.20931	0.118	0.702	0
Anp32e	0	-3.33082	0.246	0.829	0
Rpl13a	0	4.52716	0.939	0.368	0
Ptov1	0	-3.18746	0.138	0.706	0
Sumo2	0	3.6693	0.731	0.165	0
Cdc42bpa	0	3.46031	0.729	0.165	0
Zswim6	0	3.89819	0.671	0.111	0
Yme1l1	0	11.4077	0.56	0.001	0
Mxra7	0	-4.31286	0.053	0.602	0
Pomp	0	9.1967	0.548	0.003	0
Agbl4	0	7.66698	0.554	0.01	0
Dkc1	0	-3.06898	0.352	0.896	0
Uchl3	0	10.3049	0.543	0.001	0
Tmem160	0	-4.91908	0.038	0.578	0
Gphn	0	2.80938	0.92	0.382	0
Uqcr10	0	-2.69898	0.312	0.846	0
Large1	0	2.93912	0.718	0.184	0
Hnrnpc	0	3.26352	0.759	0.23	0
Rad51b	0	6.48536	0.545	0.021	0
Mkks	0	-4.34869	0.038	0.561	0
Rbm39	0	3.46531	0.925	0.407	0
Dst	0	-2.36796	0.241	0.757	0
Kansl1	0	2.51557	0.836	0.32	0
Rnf169	0	3.13608	0.668	0.158	0
Bola2	0	-2.68537	0.294	0.803	0
Frmd5	0	4.84891	0.562	0.055	0
Map3k7	0	13.6031	0.507	0	0
Ptms	0	-2.62766	0.242	0.748	0
Cacna1c	0	3.38488	0.65	0.147	0
Cmss1	0	4.39356	0.927	0.425	0
Aph1b	0	-4.98217	0.021	0.522	0
Phf20l1	0	3.39512	0.627	0.127	0
Tbcb	0	7.93928	0.501	0.005	0
Ubr3	0	2.6468	0.718	0.222	0
Ss18l2	0	-2.78235	0.162	0.657	0
Aldoa	0	-2.90274	0.129	0.623	0
Ahcy	0	-3.9826	0.041	0.534	0
Ppip5k1	0	-2.43522	0.147	0.639	0
Nol8	0	6.70341	0.501	0.01	0
App	0	5.1143	0.524	0.034	0
Scand1	0	-2.29361	0.262	0.75	0
Mphosph8	0	3.13979	0.8	0.314	0
Ldhc	0	4.52552	0.542	0.057	0
Atp13a3	0	2.68799	0.684	0.199	0
Hmgb3	0	4.94666	0.518	0.035	0
Nop16	0	-2.60759	0.168	0.65	0
Eid1	0	-2.35341	0.271	0.752	0
Ncoa2	0	3.17488	0.63	0.149	0
Erh	0	-2.56257	0.384	0.863	0
Sfrp1	0	-5.97321	0.01	0.489	0
Map1lc3a	0	-2.34154	0.329	0.803	0
Reep5	0	-3.13098	0.087	0.558	0
Dapk3	0	-2.7452	0.133	0.603	0
Ddhd2	0	2.74758	0.706	0.238	0
Dpm2	0	-2.92739	0.102	0.569	0
Dtnb	0	3.03868	0.635	0.168	0
Cdkn3	0	-2.79275	0.159	0.625	0
Npm3	0	4.04063	0.553	0.089	0
Glis1	0	4.21835	0.515	0.052	0
Tanc2	0	2.67093	0.692	0.232	0
Psmg4	0	-2.31246	0.204	0.663	0
Camkmt	0	3.82275	0.574	0.115	0
Gsr	0	4.47439	0.507	0.049	0
Rragd	0	-4.89473	0.018	0.476	0
Ttc1	0	-2.13201	0.244	0.702	0
Ddx27	0	-2.1341	0.368	0.825	0
Lamtor2	0	-2.52986	0.387	0.843	0
Stoml2	0	-2.36623	0.236	0.692	0
Psmb10	0	-2.90515	0.115	0.571	0
Iqsec1	0	3.86231	0.536	0.081	0
Knop1	0	9.35731	0.455	0.001	0
Sfmbt1	0	2.501	0.653	0.199	0
Mrps6	0	-2.16257	0.231	0.682	0
Ndufb2	0	-2.27034	0.326	0.777	0
Amd1	0	-1.93002	0.305	0.755	0
Wbp11	0	6.49866	0.459	0.01	0
Marf1	0	10.9024	0.448	0	0
Zbed5	0	-2.4896	0.153	0.601	0
Snapin	0	-2.68609	0.109	0.554	0
Ogfr	0	-3.12922	0.077	0.522	0
Mea1	0	-2.0986	0.353	0.796	0
Cetn3	0	6.96624	0.448	0.007	0
Selenow	0	14.824	0.44	0	0
Il3ra	0	-6.08282	0.008	0.442	0
Atp2c1	0	2.74385	0.597	0.163	0
Ndufb10	0	-2.33228	0.399	0.833	0
Ago3	0	2.34603	0.649	0.216	0
Tulp4	0	2.31517	0.667	0.235	0
Srp54a	0	-3.00282	0.071	0.503	0
Unc5d	0	3.28801	0.564	0.134	0
Tomm5	0	-2.8198	0.087	0.516	0
Lims1	0	3.14678	0.561	0.132	0
Tsr1	0	-2.16373	0.2	0.629	0
Fis1	0	-1.87521	0.356	0.784	0
Ctnnd2	0	2.54687	0.62	0.192	0
Pin4	0	-2.57243	0.141	0.569	0
Fdps	0	-1.88043	0.367	0.794	0
Dnph1	0	-2.26922	0.244	0.671	0
Nthl1	0	-2.96324	0.089	0.516	0
Nop10	0	-2.06049	0.383	0.809	0
Hexb	0	6.20327	0.434	0.01	0
Exoc4	0	1.80752	0.82	0.396	0
Zc3h11a	0	-4.22567	0.035	0.458	0
Mrps15	0	-1.99131	0.276	0.699	0
Sec11c	0	-2.25897	0.133	0.555	0
Xkr6	0	4.66075	0.462	0.041	0
Tmsb15b2	0	-3.36539	0.078	0.499	0
Otub1	0	-2.37112	0.159	0.58	0
Iah1	0	-2.22129	0.441	0.861	0
Ctr9	0	-1.75117	0.279	0.699	0
Esyt2	0	2.42551	0.62	0.202	0
Ssh2	0	2.47218	0.698	0.28	0
Tnp1	0	-2.70366	0.338	0.755	0
Ddx41	0	-2.09964	0.189	0.606	0
Larp4b	0	2.90377	0.55	0.134	0
Glrx2	0	-2.96922	0.054	0.47	0
Pura	0	3.41305	0.526	0.111	0
M1ap	0	6.25999	0.425	0.01	0
Lonp1	0	-2.27898	0.152	0.567	0
Gtsf1	0	-2.10665	0.226	0.639	0
Lnpep	0	12.3	0.413	0	0
Sohlh1	0	-1.96761	0.255	0.667	0
Mrpl54	0	-2.11814	0.436	0.848	0
Tmcc1	0	1.74289	0.732	0.321	0
Mlf2	0	-2.07467	0.354	0.763	0
Wdr77	0	11.7517	0.409	0	0
Crlf3	0	3.44063	0.491	0.084	0
Mrpl27	0	-2.09117	0.159	0.566	0
Polr2i	0	10.3181	0.407	0.001	0
Iscu	0	-1.79454	0.305	0.711	0
Ythdc2	0	3.10925	0.509	0.104	0
Uba1y	0	-1.91617	0.448	0.853	0
Atox1	0	-1.84048	0.25	0.654	0
Ift27	0	-2.58288	0.089	0.492	0
Crabp1	0	-2.16712	0.439	0.842	0
Atp11b	0	2.90477	0.539	0.137	0
Mrps18a	0	-2.14513	0.141	0.543	0
Ppp2cb	0	-1.9873	0.208	0.61	0
Marcksl1	0	-2.28957	0.486	0.887	0
Ost4	0	-1.97615	0.332	0.731	0
Prm1	0	-1.82567	0.453	0.851	0
Rnf17	0	2.29108	0.816	0.419	0
Cdk2ap1	0	-2.17935	0.174	0.571	0
Fam136a	0	-1.89627	0.368	0.764	0
Dph3	0	-1.81294	0.34	0.736	0
Lin28b	0	2.15283	0.681	0.287	0
Rpia	0	-2.27728	0.157	0.551	0
Nckap5	0	3.46017	0.48	0.086	0
Nhp2	0	4.70367	0.427	0.033	0
Unc119	0	-2.1376	0.198	0.592	0
Rabgap1l	0	1.85048	0.711	0.319	0
Cnn3	0	-2.92719	0.071	0.462	0
Clspn	0	2.71363	0.562	0.171	0
Plekha7	0	3.29586	0.471	0.08	0
Celf1	0	2.2054	0.738	0.348	0
Dhrs2	0	-10.3745	0	0.39	0
Bud23	0	-2.12938	0.169	0.559	0
Fbxw7	0	2.4111	0.647	0.258	0
Rab5if	0	-1.81938	0.398	0.787	0
Ndufa1	0	12.9577	0.389	0	0
Anapc13	0	-1.74576	0.404	0.793	0
Guk1	0	-1.80255	0.38	0.769	0
Sycp2	0	2.20839	0.703	0.314	0
Raly	0	-1.75489	0.413	0.801	0
Brd1	0	-1.78135	0.236	0.624	0
Prim1	0	-1.84399	0.249	0.636	0
C2cd5	0	2.54385	0.575	0.188	0
Tspan6	0	-3.46933	0.053	0.439	0
Dip2b	0	2.30118	0.615	0.229	0
Dennd1a	0	1.79766	0.703	0.317	0
Itch	0	2.54496	0.578	0.192	0
Pign	0	2.62323	0.522	0.138	0
Nsf	0	2.4516	0.604	0.22	0
Tufm	0	-1.874	0.205	0.588	0
Fgfr2	0	5.86048	0.396	0.013	0
Gipc1	0	-2.16527	0.141	0.524	0
Tomm7	0	-2.03831	0.449	0.832	0
Mrpl34	0	-2.12884	0.182	0.565	0
Faim	0	8.63105	0.384	0.002	0
Mob1b	0	2.97242	0.496	0.114	0
Vbp1	0	-1.99327	0.228	0.609	0
Rnf157	0	3.9737	0.428	0.047	0
Hdhd2	0	-2.10786	0.164	0.545	0
Ank3	0	-3.73195	0.031	0.412	0
Trim24	0	2.49863	0.532	0.152	0
Numb	0	2.57475	0.524	0.144	0
Mcrs1	0	-1.70009	0.255	0.635	0
Cadm1	0	2.51007	0.854	0.474	0
Sec61a2	0	3.98988	0.426	0.046	0
Ankrd10	0	2.04157	0.592	0.212	0
Cdc37	0	-1.61435	0.336	0.716	0
Coro1b	0	-3.68292	0.037	0.415	0
Nrtn	0	-2.37973	0.136	0.514	0
Ube2e1	0	2.65093	0.504	0.126	0
Mrps12	0	-1.8067	0.313	0.691	0
Mbnl3	0	2.6355	0.548	0.171	0
Rp9	0	2.39906	0.622	0.245	0
Mesd	0	-2.07936	0.158	0.534	0
Akip1	0	-2.68765	0.081	0.457	0
Ctc1	0	-2.59241	0.07	0.446	0
Arf5	0	-1.74171	0.326	0.701	0
Usp9y	0	-1.24972	0.335	0.709	0
Acaca	0	2.39301	0.561	0.188	0
Fut8	0	2.25734	0.595	0.222	0
Mbd3	0	-1.6822	0.31	0.682	0
Ctnnb1	0	2.71172	0.511	0.139	0
Trappc1	0	-2.11771	0.15	0.522	0
Wbp4	0	-1.45672	0.344	0.716	0
Ina	0	-3.69212	0.036	0.407	0
Ypel3	0	-2.14803	0.135	0.505	0
Tbc1d5	0	1.65254	0.651	0.281	0
Cd2ap	0	2.17288	0.684	0.315	0
Clstn2	0	6.53517	0.379	0.01	0
Ggact	0	4.5374	0.418	0.049	0
Arf1	0	2.56048	0.552	0.184	0
Dmrt1	0	1.84421	0.716	0.348	0
Ncor2	0	-1.56463	0.253	0.621	0
Hjurp	0	2.38734	0.565	0.197	0
Bri3	0	-1.71587	0.429	0.796	0
Mnd1	0	-2.60649	0.082	0.449	0
Tubb5	0	-2.08702	0.166	0.533	0
Timm17b	0	9.67895	0.367	0.001	0
Dctpp1	0	-1.97912	0.486	0.851	0
Bbip1	0	5.49848	0.384	0.019	0
Fam3c	0	-3.03568	0.056	0.421	0
Chn1	0	2.74211	0.501	0.136	0
Snrnp25	0	-1.6519	0.315	0.679	0
Tex19.2	0	-2.01852	0.146	0.51	0
Edf1	0	-1.67985	0.463	0.827	0
Zwint	0	-1.54799	0.336	0.7	0
Ebna1bp2	0	5.81793	0.376	0.013	0
Zfp593	0	-2.16916	0.137	0.499	0
Glrx5	0	-1.74667	0.386	0.748	0
Sqle	0	-1.61994	0.253	0.615	0
Kpna4	0	2.65653	0.49	0.129	0
Mms22l	0	2.032	0.611	0.25	0
Fn1	0	3.63148	0.423	0.062	0
Nol7	0	-1.51157	0.482	0.842	0
Prmt7	0	3.11552	0.458	0.098	0
Ptbp2	0	1.41545	0.697	0.337	0
Rictor	0	2.01498	0.587	0.229	0
Tubg1	0	-1.76349	0.214	0.572	0
Zbtb20	0	1.73482	0.749	0.391	0
Tmem245	0	2.36576	0.503	0.146	0
Syce3	0	-1.487	0.267	0.624	0
Syf2	0	-1.48878	0.331	0.688	0
Mrpl12	0	-1.59047	0.315	0.671	0
Smn1	0	-1.63303	0.252	0.608	0
Dlg1	0	1.76095	0.84	0.484	0
Hira	0	4.27638	0.391	0.036	0
Phax	0	-1.56354	0.285	0.64	0
Gnl1	0	-1.63975	0.293	0.648	0
Rfxap	0	14.2891	0.355	0	0
Nuf2	0	-1.5875	0.223	0.578	0
Rfc3	0	-1.73347	0.241	0.596	0
Magi1	0	1.962	0.66	0.306	0
Csnk2b	0	-1.69168	0.427	0.781	0
Washc3	0	-1.71927	0.17	0.524	0
P4ha2	0	-3.18192	0.053	0.407	0
Nkapd1	0	-1.48882	0.338	0.692	0
Eef1akmt2	0	-2.54351	0.085	0.437	0
Fam172a	0	2.11568	0.589	0.237	0
Rpp21	0	-2.14764	0.1	0.452	0
Eif3b	0	-1.42812	0.48	0.832	0
Ccdc124	0	-1.63721	0.275	0.626	0
Trmt112	0	-1.55793	0.445	0.795	0
Frmd6	0	-1.9347	0.158	0.508	0
Dxo	0	-1.8117	0.264	0.614	0
Mapkapk5	0	-4.81552	0.015	0.365	0
Sycp1	0	2.28188	0.93	0.581	0
Itsn1	0	2.11427	0.56	0.211	0
Parp1	0	-1.97752	0.56	0.909	0
Dip2c	0	3.01576	0.486	0.137	0
Capzb	0	-1.34294	0.35	0.698	0
Adk	0	2.21252	0.597	0.249	0
Cstb	0	-2.21521	0.149	0.497	0
Igf1r	0	0.945129	0.711	0.364	0
Kxd1	0	-1.61486	0.19	0.536	0
Gtf3a	0	-1.79116	0.19	0.536	0
Vti1a	0	2.24713	0.577	0.231	0
Wdr83os	0	-1.61263	0.236	0.581	0
Tchp	0	-1.85567	0.164	0.509	0
Hdac2	0	-1.32996	0.422	0.766	0
Zmym1	0	-1.6742	0.251	0.595	0
Kansl2	0	14.217	0.344	0	0
Setdb2	0	6.18363	0.352	0.008	0
Prxl2a	0	-1.65172	0.2	0.543	0
Tgfbr1	0	2.21495	0.583	0.24	0
Cep164	0	-1.47495	0.234	0.577	0
Rnf227	0	3.64868	0.407	0.064	0
Gabarap	0	-1.63228	0.498	0.841	0
R3hcc1	0	-2.02514	0.137	0.48	0
Grk6	0	-2.68251	0.078	0.421	0
Bok	0	-3.16492	0.052	0.394	0
Vps54	0	4.20903	0.373	0.031	0
Pkn2	0	2.1553	0.562	0.221	0
Cplane1	0	2.07618	0.625	0.284	0
Kif24	0	2.38826	0.501	0.16	0
Cenpp	0	2.42838	0.684	0.344	0
Fhl1	0	-2.21186	0.095	0.435	0
Rbm17	0	-1.48776	0.352	0.692	0
Abcf1	0	-1.53829	0.535	0.875	0
Lmo1	0	-1.87077	0.205	0.544	0
Ndufa6	0	-1.41337	0.42	0.759	0
Nudcd3	0	2.58568	0.467	0.128	0
Pde11a	0	-5.79203	0.007	0.346	0
Timm13	0	-1.52131	0.463	0.801	0
Cdc34	0	-1.43228	0.425	0.763	0
Brcc3	0	-2.09395	0.123	0.461	0
Ranbp17	0	1.36062	0.663	0.325	0
Phf21a	0	2.67001	0.495	0.157	0
Psd3	0	2.01999	0.569	0.231	0
Tecr	0	-1.46141	0.398	0.736	0
Snrpd3	0	-1.47713	0.475	0.813	0
Abl1	0	7.41973	0.34	0.003	0
Zdhhc12	0	-2.50122	0.076	0.413	0
Dpy30	0	-1.44518	0.39	0.727	0
Txndc17	0	-1.69857	0.242	0.579	0
Prpf4b	0	-1.4105	0.498	0.835	0
Senp1	0	12.4131	0.336	0	0
Mpp7	0	2.68949	0.456	0.121	0
Akr1a1	0	-1.44578	0.378	0.713	0
Eny2	0	-1.4543	0.401	0.736	0
Idi1	0	-1.61446	0.273	0.608	0
Uqcrb	0	2.67987	0.517	0.183	0
Eif3d	0	-1.55964	0.525	0.859	0
Vkorc1l1	0	2.81764	0.475	0.141	0
Btf3	0	2.55974	0.536	0.203	0
Mterf4	0	-2.11448	0.104	0.437	0
Gadd45gip1	0	-1.71716	0.192	0.525	0
Serp1	0	-1.89907	0.143	0.476	0
Tmem50b	0	-2.84308	0.06	0.392	0
Vps28	0	-1.84136	0.137	0.469	0
Lyrm4	0	-1.90468	0.14	0.472	0
Glg1	0	1.85214	0.772	0.441	0
Cdkn2a	0	2.5799	0.486	0.155	0
Derl1	0	-1.71204	0.17	0.501	0
Twnk	0	-2.15973	0.117	0.447	0
Inafm1	0	-4.10489	0.021	0.351	0
Copz1	0	-1.72659	0.169	0.499	0
Hacd3	0	-1.51388	0.233	0.563	0
Mink1	0	-1.82921	0.143	0.473	0
Gsdma	0	-6.92536	0.005	0.334	0
Celf2	0	1.3718	0.627	0.299	0
Zfp358	0	-7.78063	0.001	0.329	0
Braf	0	1.95988	0.567	0.239	0
Fars2	0	2.01424	0.586	0.258	0
Dnajc1	0	1.87507	0.696	0.368	0
Scmh1	0	1.94445	0.544	0.217	0
Myo1d	0	2.99423	0.404	0.077	0
Vma21	0	11.9656	0.327	0	0
Nifk	0	-1.44743	0.265	0.592	0
Ctdp1	0	-1.93454	0.149	0.476	0
Rps19bp1	0	-1.50814	0.235	0.561	0
Ndufa12	0	-1.42317	0.379	0.705	0
Scamp4	0	-9.00976	0.001	0.326	0
Bpnt1	0	-2.38316	0.087	0.412	0
Rnd2	0	-1.94664	0.142	0.466	0
Arl2	0	-1.47775	0.24	0.564	0
Ate1	0	-1.32129	0.295	0.618	0
Rfc5	0	-1.68413	0.192	0.515	0
Cfdp1	0	-1.40788	0.508	0.831	0
Lamtor5	0	-1.41937	0.283	0.605	0
Odf1	0	-4.25314	0.056	0.378	0
Prpsap1	0	-1.2776	0.32	0.642	0
Cops5	0	-1.39071	0.256	0.578	0
Rpl39l	0	-1.60965	0.537	0.859	0
Hypk	0	-1.62655	0.188	0.509	0
Smarcd1	0	-1.32517	0.322	0.643	0
Cisd3	0	-2.63191	0.067	0.388	0
Siva1	0	-1.70541	0.537	0.858	0
Ccnt1	0	2.91479	0.412	0.091	0
Tab2	0	3.60235	0.375	0.055	0
Traf3ip1	0	-1.64986	0.182	0.502	0
Naa38	0	-1.38444	0.456	0.776	0
Trappc5	0	-1.62676	0.199	0.519	0
Ubl4a	0	-1.91229	0.153	0.473	0
Myl6	0	-1.38825	0.494	0.814	0
Ntan1	0	-1.5319	0.207	0.526	0
Shprh	0	2.52594	0.439	0.12	0
Rapgef1	0	3.06024	0.396	0.077	0
Lcorl	0	1.53144	0.726	0.407	0
Cuta	0	-1.70486	0.458	0.777	0
Pafah1b3	0	-1.66979	0.351	0.669	0
Cenpm	0	-2.1393	0.106	0.424	0
Ppp6r1	0	-1.51585	0.222	0.539	0
Fxn	0	-3.89847	0.024	0.341	0
Mrpl20	0	-1.40005	0.497	0.814	0
Ndufa5	0	-1.3543	0.408	0.724	0
Gng10	0	-4.33445	0.015	0.331	0
Cetn2	0	-1.69456	0.19	0.506	0
Cmip	0	-2.53811	0.061	0.377	0
Tbpl1	0	-1.36272	0.267	0.583	0
Ddx23	0	-1.38286	0.278	0.594	0
Glb1	0	-2.17902	0.098	0.414	0
Cops9	0	-1.22532	0.374	0.69	0
Ccny	0	1.55266	0.665	0.35	0
Trap1	0	-1.26938	0.318	0.633	0
Slc16a10	0	3.26148	0.375	0.06	0
Rtraf	0	-1.55728	0.529	0.844	0
Tram1	0	-1.1446	0.362	0.676	0
Rbm44	0	-1.16946	0.369	0.683	0
Fahd1	0	-3.72553	0.025	0.339	0
Eif4ebp1	0	-1.45067	0.329	0.643	0
Trir	0	-1.35626	0.472	0.785	0
Ndufs8	0	-1.2944	0.444	0.757	0
Nln	0	2.62347	0.439	0.126	0
Abhd17a	0	-1.30157	0.329	0.642	0
Bap1	0	-1.61386	0.193	0.506	0
Ralgapa1	0	1.51969	0.716	0.403	0
Gpcpd1	0	2.57384	0.434	0.122	0
Chmp5	0	-1.72201	0.192	0.504	0
Fbrsl1	0	3.23659	0.377	0.065	0
Cfl1	0	-1.88441	0.595	0.906	0
Zcchc9	0	-1.98997	0.115	0.426	0
Ythdf3	0	2.3335	0.456	0.146	0
Rbp1	0	-2.80066	0.089	0.399	0
Zfp428	0	-1.55754	0.2	0.51	0
Uba2	0	1.93797	0.643	0.333	0
Grcc10	0	3.5475	0.362	0.052	0
Kdelr3	0	-3.91252	0.022	0.331	0
Spg21	0	-2.89538	0.05	0.359	0
Fbxl20	0	2.47238	0.412	0.103	0
Lrrc45	0	-2.88156	0.038	0.347	0
Scai	0	1.65517	0.568	0.259	0
Cfap20	0	-1.27843	0.278	0.587	0
Ndufaf8	0	-1.2294	0.359	0.667	0
Hspbp1	0	-1.80646	0.13	0.438	0
Rida	0	-2.51344	0.069	0.377	0
Oxsr1	0	-1.47855	0.305	0.613	0
Anapc11	0	-1.30499	0.441	0.749	0
Ppdpf	0	-1.57662	0.263	0.571	0
Asxl2	0	2.01014	0.558	0.251	0
Cdk2ap2	0	-1.42482	0.298	0.605	0
Prr5	0	-1.92143	0.131	0.438	0
Timm8b	0	-1.30781	0.411	0.718	0
Galnt1	0	2.24738	0.496	0.189	0
Tmem134	0	-1.27462	0.278	0.585	0
Grpel1	0	-1.35772	0.263	0.57	0
Nf1	0	0.990847	0.777	0.471	0
Rev3l	0	1.82151	0.795	0.489	0
Depdc7	0	-2.4966	0.069	0.375	0
Mtf1	0	14.0365	0.306	0	0
Rsl24d1	0	-1.6169	0.2	0.506	0
Prss45	0	-3.62874	0.021	0.327	0
Zcwpw2	0	3.55276	0.376	0.07	0
Isca1	0	-2.13595	0.113	0.419	0
Clns1a	0	-1.33291	0.259	0.565	0
Rpl7l1	0	2.73375	0.405	0.1	0
Tsen34	0	13.1231	0.305	0	0
Ramac	0	-1.51456	0.308	0.613	0
Dmrtb1	0	3.66478	0.359	0.054	0
Evl	0	2.88274	0.41	0.105	0
Unc13b	0	1.87275	0.582	0.277	0
Lpin2	0	2.17765	0.475	0.17	0
Micu3	0	2.10313	0.474	0.169	0
Ssbp4	0	-2.06646	0.1	0.404	0
Ranbp1	0	-1.26632	0.475	0.779	0
Rlim	0	4.7787	0.325	0.021	0
Ubtf	0	-1.29466	0.433	0.737	0
Cope	0	-1.24491	0.316	0.62	0
Hk2	0	-2.65033	0.092	0.395	0
Mrpl58	0	-1.93919	0.159	0.462	0
Mphosph6	0	-1.55462	0.21	0.513	0
Btbd9	0	1.45072	0.687	0.384	0
Rnh1	0	-2.52426	0.071	0.374	0
Thada	0	1.55575	0.615	0.312	0
Cog5	0	1.41278	0.619	0.316	0
Anln	0	2.43925	0.431	0.128	0
Ube2m	0	-1.35059	0.362	0.664	0
Ubac1	0	-1.19081	0.364	0.666	0
Ppp1r13b	0	2.57614	0.404	0.102	0
Bmpr1a	0	2.04361	0.514	0.212	0
Smcp	0	-2.6022	0.18	0.482	0
Romo1	0	11.535	0.302	0	0
Mycbp	0	-1.2176	0.455	0.757	0
Apex1	0	-1.32143	0.334	0.636	0
Syce2	0	1.99501	0.588	0.286	0
Gnb2	0	-1.2402	0.32	0.622	0
Cox8c	0	2.12881	0.387	0.086	0
Sdhd	0	-1.32775	0.218	0.519	0
Prdx3	0	-2.88578	0.048	0.349	0
Arl4a	0	-1.24066	0.318	0.619	0
Pes1	0	-1.30494	0.266	0.567	0
Mrpl22	0	-1.28614	0.269	0.57	0
Ddhd1	0	1.83668	0.551	0.251	0
Vwa8	0	4.263	0.331	0.031	0
Eif2ak1	0	-1.30876	0.252	0.552	0
Lamtor4	0	-1.25225	0.339	0.639	0
Nr1h2	0	-1.67834	0.148	0.447	0
Ccni	0	-1.07598	0.35	0.649	0
Smarce1	0	-1.14527	0.48	0.779	0
Cep19	0	-1.99692	0.097	0.396	0
Larp1b	0	2.09245	0.639	0.34	0
Egr4	0	-4.02594	0.021	0.32	0
Nop14	0	-1.25726	0.461	0.76	0
Taco1	0	3.68284	0.368	0.069	0
Gclc	0	2.04734	0.514	0.216	0
Mrpl45	0	-1.43367	0.221	0.519	0
Fdx2	0	-1.40469	0.203	0.501	0
Cntln	0	2.61288	0.429	0.132	0
Cd9	0	-1.58189	0.266	0.563	0
Pik3r3	0	2.39443	0.446	0.15	0
Igfbp2	0	-1.44818	0.476	0.772	0
Mrps34	0	-1.90531	0.142	0.438	0
Cnksr2	0	1.95498	0.487	0.191	0
Dmrtc1c1	0	-12.2542	0	0.296	0
Lap3	0	-1.24387	0.303	0.599	0
Ppp1r12b	0	1.44513	0.601	0.305	0
Nisch	0	2.062	0.478	0.182	0
Zmynd19	0	2.59482	0.4	0.105	0
Hsd17b10	0	-1.55943	0.204	0.499	0
Pgrmc1	0	-1.45535	0.209	0.504	0
Jpt1	0	-1.71798	0.615	0.91	0
Nelfe	0	-1.11338	0.39	0.685	0
Dpy19l4	0	4.77473	0.316	0.021	0
Tcf15	0	-3.41388	0.035	0.329	0
Hp1bp3	0	-1.14541	0.488	0.782	0
Txn2	0	-1.23306	0.253	0.547	0
Sacm1l	0	2.61955	0.397	0.103	0
Klhl8	0	-1.63579	0.148	0.442	0
Map6	0	-4.2616	0.021	0.315	0
Aimp1	0	-1.14624	0.455	0.749	0
Rnf126	0	-1.16909	0.301	0.595	0
Rnf187	0	-1.16735	0.414	0.708	0
Cdv3	0	-1.21459	0.54	0.834	0
Cox17	0	-1.32	0.274	0.568	0
Ercc1	0	-2.02571	0.091	0.384	0
Tmem219	0	-1.90308	0.093	0.386	0
Vkorc1	0	-1.37615	0.378	0.671	0
Camk2n1	0	-1.92995	0.148	0.441	0
Crybg3	0	2.31823	0.442	0.149	0
Jph1	0	4.33359	0.321	0.028	0
Akap8l	0	2.10316	0.475	0.182	0
Utp23	0	-2.78298	0.047	0.339	0
Cep170	0	2.20308	0.456	0.164	0
Lsm12	0	-1.22434	0.49	0.782	0
Arhgap21	0	2.65081	0.4	0.108	0
Eif1a	0	-1.33427	0.209	0.501	0
Arhgap32	0	2.03662	0.477	0.185	0
Ruvbl2	0	-1.3958	0.174	0.465	0
Eef1b2	0	-1.31278	0.576	0.867	0
Mzt1	0	3.38856	0.336	0.045	0
Prpf19	0	-1.09252	0.389	0.679	0
Arnt	0	2.17461	0.434	0.144	0
Pmm1	0	-1.4525	0.258	0.548	0
Tbc1d22a	0	2.59637	0.38	0.09	0
Arhgef12	0	1.92943	0.467	0.177	0
Dhps	0	-1.15343	0.388	0.678	0
Ptp4a1	0	-5.33482	0.005	0.295	0
Mbtd1	0	1.75779	0.594	0.304	0
Pfn1	0	-1.70189	0.543	0.833	0
Ndufb7	0	-1.415	0.554	0.844	0
Usp28	0	-1.09731	0.37	0.659	0
Dnajc9	0	-1.21164	0.425	0.714	0
Gas6	0	-3.84166	0.022	0.311	0
Brd7	0	-1.27824	0.551	0.84	0
Exoc6b	0	1.41661	0.644	0.356	0
Dctn3	0	-1.22396	0.261	0.549	0
Cstf3	0	1.61973	0.583	0.295	0
Akap17b	0	-1.28087	0.291	0.579	0
Glo1	0	-1.22198	0.275	0.563	0
Rfx3	0	2.13358	0.449	0.162	0
Adrm1	0	-1.17258	0.359	0.646	0
Maf1	0	-1.32781	0.246	0.533	0
Dnpep	0	-1.2297	0.257	0.544	0
Mrgbp	0	11.8097	0.287	0	0
Exosc4	0	-1.55126	0.199	0.486	0
Pin1	0	-1.13874	0.454	0.741	0
Psme2	0	-1.49392	0.297	0.584	0
Mxd3	0	-4.58953	0.013	0.3	0
Htatsf1	0	-1.30387	0.314	0.6	0
Nup50	0	-1.13257	0.324	0.61	0
Pdss2	0	2.39036	0.41	0.124	0
Hsph1	0	-1.44708	0.202	0.488	0
Mrtfa	0	1.53295	0.494	0.209	0
Zcchc14	0	2.43795	0.395	0.11	0
Fam89b	0	-2.13044	0.079	0.364	0
Zfp704	0	2.66531	0.365	0.08	0
Ssrp1	0	-1.0336	0.399	0.683	0
Nsfl1c	0	-1.14801	0.331	0.615	0
Svip	0	-1.85486	0.163	0.446	0
Mvp	0	-2.44372	0.052	0.335	0
Dnajb14	0	-3.30619	0.072	0.355	0
Plag1	0	4.48197	0.306	0.023	0
Nemp1	0	5.69749	0.293	0.01	0
Ammecr1	0	1.89036	0.436	0.154	0
Trappc9	0	3.88495	0.322	0.04	0
Mrpl55	0	-1.1123	0.356	0.638	0
Suz12	0	1.71612	0.694	0.412	0
Mob2	0	2.48002	0.377	0.096	0
Rps6kc1	0	-1.66406	0.106	0.387	0
Cisd1	0	-1.14134	0.515	0.796	0
Bud31	0	-1.06219	0.388	0.669	0
Pa2g4	0	-1.13511	0.416	0.697	0
Ip6k1	0	1.97813	0.483	0.202	0
Enah	0	1.55533	0.733	0.452	0
Tbca	0	-1.33583	0.588	0.868	0
Caprin2	0	1.79054	0.556	0.276	0
Tlk1	0	1.94757	0.543	0.263	0
Gpbp1l1	0	1.71825	0.651	0.371	0
Yeats4	0	-1.12108	0.4	0.68	0
Phlpp1	0	1.74718	0.531	0.251	0
Lrrc42	0	-1.09425	0.454	0.734	0
Ehmt2	0	-1.25787	0.36	0.639	0
Usp3	0	-0.972604	0.434	0.713	0
Pfdn5	0	-1.4837	0.618	0.896	0
Ankrd28	0	1.89053	0.525	0.247	0
Zfp1	0	3.93316	0.311	0.033	0
Cttn	0	5.68402	0.286	0.008	0
Exoc7	0	6.08522	0.285	0.007	0
Prdx5	0	-1.43141	0.544	0.822	0
Kif5c	0	-1.91262	0.099	0.376	0
Mkln1	0	1.51791	0.566	0.289	0
Brd3	0	-0.990616	0.518	0.794	0
Slc30a2	0	-2.88839	0.045	0.321	0
Efcab11	0	3.12224	0.338	0.062	0
Psmd12	0	-1.09051	0.498	0.774	0
Sfmbt2	0	1.64071	0.579	0.303	0
Psma6	0	-1.35825	0.588	0.863	0
Timm10	0	-2.14113	0.073	0.348	0
Adi1	0	-1.74909	0.134	0.409	0
Ttll5	0	1.41993	0.584	0.309	0
Polr2k	0	-1.13321	0.427	0.702	0
Vps29	0	-1.09939	0.446	0.721	0
Yif1b	0	9.48088	0.275	0.001	0
Mapre1	0	-1.13223	0.48	0.754	0
Dpep3	0	2.20306	0.426	0.152	0
Gabbr1	0	-3.40451	0.03	0.304	0
Gltp	0	-1.71222	0.142	0.416	0
Prrc2b	0	2.21574	0.412	0.138	0
Esrp1	0	4.17977	0.303	0.029	0
Ssbp2	0	1.68885	0.466	0.193	0
Ccdc152	0	-2.33212	0.066	0.339	0
Eef1d	0	-1.26037	0.584	0.857	0
Dact3	0	-3.37809	0.026	0.299	0
Eif3f	0	-1.06447	0.425	0.698	0
Zfp706	0	-1.08766	0.428	0.701	0
Parp12	0	2.44021	0.376	0.104	0
Cebpz	0	-1.12021	0.581	0.853	0
Emc6	0	-1.16237	0.51	0.782	0
Ddx46	0	-1.47418	0.648	0.92	0
Psmg3	0	-1.91092	0.087	0.359	0
Cct5	0	-1.4328	0.64	0.911	0
Fkbp3	0	-1.45625	0.568	0.839	0
Ilkap	0	2.06003	0.419	0.148	0
Sec61g	0	-1.33587	0.494	0.765	0
Ranbp9	0	1.89536	0.44	0.169	0
Isoc1	0	3.49035	0.313	0.042	0
Slc25a16	0	-2.32612	0.067	0.338	0
Nol11	0	-0.997889	0.459	0.73	0
Erp29	0	-1.16566	0.542	0.813	0
Selenoh	0	-1.40078	0.591	0.861	0
Cnksr1	0	-5.90795	0.005	0.275	0
Them6	0	-1.7526	0.107	0.377	0
Poln	0	2.63938	0.361	0.091	0
Med11	0	-2.43846	0.057	0.327	0
Pdcd11	0	-1.05117	0.423	0.693	0
Gabpb2	0	2.77144	0.352	0.082	0
Cux1	0	1.76334	0.555	0.286	0
Nr2c2	0	3.23387	0.334	0.065	0
Strbp	0	1.86735	0.852	0.583	0
Tmem131	0	1.64354	0.486	0.217	0
Usp34	0	2.01718	0.927	0.658	0
Epb41l5	0	1.64609	0.536	0.267	0
Tmem141	0	-2.07799	0.084	0.353	0
Ggh	0	-1.90124	0.097	0.365	0
Xpr1	0	2.00381	0.432	0.164	0
Atf7ip2	0	2.10277	0.436	0.168	0
Tcf25	0	-1.05675	0.583	0.851	0
Map2k4	0	2.60315	0.355	0.088	0
Sntb2	0	1.29869	0.463	0.196	0
Ttc21b	0	4.14531	0.294	0.027	0
Ap2s1	0	-1.00811	0.42	0.686	0
Syt9	0	2.04458	0.407	0.141	0
Kansl1l	0	2.33789	0.384	0.118	0
Taok1	0	1.66517	0.675	0.41	0
Psmc2	0	-1.00871	0.402	0.667	0
Rabgap1	0	1.50297	0.622	0.357	0
Setd3	0	2.07789	0.46	0.195	0
Kdm6b	0	3.23757	0.317	0.052	0
Lipt2	0	-2.16742	0.079	0.343	0
Mrpl53	0	13.8327	0.264	0	0
Park7	0	-1.45821	0.626	0.89	0
Fbxo21	0	3.28706	0.314	0.05	0
Ttc14	0	1.67806	0.681	0.418	0
Sec61b	0	-1.18025	0.52	0.783	0
Piwil2	0	1.71219	0.518	0.255	0
Flt1	0	-3.8268	0.022	0.285	0
Usp45	0	3.31476	0.311	0.049	0
Atf7	0	2.09828	0.371	0.109	0
Qrich1	0	1.74903	0.519	0.257	0
Nedd8	0	-1.40866	0.616	0.878	0
Stag3	0	1.70819	0.563	0.301	0
Fndc3b	0	2.49682	0.343	0.082	0
Ralgapa2	0	3.16391	0.313	0.052	0
Sec23a	0	2.26174	0.368	0.107	0
Dgkd	0	1.6907	0.511	0.25	0
Nlk	0	2.57174	0.362	0.101	0
Impact	0	-2.63575	0.047	0.308	0
Lrba	0	1.23158	0.743	0.483	0
Man1a2	0	1.7539	0.513	0.253	0
Lef1	0	-2.06731	0.062	0.322	0
Herc3	0	3.80575	0.293	0.033	0
Dbi	0	-1.33942	0.622	0.882	0
Rab3gap1	0	3.05122	0.334	0.074	0
Bmi1	0	3.06297	0.328	0.068	0
Rpl10	0	-1.22882	0.543	0.802	0
Tex12	0	3.75492	0.3	0.041	0
Ptprs	0	1.60916	0.472	0.213	0
Abi2	0	1.65249	0.503	0.244	0
Selenom	0	2.7716	0.347	0.088	0
Ergic1	0	2.01793	0.39	0.131	0
Bag4	0	2.62657	0.358	0.099	0
Mon2	0	3.26578	0.308	0.05	0
Tcf12	0	0.890053	0.825	0.567	0
Dph1	0	-3.99793	0.016	0.274	0
Snrpa	0	-1.07372	0.394	0.651	0
Neo1	0	1.47541	0.663	0.406	0
Trerf1	0	2.18142	0.43	0.173	0
Dr1	0	7.2589	0.26	0.003	0
Cdyl2	0	2.70716	0.338	0.081	0
Tomm40	0	2.74005	0.338	0.082	0
Slc12a6	0	1.83546	0.463	0.207	0
Rnf7	0	-1.1403	0.566	0.822	0
Apbb2	0	4.77458	0.275	0.019	0
Ormdl3	0	3.05036	0.311	0.055	0
Hace1	0	1.78711	0.485	0.229	0
Ndufv1	0	-0.988758	0.455	0.711	0
Lsm3	0	-1.02911	0.473	0.728	0
Xrn2	0	-0.909022	0.564	0.819	0
Eif2s1	0	-0.903001	0.486	0.741	0
Dmc1	0	2.14069	0.427	0.172	0
Phf5a	0	-1.13408	0.49	0.745	0
Ddt	0	2.29113	0.38	0.125	0
Tcf20	0	1.71795	0.563	0.308	0
Psmb5	0	-1.40237	0.613	0.867	0
Cacna2d3	0	3.58809	0.303	0.049	0
Fchsd2	0	1.88017	0.427	0.174	0
Sf3b2	0	-1.28601	0.659	0.912	0
Aak1	0	1.34554	0.522	0.269	0
Abtb2	0	4.75366	0.268	0.015	0
Rnf38	0	1.55855	0.464	0.211	0
Oaz2	0	2.50489	0.344	0.091	0
Eif5b	0	1.42681	0.816	0.563	0
Nme2	0	-2.25659	0.696	0.949	0
Socs7	0	2.53855	0.34	0.087	0
Gtdc1	0	1.11827	0.726	0.474	0
Ambra1	0	1.29362	0.53	0.278	0
Ago4	0	4.56048	0.267	0.015	0
Slc25a36	0	1.86343	0.375	0.123	0
Psmc5	0	-0.95485	0.506	0.758	0
Knl1	0	1.7737	0.587	0.335	0
Sri	0	-3.16017	0.042	0.293	0
Gna11	0	2.00814	0.457	0.206	0
Ddx42	0	-1.01356	0.527	0.778	0
Ptpn4	0	1.35421	0.695	0.444	0
Psma5	0	-1.05807	0.514	0.764	0
Srgap2	0	1.80102	0.458	0.208	0
Sik3	0	1.59181	0.482	0.232	0
Cltb	0	-3.65939	0.036	0.286	0
Csnk1g1	0	1.33989	0.587	0.337	0
Apoe	0	-2.77637	0.063	0.312	0
Psmd4	0	-1.00221	0.559	0.808	0
Cox5b	0	-1.75364	0.683	0.932	0
Pcbp2	0	1.78559	0.592	0.343	0
Wdr33	0	1.37808	0.661	0.413	0
Pi4k2a	0	2.53798	0.339	0.091	0
Lin52	0	4.99052	0.267	0.019	0
Mgat5	0	4.22345	0.268	0.02	0
Cox6b1	0	-1.13792	0.555	0.803	0
Slc38a10	0	2.59642	0.321	0.073	0
Map1b	0	2.67715	0.339	0.092	0
Gapvd1	0	2.35132	0.364	0.117	0
Clcn5	0	2.33223	0.334	0.088	0
Stxbp6	0	-3.41499	0.034	0.28	0
Ppp1ca	0	-1.30242	0.562	0.808	0
St6galnac3	0	2.47267	0.358	0.112	0
Psma7	0	-1.5688	0.633	0.879	0
Tab3	0	2.33644	0.352	0.106	0
Ube2f	0	2.67637	0.322	0.076	0
Sccpdh	0	6.29704	0.252	0.006	0
Prelid3b	0	3.97064	0.27	0.025	0
Commd5	0	-6.5826	0.003	0.248	0
Gse1	0	2.41359	0.349	0.104	0
Otud7a	0	4.54704	0.269	0.025	0
Emsy	0	1.6351	0.494	0.25	0
Map3k1	0	2.71604	0.316	0.072	0
Bbs9	0	2.39972	0.36	0.116	0
Wipf2	0	2.69892	0.314	0.07	0
Chka	0	1.43015	0.55	0.307	0
Zrsr2	0	1.76336	0.532	0.289	0
Aftph	0	1.65245	0.53	0.287	0
Zhx3	0	2.08844	0.38	0.137	0
Acbd5	0	3.17641	0.307	0.064	0
Fmr1nb	0	2.71387	0.328	0.086	0
Agk	0	2.82759	0.302	0.06	0
Rab22a	0	1.66988	0.497	0.255	0
Nudc	0	-1.03296	0.579	0.821	0
Ptges3	0	-1.29001	0.665	0.907	0
Eif3g	0	-1.1167	0.586	0.828	0
Vdac3	0	-0.97386	0.494	0.736	0
Txnl1	0	-0.90688	0.517	0.759	0
Zranb1	0	1.56356	0.647	0.406	0
Zeb1	0	1.69562	0.626	0.385	0
Pfdn6	0	-0.969676	0.494	0.735	0
Lmtk2	0	1.62181	0.496	0.255	0
Dzip3	0	1.79056	0.449	0.209	0
Spred1	0	2.48458	0.319	0.079	0
Trap1a	0	2.15121	0.418	0.178	0
Rps27	0	-1.57019	0.693	0.932	0
Atf2	0	1.37963	0.536	0.297	0
Pclo	0	4.22963	0.261	0.022	0
Jkamp	0	2.53318	0.325	0.086	0
Nucb2	0	-2.87639	0.035	0.273	0
Hdac9	0	4.1784	0.267	0.029	0
Dnajc21	0	-0.971785	0.588	0.826	0
Meioc	0	1.34775	0.555	0.318	0
Senp2	0	1.57431	0.553	0.316	0
Bach2	0	2.31529	0.32	0.083	0
Usp26	0	-1.38778	0.675	0.912	0
Myo5a	0	1.8342	0.439	0.202	0
Crk	0	1.99059	0.373	0.136	0
Ehbp1	0	2.32127	0.339	0.103	0
Baz2a	0	1.70573	0.46	0.224	0
E2f3	0	1.91121	0.387	0.151	0
Plcb4	0	2.22916	0.361	0.125	0
Heatr5a	0	2.21374	0.368	0.132	0
Rap1b	0	2.25282	0.358	0.122	0
Cep126	0	1.83784	0.416	0.18	0
Ubl5	0	-0.951231	0.555	0.791	0
Diaph3	0	1.48848	0.62	0.384	0
Fkbp4	0	-1.06472	0.569	0.804	0
Ppp3cb	0	1.4343	0.527	0.292	0
Eif3m	0	-1.02331	0.561	0.796	0
Stxbp5	0	1.90394	0.385	0.151	0
Foxp1	0	1.69929	0.452	0.218	0
Arhgap39	0	2.15858	0.348	0.114	0
Sgpl1	0	2.22098	0.363	0.129	0
Atxn7	0	1.71396	0.405	0.172	0
Fam199x	0	3.28651	0.273	0.04	0
Gde1	0	2.97831	0.286	0.053	0
Sod1	0	-1.25621	0.683	0.916	0
Matr3	0	-0.93596	0.645	0.878	0
Srpk1	0	-0.892962	0.582	0.815	0
Psap	0	-0.967467	0.542	0.775	0
Prm2	0	2.35186	0.386	0.154	0
Ppm1l	0	3.05934	0.295	0.063	0
Fam135a	0	1.38612	0.615	0.383	0
Alcam	0	2.88906	0.287	0.055	0
Snrpc	0	-0.855026	0.559	0.791	0
Zfyve9	0	1.54568	0.686	0.455	0
Ccdc172	0	2.05626	0.391	0.16	0
Smim24	0	8.31916	0.234	0.003	0
Dcp2	0	3.49175	0.267	0.036	0
Dcun1d5	0	-0.873924	0.529	0.76	0
Fndc3a	0	1.38262	0.701	0.47	0
Ptk7	0	2.37548	0.318	0.088	0
Lrrc58	0	2.14085	0.344	0.114	0
Tc2n	0	2.5845	0.32	0.091	0
Jade3	0	1.66764	0.427	0.198	0
Ndufa11	0	-1.08336	0.625	0.854	0
Cpne5	0	2.60263	0.31	0.081	0
Abracl	0	-3.54447	0.026	0.254	0
Syt14	0	1.929	0.373	0.145	0
Ccl25	0	7.50356	0.23	0.002	0
R3hdm1	0	1.41044	0.634	0.406	0
Ttc17	0	2.31639	0.331	0.104	0
Mrpl49	0	3.48004	0.266	0.039	0
Ncaph2	0	2.30563	0.323	0.096	0
Rnf217	0	2.44242	0.312	0.085	0
Rex1bd	0	1.70987	0.414	0.187	0
Pdap1	0	-1.19029	0.666	0.893	0
Sgms1	0	1.63727	0.386	0.16	0
Rel	0	2.36688	0.324	0.098	0
Prim2	0	1.55425	0.65	0.425	0
Lrig1	0	3.53128	0.256	0.031	0
Pcsk1n	0	10.2864	0.225	0	0
Usp12	0	1.89418	0.358	0.133	0
Magi3	0	1.2454	0.679	0.455	0
Tmtc2	0	1.87314	0.338	0.114	0
Depdc5	0	1.87077	0.405	0.181	0
Zfp385b	0	1.34322	0.606	0.382	0
Cbx4	0	2.77106	0.293	0.069	0
Tprkb	0	12.5047	0.223	0	0
Amfr	0	2.2047	0.322	0.099	0
Pdlim5	0	2.0632	0.36	0.137	0
Tomm22	0	-1.03328	0.555	0.778	0
Pebp1	0	-1.86236	0.734	0.957	0
Ndufa7	0	-0.925875	0.575	0.797	0
Capn15	0	2.14799	0.337	0.115	0
Slc7a6	0	3.71206	0.255	0.033	0
Cers6	0	2.19451	0.307	0.085	0
Uqcrq	0	-1.05431	0.598	0.82	0
Nxn	0	2.44536	0.3	0.078	0
Lsm2	0	-0.976702	0.504	0.726	0
Orc1	0	2.15589	0.332	0.111	0
Ccdc6	0	1.75757	0.376	0.155	0
Cs	0	1.89426	0.396	0.176	0
Pdxdc1	0	1.5337	0.513	0.293	0
Tmco3	0	5.66008	0.226	0.006	0
Cept1	0	2.13908	0.349	0.129	0
Taf4	0	2.68159	0.286	0.066	0
Cd63	0	-1.07627	0.522	0.742	0
Ndrg3	0	2.85343	0.273	0.054	0
Sh3bgrl2	0	1.76398	0.333	0.114	0
Nelfcd	0	3.36686	0.251	0.032	0
Extl3	0	3.36396	0.259	0.04	0
Mylk	0	2.42507	0.313	0.094	0
Sh3rf3	0	2.69965	0.292	0.073	0
Ubxn1	0	-0.855839	0.572	0.79	0
Tcf7l1	0	4.41893	0.234	0.016	0
Pls1	0	2.46924	0.315	0.097	0
Fam220a	0	-7.09578	0.002	0.22	0
Tra2a	0	1.31044	0.775	0.557	0
Slc45a4	0	2.62133	0.282	0.064	0
Akt3	0	0.943271	0.78	0.562	0
Oxct1	0	1.71219	0.458	0.241	0
Avl9	0	1.97073	0.342	0.125	0
Rnf8	0	1.71941	0.454	0.237	0
Pex7	0	2.68841	0.282	0.065	0
Snrpe	0	-1.13969	0.646	0.863	0
Arpc2	0	-0.860106	0.637	0.854	0
Limk2	0	2.59318	0.289	0.072	0
Tm2d3	0	3.22127	0.263	0.047	0
Sem1	0	-1.30007	0.641	0.857	0
Polr2f	0	-1.00925	0.616	0.832	0
Tmem161b	0	1.99677	0.331	0.116	0
Runx3	0	5.39877	0.223	0.008	0
Bahcc1	0	2.48185	0.309	0.094	0
Mycbp2	0	1.66635	0.908	0.694	0
Urgcp	0	3.85176	0.24	0.026	0
Mrpl51	0	1.71207	0.472	0.258	0
Nras	0	2.28513	0.334	0.121	0
Rbm6	0	1.29134	0.646	0.433	0
Hnrnpdl	0	1.57417	0.64	0.427	0
Nkiras1	0	2.45437	0.302	0.089	0
Mepce	0	13.2393	0.213	0	0
Metap1d	0	2.05811	0.35	0.137	0
Nucks1	0	-0.996916	0.648	0.861	0
Paip2	0	-1.01236	0.619	0.832	0
Rhno1	0	3.67115	0.245	0.033	0
Eif3i	0	-1.12016	0.61	0.822	0
Bsg	0	-1.58221	0.734	0.946	0
Mov10l1	0	1.46835	0.704	0.492	0
Abhd10	0	6.23063	0.215	0.004	0
Gpatch2	0	2.41994	0.296	0.085	0
Lamp1	0	-0.87879	0.683	0.894	0
Cnnm2	0	2.88118	0.26	0.05	0
Hmgn2	0	-1.23698	0.67	0.88	0
Huwe1	0	1.25889	0.856	0.646	0
Gpx4	0	-1.08135	0.715	0.924	0
Snx25	0	2.10842	0.329	0.12	0
Lrrc40	0	2.19028	0.309	0.1	0
Dcun1d2	0	11.1223	0.209	0	0
Stmn1	0	-1.57582	0.731	0.94	0
Brms1l	0	3.71948	0.233	0.025	0
Rad54l2	0	2.05689	0.327	0.119	0
Mogs	0	9.95365	0.208	0	0
Garnl3	0	2.25973	0.297	0.089	0
Uvssa	0	3.6182	0.241	0.033	0
Jarid2	0	1.30112	0.736	0.528	0
Serinc1	0	2.14581	0.321	0.114	0
Pot1b	0	2.45415	0.297	0.09	0
Pisd	0	3.18679	0.247	0.04	0
Spag5	0	4.75081	0.217	0.01	0
Fam171a1	0	2.2144	0.293	0.086	0
Hnrnpf	0	-1.08346	0.665	0.872	0
Cnbp	0	-1.439	0.703	0.909	0
Eif2s2	0	-0.92843	0.702	0.908	0
Med17	0	2.27631	0.294	0.088	0
Spred2	0	3.05696	0.237	0.031	0
Ncoa1	0	1.49013	0.577	0.371	0
Brk1	0	-0.886439	0.566	0.771	0
Mrpl1	0	4.27821	0.224	0.019	0
Dhx32	0	2.41088	0.294	0.089	0
Ube3a	0	1.31506	0.659	0.455	0
Hdac8	0	4.15972	0.224	0.02	0
Simc1	0	2.82598	0.257	0.053	0
Rsph1	0	3.75391	0.244	0.04	0
Ube3c	0	1.09575	0.701	0.497	0
Syn3	0	2.20544	0.288	0.084	0
Psmd2	0	-0.817364	0.639	0.843	0
Pou4f1	0	7.80258	0.204	0.001	0
Ndufa4	0	-1.20182	0.639	0.842	0
Ptk2	0	1.08119	0.733	0.53	0
Ube2e2	0	1.8201	0.589	0.386	0
Mydgf	0	2.59363	0.279	0.077	0
Rps25	0	1.91854	0.85	0.648	0
Sfr1	0	-0.888918	0.582	0.783	0
Alyref	0	-0.930494	0.576	0.777	0
Hspa12a	0	3.79947	0.224	0.023	0
Trim26	0	2.19502	0.315	0.114	0
Pkm	0	4.95271	0.208	0.007	0
Zdhhc21	0	2.13635	0.293	0.093	0
Znhit3	0	4.41573	0.213	0.013	0
Lgr4	0	2.36566	0.271	0.072	0
Kctd3	0	2.05141	0.3	0.101	0
Kctd20	0	2.3671	0.272	0.074	0
Aspscr1	0	2.12126	0.29	0.092	0
Dnajc2	0	-0.969197	0.699	0.896	0
Snrpd1	0	-0.847412	0.61	0.807	0
Dmxl1	0	0.886071	0.79	0.593	0
Hmx1	0	3.07663	0.238	0.042	0
Tex11	0	1.18194	0.725	0.529	0
Psma4	0	-0.885519	0.649	0.844	0
Smap1	0	-0.747904	0.676	0.871	0
Glmn	0	2.25217	0.286	0.092	0
Hinfp	0	3.10402	0.233	0.04	0
Gkap1	0	-1.15742	0.742	0.934	0
Atg4b	0	2.1316	0.281	0.089	0
Maz	0	2.41143	0.264	0.072	0
Rims3	0	3.75838	0.215	0.023	0
Cby1	0	3.4219	0.223	0.031	0
Lrrc8d	0	3.9062	0.216	0.024	0
Rnasek	0	5.04059	0.201	0.009	0
Tex14	0	1.5105	0.865	0.673	0
Rapgef6	0	0.992431	0.773	0.582	0
Parpbp	0	2.64589	0.262	0.071	0
Naca	0	-1.01376	0.698	0.888	0
Tsc1	0	2.52355	0.261	0.071	0
Fth1	0	-1.89485	0.789	0.979	0
Pgp	0	-0.916128	0.671	0.861	0
Tmem64	0	2.32819	0.245	0.056	0
Pabpn1	0	-1.0132	0.709	0.897	0
Lrp5	0	3.70453	0.213	0.025	0
Hif1an	0	2.69449	0.241	0.053	0
Ppp3ca	0	2.84333	0.238	0.05	0
Cds2	0	2.53542	0.238	0.05	0
Ago1	0	2.32974	0.26	0.072	0
Cct6a	0	-0.801707	0.688	0.875	0
Fads2	0	2.64913	0.235	0.048	0
Spint1	0	2.84019	0.241	0.054	0
Dock1	0	2.38911	0.252	0.066	0
Taf9b	0	3.0444	0.229	0.045	0
Sh3pxd2a	0	3.87444	0.204	0.022	0
Plekha3	0	2.39549	0.255	0.073	0
Rdx	0	1.41746	0.697	0.515	0
Ppt1	0	3.69252	0.206	0.026	0
Eif5a	0	-1.04407	0.726	0.905	0
Dmwd	0	3.61737	0.202	0.023	0
Uchl1	0	-0.985879	0.699	0.877	0
Ybx2	0	2.9021	0.233	0.056	0
Nav2	0	2.44912	0.243	0.066	0
Cox8a	0	-1.20803	0.555	0.732	0
Hfm1	0	2.66921	0.23	0.055	0
Fkbp6	0	-0.874685	0.721	0.895	0
Myo19	0	2.9732	0.209	0.035	0
Eef1g	0	-0.792145	0.72	0.893	0
Dnaja1	0	-0.775782	0.695	0.867	0
Cct3	0	-0.794342	0.713	0.884	0
Ckap5	0	1.19471	0.678	0.507	0
Rpl3	0	-1.17017	0.743	0.914	0
Cacna1b	0	3.21672	0.201	0.03	0
Rbm8a	0	-0.722288	0.706	0.876	0
Mllt10	0	1.26258	0.779	0.609	0
Sash1	0	3.30298	0.203	0.033	0
Rab43	0	3.22797	0.201	0.031	0
P3h3	0	4.13214	0.208	0.038	0
Mpv17l	0	3.25433	0.205	0.035	0
Hax1	0	2.7569	0.207	0.038	0
Asb3	0	2.74783	0.218	0.049	0
Eif1	0	-1.53414	0.801	0.97	0
Srsf2	0	-0.817797	0.749	0.916	0
Sox11	0	3.29701	0.2	0.033	0
Vps13a	0	1.18072	0.828	0.661	0
Micos10	0	-1.08841	0.764	0.93	0
Taf1d	0	1.26844	0.717	0.552	0
Dynll1	0	-1.19636	0.795	0.959	0
Snip1	0	2.67503	0.205	0.042	0
Eif4a1	0	-0.890899	0.743	0.905	0
Uqcrh	0	-1.07471	0.766	0.927	0
Trip12	0	1.03667	0.802	0.641	0
Arih1	0	0.999106	0.746	0.588	0
B3gntl1	0	2.58235	0.201	0.043	0
Ran	0	-1.01077	0.762	0.92	0
Cox6a1	0	-1.3187	0.789	0.946	0
Nfat5	0	1.17067	0.732	0.579	0
Stag1	0	1.05969	0.898	0.746	0
Calr	0	-0.985348	0.792	0.944	0
Ubn2	0	1.15249	0.757	0.606	0
Hmgn1	0	-0.954824	0.762	0.909	0
Smc6	0	-0.636956	0.776	0.918	0
Zfr	0	1.08938	0.752	0.622	0
Anp32b	0	-1.32862	0.798	0.928	0
Ube2s	0	-0.897142	0.784	0.912	0
Rpl4	0	-0.70214	0.83	0.958	0
Rpl11	0	-0.986856	0.841	0.966	0
Zfp638	0	1.00686	0.822	0.701	0
Nap1l1	0	-0.597828	0.805	0.924	0
Rpl26	0	1.70077	0.906	0.788	0
Tubb4b	0	-0.728938	0.83	0.947	0
Tpt1	0	-1.26286	0.852	0.967	0
Luc7l2	0	0.994455	0.817	0.705	0
Sub1	0	-0.654052	0.81	0.918	0
Bzw1	0	1.2142	0.78	0.673	0
Hspa5	0	1.17044	0.857	0.761	0
Rps15	0	-1.05018	0.885	0.975	0
Ccdc88a	0	0.843698	0.839	0.749	0
Rps23	0	-0.854297	0.893	0.976	0
Ddx5	0	-0.631222	0.885	0.968	0
Rpl18a	0	-0.775723	0.897	0.976	0
Rps5	0	-0.85405	0.882	0.959	0
Hsp90aa1	0	1.72628	0.977	0.907	0
Rps16	0	-0.535279	0.909	0.972	0
Cox4i1	0	-0.602489	0.921	0.977	0
Oaz1	0	1.05627	0.837	0.786	0
Rpl19	0	-1.26356	0.913	0.958	0
Hsp90ab1	0	-1.18381	0.939	0.982	0
Rps24	0	1.41294	0.956	0.914	0
Ston2	6.16027e-308	2.0798	0.291	0.095	9.41043e-304
Lsm5	7.81296e-308	-1.09939	0.364	0.631	1.19351e-303
Pcmtd1	7.17822e-307	1.67773	0.439	0.215	1.09655e-302
Rubcn	2.67435e-306	2.48413	0.232	0.061	4.08534e-302
Ktn1	3.5908e-306	-1.89489	0.096	0.362	5.48531e-302
Slc5a6	4.04208e-306	-2.12112	0.072	0.326	6.17469e-302
Hnrnpd	8.21833e-306	-0.740958	0.664	0.851	1.25543e-301
Cpd	3.92773e-305	2.16672	0.282	0.092	5.99999e-301
Polr3k	4.25839e-305	-1.41221	0.193	0.474	6.50511e-301
Hsf2	5.05889e-305	-1.16755	0.273	0.568	7.72797e-301
Thg1l	8.06345e-305	-2.70958	0.039	0.275	1.23177e-300
Smad4	2.6148e-304	1.4752	0.495	0.272	3.99436e-300
Unk	9.54886e-304	2.17269	0.254	0.073	1.45868e-299
Spcs1	1.15049e-303	-1.09834	0.205	0.503	1.75749e-299
Khdrbs2	2.33616e-303	2.39995	0.232	0.061	3.56872e-299
Nono	4.26575e-303	-1.14036	0.306	0.585	6.51635e-299
Cdkal1	4.67941e-303	1.49517	0.495	0.264	7.14826e-299
Atp11c	5.20452e-303	1.37794	0.598	0.397	7.95043e-299
Rb1	5.59225e-302	1.2791	0.51	0.27	8.54272e-298
Scp2	6.46983e-302	-1.24402	0.274	0.553	9.88331e-298
Insig2	2.46437e-301	2.35308	0.268	0.085	3.76457e-297
Telo2	3.30374e-301	2.34097	0.241	0.067	5.0468e-297
Fam76a	5.54773e-301	-1.13673	0.22	0.515	8.47471e-297
Rint1	6.78099e-301	1.99966	0.314	0.114	1.03586e-296
Rnf144a	8.0602e-301	-2.61599	0.047	0.285	1.23128e-296
Mrpl14	9.31672e-301	-1.71928	0.132	0.401	1.42322e-296
Med21	1.40005e-300	-1.02097	0.385	0.65	2.13872e-296
Ddx19b	1.55393e-300	-1.15393	0.224	0.52	2.37379e-296
Ccdc34	4.859e-300	-0.91888	0.505	0.75	7.42261e-296
Dnajc5	7.57808e-300	1.84173	0.355	0.145	1.15763e-295
Kdm7a	7.8522e-300	1.63378	0.457	0.239	1.1995e-295
Cep89	1.19785e-299	-1.39092	0.238	0.521	1.82984e-295
Usp32	1.62303e-299	1.11581	0.657	0.456	2.47935e-295
Mtf2	2.08549e-299	1.37118	0.569	0.372	3.1858e-295
Fbxo38	2.48805e-299	1.93758	0.328	0.125	3.80074e-295
Arfip1	4.76643e-299	-2.42785	0.064	0.309	7.28119e-295
Xiap	4.93584e-299	2.14594	0.298	0.105	7.53999e-295
Cklf	9.04599e-299	1.97798	0.2	0.044	1.38186e-294
Ube2g1	1.85288e-298	-0.880793	0.476	0.736	2.83047e-294
Mrpl21	5.06255e-298	-0.980062	0.405	0.671	7.73355e-294
Imp3	6.91121e-298	-1.19218	0.3	0.571	1.05576e-293
Chd1l	1.39085e-297	1.8062	0.399	0.186	2.12466e-293
Tbck	2.06919e-297	2.05841	0.296	0.102	3.16089e-293
Tbl1xr1	5.61223e-297	2.3938	0.257	0.079	8.57324e-293
Pnkd	9.37408e-297	-1.07286	0.31	0.595	1.43199e-292
Cacybp	1.62785e-296	-0.68875	0.712	0.876	2.4867e-292
Mei1	2.73466e-296	1.85393	0.41	0.195	4.17747e-292
Serbp1	3.40834e-296	-0.571698	0.804	0.931	5.20658e-292
Dipk1a	5.43878e-296	2.20341	0.275	0.09	8.30828e-292
Dpy19l1	8.20192e-296	1.93441	0.339	0.135	1.25292e-291
Nrf1	4.9701e-295	1.2657	0.605	0.401	7.59233e-291
U2af1l4	5.53442e-295	-1.39478	0.204	0.478	8.45438e-291
Csnk1g2	1.44681e-294	-1.10361	0.322	0.609	2.21015e-290
Pfdn2	1.05514e-293	-0.830603	0.542	0.765	1.61183e-289
Tet3	1.71002e-293	1.33054	0.579	0.371	2.61223e-289
Snrpa1	5.87353e-293	-1.10649	0.302	0.582	8.9724e-289
Ccdc138	8.6223e-293	2.08229	0.361	0.157	1.31714e-288
Hmgxb3	1.02861e-292	2.09599	0.264	0.081	1.5713e-288
Hs6st2	1.8121e-292	1.3299	0.436	0.196	2.76816e-288
Ascc3	2.92169e-292	1.09674	0.696	0.53	4.46317e-288
Clk1	4.08651e-292	1.89796	0.356	0.148	6.24255e-288
Rc3h2	8.48458e-292	1.30135	0.563	0.339	1.2961e-287
Lztfl1	1.20348e-291	1.82774	0.353	0.146	1.83843e-287
Hmgn3	1.40565e-291	-1.39094	0.194	0.475	2.14727e-287
Ndc80	1.44552e-291	-1.02763	0.345	0.631	2.20818e-287
Ift20	3.64297e-291	-0.957271	0.417	0.683	5.565e-287
Gmfb	5.20526e-291	1.7276	0.441	0.234	7.95155e-287
Ncbp1	1.51194e-290	1.85306	0.351	0.146	2.30963e-286
Abcg1	1.54747e-290	-2.68458	0.042	0.272	2.36391e-286
Adarb1	3.2054e-290	1.61025	0.466	0.249	4.89657e-286
Tex19.1	3.35823e-290	-1.09267	0.357	0.616	5.13003e-286
Herc1	4.69132e-290	0.694792	0.849	0.761	7.16647e-286
Rpp40	6.19006e-290	-1.74605	0.118	0.378	9.45593e-286
Sugt1	8.36677e-290	-1.52298	0.153	0.424	1.27811e-285
Nipbl	2.5527e-289	1.58668	0.499	0.284	3.8995e-285
Tdrd5	3.836e-289	-1.30859	0.15	0.427	5.85987e-285
Irak1bp1	4.57963e-289	-1.35176	0.163	0.44	6.99585e-285
Tmem147	1.44871e-288	-1.1005	0.358	0.62	2.21304e-284
Dyrk1a	1.47216e-288	1.527	0.445	0.222	2.24887e-284
Ung	2.09936e-288	-1.43715	0.249	0.506	3.20699e-284
Usp31	3.00341e-288	1.86245	0.321	0.12	4.58801e-284
Uqcc3	2.17038e-287	-1.4041	0.17	0.444	3.31548e-283
Mrpl23	7.9219e-287	-1.02792	0.352	0.626	1.21015e-282
Nop58	1.10817e-286	-0.734289	0.619	0.842	1.69284e-282
Ube2a	1.15785e-286	-2.21425	0.04	0.269	1.76873e-282
Nsa2	1.24431e-286	-0.959132	0.455	0.707	1.9008e-282
Chchd5	1.53986e-286	-2.36908	0.053	0.287	2.35228e-282
Clock	2.2699e-286	1.29803	0.571	0.364	3.4675e-282
Syap1	2.94581e-286	-1.09888	0.297	0.58	4.50002e-282
Gpatch8	5.84275e-286	1.00761	0.721	0.576	8.92538e-282
Fam227b	8.13878e-286	-2.20826	0.05	0.283	1.24328e-281
Uqcrfs1	1.24385e-285	-1.33234	0.323	0.591	1.90011e-281
Rpl18	1.41275e-285	-0.48491	0.911	0.971	2.15812e-281
Smc1b	1.94861e-285	0.668938	0.884	0.853	2.97669e-281
Rab11fip3	5.9341e-285	1.72519	0.352	0.143	9.06493e-281
Txnrd1	1.08888e-284	-1.43071	0.21	0.485	1.66338e-280
Ireb2	3.5871e-284	1.20499	0.598	0.391	5.47965e-280
Cox6c	1.47153e-283	-0.661231	0.78	0.904	2.2479e-279
Ahcyl2	6.33855e-283	0.953603	0.685	0.476	9.68276e-279
Hdgf	6.41785e-283	-0.838729	0.547	0.758	9.80391e-279
Elavl2	6.83217e-283	1.06403	0.649	0.439	1.04368e-278
Rassf5	7.05455e-283	-3.80945	0.015	0.221	1.07765e-278
Stk39	1.31428e-282	-1.15231	0.212	0.498	2.0077e-278
Raph1	3.3665e-282	2.12091	0.278	0.094	5.14266e-278
Plcl2	1.33781e-281	1.45755	0.508	0.295	2.04364e-277
Reck	1.34543e-281	1.978	0.315	0.12	2.05528e-277
Gli3	2.2844e-281	1.3031	0.456	0.217	3.48966e-277
Ncl	7.86316e-281	-0.494063	0.882	0.94	1.20118e-276
Ankrd17	9.08693e-281	0.813879	0.825	0.736	1.38812e-276
Txndc16	1.33308e-280	1.53782	0.402	0.181	2.03641e-276
Slc50a1	1.6263e-280	-1.89992	0.101	0.351	2.48434e-276
Pdia6	1.68685e-280	0.999674	0.725	0.643	2.57683e-276
Bub3	2.83278e-280	-1.16968	0.25	0.528	4.32735e-276
Dmap1	3.5593e-280	-1.23212	0.208	0.484	5.43718e-276
Wrap73	9.89115e-280	2.42364	0.201	0.049	1.51097e-275
Dipk1b	1.77916e-279	-1.64907	0.129	0.385	2.71784e-275
Mecp2	3.151e-279	2.17585	0.248	0.076	4.81346e-275
Rfc4	3.21479e-279	-0.93521	0.45	0.69	4.91091e-275
Gpc4	4.29101e-279	-2.14196	0.065	0.301	6.55495e-275
Sms	9.8307e-279	2.01575	0.307	0.117	1.50174e-274
Eif6	1.35912e-278	-0.961588	0.458	0.683	2.07619e-274
Rngtt	3.91797e-278	1.14709	0.588	0.368	5.98509e-274
Spaca1	9.51585e-278	-2.52138	0.047	0.274	1.45364e-273
Pomc	1.04421e-277	-1.97514	0.073	0.313	1.59513e-273
Tax1bp1	2.74196e-277	-0.658358	0.694	0.877	4.18861e-273
Phc3	3.65821e-277	1.79423	0.316	0.118	5.58828e-273
Dab1	4.76283e-277	2.59088	0.205	0.052	7.2757e-273
Zdhhc13	1.90023e-276	2.19692	0.277	0.097	2.90279e-272
Lin7c	4.44354e-276	1.8214	0.352	0.154	6.78795e-272
Erbb2	4.96423e-276	-2.61327	0.048	0.272	7.58336e-272
Stxbp4	5.5464e-276	1.54768	0.418	0.199	8.47268e-272
Mrps18b	8.59377e-276	-1.26801	0.225	0.499	1.31278e-271
Sap30l	1.26072e-275	-1.91558	0.105	0.349	1.92587e-271
Lrch3	1.5252e-275	1.55831	0.427	0.211	2.3299e-271
Mki67	2.26612e-275	-0.813839	0.663	0.874	3.46172e-271
Znhit6	2.47072e-275	-0.959928	0.414	0.661	3.77427e-271
Tpk1	2.6463e-275	1.82027	0.361	0.154	4.04248e-271
Kif5b	3.26795e-275	1.09754	0.665	0.521	4.99211e-271
Ssr2	3.9843e-275	-0.740004	0.572	0.794	6.08641e-271
Slc29a3	4.74262e-275	-4.66635	0.008	0.204	7.24483e-271
Ak2	5.12287e-275	1.7624	0.383	0.182	7.8257e-271
Oard1	8.48074e-275	1.91289	0.343	0.148	1.29552e-270
Ranbp3	2.18739e-274	2.08932	0.242	0.072	3.34146e-270
Fzr1	4.20984e-274	2.35396	0.23	0.067	6.43095e-270
Dkkl1	4.69928e-274	-1.36776	0.219	0.514	7.17862e-270
Mrpl18	4.91117e-274	-0.843023	0.478	0.719	7.50231e-270
Mettl5	7.07092e-274	-1.44105	0.157	0.42	1.08015e-269
Arf4	3.11482e-273	-0.89018	0.428	0.679	4.7582e-269
Psmd3	3.80989e-273	-1.08274	0.319	0.58	5.81999e-269
Rrn3	5.35062e-273	1.83664	0.338	0.142	8.1736e-269
Timm29	5.96894e-273	-1.45444	0.136	0.394	9.11815e-269
Lman2	9.47053e-273	-0.942678	0.387	0.653	1.44672e-268
Ube2q1	9.62572e-273	-1.13006	0.265	0.534	1.47043e-268
Atp6v1f	1.04554e-272	-0.887715	0.472	0.703	1.59716e-268
Timm8a1	1.42454e-272	-1.36205	0.198	0.461	2.17612e-268
Pithd1	1.67672e-272	-1.27496	0.208	0.478	2.56135e-268
Ints7	3.31942e-272	1.69714	0.372	0.166	5.07075e-268
Bysl	8.10886e-272	-1.41879	0.16	0.423	1.23871e-267
Epn2	1.43563e-271	1.11516	0.63	0.452	2.19307e-267
Wasf1	2.87657e-271	-1.06967	0.297	0.567	4.39425e-267
Msi2	3.05108e-271	1.00825	0.575	0.331	4.66083e-267
Mtmr3	6.20951e-271	1.0041	0.677	0.508	9.48565e-267
Itgae	7.85634e-271	-1.64097	0.085	0.331	1.20013e-266
Mrps11	9.77392e-271	-1.15967	0.245	0.517	1.49306e-266
Rrp1b	1.004e-270	-0.957749	0.392	0.645	1.5337e-266
Rras	1.13468e-270	-1.40847	0.199	0.459	1.73333e-266
Trim37	1.36125e-270	-0.676554	0.704	0.874	2.07944e-266
Cab39l	2.55736e-270	1.61174	0.401	0.191	3.90662e-266
Ndufs2	7.54763e-270	-1.01218	0.311	0.583	1.15298e-265
Zfp652	7.63653e-270	1.69744	0.437	0.236	1.16656e-265
Zswim3	2.23119e-269	2.3978	0.225	0.065	3.40837e-265
Sertad4	5.62927e-269	-1.7264	0.123	0.371	8.59927e-265
Commd4	6.74012e-269	-1.43172	0.178	0.439	1.02962e-264
Atrn	2.02932e-268	1.24176	0.544	0.327	3.09999e-264
Prorp	3.13222e-268	-1.6812	0.098	0.345	4.78479e-264
Trmt10c	3.93274e-268	-1.35232	0.18	0.444	6.00766e-264
Rpp38	4.79945e-268	-1.65755	0.102	0.35	7.33163e-264
Tada1	9.49904e-268	-1.66554	0.111	0.359	1.45107e-263
Arhgap45	1.0502e-267	-4.60375	0.008	0.2	1.60428e-263
Tacc2	1.17418e-267	-2.03665	0.144	0.395	1.79368e-263
Zfp422	1.39535e-267	-2.13277	0.062	0.291	2.13153e-263
Slmap	1.45188e-267	1.30489	0.568	0.37	2.21789e-263
Fubp1	5.83434e-267	0.862058	0.76	0.654	8.91254e-263
Tln1	6.39236e-267	-1.11496	0.271	0.54	9.76497e-263
Dazap2	6.42427e-267	1.84831	0.342	0.149	9.81371e-263
Snrpf	6.8517e-267	-0.715345	0.675	0.83	1.04667e-262
Snx24	3.57302e-266	2.13018	0.252	0.081	5.45815e-262
Med7	4.17671e-266	-1.02446	0.26	0.538	6.38034e-262
Rere	7.3899e-266	0.712109	0.801	0.644	1.12888e-261
Rab3ip	7.75597e-266	-1.23536	0.185	0.456	1.1848e-261
Gemin4	1.09448e-265	-3.89974	0.012	0.206	1.67193e-261
Bccip	1.33862e-265	-1.31544	0.188	0.454	2.04487e-261
Polr2c	1.40146e-265	-1.00133	0.367	0.621	2.14087e-261
Map4k4	2.2592e-265	-2.02266	0.104	0.341	3.45115e-261
Mpdz	4.57345e-265	1.65334	0.387	0.182	6.9864e-261
Cobll1	6.92503e-265	2.18681	0.253	0.083	1.05787e-260
Acvr2a	7.85969e-265	1.62304	0.395	0.187	1.20065e-260
Tbcc	1.38069e-264	-1.27755	0.186	0.451	2.10914e-260
Ppil3	2.51381e-264	-1.6129	0.116	0.363	3.84009e-260
Slc25a1	4.22342e-264	-1.6536	0.128	0.375	6.45169e-260
Hdlbp	5.87011e-264	-0.81072	0.466	0.717	8.96718e-260
Klhdc3	1.54119e-263	-1.20738	0.22	0.488	2.35433e-259
Cacna1a	1.74096e-263	-1.50957	0.169	0.423	2.65949e-259
Llgl1	2.47294e-263	2.37305	0.214	0.06	3.77766e-259
Tmem223	4.50562e-263	-2.32533	0.048	0.265	6.88279e-259
Scml2	9.04409e-263	0.889035	0.739	0.609	1.38158e-258
Dennd1b	2.6703e-262	1.49426	0.388	0.176	4.07915e-258
Tdrd9	4.02308e-262	1.28451	0.505	0.284	6.14565e-258
Fkbp15	8.54281e-262	2.30998	0.228	0.068	1.305e-257
Eif3a	1.98783e-261	-0.59947	0.769	0.907	3.03661e-257
Stub1	2.59821e-261	-1.01921	0.408	0.64	3.96903e-257
Cox11	7.08962e-261	1.81741	0.337	0.144	1.08301e-256
Sf3a3	1.45937e-260	-0.92109	0.413	0.658	2.22933e-256
Nfic	2.12111e-260	2.3727	0.202	0.053	3.24021e-256
Shmt2	2.88475e-260	-1.74313	0.1	0.339	4.40675e-256
Rrbp1	4.08512e-260	-0.718863	0.661	0.845	6.24042e-256
Hmbs	5.69785e-260	-1.20958	0.255	0.508	8.70404e-256
Mbtps1	8.34496e-260	1.4156	0.428	0.215	1.27478e-255
Fam168a	1.68055e-259	1.22648	0.495	0.269	2.56721e-255
Sumo1	3.16533e-259	-0.705084	0.607	0.79	4.83535e-255
Rps9	3.47897e-259	-0.529044	0.837	0.937	5.31448e-255
Abcc1	5.19192e-259	1.93076	0.26	0.086	7.93117e-255
Yes1	8.81502e-259	1.16056	0.538	0.317	1.34658e-254
Btbd3	1.25169e-258	2.31486	0.241	0.077	1.91209e-254
Gpr137c	1.72464e-258	1.94374	0.255	0.083	2.63456e-254
Stk3	1.76454e-258	1.12072	0.568	0.346	2.69551e-254
Arhgap26	1.79996e-258	1.44929	0.443	0.228	2.74962e-254
Nktr	2.40516e-258	0.727081	0.805	0.706	3.67413e-254
Tex264	2.73848e-258	-1.32604	0.164	0.423	4.1833e-254
Ufc1	7.72639e-258	-1.22311	0.18	0.445	1.18028e-253
Homer2	1.95498e-257	-1.53469	0.124	0.371	2.98643e-253
Sdad1	4.72769e-257	1.38605	0.489	0.296	7.22201e-253
Gspt1	1.54537e-256	-0.714272	0.646	0.807	2.3607e-252
Coa5	2.01241e-256	-1.64852	0.136	0.385	3.07416e-252
Smim26	2.39558e-256	-2.20791	0.064	0.285	3.65949e-252
Trmt10b	2.70402e-256	-1.66178	0.106	0.346	4.13066e-252
Ext2	5.11097e-256	1.52898	0.429	0.226	7.80751e-252
Birc5	5.72565e-256	-0.912557	0.419	0.661	8.7465e-252
Nup160	1.00406e-255	1.6612	0.397	0.194	1.53381e-251
Ublcp1	3.31897e-255	-0.824443	0.429	0.682	5.07006e-251
Cbl	4.50877e-255	1.33818	0.48	0.271	6.8876e-251
Suclg2	4.82511e-255	1.54719	0.443	0.243	7.37085e-251
Fkbp2	5.17835e-255	-1.09868	0.393	0.629	7.91044e-251
Top1	6.36639e-255	0.954101	0.703	0.589	9.7253e-251
Taldo1	1.24327e-254	-0.891701	0.462	0.681	1.89922e-250
Map4k2	3.15326e-254	2.26665	0.236	0.076	4.81692e-250
Polr3gl	3.82783e-254	-1.68382	0.103	0.341	5.8474e-250
Chd4	1.79732e-253	-0.681408	0.741	0.875	2.74558e-249
Nop53	2.23915e-253	-1.00642	0.321	0.583	3.42052e-249
Sec22a	3.66711e-253	1.63447	0.363	0.163	5.60187e-249
Arid1a	4.07488e-253	1.49039	0.441	0.24	6.22479e-249
Fabp12	6.03832e-253	-3.67396	0.022	0.217	9.22413e-249
Psma1	6.48268e-253	-0.814601	0.503	0.723	9.90295e-249
Ssr4	1.64888e-252	-1.09875	0.265	0.538	2.51883e-248
Myh10	4.4289e-252	1.7694	0.314	0.127	6.76558e-248
Nfyb	6.50979e-252	-0.911882	0.401	0.641	9.94435e-248
Usp1	8.71355e-252	-0.714897	0.57	0.782	1.33108e-247
Castor2	1.07021e-251	2.13942	0.215	0.062	1.63486e-247
Eif1ad	1.2306e-251	-0.969071	0.332	0.591	1.87986e-247
Snx29	1.39647e-251	1.38345	0.394	0.182	2.13325e-247
Tsc22d2	1.64488e-251	1.19266	0.566	0.369	2.51272e-247
Odc1	1.67491e-251	-1.04668	0.249	0.518	2.55859e-247
Tusc2	2.22416e-251	-1.17462	0.243	0.5	3.39762e-247
Plagl1	2.66061e-251	-3.53209	0.019	0.21	4.06435e-247
Zfp326	3.5114e-251	1.39185	0.497	0.305	5.36402e-247
Rfx7	8.14322e-251	1.24269	0.589	0.413	1.24396e-246
Vegfb	1.33957e-250	2.36811	0.204	0.057	2.04632e-246
Slc25a39	1.53123e-250	-1.17525	0.282	0.535	2.33911e-246
Ddrgk1	1.69696e-250	-1.07729	0.293	0.554	2.59227e-246
Adam10	2.12051e-250	1.36242	0.496	0.294	3.23929e-246
Ankrd9	4.69937e-250	-2.74408	0.041	0.246	7.17875e-246
Akap9	5.17221e-250	0.847727	0.745	0.607	7.90107e-246
Mtpn	7.75233e-250	1.78127	0.375	0.184	1.18425e-245
Arhgef2	2.42917e-249	-1.60747	0.114	0.354	3.71081e-245
Lnpk	3.18374e-249	1.48444	0.394	0.19	4.86348e-245
Copz2	3.51672e-249	-2.76397	0.03	0.227	5.37215e-245
Asxl1	3.90317e-248	1.16496	0.612	0.453	5.96249e-244
Dnaja2	4.63741e-248	-0.657516	0.632	0.807	7.08411e-244
Pkp4	7.85222e-248	2.0012	0.28	0.106	1.19951e-243
Raver2	8.18212e-248	2.32834	0.251	0.088	1.2499e-243
Eif2b2	1.35326e-247	-1.2527	0.18	0.432	2.06724e-243
Plekhj1	2.11235e-247	-0.998317	0.351	0.602	3.22683e-243
Tshz3	3.22948e-247	2.11698	0.276	0.103	4.93335e-243
Cct7	1.92118e-246	-0.620775	0.672	0.835	2.93479e-242
Hnrnpk	2.18316e-246	0.800505	0.764	0.706	3.33499e-242
Atp7a	2.35177e-246	1.91722	0.261	0.092	3.59257e-242
Psme4	7.10369e-246	1.03862	0.657	0.502	1.08516e-241
Krtcap3	8.87304e-246	-1.42514	0.157	0.401	1.35545e-241
Myg1	9.01498e-246	-1.80345	0.073	0.295	1.37713e-241
Cnot6	1.07446e-245	1.38173	0.441	0.235	1.64134e-241
Mxd4	1.86231e-245	1.69176	0.361	0.172	2.84487e-241
Prr7	1.89749e-245	-2.40899	0.057	0.265	2.8986e-241
Ctdspl2	2.53129e-245	1.12028	0.6	0.429	3.8668e-241
Fam98a	2.90261e-245	-0.984821	0.291	0.554	4.43403e-241
Pfdn1	3.09877e-245	-0.842885	0.433	0.68	4.73368e-241
Hmbox1	5.44837e-245	2.29015	0.2	0.055	8.32292e-241
Rbpms2	2.19504e-244	-1.77677	0.071	0.292	3.35315e-240
Hscb	3.29321e-244	-1.10278	0.246	0.5	5.0307e-240
Ndufb8	3.77124e-244	0.942296	0.69	0.587	5.76095e-240
Taf7	4.30334e-244	-0.80111	0.537	0.741	6.57378e-240
Trappc3	4.79031e-244	-1.00518	0.319	0.575	7.31768e-240
Clu	4.88962e-244	-1.94045	0.041	0.247	7.46938e-240
Nap1l4	7.75017e-244	-0.701908	0.578	0.772	1.18392e-239
Anapc15	8.5471e-244	1.80615	0.348	0.164	1.30565e-239
Zfp951	8.68592e-244	2.22116	0.225	0.07	1.32686e-239
Ldlrad3	8.87701e-244	2.29407	0.203	0.057	1.35605e-239
Plekho1	1.30449e-243	-2.54554	0.038	0.238	1.99274e-239
Apba3	1.32554e-243	-2.09137	0.059	0.272	2.0249e-239
Smg7	2.93002e-243	1.09051	0.603	0.422	4.47589e-239
Hnrnpa1	3.12987e-243	-0.824568	0.503	0.72	4.78118e-239
Pno1	4.13314e-243	-1.30762	0.17	0.42	6.31378e-239
Irf2bp1	4.32509e-243	-2.31014	0.06	0.27	6.60701e-239
Rbis	6.43074e-243	-1.10679	0.27	0.526	9.8236e-239
Srrm2	1.41683e-242	-0.47137	0.881	0.953	2.16435e-238
Zgrf1	3.95953e-242	1.75896	0.328	0.141	6.04857e-238
Sptlc2	9.03868e-242	1.33787	0.467	0.263	1.38075e-237
Kpnb1	9.59439e-242	-0.837953	0.436	0.683	1.46564e-237
Ern1	1.75981e-241	1.81196	0.298	0.119	2.68829e-237
Akt1	3.27143e-241	-1.42671	0.158	0.401	4.99743e-237
Psen1	6.47607e-241	1.8784	0.279	0.106	9.89285e-237
Dnajb9	7.0201e-241	-1.07865	0.289	0.551	1.07239e-236
Cpeb2	1.00939e-240	1.98374	0.257	0.091	1.54195e-236
Emg1	1.99967e-240	1.29932	0.542	0.374	3.05469e-236
Mrpl3	2.02489e-240	-1.03971	0.278	0.53	3.09322e-236
Tmem65	2.11515e-240	1.69427	0.281	0.104	3.2311e-236
Rprd1a	2.73063e-240	1.44779	0.406	0.206	4.17131e-236
Ap1m1	2.91931e-240	-1.09791	0.225	0.484	4.45954e-236
Tbc1d12	6.94604e-240	2.50044	0.208	0.062	1.06108e-235
Dlgap5	7.07489e-240	-1.13727	0.237	0.49	1.08076e-235
Dip2a	7.47414e-240	1.77366	0.282	0.106	1.14175e-235
Igfbp7	1.04927e-239	-3.07047	0.02	0.204	1.60287e-235
Rapgef2	1.08867e-239	2.15474	0.206	0.059	1.66305e-235
Etfb	1.183e-239	-1.16124	0.234	0.485	1.80715e-235
Rhoq	1.90179e-239	-2.59361	0.034	0.228	2.90518e-235
Fbxo31	2.13029e-239	-1.15849	0.264	0.507	3.25422e-235
Rnf10	2.66742e-239	-0.943904	0.359	0.614	4.07475e-235
Abcb7	2.77297e-239	1.78874	0.324	0.14	4.23599e-235
Itgb1bp1	3.87912e-239	-1.2131	0.179	0.429	5.92574e-235
Gemin6	5.39773e-239	-1.50654	0.117	0.352	8.24557e-235
Ywhaq	1.34995e-238	-0.643857	0.656	0.819	2.06218e-234
Lrrc47	2.9071e-238	-1.27441	0.209	0.456	4.44089e-234
Gar1	3.80002e-238	-1.07606	0.326	0.566	5.80491e-234
Ccnb1ip1	4.14873e-238	-1.37517	0.128	0.365	6.33759e-234
Tbc1d1	5.0003e-238	-0.977497	0.345	0.604	7.63846e-234
Wac	5.79701e-238	0.980281	0.658	0.511	8.85552e-234
Rell1	6.69323e-238	-3.16567	0.019	0.203	1.02246e-233
Tnpo1	6.80933e-238	1.13762	0.594	0.425	1.04019e-233
Prc1	7.98e-238	-0.833425	0.475	0.719	1.21902e-233
Kidins220	8.72514e-238	1.5183	0.442	0.247	1.33285e-233
Ccnc	1.42646e-237	1.98431	0.251	0.088	2.17907e-233
Rnaseh2c	2.98335e-237	-0.98889	0.294	0.551	4.55736e-233
Aldh5a1	3.41991e-237	-3.46552	0.019	0.201	5.22426e-233
Morc4	1.38129e-236	-1.84607	0.09	0.31	2.11006e-232
Hnrnpu	1.61915e-236	-0.564624	0.813	0.922	2.47341e-232
Ttf2	2.19344e-236	2.20385	0.206	0.06	3.3507e-232
Cnot2	3.07569e-236	1.26501	0.504	0.309	4.69843e-232
Cpeb4	3.66576e-236	1.82519	0.306	0.127	5.59982e-232
Snrnp200	8.5212e-236	-0.798155	0.498	0.716	1.3017e-231
Pnn	8.91543e-236	-0.743489	0.6	0.784	1.36192e-231
Stim1	1.43989e-235	1.3395	0.516	0.329	2.19957e-231
Tatdn2	1.74761e-235	-1.36017	0.176	0.418	2.66965e-231
Npl	4.01423e-235	-3.00447	0.02	0.202	6.13213e-231
Ing2	4.0853e-235	-1.36983	0.154	0.395	6.2407e-231
Timm8a2	6.23372e-235	-1.96014	0.052	0.257	9.52263e-231
Slc38a6	2.33195e-234	1.90424	0.266	0.099	3.56229e-230
Ypel1	2.44802e-234	1.86546	0.257	0.091	3.7396e-230
Utp3	2.80969e-234	-1.00591	0.306	0.56	4.29209e-230
Ppp1r11	4.67783e-234	1.91396	0.32	0.14	7.14586e-230
Rtn4	4.80848e-234	1.03168	0.661	0.526	7.34543e-230
Kdm2b	1.06156e-233	-1.09267	0.202	0.456	1.62164e-229
Taf4b	1.23078e-233	1.23184	0.542	0.357	1.88013e-229
Rab5c	1.36999e-233	-1.07425	0.263	0.515	2.0928e-229
Msi1	2.74071e-233	-1.39529	0.136	0.372	4.18671e-229
Ckap4	3.31425e-233	-1.15904	0.254	0.5	5.06285e-229
Ltv1	5.08995e-233	-0.929725	0.314	0.562	7.77541e-229
Nbas	7.26068e-233	1.36574	0.47	0.27	1.10914e-228
Cdkn2aipnl	1.75851e-232	-1.25109	0.193	0.437	2.6863e-228
Cryl1	2.27544e-232	2.11929	0.262	0.099	3.47596e-228
Aifm1	2.58833e-232	-0.969575	0.31	0.561	3.95393e-228
Lsm7	6.53929e-232	-0.781624	0.495	0.708	9.98941e-228
Mrps24	7.63793e-232	-0.763725	0.526	0.74	1.16677e-227
Exoc5	8.08566e-232	1.50667	0.434	0.242	1.23517e-227
Adnp2	1.1993e-231	1.8529	0.252	0.089	1.83205e-227
Phkb	1.29764e-231	2.19377	0.247	0.087	1.98227e-227
Ntpcr	1.71111e-231	-2.31321	0.051	0.252	2.6139e-227
Fam120a	3.03208e-231	1.26301	0.408	0.202	4.6318e-227
Dnttip1	6.37833e-231	-0.830575	0.378	0.631	9.74353e-227
Sertad2	1.31631e-230	1.88791	0.336	0.157	2.0108e-226
Cmc4	1.61022e-230	-2.08339	0.05	0.25	2.45977e-226
Shld2	2.53429e-230	-1.10245	0.216	0.47	3.87137e-226
Ezh2	2.66182e-230	-0.885204	0.454	0.699	4.0662e-226
Zbtb40	3.69313e-230	1.8563	0.254	0.09	5.64163e-226
Cbx1	8.4604e-230	1.079	0.606	0.462	1.29241e-225
U2af1	1.22888e-229	-0.690872	0.592	0.785	1.87724e-225
Vcp	1.38676e-229	-0.559964	0.747	0.881	2.11842e-225
Ccdc102a	1.79128e-229	-3.0339	0.021	0.201	2.73635e-225
Ddx3x	2.35051e-229	-2.23699	0.049	0.247	3.59064e-225
Psip1	4.12255e-229	-0.572303	0.732	0.861	6.29761e-225
Zfyve28	5.27667e-229	2.20415	0.228	0.075	8.06064e-225
Adcy9	2.47934e-228	1.72433	0.283	0.11	3.78744e-224
Ankrd12	2.73864e-228	0.671122	0.846	0.769	4.18355e-224
Relch	2.75133e-228	1.03198	0.619	0.428	4.20293e-224
Mdh2	3.55234e-228	-0.721834	0.613	0.777	5.42656e-224
Ppig	4.59151e-228	-0.603443	0.755	0.884	7.01398e-224
Tmem234	4.79043e-228	1.62681	0.38	0.197	7.31786e-224
Arhgdia	8.0639e-228	-0.948855	0.348	0.584	1.23184e-223
Zdbf2	1.25364e-227	-0.821173	0.487	0.712	1.91506e-223
Cript	1.66969e-227	-1.01284	0.272	0.522	2.55061e-223
Snrpb2	2.9968e-227	-0.971052	0.343	0.586	4.57792e-223
Dnajb6	3.11805e-227	0.940887	0.64	0.478	4.76314e-223
Ehd1	1.05805e-226	-0.895283	0.336	0.59	1.61628e-222
Osbpl8	1.35814e-226	1.14809	0.549	0.36	2.07469e-222
Acly	7.39497e-226	-1.02131	0.312	0.553	1.12966e-221
Nfe2l1	8.61527e-226	1.5014	0.353	0.167	1.31607e-221
Syngr1	9.12846e-226	-1.14729	0.264	0.506	1.39446e-221
Asb8	1.23975e-225	-1.74657	0.088	0.303	1.89384e-221
Tdrd12	1.87387e-225	1.57891	0.378	0.188	2.86252e-221
Pop4	4.36133e-225	-1.26867	0.164	0.4	6.66237e-221
Meig1	9.50561e-225	0.280544	0.44	0.224	1.45208e-220
Kmt2e	1.32559e-224	0.96903	0.674	0.547	2.02498e-220
Prnp	1.45726e-224	-1.81442	0.097	0.311	2.22612e-220
Ngdn	3.18604e-224	-0.964496	0.295	0.545	4.867e-220
Rpl15	8.11743e-224	-0.450523	0.89	0.956	1.24002e-219
Plekhm3	8.80784e-224	1.98183	0.221	0.071	1.34549e-219
Vat1	9.34417e-224	-1.3567	0.158	0.391	1.42742e-219
Vps13c	1.28558e-223	1.18982	0.545	0.368	1.96385e-219
Rasd2	1.64227e-223	-1.4125	0.137	0.366	2.50874e-219
Mei4	1.87572e-223	1.99253	0.253	0.093	2.86535e-219
Dlk1	2.45175e-223	-2.36718	0.052	0.246	3.74529e-219
Gtpbp2	1.41391e-222	2.02313	0.233	0.081	2.15988e-218
Peak1	2.07824e-222	1.38374	0.426	0.231	3.17472e-218
Sgf29	2.15064e-222	-1.23087	0.198	0.441	3.28531e-218
Smim15	2.23949e-222	-1.19834	0.183	0.425	3.42105e-218
Tspan14	3.01026e-222	1.8734	0.226	0.075	4.59847e-218
Slc35b1	3.33269e-222	-1.18618	0.21	0.452	5.09101e-218
Hif1a	9.67368e-222	1.68214	0.338	0.158	1.47775e-217
Bik	1.34259e-221	-2.63763	0.041	0.227	2.05095e-217
Pwwp2a	1.4446e-221	1.49202	0.402	0.213	2.20677e-217
Trim28	2.21051e-221	-0.734298	0.46	0.695	3.37677e-217
Slc37a4	3.38821e-221	-2.45128	0.032	0.216	5.17582e-217
Laptm4a	4.22802e-221	-0.729989	0.511	0.717	6.45873e-217
Fdft1	4.56911e-221	-1.05846	0.233	0.478	6.97978e-217
Vrk3	4.79577e-221	-1.16282	0.166	0.404	7.32601e-217
Ipo4	9.02738e-221	-0.913066	0.323	0.573	1.37902e-216
Myo9a	9.05297e-221	0.791285	0.775	0.679	1.38293e-216
Mrps5	1.45703e-220	-0.923364	0.349	0.588	2.22576e-216
Jtb	2.0105e-220	-1.20637	0.212	0.448	3.07124e-216
Wdr75	3.02371e-220	1.33586	0.475	0.294	4.61902e-216
Tasp1	3.11677e-220	1.57409	0.395	0.21	4.76117e-216
Mtap	5.24618e-220	-1.27725	0.155	0.387	8.01406e-216
Hipk3	7.48208e-220	1.80105	0.256	0.096	1.14296e-215
Dhx29	1.67133e-219	-1.04356	0.298	0.536	2.55312e-215
Aimp2	1.75446e-219	-1.05059	0.234	0.481	2.68012e-215
Zfp346	1.8351e-219	1.508	0.392	0.203	2.8033e-215
Arrb2	1.88723e-219	-1.43594	0.147	0.373	2.88294e-215
Cip2a	2.3358e-219	1.4665	0.419	0.238	3.56816e-215
Abr	2.73977e-219	2.05142	0.241	0.086	4.18527e-215
Atl3	3.90808e-219	1.43102	0.335	0.149	5.96998e-215
Tut4	6.82094e-219	0.658942	0.831	0.781	1.04197e-214
Top3a	9.15008e-219	1.93885	0.233	0.08	1.39777e-214
Itga6	9.43431e-219	-1.89339	0.079	0.283	1.44119e-214
Gnai1	1.00535e-218	1.48349	0.383	0.197	1.53577e-214
Ubc	2.41153e-218	-0.518649	0.777	0.914	3.68386e-214
Dock9	3.00097e-218	1.27978	0.524	0.352	4.58429e-214
Mast2	3.83092e-218	0.952039	0.654	0.501	5.85211e-214
Sesn3	4.54086e-218	1.88478	0.276	0.113	6.93662e-214
Ndufa8	8.05318e-218	-0.913962	0.348	0.583	1.2302e-213
Igf2bp1	9.5219e-218	1.34522	0.445	0.255	1.45457e-213
Rab3a	1.65751e-217	-2.65011	0.03	0.209	2.53202e-213
Oxa1l	2.67096e-217	-1.09491	0.168	0.407	4.08016e-213
Tcea3	2.92249e-217	-1.61144	0.094	0.306	4.46439e-213
Ddx59	3.79784e-217	-1.85864	0.064	0.263	5.80158e-213
Jun	4.24555e-217	-1.82487	0.071	0.273	6.4855e-213
Camk4	4.29807e-217	0.459183	0.347	0.153	6.56574e-213
Ak6	8.31506e-217	-1.11507	0.195	0.433	1.27021e-212
Jmjd1c	9.68908e-217	0.891099	0.715	0.612	1.4801e-212
Cables2	2.84861e-216	2.09408	0.213	0.069	4.35153e-212
Ska3	3.38481e-216	-1.12122	0.209	0.448	5.17064e-212
Dusp3	5.30204e-216	-2.47161	0.036	0.219	8.09939e-212
Ifrd1	7.16182e-216	1.36875	0.463	0.284	1.09404e-211
Topaz1	7.41132e-216	1.7873	0.326	0.152	1.13215e-211
Pet100	1.21353e-215	-1.51995	0.107	0.323	1.85379e-211
Cdc42	1.30068e-215	-0.653189	0.614	0.778	1.98692e-211
Smarca5	1.55289e-215	0.569924	0.846	0.841	2.3722e-211
Spidr	1.64149e-215	1.26139	0.47	0.279	2.50753e-211
Hras	6.15948e-215	-0.968649	0.334	0.562	9.40922e-211
Pds5a	1.12642e-214	0.891615	0.664	0.502	1.72073e-210
Zfpl1	1.20728e-214	-1.62491	0.089	0.3	1.84424e-210
G3bp2	1.43624e-214	1.08203	0.585	0.44	2.19401e-210
Urod	1.72368e-214	-1.3351	0.155	0.382	2.6331e-210
Dennd5a	2.21278e-214	1.59219	0.357	0.178	3.38024e-210
Ppp3r1	2.90527e-214	-1.22195	0.172	0.404	4.43809e-210
Wdr90	4.41001e-214	1.9943	0.227	0.078	6.73673e-210
Pak1	5.56027e-214	-0.909715	0.321	0.568	8.49387e-210
Tfam	1.11595e-213	-1.0075	0.247	0.482	1.70472e-209
Eml5	1.17165e-213	1.50877	0.442	0.255	1.78981e-209
Mfge8	1.44119e-213	1.92237	0.262	0.104	2.20156e-209
Gnaq	1.69958e-213	0.884016	0.537	0.309	2.59627e-209
Ccdc112	2.20131e-213	-0.940961	0.324	0.565	3.36271e-209
Pkib	4.10746e-213	-2.49739	0.05	0.238	6.27455e-209
Znrf1	7.18903e-213	1.11688	0.444	0.236	1.0982e-208
Rcbtb1	7.83442e-213	1.51679	0.351	0.168	1.19679e-208
Armc8	7.96914e-213	1.40064	0.401	0.214	1.21737e-208
Yap1	1.35662e-212	1.55674	0.302	0.129	2.07237e-208
Epcam	4.75727e-212	1.18297	0.591	0.46	7.2672e-208
Thoc2	9.52097e-212	1.19412	0.554	0.39	1.45442e-207
Bag1	1.14868e-211	-0.704739	0.547	0.761	1.75472e-207
Glt8d1	1.40702e-211	-0.950544	0.177	0.42	2.14936e-207
Alkbh2	2.41556e-211	-1.41656	0.13	0.352	3.69001e-207
Ddx24	3.05388e-211	-0.567112	0.686	0.863	4.66511e-207
Tbc1d2b	4.74366e-211	-2.60927	0.033	0.209	7.24642e-207
Papss1	7.94274e-211	1.91017	0.283	0.121	1.21333e-206
Mrps36	8.39334e-211	-1.09912	0.237	0.473	1.28217e-206
Zfc3h1	1.31625e-210	1.27814	0.448	0.258	2.0107e-206
Fhl3	1.5492e-210	-2.55005	0.032	0.207	2.36656e-206
Tjp1	2.23055e-210	1.33546	0.461	0.282	3.40739e-206
Ahsa1	2.41147e-210	-1.03968	0.238	0.475	3.68376e-206
Eef2k	3.41155e-210	-0.983202	0.236	0.481	5.21148e-206
Mllt3	5.45004e-210	1.86562	0.329	0.16	8.32549e-206
Trappc12	7.27461e-210	1.77575	0.235	0.083	1.11127e-205
Inpp5b	7.84839e-210	2.17404	0.222	0.078	1.19892e-205
Pdzd8	1.46753e-209	1.46974	0.362	0.181	2.2418e-205
Crlf2	1.94429e-209	-1.76129	0.083	0.285	2.97009e-205
Trpm7	4.37389e-209	0.885664	0.676	0.534	6.68156e-205
Cenpn	7.29966e-209	-0.940492	0.233	0.475	1.1151e-204
Bckdhb	1.02524e-208	-0.94087	0.207	0.451	1.56616e-204
Pigx	1.05715e-208	-1.17162	0.196	0.427	1.6149e-204
Stip1	1.97289e-208	-0.774275	0.431	0.659	3.01379e-204
Arpc3	2.39717e-208	-0.767663	0.411	0.648	3.66191e-204
Epn1	2.49465e-208	1.98103	0.243	0.092	3.81083e-204
St6galnac2	3.05565e-208	-2.1983	0.079	0.277	4.66781e-204
Cyth3	3.39053e-208	1.5252	0.365	0.187	5.17938e-204
Tmem248	4.06111e-208	-0.93083	0.274	0.515	6.20374e-204
Bnc2	1.094e-207	1.26969	0.4	0.211	1.67119e-203
Uba1	1.72195e-207	1.43811	0.405	0.23	2.63045e-203
Sil1	2.48768e-207	1.41473	0.422	0.24	3.80019e-203
Fanca	3.24769e-207	1.58148	0.347	0.17	4.96117e-203
Cops7a	5.74454e-207	-0.844504	0.334	0.57	8.77536e-203
Rps6ka3	1.23546e-206	1.10684	0.497	0.302	1.8873e-202
Emc2	1.38197e-206	1.61178	0.354	0.179	2.11109e-202
Pphln1	3.59761e-206	1.24635	0.403	0.215	5.49571e-202
Zfp637	3.81192e-206	-1.56972	0.088	0.291	5.82309e-202
Btbd7	6.4691e-206	0.945789	0.666	0.546	9.88219e-202
Hnrnpa2b1	6.67891e-206	-0.548846	0.845	0.935	1.02027e-201
Cd81	7.14631e-206	-1.08089	0.289	0.515	1.09167e-201
Tox4	7.52795e-206	-0.918223	0.26	0.504	1.14997e-201
Tex13b	1.17152e-205	1.15995	0.541	0.387	1.78961e-201
Polb	1.78056e-205	1.56664	0.362	0.187	2.71998e-201
Abraxas1	2.64422e-205	-1.49552	0.107	0.315	4.03931e-201
Rnft1	3.02187e-205	1.85998	0.265	0.108	4.6162e-201
Ocel1	3.43762e-205	-1.08712	0.223	0.453	5.2513e-201
Tmem35b	3.85281e-205	-1.89693	0.048	0.233	5.88556e-201
Msh6	9.02932e-205	-0.87718	0.344	0.58	1.37932e-200
Lrsam1	1.24245e-204	1.80815	0.216	0.072	1.89797e-200
Med1	1.94914e-204	1.16661	0.518	0.344	2.9775e-200
Cabin1	2.13299e-204	1.26373	0.528	0.369	3.25836e-200
Rraga	2.4159e-204	-1.43612	0.133	0.35	3.69052e-200
Sart1	2.45364e-204	-0.994073	0.27	0.507	3.74818e-200
Pan3	3.62574e-204	0.822673	0.578	0.352	5.53868e-200
Rlf	5.54713e-204	1.15782	0.554	0.394	8.4738e-200
Cdk16	6.04761e-204	-1.12611	0.18	0.407	9.23833e-200
Gpatch2l	3.45268e-203	1.65833	0.324	0.153	5.27432e-199
Gfod2	5.21732e-203	1.89302	0.233	0.086	7.96998e-199
Nhlrc2	6.89655e-203	1.60279	0.345	0.173	1.05352e-198
Rpl5	1.05221e-202	0.607541	0.837	0.841	1.60736e-198
Tle3	1.30905e-202	-0.986034	0.27	0.508	1.9997e-198
Rnf2	1.74598e-202	-0.851711	0.303	0.545	2.66716e-198
Shmt1	2.22628e-202	1.58135	0.334	0.163	3.40086e-198
Stx16	2.59339e-202	1.34739	0.451	0.27	3.96167e-198
Smdt1	4.72337e-202	1.20101	0.571	0.442	7.21543e-198
Cand1	5.22677e-202	-0.777695	0.379	0.623	7.98442e-198
Prr3	6.14486e-202	-1.37725	0.127	0.341	9.38689e-198
Tmem101	1.34381e-201	-1.34271	0.142	0.358	2.0528e-197
Ap2m1	1.62842e-201	-0.824505	0.393	0.614	2.48758e-197
Ctsa	2.10921e-201	-1.69182	0.078	0.273	3.22203e-197
Wdr3	2.21262e-201	-0.996674	0.265	0.497	3.38e-197
Mrps23	2.8634e-201	-0.962884	0.29	0.523	4.37413e-197
Zfp511	3.50638e-201	-1.40965	0.123	0.336	5.35634e-197
Crnkl1	3.73644e-201	1.67908	0.283	0.121	5.70778e-197
Rnf5	5.058e-201	-1.73641	0.093	0.292	7.7266e-197
Elp5	7.45989e-201	-0.795176	0.337	0.58	1.13957e-196
Mfsd1	9.48474e-201	-1.59029	0.092	0.294	1.44889e-196
Ube2n	9.5206e-201	-0.642383	0.596	0.777	1.45437e-196
Prkacb	1.00436e-200	1.23297	0.396	0.208	1.53426e-196
Dstyk	1.56841e-200	1.56993	0.345	0.173	2.39591e-196
Ngrn	2.06861e-200	-1.30599	0.119	0.332	3.16001e-196
Fam193a	6.31386e-200	0.813806	0.722	0.623	9.64505e-196
Denr	1.30793e-199	0.863818	0.69	0.641	1.998e-195
Drap1	1.55086e-199	-0.668099	0.552	0.742	2.3691e-195
Chuk	2.12094e-199	1.00139	0.624	0.481	3.23996e-195
Stra8	2.56186e-199	1.49401	0.408	0.223	3.9135e-195
Gtf2i	5.5386e-199	-0.806483	0.381	0.617	8.46077e-195
Mib1	9.25324e-199	0.905482	0.538	0.336	1.41353e-194
Baz2b	1.03503e-198	1.26137	0.431	0.247	1.58112e-194
Cox10	1.23939e-198	1.75541	0.261	0.106	1.8933e-194
Kifc1	1.6828e-198	-1.26543	0.164	0.382	2.57064e-194
Klhl24	2.2668e-198	2.16772	0.222	0.081	3.46276e-194
Pias2	2.75781e-198	0.864181	0.711	0.643	4.21283e-194
Cilp2	3.75771e-198	-1.87312	0.058	0.242	5.74028e-194
Rsf1	3.84129e-198	0.975403	0.623	0.474	5.86795e-194
Hs2st1	9.09481e-198	1.05298	0.593	0.445	1.38932e-193
Ptbp3	2.12042e-197	-1.02432	0.313	0.541	3.23915e-193
Xrcc1	3.34466e-197	-1.10158	0.169	0.394	5.1093e-193
Pbdc1	6.31566e-197	-0.921126	0.328	0.554	9.6478e-193
Trappc2l	7.55904e-197	-0.969951	0.281	0.506	1.15472e-192
Zc3h7a	7.97265e-197	1.46469	0.417	0.244	1.2179e-192
Psmc3	9.91216e-197	-0.604514	0.624	0.799	1.51418e-192
Ilf2	1.07146e-196	-0.646474	0.486	0.698	1.63676e-192
Ssna1	2.11974e-196	-0.792524	0.448	0.653	3.23812e-192
Utp4	3.92901e-196	-0.861678	0.355	0.579	6.00196e-192
Socs6	5.94094e-196	1.94587	0.236	0.09	9.07538e-192
Rnf114	6.17352e-196	1.26984	0.477	0.306	9.43067e-192
Adgra3	1.1934e-195	1.49689	0.309	0.139	1.82304e-191
Ccdc181	1.20705e-195	-1.48551	0.138	0.35	1.8439e-191
Xpo7	1.59271e-195	0.9887	0.591	0.433	2.43303e-191
Cyth2	2.61335e-195	-0.835135	0.323	0.554	3.99216e-191
Pde3b	4.42462e-195	0.998537	0.566	0.377	6.75904e-191
Nudt14	9.48716e-195	-1.31437	0.134	0.345	1.44926e-190
Nup62cl	1.01541e-194	1.75933	0.284	0.127	1.55114e-190
Pih1d1	1.68428e-194	2.10608	0.241	0.097	2.5729e-190
Xrcc4	1.79375e-194	1.91868	0.263	0.11	2.74013e-190
Rfx5	3.24783e-194	-2.05057	0.05	0.226	4.96138e-190
Cluh	6.55189e-194	-1.06976	0.214	0.44	1.00087e-189
Commd3	1.12068e-193	-1.16763	0.208	0.431	1.71196e-189
Oser1	1.16116e-193	-0.933691	0.259	0.49	1.77378e-189
Umps	1.37042e-193	-0.977794	0.242	0.471	2.09345e-189
Poldip3	1.84841e-193	-0.779081	0.393	0.623	2.82363e-189
Dctn2	2.02429e-193	-0.941389	0.27	0.506	3.09231e-189
Tmx2	2.19335e-193	1.89118	0.222	0.082	3.35056e-189
Ndufaf5	3.62963e-193	-1.13736	0.141	0.356	5.54462e-189
Sh3bgrl3	5.13516e-193	-0.844204	0.392	0.606	7.84447e-189
Chordc1	5.5075e-193	-0.973077	0.198	0.429	8.41325e-189
Adam17	8.06242e-193	1.49984	0.365	0.194	1.23161e-188
Sp1	8.8048e-193	-1.01193	0.253	0.482	1.34502e-188
Nosip	9.43336e-193	-1.01928	0.191	0.418	1.44104e-188
Crcp	1.41819e-192	-1.1994	0.142	0.356	2.16643e-188
Zpr1	2.26953e-192	-0.981262	0.207	0.438	3.46693e-188
Mybbp1a	2.45963e-192	-1.00518	0.264	0.491	3.75733e-188
Gfpt1	4.98407e-192	1.45853	0.372	0.2	7.61367e-188
Dda1	6.67559e-192	-1.16267	0.195	0.419	1.01976e-187
Lgmn	9.70457e-192	-1.04494	0.194	0.418	1.48247e-187
Nup35	9.77166e-192	1.65421	0.259	0.107	1.49272e-187
Exo1	1.54076e-191	1.56018	0.33	0.164	2.35366e-187
Acadm	2.09423e-191	1.96543	0.219	0.081	3.19915e-187
Nudt5	7.29853e-191	1.66287	0.312	0.151	1.11492e-186
Neto2	8.08925e-191	1.02491	0.616	0.486	1.23571e-186
Rras2	1.00891e-190	1.54213	0.324	0.158	1.54122e-186
Csk	1.54734e-190	-1.6442	0.129	0.33	2.36371e-186
Tube1	2.14978e-190	-1.35381	0.103	0.304	3.28401e-186
Sult4a1	2.46804e-190	-2.37912	0.037	0.204	3.77018e-186
Tia1	2.62564e-190	1.5273	0.354	0.184	4.01092e-186
Ubn1	4.27711e-190	0.969582	0.612	0.485	6.53371e-186
Mef2d	4.58572e-190	1.69961	0.274	0.119	7.00515e-186
Pop7	4.79874e-190	-1.08389	0.201	0.421	7.33056e-186
Nckap1	1.15472e-189	2.08756	0.205	0.071	1.76394e-185
Lmna	1.29066e-189	-1.55766	0.07	0.256	1.97161e-185
Pole	1.57731e-189	1.16186	0.511	0.341	2.4095e-185
Pex11a	1.81615e-189	1.8801	0.228	0.086	2.77435e-185
Ptrhd1	2.72035e-189	-1.40266	0.118	0.32	4.15561e-185
Faf2	3.50432e-189	-0.860857	0.292	0.525	5.3532e-185
Fam169a	7.86388e-189	1.43078	0.345	0.175	1.20129e-184
Togaram1	1.06412e-188	1.21749	0.488	0.317	1.62554e-184
Map1lc3b	1.10228e-188	1.18577	0.545	0.418	1.68384e-184
Cyfip2	4.94669e-188	-2.20884	0.044	0.213	7.55657e-184
Mrps28	1.07048e-187	-0.871509	0.245	0.476	1.63527e-183
Mrps7	1.60098e-187	-0.799606	0.391	0.605	2.44566e-183
Tmod3	1.81446e-187	1.51154	0.361	0.194	2.77177e-183
Actb	1.87569e-187	-0.511433	0.804	0.919	2.86531e-183
Nr2f6	2.27956e-187	-1.21197	0.164	0.375	3.48226e-183
Ppa2	2.29797e-187	1.96459	0.24	0.097	3.51039e-183
Usp16	3.10287e-187	-1.07914	0.187	0.406	4.73995e-183
Polr2e	3.70557e-187	-0.668384	0.541	0.741	5.66064e-183
Ciz1	4.89545e-187	-1.07047	0.093	0.289	7.47829e-183
Zswim7	5.44158e-187	1.34829	0.449	0.287	8.31256e-183
Mrps35	6.49494e-187	-0.960506	0.29	0.511	9.92167e-183
Mtbp	8.65586e-187	1.63668	0.321	0.159	1.32227e-182
Tdrd1	1.57814e-186	-0.885584	0.28	0.514	2.41077e-182
Nop56	1.88432e-186	-0.679687	0.517	0.718	2.87849e-182
Sipa1l1	2.18794e-186	0.871422	0.712	0.63	3.3423e-182
Ube2v2	2.71421e-186	-0.686252	0.467	0.682	4.14623e-182
Slc27a3	3.23487e-186	-1.80305	0.064	0.243	4.94159e-182
Tmem30a	4.4609e-186	1.31746	0.432	0.266	6.81448e-182
Kdm2a	4.47143e-186	0.931608	0.644	0.517	6.83056e-182
Aamp	5.31868e-186	-0.713773	0.382	0.609	8.12482e-182
Cox7a2l	6.44829e-186	-0.723328	0.455	0.672	9.85041e-182
Commd8	1.01677e-185	-1.17146	0.178	0.392	1.55322e-181
Hspd1	1.55329e-185	-0.592348	0.642	0.797	2.37281e-181
Snx9	2.91938e-185	1.94032	0.246	0.102	4.45965e-181
Gin1	3.04963e-185	-0.988735	0.2	0.424	4.65862e-181
Arid3a	3.60323e-185	-1.17542	0.154	0.367	5.5043e-181
Zfp207	6.50345e-185	1.19455	0.508	0.357	9.93467e-181
Armh3	8.02751e-185	1.24761	0.377	0.197	1.22628e-180
Rpf2	1.21095e-184	-0.999089	0.217	0.442	1.84985e-180
Mecr	1.2277e-184	1.74626	0.292	0.137	1.87544e-180
Sharpin	1.54617e-184	-1.47598	0.1	0.293	2.36193e-180
Homer1	1.58591e-184	1.11341	0.444	0.258	2.42264e-180
Pex16	3.68298e-184	-1.50989	0.094	0.285	5.62612e-180
Alg14	6.80104e-184	-1.3368	0.098	0.292	1.03893e-179
Msrb1	9.8e-184	-1.22255	0.15	0.359	1.49705e-179
Rexo1	1.3491e-183	-0.893814	0.299	0.524	2.06088e-179
Cluap1	1.78358e-183	-0.934307	0.235	0.462	2.7246e-179
Gdpd1	3.43081e-183	1.14258	0.463	0.3	5.24091e-179
Zbtb11	3.91779e-183	1.36529	0.424	0.259	5.98481e-179
Vps72	5.55051e-183	-0.890363	0.245	0.472	8.47896e-179
Ralgps2	6.48199e-183	-0.662983	0.446	0.67	9.90189e-179
Riok1	9.05631e-183	-0.885765	0.242	0.468	1.38344e-178
Orai1	1.54788e-182	-2.09848	0.039	0.202	2.36454e-178
Ddx1	2.3366e-182	-0.64339	0.478	0.694	3.56938e-178
Ap3s2	2.46367e-182	-0.907245	0.218	0.441	3.76351e-178
Tma16	2.75215e-182	-1.02049	0.163	0.375	4.20418e-178
Pgls	3.98631e-182	-0.840792	0.327	0.546	6.08948e-178
Dixdc1	4.97161e-182	-1.6353	0.086	0.272	7.59464e-178
Copg2	5.40472e-182	1.0953	0.499	0.325	8.25624e-178
Pdcd6	6.06727e-182	-0.885278	0.286	0.508	9.26836e-178
Cenpa	7.56853e-182	1.40643	0.498	0.364	1.15617e-177
Zcrb1	8.21107e-182	-0.695609	0.534	0.719	1.25432e-177
Dusp11	9.49228e-182	2.00517	0.215	0.081	1.45004e-177
Cep131	1.49665e-181	-1.5662	0.08	0.263	2.28628e-177
Fmnl2	1.86089e-181	2.0132	0.214	0.08	2.8427e-177
Med13	4.02413e-181	1.12757	0.515	0.348	6.14726e-177
Hspa4	6.42195e-181	-0.471976	0.776	0.898	9.81018e-177
Thop1	1.17903e-180	-0.857005	0.287	0.514	1.80108e-176
Krtcap2	1.73192e-180	-0.859047	0.389	0.607	2.64568e-176
Rec114	2.33745e-180	-0.82177	0.278	0.505	3.57068e-176
Zbtb43	2.47827e-180	-1.09351	0.163	0.371	3.78581e-176
Ppib	3.62992e-180	-0.744463	0.502	0.686	5.54506e-176
Cnp	6.14893e-180	-1.85315	0.056	0.227	9.39311e-176
Ppp1r36	1.31165e-179	-1.9767	0.048	0.215	2.00368e-175
Ccnyl1	2.01657e-179	1.25692	0.367	0.197	3.08052e-175
Ube2z	2.33288e-179	-0.905021	0.26	0.482	3.56372e-175
Ighmbp2	3.3529e-179	-1.45025	0.092	0.281	5.1219e-175
Smchd1	4.55575e-179	0.733572	0.719	0.632	6.95937e-175
Ptprf	5.40254e-179	-0.62434	0.587	0.769	8.25292e-175
Tmed9	5.60922e-179	-0.651491	0.54	0.723	8.56864e-175
Grb10	6.23879e-179	-0.716921	0.29	0.535	9.53038e-175
Dclre1a	7.53027e-179	-1.58242	0.081	0.262	1.15032e-174
Orc2	1.35046e-178	1.19022	0.467	0.306	2.06296e-174
Cops7b	4.01819e-178	-1.15742	0.138	0.341	6.13819e-174
Brdt	4.76061e-178	1.69148	0.295	0.14	7.2723e-174
Clec16a	5.35379e-178	1.28504	0.372	0.198	8.17845e-174
Hacd1	9.9651e-178	2.04334	0.211	0.08	1.52227e-173
Memo1	1.33157e-177	-0.862038	0.289	0.522	2.03411e-173
Angel2	1.65708e-177	1.3236	0.446	0.287	2.53136e-173
Smurf2	4.42463e-177	1.18396	0.525	0.379	6.75906e-173
St3gal3	5.10445e-177	1.08132	0.361	0.179	7.79756e-173
Gpaa1	6.99821e-177	-1.11501	0.178	0.387	1.06905e-172
Ino80d	7.64385e-177	1.57366	0.31	0.153	1.16767e-172
Ap3d1	8.1662e-177	-0.720456	0.375	0.608	1.24747e-172
Cnot9	1.15673e-176	-0.889913	0.234	0.455	1.76702e-172
Pik3r2	1.57703e-176	-0.995377	0.192	0.406	2.40907e-172
Eif4b	1.82186e-176	-0.743817	0.345	0.579	2.78307e-172
Dynlt3	1.895e-176	-2.13392	0.045	0.208	2.89481e-172
Pwp1	1.97272e-176	-0.787724	0.286	0.511	3.01352e-172
Pip5k1c	2.10886e-176	-1.02026	0.207	0.421	3.2215e-172
Vps4a	2.42274e-176	-1.14904	0.184	0.392	3.70098e-172
Pggt1b	3.86781e-176	1.78328	0.241	0.099	5.90847e-172
Selenot	1.26524e-175	1.56661	0.293	0.139	1.93278e-171
Psmg1	1.36929e-175	-0.781746	0.341	0.56	2.09173e-171
C1galt1	1.53562e-175	-1.04121	0.179	0.391	2.34581e-171
Zfp280d	1.72553e-175	0.955981	0.628	0.507	2.63592e-171
Rnf128	1.94682e-175	1.88697	0.211	0.079	2.97397e-171
Tuba1b	2.39047e-175	-2.02521	0.053	0.217	3.65168e-171
Tamm41	2.46085e-175	-1.0793	0.165	0.375	3.7592e-171
Szrd1	2.78146e-175	-0.937088	0.22	0.437	4.24896e-171
Sec62	4.79888e-175	0.754111	0.71	0.643	7.33077e-171
Zhx1	9.77722e-175	-1.41634	0.09	0.273	1.49357e-170
Pkn1	1.24277e-174	-1.02062	0.179	0.39	1.89846e-170
Prdm16	1.48129e-174	1.94616	0.207	0.077	2.26282e-170
Smarca4	1.62966e-174	-0.582141	0.618	0.796	2.48947e-170
Atf4	1.85547e-174	-0.887576	0.258	0.48	2.83441e-170
Mier2	2.02541e-174	-1.38666	0.111	0.302	3.09402e-170
Zfp516	2.47549e-174	1.69786	0.226	0.088	3.78156e-170
Snrnp48	2.48622e-174	1.20989	0.48	0.324	3.79795e-170
Cbll1	2.51823e-174	-0.782715	0.326	0.549	3.84686e-170
Faf1	3.34862e-174	0.572563	0.777	0.673	5.11535e-170
Golgb1	4.03438e-174	0.626218	0.743	0.622	6.16292e-170
Zdhhc18	5.5874e-174	1.86342	0.228	0.091	8.53531e-170
Eif2b3	5.86692e-174	-0.632407	0.414	0.634	8.9623e-170
Polq	1.0322e-173	1.26571	0.398	0.227	1.57679e-169
Usp4	1.32584e-173	-1.27154	0.096	0.285	2.02535e-169
Zfp830	1.55987e-173	-1.07179	0.171	0.38	2.38286e-169
Cdc5l	1.62261e-173	-0.527651	0.672	0.847	2.4787e-169
Shank2	1.68465e-173	1.52474	0.34	0.178	2.57346e-169
Cdca3	1.94519e-173	-0.830979	0.39	0.602	2.97147e-169
Slc39a7	2.75593e-173	-0.949953	0.236	0.45	4.20996e-169
Clic4	2.82556e-173	1.47632	0.306	0.148	4.31633e-169
Rptor	5.96174e-173	1.16694	0.456	0.284	9.10715e-169
Arhgap44	5.9833e-173	1.532	0.264	0.114	9.14009e-169
Klc2	7.47963e-173	-1.12317	0.139	0.341	1.14259e-168
Pgrmc2	8.55884e-173	-0.947764	0.248	0.468	1.30745e-168
Tmem59l	8.7265e-173	-1.30135	0.126	0.319	1.33306e-168
Abcf2	1.33805e-172	-0.700399	0.419	0.636	2.044e-168
Taf1b	1.66647e-172	1.62806	0.314	0.16	2.5457e-168
Cdc42se2	2.27514e-172	1.00437	0.581	0.446	3.4755e-168
Mysm1	2.67047e-172	1.03274	0.534	0.383	4.07942e-168
Cib1	3.47605e-172	-0.764723	0.397	0.605	5.31001e-168
Fbxw9	4.95018e-172	-1.22694	0.107	0.298	7.5619e-168
Pwwp3b	8.98779e-172	-0.951778	0.235	0.445	1.37297e-167
Lin37	1.20311e-171	-1.37968	0.106	0.293	1.83787e-167
Dad1	1.79419e-171	-0.717024	0.509	0.694	2.7408e-167
Sass6	4.64941e-171	1.61374	0.318	0.166	7.10243e-167
Tomm20	5.57655e-171	-0.533389	0.62	0.805	8.51873e-167
Sdhc	8.51403e-171	-0.748266	0.357	0.57	1.3006e-166
Rspry1	8.67016e-171	1.06083	0.571	0.45	1.32445e-166
Dctn4	1.0691e-170	1.27433	0.4	0.233	1.63316e-166
Klhdc2	1.17469e-170	1.68904	0.291	0.144	1.79445e-166
Haus1	1.61196e-170	1.83588	0.257	0.117	2.46243e-166
Camk2b	1.79918e-170	-1.92643	0.053	0.215	2.74843e-166
Mettl2	2.33578e-170	1.32918	0.321	0.159	3.56814e-166
Dcaf5	3.13381e-170	1.49862	0.318	0.163	4.78721e-166
Zfp180	4.18312e-170	-1.17283	0.124	0.319	6.39013e-166
Scfd2	4.4015e-170	1.48511	0.356	0.195	6.72373e-166
Dnajc8	5.10002e-170	-0.636437	0.528	0.717	7.79078e-166
Hadhb	5.11894e-170	-0.75188	0.36	0.574	7.8197e-166
Cds1	8.00193e-170	-0.928113	0.201	0.415	1.22238e-165
Acss2	8.22751e-170	1.51075	0.323	0.167	1.25683e-165
Ndufs1	8.26825e-170	1.38758	0.396	0.24	1.26306e-165
Srbd1	1.10707e-169	1.15885	0.517	0.367	1.69115e-165
Zfand2b	2.24961e-169	-1.87012	0.056	0.22	3.43651e-165
Zfp414	2.46872e-169	-1.31933	0.11	0.298	3.77122e-165
Otud4	2.69591e-169	0.815241	0.642	0.527	4.11828e-165
Osbpl1a	3.10841e-169	-2.06887	0.047	0.206	4.74841e-165
Mark2	4.1151e-169	1.04966	0.523	0.369	6.28623e-165
Rnps1	1.14515e-168	-0.567794	0.618	0.769	1.74933e-164
Isca2	2.2902e-168	-1.09178	0.15	0.35	3.4985e-164
Creg1	2.4497e-168	1.77162	0.248	0.109	3.74216e-164
Rab6b	3.04862e-168	-0.996104	0.241	0.445	4.65707e-164
Psmc1	3.19428e-168	-0.636356	0.502	0.71	4.87959e-164
Gnl3	6.24949e-168	-0.681438	0.453	0.666	9.54673e-164
Msmo1	2.80781e-167	-1.25199	0.122	0.312	4.28921e-163
Gnl2	3.19257e-167	-0.637786	0.457	0.668	4.87697e-163
Lmnb1	5.17726e-167	1.32789	0.375	0.216	7.90878e-163
Ttc39c	8.10867e-167	-1.30122	0.11	0.297	1.23868e-162
Trim41	9.30741e-167	-0.771602	0.312	0.531	1.4218e-162
Usp19	1.60398e-166	1.26265	0.413	0.255	2.45024e-162
Dnajb1	1.86539e-166	-0.983832	0.218	0.427	2.84957e-162
Spsb3	1.89581e-166	-1.12678	0.136	0.331	2.89603e-162
Ilk	2.05519e-166	-1.03665	0.167	0.37	3.13951e-162
Isy1	4.12474e-166	-0.998017	0.194	0.399	6.30095e-162
Nubp2	4.41838e-166	-1.01822	0.146	0.344	6.74951e-162
Cd2bp2	5.66773e-166	-1.03552	0.213	0.417	8.65803e-162
Sohlh2	6.03872e-166	-1.14219	0.134	0.328	9.22474e-162
Ahdc1	1.47616e-165	-1.68116	0.062	0.226	2.25499e-161
Exoc6	1.64776e-165	1.759	0.24	0.103	2.51712e-161
Lrch1	2.2556e-165	-1.97691	0.058	0.218	3.44566e-161
Slc38a9	3.24754e-165	1.38046	0.365	0.205	4.96094e-161
Pnrc2	3.35369e-165	-1.30396	0.139	0.328	5.12309e-161
Tead1	3.98279e-165	-1.68483	0.219	0.39	6.08411e-161
Cldnd1	5.17282e-165	-0.880008	0.24	0.453	7.90201e-161
Mrto4	9.07769e-165	-0.741822	0.394	0.598	1.38671e-160
Ncapg2	2.20502e-164	1.04073	0.551	0.414	3.3684e-160
Kdelr1	2.47294e-164	-1.10648	0.163	0.359	3.77766e-160
Arl6ip4	4.86232e-164	-0.830283	0.284	0.492	7.42768e-160
Mospd3	5.30522e-164	-1.16236	0.168	0.363	8.10425e-160
Gng7	8.48162e-164	-1.23253	0.072	0.243	1.29565e-159
Colgalt1	1.02315e-163	1.15917	0.413	0.248	1.56296e-159
Ppan	1.17663e-163	-0.746955	0.369	0.579	1.79742e-159
Prkab1	1.52328e-163	-1.67579	0.057	0.218	2.32696e-159
Hspa14	1.88394e-163	-0.724238	0.442	0.637	2.8779e-159
P2rx4	2.24044e-163	-1.22152	0.047	0.204	3.42249e-159
Nectin3	2.61316e-163	1.11988	0.399	0.223	3.99187e-159
Enoph1	2.70991e-163	-0.932992	0.172	0.375	4.13966e-159
Rpl23	3.01593e-163	-0.398597	0.894	0.957	4.60714e-159
Morf4l2	3.11173e-163	-0.821243	0.245	0.459	4.75347e-159
[truncated: 3,218 more rows]

## Sheet: LateDiff
	p_val	avg_log2FC	pct.1	pct.2	p_val_adj
Fau	0	14.9309	0.951	0	0
Camk1d	0	11.3254	0.945	0.002	0
Rpl21	0	9.53388	0.945	0.007	0
Rpl7a	0	16.151	0.898	0	0
Rps6	0	11.4624	0.893	0.001	0
Fcrla	0	-8.82112	0.006	0.859	0
Hells	0	11.0937	0.826	0.001	0
Pdcd5	0	6.1518	0.787	0.023	0
Uba52	0	-6.37453	0.26	0.996	0
Gphn	0	3.79015	0.948	0.214	0
Mbd5	0	6.43927	0.743	0.017	0
Nr6a1	0	4.94369	0.772	0.051	0
Agbl4	0	9.50296	0.722	0.003	0
Il3ra	0	-7.09896	0.013	0.714	0
Mxra7	0	-5.97092	0.038	0.738	0
Tnrc6c	0	3.72188	0.85	0.15	0
Boll	0	12.7013	0.683	0	0
Atrx	0	14.8196	0.682	0	0
Cmss1	0	4.66265	0.913	0.232	0
Rad51b	0	8.68085	0.678	0.005	0
Dip2c	0	3.87066	0.791	0.122	0
Sumo2	0	3.80462	0.769	0.111	0
Rbm39	0	3.43353	0.94	0.283	0
Tma7	0	-3.87901	0.156	0.813	0
Arid4b	0	3.54578	0.763	0.129	0
Mphosph8	0	3.41466	0.868	0.236	0
Kansl1	0	2.8744	0.807	0.186	0
Hnrnpc	0	3.22257	0.761	0.145	0
Iqsec1	0	4.39408	0.66	0.06	0
M1ap	0	8.69925	0.603	0.003	0
Lars2	0	4.73897	0.641	0.042	0
Nutf2	0	-4.6912	0.056	0.655	0
Pak2	0	7.6355	0.601	0.005	0
Fabp5	0	-6.74266	0.01	0.603	0
Ewsr1	0	6.6245	0.601	0.008	0
App	0	5.8753	0.605	0.015	0
Phf21a	0	3.26739	0.714	0.125	0
Fmr1nb	0	6.61981	0.591	0.007	0
Pomp	0	9.91102	0.585	0.001	0
Ncoa2	0	3.74676	0.664	0.085	0
Ctnnd2	0	3.57055	0.655	0.078	0
Gsdma	0	-8.60215	0.003	0.58	0
Dtnb	0	3.88233	0.641	0.069	0
Exoc4	0	2.18635	0.854	0.287	0
Wdr55	0	-4.1468	0.081	0.647	0
Zswim6	0	4.44457	0.611	0.045	0
Magi1	0	2.82471	0.729	0.163	0
Rpl13a	0	3.92183	0.979	0.415	0
Cdc42bpa	0	2.6597	0.824	0.261	0
Ssh2	0	2.87091	0.725	0.162	0
Yme1l1	0	11.6007	0.56	0	0
Tbc1d5	0	2.80028	0.691	0.134	0
Rnf17	0	2.59745	0.889	0.333	0
Large1	0	4.38815	0.598	0.042	0
Npm3	0	3.61837	0.639	0.086	0
Uchl3	0	9.94506	0.553	0.001	0
Bloc1s1	0	-5.5662	0.033	0.585	0
Tcf12	0	2.30924	0.902	0.351	0
Dennd1a	0	2.27302	0.782	0.235	0
Phf20l1	0	3.01952	0.673	0.126	0
Phpt1	0	-4.05375	0.07	0.614	0
Tanc2	0	2.50262	0.759	0.217	0
Erh	0	-2.9434	0.322	0.863	0
Mms22l	0	2.7116	0.704	0.164	0
Rabgap1l	0	2.0213	0.823	0.285	0
Ago3	0	2.747	0.696	0.158	0
Lin28b	0	2.80689	0.664	0.13	0
Dlg1	0	2.18522	0.831	0.298	0
Ndufa1	0	14.0771	0.529	0	0
Bola2	0	-3.08292	0.313	0.842	0
Ldhc	0	5.33649	0.551	0.025	0
Celf1	0	2.5284	0.743	0.217	0
Stra8	0	2.04903	0.772	0.248	0
Crlf2	0	-3.57947	0.12	0.644	0
Celf2	0	2.43435	0.666	0.143	0
Map3k7	0	12.2245	0.522	0	0
Atp13a3	0	2.87388	0.651	0.129	0
Pign	0	2.91512	0.637	0.117	0
Tulp4	0	2.88518	0.642	0.123	0
Camkmt	0	3.53171	0.622	0.105	0
Igf1r	0	1.99902	0.7	0.184	0
Braf	0	2.31203	0.724	0.208	0
Cux1	0	2.34608	0.737	0.224	0
Acaca	0	3.43346	0.591	0.082	0
Cadm1	0	2.3843	0.847	0.339	0
Unc13b	0	2.39032	0.725	0.218	0
Akt3	0	1.82449	0.838	0.336	0
Rnf169	0	3.12448	0.595	0.095	0
Ralgapa1	0	1.96828	0.799	0.3	0
Uqcrb	0	3.46818	0.576	0.077	0
Eml5	0	2.30622	0.725	0.227	0
Tgfbr1	0	2.62096	0.676	0.18	0
Zbtb20	0	1.87324	0.835	0.339	0
Sfmbt1	0	2.46903	0.673	0.178	0
Fbxw7	0	2.9741	0.621	0.127	0
Scmh1	0	2.52262	0.64	0.146	0
Pura	0	2.79723	0.628	0.135	0
Ptbp2	0	1.67634	0.777	0.285	0
Fam172a	0	2.70847	0.619	0.128	0
Wbp11	0	6.90131	0.495	0.006	0
Reep5	0	-3.71101	0.083	0.571	0
Fut8	0	2.70021	0.617	0.13	0
Vti1a	0	2.84116	0.608	0.123	0
Selenow	0	13.7486	0.484	0	0
Ubr3	0	2.00166	0.765	0.281	0
Lcorl	0	1.90874	0.788	0.307	0
C2cd5	0	2.34076	0.684	0.204	0
Ythdc2	0	3.34592	0.556	0.076	0
Tspan6	0	-3.89588	0.071	0.55	0
Tmem245	0	2.90533	0.587	0.108	0
Enah	0	2.17864	0.72	0.242	0
Tex11	0	2.1854	0.776	0.3	0
Larp1b	0	2.32363	0.704	0.228	0
Exoc6b	0	2.09768	0.698	0.222	0
Nol8	0	7.84696	0.479	0.003	0
Hmgb3	0	4.64385	0.497	0.023	0
Nr2c2	0	3.93854	0.523	0.05	0
Itch	0	2.47717	0.658	0.185	0
Atp2c1	0	2.38526	0.652	0.18	0
Marf1	0	13.8095	0.472	0	0
Nckap5	0	5.62757	0.482	0.013	0
Diaph3	0	3.49701	0.534	0.066	0
Plekha7	0	2.91916	0.563	0.095	0
Ptov1	0	-3.21656	0.134	0.601	0
Cplane1	0	2.32432	0.67	0.205	0
Lrba	0	1.90956	0.844	0.379	0
Trap1a	0	2.2869	0.694	0.229	0
Rp9	0	2.41084	0.613	0.152	0
Ndufb10	0	-2.53322	0.389	0.848	0
Cacna1c	0	3.45388	0.526	0.068	0
Thada	0	2.25148	0.617	0.16	0
Anp32e	0	-2.71335	0.22	0.676	0
Tbcb	0	8.23097	0.456	0.002	0
Timm17b	0	10.5452	0.455	0.001	0
Alcam	0	4.47776	0.483	0.031	0
Adk	0	2.24612	0.648	0.197	0
Map1lc3a	0	-2.47667	0.267	0.718	0
Tcf20	0	2.24498	0.658	0.208	0
Lnpep	0	13.7332	0.45	0	0
Asxl2	0	2.49244	0.602	0.153	0
Chchd10	0	-2.48934	0.277	0.725	0
Sntb2	0	2.99926	0.509	0.063	0
Ggact	0	4.55335	0.478	0.034	0
Dmrt1	0	2.01779	0.647	0.204	0
Mbnl3	0	2.38242	0.611	0.168	0
Sfmbt2	0	1.9571	0.675	0.233	0
Marcksl1	0	-2.39602	0.339	0.781	0
Btf3	0	2.21904	0.679	0.238	0
Man1a2	0	3.36201	0.502	0.061	0
Ube2e1	0	3.35422	0.504	0.063	0
Lims1	0	2.93728	0.535	0.095	0
Xpr1	0	2.15678	0.606	0.166	0
Scai	0	2.33803	0.601	0.162	0
Uba2	0	2.00537	0.669	0.231	0
Galnt1	0	2.86512	0.541	0.103	0
Rictor	0	2.15374	0.61	0.172	0
Mrpl54	0	-2.41497	0.381	0.818	0
Frmd5	0	5.95999	0.448	0.012	0
Fbxl17	0	2.03845	0.591	0.155	0
Nfat5	0	2.03895	0.837	0.402	0
Rdx	0	1.94139	0.781	0.349	0
Myo5a	0	2.61292	0.556	0.124	0
Dkc1	0	-2.30642	0.431	0.863	0
Gnaq	0	1.85574	0.601	0.17	0
Nsf	0	2.18726	0.619	0.189	0
Pde3b	0	1.9244	0.654	0.225	0
Arhgef12	0	2.69105	0.535	0.106	0
Arf1	0	2.47496	0.55	0.122	0
Wdr77	0	13.4956	0.428	0	0
Hjurp	0	3.67773	0.473	0.045	0
Dmc1	0	2.43209	0.58	0.152	0
Usp34	0	2.15531	0.927	0.5	0
Fn1	0	6.07145	0.433	0.006	0
Fchsd2	0	2.14756	0.599	0.173	0
Cetn3	0	6.17181	0.434	0.008	0
Numb	0	2.81033	0.52	0.095	0
Ccny	0	1.85796	0.646	0.221	0
Hexb	0	6.79338	0.43	0.005	0
Fdps	0	-2.38986	0.283	0.708	0
Cdkn2a	0	3.34148	0.489	0.064	0
Psd3	0	2.61017	0.526	0.102	0
Unc5d	0	4.59875	0.454	0.03	0
Esyt2	0	2.07416	0.616	0.192	0
Tlk1	0	2.43016	0.585	0.161	0
Pik3r3	0	2.62142	0.538	0.119	0
Rex1bd	0	2.61764	0.532	0.113	0
Plag1	0	4.00747	0.456	0.038	0
Epb41l5	0	2.07244	0.605	0.189	0
Gpbp1l1	0	1.83005	0.699	0.286	0
Sec61a2	0	4.07955	0.442	0.029	0
Mei1	0	2.7626	0.522	0.11	0
Tet3	0	2.2557	0.561	0.15	0
Rb1	0	2.18236	0.575	0.164	0
Trim24	0	2.61669	0.509	0.099	0
Ralgapa2	0	2.87185	0.497	0.088	0
Dip2b	0	2.11383	0.591	0.183	0
Foxp1	0	3.82398	0.443	0.037	0
Tex12	0	3.74781	0.45	0.044	0
Ebna1bp2	0	6.8117	0.409	0.005	0
Selenom	0	3.23942	0.462	0.059	0
Naa38	0	-2.32112	0.401	0.804	0
Emsy	0	2.3354	0.539	0.14	0
Vps54	0	3.42647	0.451	0.054	0
Ddt	0	3.17117	0.458	0.061	0
Ammecr1	0	2.93679	0.475	0.078	0
Atox1	0	-2.24035	0.381	0.777	0
Crlf3	0	3.60278	0.44	0.047	0
Setdb2	0	5.92004	0.403	0.01	0
Knop1	0	11.315	0.392	0	0
Clspn	0	3.06021	0.466	0.077	0
Mbtd1	0	2.29802	0.527	0.138	0
Ctnnb1	0	2.46498	0.501	0.113	0
Senp1	0	12.2152	0.386	0	0
Cfdp1	0	-1.99484	0.412	0.797	0
Cntln	0	3.15263	0.449	0.064	0
Tecr	0	-2.13739	0.389	0.773	0
Fkbp2	0	-2.12626	0.365	0.748	0
Knl1	0	2.73725	0.472	0.089	0
Vwa8	0	4.56583	0.403	0.02	0
Trerf1	0	2.80363	0.466	0.085	0
Fis1	0	-2.08894	0.413	0.793	0
Map1b	0	4.27907	0.404	0.024	0
Slc12a6	0	2.93462	0.45	0.07	0
Cuta	0	-2.19937	0.477	0.857	0
Ddhd2	0	1.62408	0.808	0.429	0
Xkr6	0	4.13348	0.414	0.036	0
Tmem131	0	2.34805	0.479	0.105	0
Poln	0	2.43483	0.477	0.104	0
Ndufa6	0	-2.07848	0.478	0.849	0
Vkorc1	0	-1.9739	0.455	0.826	0
Rbp4	0	3.65569	0.407	0.037	0
Bbip1	0	4.93096	0.384	0.014	0
Grcc10	0	2.65525	0.458	0.088	0
Syt14	0	3.45083	0.419	0.05	0
Mpp7	0	2.81844	0.444	0.076	0
Hira	0	4.49726	0.391	0.023	0
Eif5b	0	1.3682	0.856	0.491	0
Nln	0	3.83156	0.398	0.034	0
Prmt7	0	2.44297	0.463	0.1	0
Syn3	0	4.04623	0.392	0.031	0
Cst3	0	1.61696	0.794	0.434	0
Fndc3b	0	3.13858	0.41	0.05	0
Myo1d	0	2.39773	0.455	0.096	0
Glis1	0	4.53802	0.377	0.021	0
Ehbp1	0	2.52664	0.451	0.095	0
Arhgap21	0	3.09499	0.414	0.059	0
Gsr	0	7.40262	0.357	0.002	0
Brip1	0	2.98405	0.428	0.074	0
Rfxap	0	13.0883	0.353	0	0
Vma21	0	9.46807	0.354	0.001	0
Pdlim5	0	2.6496	0.446	0.094	0
Hdac8	0	5.89076	0.359	0.008	0
Iah1	0	-1.95282	0.462	0.812	0
Kansl2	0	13.1117	0.35	0	0
Tsen34	0	13.1884	0.349	0	0
Rpl7l1	0	3.13267	0.397	0.05	0
Tex14	0	1.45533	0.863	0.519	0
Parp1	0	-1.8532	0.465	0.808	0
Sh3rf3	0	4.14708	0.367	0.025	0
Mrgbp	0	10.9385	0.34	0	0
Oaz2	0	3.17655	0.394	0.055	0
Bnc2	0	2.794	0.409	0.07	0
Fgfr2	0	8.73768	0.337	0.001	0
Prpf4b	0	-1.95278	0.548	0.881	0
Clcn5	0	2.91994	0.387	0.055	0
Raph1	0	3.03911	0.389	0.057	0
Nemp1	0	4.60333	0.347	0.016	0
Polr2i	0	8.77082	0.33	0.001	0
Shroom4	0	3.46273	0.365	0.036	0
Rnf157	0	3.67371	0.368	0.039	0
Cox8c	0	3.04688	0.373	0.045	0
Trappc9	0	4.45822	0.347	0.02	0
Prdm9	0	3.17535	0.367	0.045	0
Pclo	0	5.43417	0.33	0.009	0
Fbxl20	0	2.7715	0.381	0.061	0
Yif1b	0	8.4577	0.32	0.001	0
Zmynd19	0	2.74408	0.374	0.057	0
Rnasek	0	4.30186	0.334	0.017	0
Faim	0	10.234	0.316	0	0
Mrpl53	0	12.941	0.315	0	0
Ago4	0	4.04433	0.339	0.026	0
Abl1	0	8.68461	0.313	0.001	0
Romo1	0	12.906	0.312	0	0
Rlim	0	4.69439	0.327	0.015	0
Rps25	0	1.73252	0.91	0.601	0
Sccpdh	0	6.45559	0.313	0.004	0
Nkiras1	0	4.27953	0.327	0.018	0
Gpx4	0	-1.82111	0.62	0.925	0
Syt7	0	4.43326	0.32	0.016	0
Greb1l	0	7.92703	0.305	0.002	0
Eif3m	0	-1.78903	0.548	0.85	0
Pkm	0	6.83996	0.302	0.002	0
Sod1	0	-2.01848	0.643	0.942	0
Dr1	0	7.835	0.3	0.002	0
Tbc1d22a	0	3.20973	0.337	0.04	0
Ndufa11	0	-1.81732	0.572	0.869	0
Cct5	0	-2.14434	0.651	0.948	0
Tm2d3	0	3.42886	0.33	0.036	0
Mzt1	0	3.52856	0.323	0.029	0
Uvssa	0	4.98883	0.303	0.011	0
Nhp2	0	4.50132	0.307	0.015	0
Bex3	0	4.16781	0.31	0.019	0
Strbp	0	1.46332	0.884	0.595	0
Rpl39l	0	-1.74019	0.583	0.872	0
Lin52	0	5.55191	0.297	0.008	0
Ttc21b	0	5.36102	0.294	0.007	0
Prelid3b	0	4.03512	0.307	0.02	0
Herc3	0	6.33776	0.288	0.004	0
Slc7a6	0	4.18608	0.302	0.019	0
Gde1	0	3.47782	0.314	0.032	0
Zfp704	0	4.16774	0.3	0.02	0
Gpr137c	0	4.27519	0.295	0.016	0
Zfp1	0	4.18248	0.298	0.019	0
Tcf25	0	-1.59405	0.567	0.839	0
Mrpl1	0	3.69863	0.294	0.022	0
Cfl1	0	-1.68124	0.598	0.868	0
Abtb2	0	4.61668	0.285	0.015	0
Patl2	0	7.09077	0.271	0.002	0
Mycbp2	0	1.30721	0.922	0.653	0
Raver2	0	4.51252	0.281	0.013	0
Zcwpw2	0	4.18666	0.285	0.017	0
Spint1	0	4.88908	0.277	0.01	0
Rtraf	0	-1.62987	0.597	0.861	0
Isoc1	0	3.68309	0.285	0.023	0
Cttn	0	5.67928	0.266	0.005	0
Inca1	0	4.23829	0.276	0.016	0
Sem1	0	-1.69168	0.635	0.894	0
Adcy9	0	4.03296	0.277	0.019	0
Ppt1	0	4.26829	0.271	0.014	0
Hmgn2	0	-1.71485	0.625	0.88	0
Asph	0	4.92024	0.26	0.009	0
Mtf1	0	12.5416	0.251	0	0
Mogs	0	10.1712	0.247	0	0
Rsph1	0	5.01738	0.253	0.01	0
Phykpl	0	5.33411	0.248	0.007	0
Dock1	0	5.04413	0.248	0.009	0
Apbb2	0	6.13234	0.243	0.004	0
Oaz1	0	1.41878	0.889	0.651	0
Stag1	0	1.22849	0.929	0.692	0
Smim24	0	9.55787	0.235	0	0
Pfdn5	0	-1.47749	0.668	0.903	0
Sycp1	0	1.27246	0.974	0.74	0
Exoc7	0	5.1268	0.24	0.006	0
Dynll1	0	-2.19538	0.744	0.975	0
Tprkb	0	12.3389	0.23	0	0
Gns	0	12.4449	0.23	0	0
Dmrtb1	0	4.4459	0.243	0.013	0
Nme2	0	-1.33028	0.669	0.896	0
Snrpe	0	-1.38681	0.658	0.882	0
Itgav	0	5.32616	0.224	0.005	0
Pou4f1	0	8.12193	0.219	0.001	0
Fam50a	0	8.39729	0.211	0.001	0
Ocrl	0	9.73999	0.21	0	0
Abhd10	0	6.07857	0.21	0.003	0
Slc25a13	0	9.29036	0.201	0.001	0
Hdac9	0	6.81792	0.202	0.003	0
Cnbp	0	-1.45237	0.739	0.917	0
Eif4a1	0	-1.29689	0.719	0.896	0
Actb	0	-1.80175	0.785	0.952	0
Rps27	0	-1.67312	0.813	0.97	0
Fth1	0	-1.49293	0.825	0.978	0
Lamp1	0	-1.307	0.784	0.936	0
Eif1	0	-1.51423	0.833	0.975	0
Cacybp	0	-1.30888	0.786	0.926	0
Rpl3	0	-1.536	0.81	0.95	0
Cct6a	0	-1.22366	0.767	0.904	0
Hspa5	0	1.07301	0.962	0.836	0
Hsp90aa1	0	1.45479	0.988	0.867	0
Bsg	0	-1.84641	0.883	0.991	0
Micos10	0	-1.42745	0.864	0.968	0
Npm1	0	-1.01355	0.883	0.969	0
Rps23	0	-1.30076	0.918	0.993	0
Rps24	0	1.30263	0.976	0.903	0
Tpt1	0	-1.87609	0.926	0.995	0
Rpl11	0	-1.29336	0.928	0.988	0
Rpl19	0	-1.75317	0.941	0.998	0
Rps15	0	-1.02061	0.936	0.992	0
Rps5	0	-0.894649	0.929	0.984	0
Rps16	0	-1.24038	0.937	0.992	0
Rpl18a	0	-1.04619	0.945	0.991	0
Rpl15	0	-0.843546	0.942	0.987	0
Hsp90ab1	0	-1.64247	0.972	0.998	0
Tex101	0	-0.885255	0.962	0.985	0
Mkks	6.88517e-308	-4.59358	0.036	0.514	1.05178e-303
Brms1l	1.15267e-307	4.84661	0.224	0.008	1.76082e-303
Zswim7	2.88716e-306	2.33296	0.462	0.101	4.41042e-302
Ankrd28	7.31631e-305	2.21646	0.537	0.15	1.11764e-300
Rps9	1.22348e-304	-0.949896	0.891	0.964	1.86899e-300
Srbd1	2.27549e-304	1.9214	0.659	0.256	3.47605e-300
Rpl23	4.21742e-304	-0.77667	0.959	0.991	6.44253e-300
Pot1b	1.46776e-303	3.27255	0.3	0.032	2.24214e-299
Dnph1	9.88054e-303	-2.9265	0.161	0.613	1.50935e-298
Hfm1	1.25865e-302	2.68278	0.4	0.074	1.92271e-298
Tra2a	5.01191e-302	1.38145	0.835	0.447	7.65619e-298
Nelfcd	6.62577e-301	3.46891	0.286	0.028	1.01215e-296
Clstn1	1.004e-300	3.35874	0.291	0.029	1.5337e-296
Ranbp17	1.81756e-300	1.69512	0.644	0.213	2.7765e-296
Crybg3	4.98496e-300	3.23167	0.3	0.032	7.61503e-296
Zfyve9	1.18874e-299	1.69407	0.727	0.322	1.81592e-295
Tmcc1	4.99712e-299	1.61603	0.643	0.207	7.6336e-295
Strip2	7.19352e-299	3.80021	0.265	0.021	1.09888e-294
Tfdp2	1.45953e-297	2.00275	0.598	0.198	2.22958e-293
Dnaja1	2.50233e-297	-1.2383	0.723	0.887	3.82257e-293
Ythdf3	3.50057e-297	2.1671	0.503	0.13	5.34747e-293
Bmi1	9.05925e-297	2.84435	0.369	0.061	1.38389e-292
Chn1	1.56926e-295	2.19417	0.528	0.149	2.39721e-291
Gpcpd1	1.62114e-295	2.38346	0.443	0.096	2.47646e-291
Ptges3	1.77821e-295	-1.23257	0.699	0.88	2.71639e-291
Slmap	3.84497e-295	1.76437	0.703	0.301	5.87358e-291
Fxn	4.59659e-295	-5.84822	0.013	0.476	7.02175e-291
Edf1	1.28309e-294	-1.87769	0.375	0.743	1.96004e-290
Eaf2	1.36631e-294	3.37076	0.316	0.04	2.08717e-290
Fbrsl1	2.35775e-294	3.63166	0.276	0.026	3.6017e-290
Gabarap	1.8676e-293	-1.53136	0.552	0.823	2.85294e-289
Cenpp	2.89844e-293	2.18187	0.616	0.224	4.42766e-289
Tomm7	1.02432e-292	-1.8323	0.463	0.779	1.56476e-288
Ppm1e	1.63672e-291	3.56842	0.28	0.028	2.50026e-287
Dpy19l4	1.39651e-290	2.86119	0.358	0.058	2.1333e-286
Plcb4	4.52234e-290	2.89031	0.337	0.049	6.90833e-286
Tsc1	1.0671e-289	2.85906	0.356	0.057	1.63011e-285
Atp6v0c	2.35827e-289	-1.33714	0.67	0.855	3.60249e-285
Hace1	2.9623e-289	2.31969	0.48	0.121	4.52521e-285
Suz12	4.88479e-289	1.55843	0.758	0.374	7.46201e-285
Mtpn	5.31666e-289	2.29546	0.489	0.128	8.12173e-285
Cab39l	9.62675e-289	2.56712	0.402	0.078	1.47058e-284
Arhgap26	2.98784e-288	2.00406	0.553	0.167	4.56422e-284
Nlk	1.32957e-286	2.08858	0.488	0.121	2.03105e-282
Efcab11	3.54429e-286	3.38677	0.293	0.033	5.41425e-282
Gpatch2	5.38687e-286	2.76988	0.354	0.057	8.22899e-282
Neo1	7.51889e-286	1.86527	0.648	0.249	1.14859e-281
Dst	1.16818e-285	-3.43789	0.081	0.539	1.7845e-281
Gapvd1	2.28051e-285	1.95996	0.576	0.184	3.4837e-281
Fam199x	6.93708e-285	3.60043	0.258	0.022	1.05971e-280
Sycp2	8.46174e-285	1.24145	0.895	0.556	1.29262e-280
Mdh2	1.20846e-284	-1.65513	0.488	0.789	1.84605e-280
Cdc45	2.54811e-284	3.03678	0.32	0.044	3.89249e-280
Ccnt1	6.62586e-284	2.84645	0.354	0.058	1.01217e-279
Amfr	4.82705e-283	2.78081	0.344	0.053	7.3738e-279
Fkbp3	9.64678e-283	-1.28529	0.649	0.869	1.47364e-278
Rab3gap1	1.19565e-282	2.61864	0.392	0.077	1.82648e-278
Spint2	2.10057e-282	-1.58039	0.523	0.8	3.20882e-278
Pfn1	1.42928e-280	-1.58852	0.531	0.795	2.18336e-276
Serpinb6a	2.53657e-280	2.81396	0.361	0.062	3.87487e-276
Prss45	4.65957e-280	-4.85149	0.022	0.472	7.11796e-276
Tbca	1.20606e-279	-1.35925	0.609	0.849	1.84238e-275
Rpl26	4.97953e-279	0.98952	0.95	0.859	7.60673e-275
Cog5	4.24293e-278	1.73314	0.596	0.191	6.4815e-274
Itsn1	6.61876e-278	2.14459	0.519	0.15	1.01108e-273
Rap1b	1.18264e-277	2.49529	0.395	0.078	1.8066e-273
Tnp1	1.81176e-277	-2.7612	0.363	0.756	2.76765e-273
Uqcr10	3.03898e-277	-1.99096	0.351	0.715	4.64234e-273
Bzw1	8.76185e-277	1.4357	0.798	0.49	1.33846e-272
Abi2	1.22438e-276	1.99263	0.551	0.172	1.87036e-272
Mydgf	6.98323e-276	2.64335	0.379	0.073	1.06676e-271
Wrn	8.00962e-276	3.45916	0.263	0.025	1.22355e-271
Zfp951	9.33427e-276	3.94282	0.233	0.016	1.4259e-271
Zranb1	2.78328e-275	1.85949	0.628	0.234	4.25174e-271
Pebp1	3.07608e-275	-1.12372	0.789	0.929	4.69901e-271
Zfp638	3.25661e-275	1.30889	0.854	0.547	4.9748e-271
Parp12	3.55454e-275	2.52424	0.407	0.087	5.42992e-271
Eid1	8.9357e-275	-2.03453	0.335	0.699	1.36502e-270
Jade3	1.20307e-274	2.28112	0.449	0.109	1.83781e-270
Ttc3	1.28858e-274	1.19718	0.899	0.656	1.96844e-270
Rad54l2	1.56013e-274	2.46122	0.395	0.079	2.38325e-270
Cnksr2	2.40124e-274	2.16009	0.502	0.14	3.66814e-270
Sf3b2	1.3337e-273	-1.32296	0.644	0.852	2.03735e-269
Tcf24	1.34889e-273	4.36858	0.214	0.011	2.06057e-269
Mylk	1.27965e-271	3.74698	0.239	0.018	1.9548e-267
Taok1	3.92137e-271	1.51744	0.766	0.404	5.99028e-267
Reck	4.18903e-271	2.21053	0.449	0.109	6.39916e-267
Lsm3	5.84548e-271	-1.52199	0.522	0.799	8.92955e-267
Psmg4	5.37379e-270	-2.90397	0.141	0.57	8.20899e-266
Larp4b	8.05179e-270	1.97455	0.57	0.192	1.22999e-265
Nf1	1.38924e-268	1.33017	0.786	0.38	2.12221e-264
Cisd1	1.90373e-268	-1.41113	0.579	0.83	2.90814e-264
Mrpl49	1.96422e-268	3.60648	0.242	0.02	3.00054e-264
Tab3	8.11615e-268	2.7916	0.338	0.056	1.23982e-263
Cask	1.11078e-267	2.19652	0.452	0.111	1.69682e-263
Lamtor2	1.27326e-267	-1.72511	0.442	0.756	1.94503e-263
Stmn1	5.52468e-267	-1.40894	0.569	0.825	8.4395e-263
Mrpl51	6.32791e-267	1.98384	0.548	0.179	9.66651e-263
Mei4	4.90569e-266	3.27124	0.286	0.036	7.49394e-262
Prkcb	7.21123e-266	4.289	0.214	0.012	1.10159e-261
Bri3	1.61185e-265	-1.6305	0.462	0.764	2.46226e-261
Rpl23a	2.07116e-265	-0.841092	0.905	0.974	3.1639e-261
Sfrp1	5.21689e-265	-8.18547	0.002	0.428	7.96932e-261
Phf5a	1.70629e-264	-1.52655	0.536	0.789	2.60653e-260
Tbl1xr1	8.96853e-263	3.50309	0.247	0.022	1.37003e-258
Crabp1	1.60913e-261	-2.29601	0.239	0.636	2.4581e-257
Cep170	1.76942e-261	2.12951	0.466	0.123	2.70297e-257
Phkb	2.08332e-261	2.02382	0.506	0.148	3.18248e-257
Serinc1	2.90885e-261	2.05381	0.498	0.143	4.44356e-257
Mon2	4.37823e-261	2.294	0.416	0.095	6.68818e-257
Oma1	8.22e-261	3.175	0.27	0.03	1.25569e-256
Spc24	1.04463e-260	2.1225	0.48	0.134	1.59577e-256
Ankrd10	4.13202e-260	2.00532	0.506	0.148	6.31207e-256
Cpeb2	2.27379e-259	2.60873	0.351	0.064	3.47345e-255
Atp11b	6.17801e-259	1.94834	0.57	0.203	9.43753e-255
Zfp367	8.00464e-259	3.08464	0.299	0.043	1.22279e-254
Slc16a10	2.34926e-258	2.72854	0.312	0.047	3.58873e-254
Pcbp2	3.89769e-256	1.74702	0.629	0.256	5.95411e-252
Dmrtc1c1	1.55906e-255	-11.847	0	0.414	2.38162e-251
Psma6	4.05747e-255	-1.32272	0.629	0.836	6.19819e-251
Fam168a	7.51011e-255	1.94012	0.488	0.136	1.14725e-250
Psma7	7.53983e-255	-1.27204	0.641	0.855	1.15178e-250
Nras	8.56465e-255	2.60521	0.347	0.063	1.30834e-250
Prim2	9.71024e-255	1.72337	0.651	0.273	1.48334e-250
Agk	2.69686e-254	3.15436	0.264	0.03	4.11972e-250
Mastl	3.94993e-254	3.17251	0.263	0.03	6.03392e-250
Mlf2	4.43275e-254	-1.89432	0.358	0.696	6.77146e-250
Calr	7.17578e-254	-0.750937	0.924	0.975	1.09617e-249
Cebpz	9.0164e-254	-1.53964	0.501	0.786	1.37734e-249
Ddx46	2.26766e-253	-1.3978	0.582	0.814	3.46407e-249
Ncl	2.74449e-253	-0.798438	0.904	0.967	4.19249e-249
Parpbp	1.10388e-252	3.94054	0.218	0.016	1.68628e-248
Bmpr2	1.10978e-252	1.86743	0.563	0.193	1.6953e-248
Erlec1	1.34912e-252	-2.18322	0.288	0.652	2.06091e-248
Garnl3	2.27059e-252	2.47547	0.381	0.081	3.46855e-248
Primpol	7.43938e-252	2.85611	0.312	0.05	1.13644e-247
Ncapg2	8.50815e-252	1.78974	0.624	0.257	1.2997e-247
Dock3	9.62986e-252	1.67586	0.586	0.2	1.47106e-247
Nbas	1.90951e-251	1.74902	0.551	0.179	2.91697e-247
Eef1b2	2.75723e-251	-1.24276	0.636	0.852	4.21194e-247
Map2k4	7.95792e-251	2.39594	0.391	0.087	1.21565e-246
Tpk1	1.62832e-250	2.57854	0.353	0.068	2.48742e-246
Majin	1.11831e-249	3.59724	0.245	0.025	1.70833e-245
Tab2	1.15998e-249	2.29894	0.396	0.089	1.77198e-245
Lrig1	1.18505e-249	3.64696	0.232	0.02	1.81029e-245
Abr	6.46759e-249	3.10976	0.275	0.036	9.87989e-245
Zgrf1	6.84729e-249	2.47088	0.354	0.068	1.04599e-244
Rfc5	6.90084e-249	-2.57875	0.182	0.579	1.05417e-244
Fads2	1.34886e-248	3.78284	0.22	0.017	2.06052e-244
Eef1d	1.69422e-248	-1.47431	0.51	0.787	2.58809e-244
Ndrg3	2.95429e-248	3.16439	0.261	0.03	4.51297e-244
Spred1	4.71269e-248	2.41534	0.364	0.074	7.1991e-244
Aak1	1.14771e-247	1.87448	0.515	0.156	1.75324e-243
Nmb	2.10419e-247	3.02425	0.262	0.031	3.21436e-243
Bmpr1a	4.48558e-247	2.11545	0.467	0.134	6.85218e-243
Zdhhc6	4.79461e-247	2.72593	0.332	0.06	7.32424e-243
Ramac	2.94447e-245	-2.09576	0.312	0.657	4.49798e-241
Rev3l	1.53658e-244	1.30179	0.814	0.486	2.34728e-240
Ssr4	2.96432e-244	-1.51827	0.519	0.776	4.52829e-240
Acbd5	4.38963e-244	2.65365	0.323	0.056	6.7056e-240
Psma8	1.98959e-243	3.25133	0.217	0.016	3.0393e-239
Mfge8	6.63953e-243	2.6026	0.314	0.052	1.01426e-238
Bbs9	6.92402e-243	2.60688	0.343	0.066	1.05771e-238
Psmb5	1.00867e-242	-1.22007	0.636	0.847	1.54084e-238
Dcp2	8.55368e-242	3.29083	0.239	0.024	1.30666e-237
Jarid2	3.2455e-241	1.60704	0.705	0.335	4.95782e-237
Tmem161b	4.09911e-241	2.42095	0.357	0.072	6.26181e-237
Nisch	6.07705e-241	1.99414	0.488	0.148	9.2833e-237
Slc25a36	1.07767e-240	2.50183	0.32	0.055	1.64625e-236
Sgpl1	2.88119e-240	2.13049	0.467	0.137	4.4013e-236
Lmtk2	2.02358e-239	2.05159	0.456	0.127	3.09122e-235
Siva1	3.93564e-239	-1.44242	0.537	0.787	6.01208e-235
Kpna4	4.2271e-239	1.74829	0.562	0.197	6.45731e-235
Ranbp9	7.97465e-238	2.12674	0.414	0.102	1.21821e-233
Cenpw	5.55958e-237	2.63645	0.267	0.034	8.49281e-233
Micu3	1.42531e-236	1.78602	0.544	0.187	2.17731e-232
Mtbp	1.73029e-236	2.72228	0.306	0.051	2.64319e-232
Nthl1	4.05911e-236	-3.74539	0.065	0.464	6.20069e-232
Exo1	9.86898e-236	2.93079	0.28	0.041	1.50759e-231
Anp32b	6.77436e-235	-0.942629	0.807	0.917	1.03485e-230
Ppp3cb	8.47609e-235	1.74677	0.585	0.225	1.29481e-230
Cdc42	7.55807e-234	-1.24707	0.628	0.824	1.15457e-229
Glg1	9.2889e-234	1.19794	0.822	0.528	1.41897e-229
Nudc	1.62614e-233	-1.31018	0.582	0.806	2.4841e-229
Usp31	1.85444e-233	2.40068	0.35	0.072	2.83284e-229
Gas2	3.94335e-233	3.66469	0.213	0.018	6.02385e-229
Dph6	6.09376e-233	2.17172	0.385	0.088	9.30882e-229
Tex19.2	9.88344e-233	-2.40205	0.189	0.577	1.50979e-228
Nol7	4.71135e-232	-1.43804	0.486	0.774	7.19706e-228
Rnf38	2.26572e-230	2.12431	0.413	0.107	3.46112e-226
Jkamp	2.24311e-229	2.18605	0.404	0.101	3.42657e-225
Snrpb	8.14314e-229	1.33944	0.767	0.461	1.24395e-224
Avl9	1.05983e-228	2.18145	0.397	0.097	1.619e-224
Ankrd17	1.98432e-228	1.17354	0.846	0.565	3.03125e-224
Setd6	2.83684e-227	3.59417	0.21	0.018	4.33356e-223
Ybx2	3.26549e-227	3.09529	0.255	0.033	4.98836e-223
Rel	3.39043e-227	2.26954	0.393	0.097	5.17921e-223
Pdxdc1	1.02425e-226	1.89578	0.491	0.155	1.56465e-222
Mkln1	1.29967e-226	1.582	0.616	0.25	1.98537e-222
Psmb4	2.07085e-226	1.32303	0.78	0.473	3.16342e-222
Slc38a10	2.54248e-226	2.65023	0.296	0.05	3.8839e-222
Fam136a	7.29568e-226	-1.73024	0.382	0.689	1.11449e-221
Tsc22d2	7.75603e-226	1.67161	0.58	0.224	1.18481e-221
Top2a	1.0529e-225	1.73291	0.636	0.289	1.60841e-221
Abhd18	1.86117e-225	2.83761	0.28	0.043	2.84312e-221
Cox5b	2.11111e-225	-1.06368	0.729	0.895	3.22494e-221
Laptm4a	3.43197e-225	-1.41461	0.529	0.763	5.24267e-221
Maz	5.46126e-225	3.16418	0.238	0.028	8.34262e-221
Hdhd2	8.33879e-225	-2.45173	0.185	0.561	1.27383e-220
Tex15	2.54785e-223	0.867587	0.954	0.859	3.89209e-219
Uqcrh	3.7916e-223	-0.900451	0.832	0.925	5.79205e-219
Wipf2	9.88574e-223	2.97514	0.263	0.038	1.51015e-218
Cstf3	2.10048e-222	1.65005	0.573	0.217	3.20869e-218
Mov10l1	6.94505e-222	1.40482	0.734	0.403	1.06093e-217
Ccdc73	1.01162e-221	2.03779	0.458	0.137	1.54535e-217
Xiap	1.34998e-221	2.27353	0.37	0.086	2.06223e-217
Grn	4.02597e-221	3.06863	0.226	0.024	6.15008e-217
Lamtor4	6.5565e-221	-1.84692	0.348	0.665	1.00157e-216
Ube2s	1.69649e-220	-0.989582	0.771	0.896	2.59155e-216
Cs	1.82185e-220	2.26414	0.377	0.091	2.78306e-216
Lpp	2.43061e-220	2.05946	0.375	0.088	3.713e-216
Nudcd3	4.09017e-220	2.08586	0.383	0.092	6.24814e-216
Stat3	8.59546e-220	2.69835	0.279	0.044	1.31304e-215
Pcgf6	8.97997e-220	-2.89282	0.096	0.488	1.37178e-215
Orc1	9.53826e-220	2.87839	0.273	0.043	1.45707e-215
Colec12	4.01925e-219	3.22995	0.23	0.026	6.13981e-215
Ptms	7.14548e-219	-2.17317	0.244	0.595	1.09154e-214
Rnf217	9.71281e-219	2.74284	0.281	0.046	1.48373e-214
Zhx3	2.0956e-218	1.99063	0.433	0.124	3.20124e-214
Phlpp1	3.20811e-218	1.69448	0.548	0.198	4.90071e-214
Gmds	5.62544e-218	1.29422	0.76	0.391	8.59343e-214
Zranb3	6.26504e-218	2.80766	0.285	0.048	9.57048e-214
Ssbp2	1.37269e-217	1.90667	0.44	0.126	2.09693e-213
Syt9	2.78827e-217	2.54233	0.3	0.054	4.25936e-213
Rrbp1	2.79925e-217	-1.15699	0.652	0.837	4.27614e-213
Btbd9	2.82118e-217	1.42492	0.662	0.295	4.30963e-213
Bach2	3.38657e-217	3.22053	0.232	0.028	5.17333e-213
Limk2	6.84876e-217	2.68565	0.283	0.047	1.04622e-212
Smc6	2.32368e-216	-0.839961	0.849	0.928	3.54965e-212
Dnajc5	4.26086e-216	2.33993	0.32	0.063	6.50889e-212
Tmem160	4.54176e-216	-5.14925	0.017	0.388	6.93799e-212
Usp12	8.76913e-216	2.3043	0.314	0.06	1.33957e-211
Clk1	3.0281e-215	2.11205	0.402	0.107	4.62573e-211
Ube2t	5.60225e-215	2.12751	0.405	0.11	8.55799e-211
Unc119	5.8443e-215	-2.76445	0.125	0.502	8.92775e-211
Vkorc1l1	2.77485e-214	2.19764	0.394	0.103	4.23887e-210
Fam120a	4.84426e-214	2.02245	0.388	0.099	7.40009e-210
Rfx7	1.26152e-213	1.72403	0.61	0.275	1.92709e-209
Srgap2	3.92909e-213	1.68114	0.57	0.224	6.00208e-209
Krcc1	6.75947e-213	1.65116	0.568	0.224	1.03258e-208
Eef1g	2.03711e-212	-1.01076	0.725	0.872	3.11188e-208
Nedd8	2.19278e-212	-1.07596	0.708	0.864	3.34969e-208
Atg4b	3.33981e-212	2.5856	0.288	0.051	5.10189e-208
Tia1	4.10832e-212	2.04866	0.394	0.103	6.27587e-208
Ormdl3	5.69093e-212	3.40891	0.202	0.019	8.69346e-208
Mllt10	1.76785e-211	1.18853	0.827	0.546	2.70056e-207
Dgkd	1.9905e-211	1.64162	0.556	0.211	3.04069e-207
Atf7	2.34858e-211	1.87545	0.407	0.107	3.58769e-207
Syngr2	2.99891e-211	2.92861	0.247	0.034	4.58114e-207
P4ha2	1.67534e-210	-5.15419	0.015	0.38	2.55925e-206
Faf1	1.87775e-210	1.1448	0.806	0.47	2.86845e-206
Matr3	3.18463e-210	-1.06083	0.703	0.855	4.86484e-206
Bag4	7.96935e-210	2.2152	0.369	0.091	1.2174e-205
Dennd5a	8.57658e-210	2.06214	0.391	0.103	1.31016e-205
Fam171a1	2.98924e-209	2.87249	0.258	0.04	4.56637e-205
Ost4	3.38622e-208	-1.89304	0.312	0.636	5.17279e-204
Ube2f	4.37171e-208	2.41752	0.301	0.058	6.67823e-204
Ube3c	6.06142e-208	1.32439	0.71	0.352	9.25942e-204
Selenoh	1.41031e-207	-1.26055	0.566	0.793	2.15439e-203
Nol11	1.69482e-207	-1.54351	0.411	0.704	2.58901e-203
Pdss2	2.16913e-207	1.9814	0.417	0.118	3.31357e-203
Rabgap1	2.66142e-207	1.37665	0.692	0.343	4.06559e-203
Rnf227	2.88391e-207	2.96549	0.244	0.034	4.40547e-203
Dkkl1	1.4919e-206	-1.78597	0.215	0.613	2.27903e-202
Tut4	4.01648e-206	0.963587	0.883	0.675	6.13557e-202
Dapk3	5.30133e-206	-2.71694	0.128	0.493	8.09832e-202
Polq	6.60022e-206	1.99437	0.415	0.119	1.00825e-201
Adarb1	6.97716e-206	1.8089	0.5	0.178	1.06583e-201
Tc2n	7.48193e-206	2.42158	0.341	0.08	1.14294e-201
Mindy3	7.91863e-206	2.4639	0.295	0.055	1.20965e-201
Zfr	1.62115e-205	1.02998	0.863	0.617	2.47647e-201
Ptk2	1.94621e-205	1.27492	0.742	0.399	2.97303e-201
Txndc16	2.21872e-205	1.94753	0.419	0.121	3.38931e-201
Gclc	2.74093e-204	1.74291	0.523	0.195	4.18704e-200
Tomm40	7.02939e-204	2.77548	0.255	0.039	1.07381e-199
Ttll5	7.28167e-204	1.7115	0.478	0.155	1.11235e-199
Ccdc138	1.92539e-203	2.03903	0.402	0.112	2.94123e-199
Itgb1	2.15416e-203	1.45695	0.643	0.302	3.2907e-199
Fbxo21	3.07122e-203	2.48045	0.274	0.046	4.6916e-199
Lgr4	4.70376e-203	2.85069	0.244	0.035	7.18547e-199
Ahcyl2	7.64247e-203	1.33253	0.679	0.325	1.16746e-198
Myo9a	1.60025e-202	1.10684	0.853	0.585	2.44453e-198
Rngtt	3.02532e-202	1.44509	0.612	0.259	4.62148e-198
Mob1b	3.03932e-202	1.65217	0.544	0.21	4.64287e-198
Ncoa1	7.40529e-201	1.21123	0.77	0.452	1.13123e-196
Btbd8	1.17335e-200	2.97632	0.23	0.031	1.7924e-196
Zcchc14	2.09291e-200	2.58352	0.283	0.053	3.19714e-196
Nr3c1	3.59454e-200	1.59175	0.589	0.256	5.49102e-196
Fndc3a	3.73803e-200	1.25378	0.759	0.448	5.71022e-196
Eif3g	1.09281e-199	-1.21422	0.587	0.796	1.66938e-195
Dazap2	1.24121e-199	2.09621	0.358	0.089	1.89607e-195
Mast2	2.09588e-199	1.34524	0.663	0.315	3.20166e-195
Anln	5.38201e-199	2.80644	0.245	0.037	8.22156e-195
Snx29	2.54876e-198	1.83848	0.407	0.115	3.89349e-194
Eif2s2	3.62399e-198	-0.960477	0.726	0.891	5.536e-194
Ext2	5.24201e-198	1.74421	0.511	0.188	8.0077e-194
Hs6st2	6.52015e-198	1.78951	0.409	0.115	9.96019e-194
Krtcap2	1.74254e-197	-1.50319	0.448	0.712	2.6619e-193
Ascc3	3.35599e-197	1.44934	0.657	0.311	5.12661e-193
Pdia6	3.93117e-197	1.03316	0.837	0.613	6.00526e-193
Fer	7.06737e-197	1.82384	0.447	0.142	1.07961e-192
Myl6	8.51833e-197	-1.2359	0.576	0.797	1.30126e-192
Cbl	1.87474e-196	1.78196	0.46	0.151	2.86385e-192
Fkbp15	2.27398e-196	2.59359	0.276	0.051	3.47373e-192
Rpl4	3.56858e-196	-0.690922	0.893	0.965	5.45136e-192
Jpt1	6.85516e-196	-1.35257	0.484	0.744	1.04719e-191
Clock	7.24929e-196	1.53756	0.557	0.223	1.1074e-191
Mecr	8.85662e-196	2.4238	0.296	0.06	1.35294e-191
Pole	1.29779e-195	1.5413	0.583	0.25	1.98251e-191
Ints6	1.66896e-195	1.40513	0.676	0.347	2.54951e-191
Clu	4.3617e-195	-3.51527	0.049	0.405	6.66294e-191
Yes1	5.56919e-195	1.45679	0.604	0.261	8.50749e-191
Gmfb	1.54115e-194	2.03545	0.368	0.096	2.35426e-190
Rnf7	4.11365e-194	-1.25981	0.523	0.769	6.28401e-190
Socs7	9.20922e-194	2.71263	0.264	0.046	1.4068e-189
Zfp385b	6.01448e-193	1.56795	0.538	0.205	9.18772e-189
Ergic1	7.91663e-193	2.09473	0.333	0.078	1.20934e-188
Spred2	1.42707e-192	2.53655	0.242	0.037	2.17998e-188
Suclg2	1.73268e-192	1.84025	0.441	0.142	2.64685e-188
Otud4	1.79373e-192	1.44517	0.614	0.28	2.7401e-188
Ccne2	2.97325e-192	1.83454	0.476	0.171	4.54194e-188
Poldip3	5.78668e-192	-1.79402	0.298	0.614	8.83972e-188
Dazl	6.38842e-192	-0.564693	0.961	0.981	9.75896e-188
Gas6	8.0021e-192	-4.78813	0.022	0.362	1.2224e-187
Baz2a	8.06165e-192	1.71705	0.51	0.196	1.2315e-187
Map3k1	1.05619e-191	2.36742	0.304	0.065	1.61343e-187
Sec23a	1.38929e-191	1.89579	0.414	0.126	2.12228e-187
Mrps15	1.91487e-191	-1.85575	0.3	0.614	2.92515e-187
Polb	1.95306e-191	1.85387	0.43	0.135	2.9835e-187
Asb3	1.9746e-191	2.78868	0.24	0.037	3.0164e-187
Trim26	4.24607e-191	2.20373	0.329	0.078	6.4863e-187
Mrpl27	1.17759e-190	-2.0411	0.234	0.57	1.79889e-186
Naca	3.64424e-190	-0.937139	0.732	0.879	5.56694e-186
Cdkal1	4.32093e-190	1.70673	0.453	0.149	6.60066e-186
Tmem65	5.17001e-190	2.2586	0.294	0.061	7.89771e-186
Arnt	7.40062e-190	1.99894	0.391	0.113	1.13052e-185
Insig2	9.22388e-190	2.12442	0.353	0.092	1.40904e-185
Smap1	1.4737e-189	-0.984826	0.724	0.865	2.25123e-185
Slc25a27	1.77998e-188	2.64326	0.246	0.04	2.7191e-184
Adam10	3.19762e-188	1.62965	0.549	0.228	4.88468e-184
Igf2bp1	3.97725e-188	1.85157	0.397	0.116	6.07564e-184
Fam193a	4.47979e-188	1.1519	0.751	0.433	6.84333e-184
Dyrk1a	6.30099e-188	1.64438	0.478	0.167	9.62539e-184
Rps3	6.68793e-188	0.988563	0.859	0.701	1.02165e-183
Metap1d	7.48796e-188	2.2549	0.319	0.074	1.14386e-183
Rab22a	2.54633e-187	1.67561	0.519	0.206	3.88977e-183
Hspa4	3.03387e-187	-0.880657	0.773	0.888	4.63454e-183
Spidr	3.48597e-187	1.69081	0.483	0.172	5.32517e-183
Cct3	8.82621e-187	-0.918581	0.754	0.87	1.34829e-182
Prrc2b	9.25048e-187	2.01788	0.371	0.103	1.4131e-182
Pisd	1.1367e-185	3.07694	0.202	0.024	1.73642e-181
Chic1	1.1976e-185	2.72554	0.249	0.043	1.82946e-181
Pigx	2.04869e-185	-2.31386	0.176	0.514	3.12958e-181
Cnot2	2.27469e-185	1.76323	0.463	0.162	3.47482e-181
Atp9b	5.60732e-185	1.39001	0.604	0.265	8.56574e-181
Pnn	2.36451e-184	-1.14797	0.605	0.797	3.61203e-180
Ccdc122	2.91269e-184	2.64015	0.236	0.037	4.44943e-180
Jmjd7	4.9433e-184	2.63069	0.242	0.04	7.55138e-180
Magi3	8.11178e-184	1.29125	0.716	0.398	1.23916e-179
Aph1b	2.95069e-183	-4.42412	0.025	0.357	4.50747e-179
Commd3	3.08131e-183	-1.91206	0.278	0.59	4.70702e-179
Yeats4	5.40944e-183	-1.66282	0.35	0.642	8.26346e-179
Fmnl3	7.5378e-183	2.76409	0.236	0.038	1.15147e-178
Ppp1r13b	7.65804e-183	2.12592	0.348	0.092	1.16984e-178
Snrpd3	2.57506e-182	-1.58217	0.37	0.658	3.93365e-178
Ambra1	9.68832e-182	1.51493	0.464	0.155	1.47999e-177
Phc3	1.00252e-181	1.84794	0.401	0.122	1.53145e-177
Slc38a9	1.04866e-181	2.00641	0.369	0.103	1.60193e-177
Arf5	1.63782e-181	-1.76582	0.28	0.599	2.50194e-177
Gsk3b	1.79518e-181	1.29152	0.669	0.35	2.74232e-177
Msi2	1.96234e-181	1.42596	0.538	0.204	2.99767e-177
Lman2	3.45196e-181	-1.35031	0.479	0.72	5.27321e-177
Arl15	4.21946e-181	1.44159	0.443	0.139	6.44564e-177
Cd81	4.24678e-181	-1.6803	0.353	0.637	6.48737e-177
Gins2	6.11102e-181	2.24732	0.316	0.076	9.3352e-177
Cdc42se2	7.08371e-181	1.42548	0.605	0.28	1.08211e-176
Sec11c	1.76257e-180	-2.15353	0.178	0.519	2.6925e-176
Rwdd3	1.91613e-180	2.89869	0.218	0.031	2.92708e-176
E2f3	4.04105e-180	2.28545	0.287	0.061	6.1731e-176
Bmt2	4.67632e-180	2.45042	0.253	0.045	7.14354e-176
Med17	6.07895e-180	2.3995	0.263	0.05	9.28621e-176
Atp11c	9.8409e-180	1.41069	0.645	0.326	1.5033e-175
Rad51	9.8957e-180	1.70807	0.474	0.175	1.51167e-175
Hsph1	1.24872e-179	-1.83639	0.295	0.599	1.90755e-175
Vps13a	1.28652e-179	1.07303	0.813	0.549	1.96529e-175
Cct8	2.11695e-179	-0.879876	0.752	0.877	3.23385e-175
Ckap5	2.81495e-179	1.3821	0.615	0.29	4.30012e-175
Smarca5	2.85787e-179	0.905803	0.861	0.693	4.36568e-175
Nrf1	4.60689e-179	1.51726	0.529	0.214	7.03749e-175
Fkbp4	5.62615e-179	-1.24031	0.559	0.755	8.5945e-175
Eif5a	6.59475e-179	-0.970081	0.713	0.851	1.00741e-174
Kctd20	7.84445e-179	2.57687	0.238	0.04	1.19832e-174
Prm2	9.09359e-179	2.13566	0.431	0.15	1.38914e-174
Vegfb	1.06863e-178	2.33138	0.28	0.058	1.63244e-174
Rabl6	1.34651e-178	1.75174	0.429	0.142	2.05693e-174
Ppp1r12b	1.94187e-178	1.31832	0.601	0.264	2.9664e-174
Csnk1g3	2.09399e-178	1.69098	0.434	0.142	3.19878e-174
Gli3	5.32609e-178	1.85882	0.337	0.085	8.13614e-174
Card19	2.19694e-177	2.3093	0.278	0.057	3.35605e-173
Osbpl9	1.44959e-176	1.57717	0.507	0.199	2.21439e-172
Ube2m	1.49794e-176	-1.37073	0.467	0.712	2.28826e-172
Ep300	3.27349e-176	1.66709	0.428	0.141	5.00058e-172
Hmgn3	3.79226e-176	-2.05923	0.221	0.541	5.79305e-172
Gabbr1	7.30284e-176	-4.83962	0.017	0.336	1.11558e-171
Abcf1	8.12254e-176	-1.39934	0.459	0.717	1.2408e-171
Dennd1b	8.81132e-176	1.72997	0.383	0.111	1.34602e-171
Cul3	2.80746e-175	-0.888927	0.769	0.876	4.28868e-171
Sord	3.71394e-175	2.49378	0.223	0.034	5.67341e-171
Dip2a	3.91881e-175	2.17015	0.306	0.072	5.98637e-171
Stxbp4	6.49595e-175	1.57562	0.451	0.155	9.92321e-171
Wfdc15a	9.83509e-175	3.024	0.205	0.028	1.50241e-170
Mrps24	1.97433e-174	-1.21344	0.531	0.761	3.01598e-170
Fam169a	2.48374e-174	2.04042	0.326	0.082	3.79417e-170
Ncbp1	3.75579e-174	1.86591	0.356	0.099	5.73734e-170
Syce2	5.50618e-174	1.38676	0.618	0.303	8.41125e-170
Cnnm2	1.02431e-173	2.72332	0.232	0.039	1.56474e-169
Arhgef11	1.35671e-173	1.65322	0.388	0.114	2.07252e-169
Ndufa7	1.51946e-173	-1.15109	0.58	0.78	2.32113e-169
Trmt112	1.61688e-173	-1.31704	0.482	0.724	2.46994e-169
Cdc5l	1.88494e-173	-1.06276	0.648	0.818	2.87943e-169
Cstb	1.92381e-173	-2.72779	0.117	0.446	2.93882e-169
Mllt3	1.92977e-173	2.1925	0.324	0.083	2.94792e-169
Ttc1	2.21753e-173	-1.93022	0.248	0.564	3.3875e-169
Rprd1a	2.5084e-173	1.53397	0.497	0.19	3.83184e-169
Ndufb2	5.57555e-173	-1.75241	0.322	0.616	8.51721e-169
Stk3	6.89246e-173	1.29037	0.568	0.235	1.05289e-168
Gstz1	7.19508e-173	2.86854	0.202	0.027	1.09912e-168
Cnot6	9.9342e-173	1.55915	0.495	0.191	1.51755e-168
Ric3	1.48637e-172	2.46011	0.258	0.05	2.27057e-168
Pxmp2	1.66621e-172	1.899	0.351	0.097	2.5453e-168
Zdhhc21	1.6841e-172	2.19794	0.295	0.068	2.57264e-168
Ptpn4	1.98292e-172	1.16836	0.706	0.38	3.02911e-168
Zc3h11a	2.36099e-172	-5.0898	0.017	0.33	3.60664e-168
Ankrd12	2.93137e-172	0.916703	0.862	0.638	4.47796e-168
Slc3a2	3.12694e-172	-1.84832	0.266	0.575	4.77672e-168
Tax1bp1	3.41543e-172	-0.984362	0.677	0.834	5.21742e-168
Haus1	6.01202e-172	2.38726	0.265	0.054	9.18396e-168
Erp29	9.76638e-172	-0.996015	0.671	0.828	1.49191e-167
Brd1	1.08431e-171	-1.83552	0.275	0.578	1.65639e-167
Ttc14	4.16811e-171	1.17308	0.736	0.434	6.3672e-167
Smdt1	4.31093e-171	1.30886	0.674	0.377	6.58538e-167
Snrpd1	1.06867e-170	-1.10769	0.598	0.788	1.6325e-166
Pde6d	1.16468e-170	1.68503	0.462	0.171	1.77916e-166
Plcl2	2.78754e-170	1.56554	0.499	0.197	4.25824e-166
Rnf187	2.83485e-170	-1.67827	0.299	0.601	4.33052e-166
Fubp1	5.17819e-170	1.13162	0.73	0.428	7.9102e-166
Zfp706	2.33223e-169	-1.31564	0.453	0.699	3.56272e-165
Rapgef1	5.14588e-169	2.23608	0.294	0.069	7.86085e-165
Ccni	2.51632e-168	-1.43572	0.403	0.665	3.84393e-164
Zdbf2	5.6282e-168	-1.33907	0.505	0.713	8.59764e-164
Nxn	1.10984e-167	2.22357	0.269	0.057	1.6954e-163
Mtf2	1.69612e-167	1.41949	0.565	0.254	2.59099e-163
Ip6k1	2.12204e-167	1.754	0.393	0.124	3.24163e-163
Taf4	2.65748e-167	2.37336	0.249	0.048	4.05956e-163
Rab43	4.10771e-167	2.84603	0.207	0.031	6.27494e-163
Sh3bgrl2	5.34038e-167	2.26681	0.251	0.049	8.15797e-163
Kif24	5.68143e-167	1.64586	0.457	0.167	8.67895e-163
Glrx5	8.31517e-167	-1.62496	0.35	0.627	1.27023e-162
Cdkl5	1.52619e-166	2.26629	0.288	0.067	2.33141e-162
Marcks	3.06561e-166	-3.23602	0.063	0.381	4.68302e-162
Nmt2	3.85574e-166	0.978435	0.792	0.503	5.89003e-162
Vapa	5.16766e-166	-0.971752	0.65	0.814	7.89411e-162
Prm1	6.64433e-166	-1.77609	0.499	0.83	1.01499e-161
Crnkl1	7.03849e-166	2.45709	0.242	0.045	1.0752e-161
Nkapd1	7.58041e-166	-1.65431	0.327	0.612	1.15798e-161
Kansl1l	7.82136e-166	1.93172	0.342	0.095	1.19479e-161
Tdrd12	8.051e-166	1.46479	0.496	0.192	1.22987e-161
Syngr1	2.15502e-165	-1.45829	0.4	0.665	3.29201e-161
Tmem248	3.7561e-165	-1.86163	0.269	0.565	5.73782e-161
Lrch3	4.32649e-165	1.49114	0.525	0.219	6.60914e-161
Pin4	4.70866e-165	-2.68931	0.117	0.437	7.19295e-161
Cds2	6.04624e-165	2.47526	0.234	0.042	9.23623e-161
Hnrnpdl	1.02086e-164	1.51038	0.506	0.207	1.55947e-160
Oxct1	2.50555e-164	1.42192	0.564	0.258	3.82747e-160
Actr3b	2.74707e-164	2.67964	0.216	0.035	4.19642e-160
Mob2	4.58448e-164	2.12242	0.294	0.071	7.00325e-160
Helq	3.51162e-163	2.10414	0.28	0.064	5.36436e-159
Sbf2	3.65616e-163	1.12661	0.661	0.325	5.58516e-159
Sqle	3.94364e-163	-1.92898	0.248	0.548	6.0243e-159
Rab5if	4.49268e-163	-1.59812	0.333	0.618	6.86302e-159
Hif1an	4.60926e-163	2.53551	0.22	0.037	7.04111e-159
Mrpl20	6.69286e-163	-1.15159	0.562	0.759	1.0224e-158
Arhgap32	6.73286e-163	1.59999	0.464	0.177	1.02851e-158
Gabpb2	1.41324e-162	2.36433	0.265	0.058	2.15887e-158
Rnft1	1.56894e-162	2.37288	0.247	0.049	2.39671e-158
Snx25	3.11223e-162	1.77498	0.406	0.137	4.75424e-158
Kif23	2.23681e-161	1.80874	0.405	0.139	3.41695e-157
Rasal2	4.02189e-161	1.0475	0.749	0.431	6.14384e-157
Upf3b	7.88775e-161	-1.99089	0.223	0.53	1.20493e-156
Prrc1	1.37574e-160	2.34911	0.225	0.039	2.10158e-156
Fam135a	1.77268e-160	1.19955	0.661	0.355	2.70794e-156
Rere	3.20239e-160	0.968541	0.781	0.484	4.89197e-156
Ncaph2	3.71706e-160	2.36447	0.236	0.044	5.67818e-156
Cnot6l	4.54172e-160	1.42071	0.548	0.245	6.93793e-156
Atxn7	4.76202e-160	2.08385	0.306	0.079	7.27446e-156
Sugt1	1.17003e-159	-2.03864	0.19	0.504	1.78733e-155
Crk	2.01586e-159	1.94421	0.319	0.086	3.07943e-155
Zyg11b	2.40263e-159	1.91857	0.326	0.089	3.67025e-155
Uba1	2.93908e-159	1.74857	0.392	0.129	4.48974e-155
Ybx3	4.01756e-159	1.4362	0.368	0.107	6.13723e-155
Rpl18	1.02788e-158	-0.57729	0.942	0.978	1.57019e-154
Gtdc1	1.05679e-158	0.935776	0.723	0.374	1.61436e-154
Gtsf1	1.90456e-158	-1.66125	0.293	0.593	2.90941e-154
Mef2d	3.22754e-158	2.13251	0.262	0.057	4.9304e-154
Ccdc6	1.02459e-157	2.24082	0.261	0.057	1.56516e-153
Hacd3	1.3405e-157	-2.03735	0.203	0.509	2.04774e-153
Filip1l	1.36027e-157	1.90556	0.292	0.071	2.07795e-153
Srpk1	8.17501e-157	-1.20364	0.524	0.727	1.24881e-152
Ppp1r36	8.3074e-157	-3.21333	0.046	0.352	1.26904e-152
Dap3	1.07494e-156	1.49055	0.505	0.21	1.64209e-152
St13	1.3405e-156	-0.989264	0.649	0.804	2.04775e-152
Pi4ka	2.35494e-156	1.30177	0.571	0.262	3.5974e-152
Dmxl1	3.38264e-156	0.812164	0.873	0.607	5.16731e-152
Meig1	4.92109e-156	1.34062	0.444	0.158	7.51745e-152
Wdr76	7.03055e-156	2.01902	0.304	0.079	1.07399e-151
Heatr5a	7.30857e-156	1.70609	0.402	0.138	1.11646e-151
Cox6a1	1.01747e-155	-0.837702	0.775	0.891	1.55428e-151
Tmem147	1.28218e-155	-1.3362	0.442	0.681	1.95865e-151
Prnp	1.45784e-155	-3.1076	0.074	0.377	2.227e-151
Dctpp1	3.70437e-155	-1.20323	0.509	0.732	5.6588e-151
Amd1	4.92541e-155	-1.68543	0.294	0.58	7.52406e-151
Ahsa1	5.54003e-155	-2.01162	0.196	0.5	8.46296e-151
Lacc1	6.9145e-155	2.59712	0.218	0.039	1.05626e-150
Eif3b	7.1934e-155	-1.53015	0.353	0.622	1.09886e-150
Nsa2	1.3577e-154	-1.42245	0.429	0.67	2.07402e-150
Rnf8	2.01659e-154	1.65878	0.401	0.137	3.08055e-150
Arhgap44	2.96113e-154	2.07326	0.279	0.067	4.52342e-150
Cenpv	4.08792e-154	1.46816	0.526	0.232	6.2447e-150
Mxd3	1.47943e-153	-5.54538	0.01	0.293	2.25997e-149
Ss18l2	1.69995e-153	-2.21066	0.157	0.465	2.59684e-149
Pex7	1.71267e-153	1.9889	0.31	0.084	2.61628e-149
Rfx3	2.46272e-153	1.57631	0.436	0.16	3.76205e-149
Huwe1	2.88753e-153	0.812402	0.877	0.66	4.41099e-149
Pfdn1	3.7338e-153	-1.28647	0.459	0.7	5.70375e-149
Cd2ap	1.83024e-152	1.06922	0.73	0.464	2.79587e-148
Hp1bp3	4.05185e-152	-1.45197	0.391	0.641	6.18961e-148
Pabpn1	4.76829e-152	-0.910355	0.689	0.829	7.28404e-148
Lrrc58	6.7221e-152	1.9702	0.304	0.081	1.02687e-147
Ptprs	8.72408e-152	1.66179	0.369	0.117	1.33269e-147
Pdap1	1.06372e-151	-0.940129	0.68	0.843	1.62494e-147
Copa	1.26564e-151	1.33465	0.562	0.266	1.93339e-147
Snapin	1.47727e-151	-1.98801	0.196	0.498	2.25668e-147
Emg1	1.77619e-151	1.35937	0.538	0.242	2.7133e-147
Zbed5	1.88918e-151	-2.67248	0.109	0.412	2.88591e-147
Simc1	2.0999e-151	2.44516	0.226	0.043	3.20781e-147
Eif3f	2.29733e-151	-1.42717	0.4	0.644	3.5094e-147
Polr2e	3.08235e-151	-1.31688	0.438	0.678	4.70859e-147
Glmn	3.44866e-151	2.11966	0.271	0.064	5.26817e-147
Derl1	4.45124e-151	-2.27992	0.139	0.445	6.79971e-147
Ticrr	9.21089e-151	2.14315	0.284	0.072	1.40706e-146
Phka1	1.33346e-150	1.77843	0.372	0.121	2.03699e-146
Nxf2	1.16342e-149	1.39393	0.536	0.243	1.77724e-145
Atp2b1	1.46889e-149	1.02282	0.752	0.487	2.24388e-145
Hormad2	3.01749e-149	1.36679	0.557	0.264	4.60952e-145
Rbm17	3.58642e-149	-1.62756	0.322	0.589	5.47861e-145
Tceal9	8.08809e-149	2.33221	0.207	0.036	1.23554e-144
Cct7	1.49868e-148	-0.914352	0.705	0.826	2.28939e-144
Capn15	1.60252e-148	1.97052	0.295	0.078	2.448e-144
Iscu	2.2013e-148	-1.58614	0.281	0.57	3.36271e-144
Bard1	3.86944e-148	1.7576	0.362	0.117	5.91095e-144
Slc10a7	9.0183e-148	1.94222	0.3	0.082	1.37764e-143
Rlf	1.11784e-147	1.29032	0.569	0.274	1.70762e-143
Ormdl1	1.84892e-147	2.54359	0.204	0.035	2.82441e-143
Neto2	3.12373e-147	1.43624	0.554	0.268	4.7718e-143
Cdk13	5.03799e-147	0.994734	0.718	0.401	7.69603e-143
Ahcy	6.01405e-147	-4.1307	0.024	0.306	9.18707e-143
Rbm6	2.62785e-146	1.11899	0.657	0.35	4.0143e-142
Pacs1	3.67568e-146	1.26439	0.525	0.228	5.61497e-142
Tex19.1	4.59213e-146	-1.429	0.362	0.62	7.01494e-142
Sdhaf4	8.98982e-146	2.15032	0.241	0.052	1.37328e-141
Borcs5	1.29934e-145	2.26106	0.233	0.048	1.98487e-141
Dusp11	1.51761e-145	2.06213	0.242	0.052	2.3183e-141
Mrtfa	2.87134e-145	1.43858	0.377	0.122	4.38626e-141
Cntrl	4.19949e-145	1.0922	0.703	0.415	6.41513e-141
Csnk2b	6.3227e-145	-1.44388	0.389	0.637	9.65855e-141
Nup188	6.66124e-145	1.71504	0.354	0.114	1.01757e-140
Pgm3	1.08157e-144	2.03809	0.266	0.064	1.65221e-140
Mesd	1.70988e-144	-2.03515	0.172	0.469	2.61201e-140
Ssr1	1.74721e-144	-0.885736	0.695	0.834	2.66903e-140
C2cd6	2.88266e-144	2.41013	0.207	0.037	4.40356e-140
Ints6l	1.09557e-143	2.33822	0.241	0.054	1.6736e-139
Mrps12	1.31257e-143	-1.57536	0.336	0.594	2.00508e-139
Ebag9	1.61867e-143	-2.03551	0.185	0.477	2.47269e-139
Dnaja2	1.64565e-143	-1.01135	0.601	0.765	2.51389e-139
Mapre1	1.97014e-143	-1.31423	0.403	0.645	3.00959e-139
Synj1	3.4514e-143	1.55389	0.434	0.168	5.27236e-139
Tbck	6.38437e-143	1.89112	0.316	0.093	9.75277e-139
Cdc34	7.86349e-143	-1.51891	0.321	0.594	1.20123e-138
Swap70	8.43111e-143	1.95496	0.293	0.08	1.28794e-138
Rps4x	9.87988e-143	2.52103	0.215	0.042	1.50925e-138
Cyfip1	9.96569e-143	2.28143	0.221	0.043	1.52236e-138
Srrm2	1.0909e-142	-0.648605	0.884	0.936	1.66646e-138
Dhrs2	1.0981e-142	-11.0074	0	0.262	1.67746e-138
Pds5a	1.11156e-142	1.0539	0.705	0.414	1.69802e-138
Stxbp5	2.26922e-142	1.59871	0.408	0.15	3.46646e-138
Tmem135	2.53853e-142	1.62624	0.361	0.118	3.87786e-138
Pan3	2.8749e-142	1.01835	0.515	0.201	4.3917e-138
Ccpg1	3.27804e-142	-1.83496	0.241	0.521	5.00753e-138
Zcchc7	4.03765e-142	1.03077	0.7	0.4	6.16791e-138
Fto	5.90934e-142	1.36177	0.439	0.166	9.02711e-138
Cox10	1.01166e-141	1.95038	0.276	0.071	1.54541e-137
Ndufs1	1.52554e-141	1.44107	0.458	0.186	2.33041e-137
Lrrc40	1.79881e-141	2.01135	0.261	0.063	2.74786e-137
Nudt17	2.24468e-141	2.23983	0.222	0.044	3.42897e-137
Rps11	3.17124e-141	-0.465178	0.966	0.989	4.84439e-137
Scml2	3.35277e-141	0.944572	0.789	0.539	5.12168e-137
Esco2	3.84909e-141	1.60885	0.435	0.175	5.87987e-137
Fbxo31	4.47945e-141	-1.78988	0.231	0.516	6.84282e-137
Patj	5.27492e-141	2.30946	0.243	0.055	8.05797e-137
Pdgfa	5.86214e-141	1.8621	0.283	0.074	8.95501e-137
Thoc2	1.40952e-140	1.05666	0.734	0.471	2.15318e-136
Cyth3	1.79002e-140	1.83685	0.336	0.106	2.73443e-136
Lsm5	2.30472e-140	-1.39854	0.4	0.637	3.52068e-136
Miga1	2.49021e-140	2.05518	0.259	0.064	3.80404e-136
Oard1	2.58334e-140	1.53197	0.391	0.137	3.94631e-136
Sik3	2.83963e-140	1.26521	0.498	0.209	4.33783e-136
Armh3	6.44627e-140	1.69508	0.341	0.107	9.84732e-136
Timm10	6.55572e-140	-2.81804	0.066	0.352	1.00145e-135
Lyrm9	7.56046e-140	-2.01379	0.188	0.475	1.15494e-135
Tomm22	8.37177e-140	-1.05335	0.565	0.741	1.27887e-135
Stoml2	9.19999e-140	-2.00927	0.196	0.481	1.40539e-135
Epcam	1.16199e-139	1.18159	0.661	0.389	1.77506e-135
Cip2a	1.17878e-139	1.84306	0.318	0.094	1.8007e-135
Depdc5	1.28915e-139	1.58667	0.42	0.163	1.96931e-135
Csnk1g1	1.41662e-139	1.24772	0.528	0.235	2.16403e-135
Rhox13	1.59256e-139	1.08813	0.68	0.419	2.4328e-135
Taco1	1.83696e-139	2.28383	0.258	0.064	2.80614e-135
Snx14	2.55211e-139	1.9	0.293	0.081	3.89861e-135
Dock7	6.17441e-139	-3.16133	0.046	0.327	9.43204e-135
Evl	7.33954e-139	1.702	0.391	0.144	1.12119e-134
Tmx2	7.44009e-139	1.78693	0.311	0.091	1.13655e-134
Cdyl2	1.24833e-138	2.42173	0.223	0.047	1.90695e-134
Mcm3	1.27939e-138	1.64324	0.419	0.164	1.95439e-134
Eda	1.5209e-138	1.66542	0.409	0.156	2.32333e-134
Kdm6b	2.66725e-138	2.13365	0.251	0.06	4.0745e-134
Odf1	3.69846e-138	-4.00764	0.051	0.326	5.64977e-134
Creld2	4.40743e-138	-1.03353	0.583	0.751	6.7328e-134
Paxx	6.67598e-138	-2.61287	0.105	0.387	1.01982e-133
Emc2	1.77752e-137	1.45568	0.449	0.184	2.71535e-133
Blm	2.00052e-137	1.41366	0.449	0.181	3.05599e-133
Chka	2.06769e-137	1.23094	0.506	0.217	3.15861e-133
Atl3	2.74385e-137	1.51618	0.398	0.144	4.1915e-133
Kmt2c	2.79931e-137	1.43971	0.499	0.223	4.27622e-133
Rbm8a	3.19564e-137	-0.850232	0.718	0.855	4.88166e-133
Setd3	3.32065e-137	1.53123	0.444	0.182	5.07263e-133
Mapk1	3.80192e-137	1.17621	0.56	0.264	5.80781e-133
Eaf1	4.82318e-137	2.13039	0.237	0.053	7.36789e-133
Nsmce2	9.73453e-137	1.22246	0.554	0.265	1.48705e-132
Taf7	1.15187e-136	-1.12992	0.523	0.727	1.7596e-132
Aftph	1.50184e-136	1.30982	0.541	0.26	2.29421e-132
Ints7	1.51985e-136	1.84338	0.285	0.078	2.32173e-132
Wdr33	1.56277e-136	0.999547	0.688	0.395	2.38729e-132
Park7	1.71315e-136	-0.909318	0.679	0.821	2.61701e-132
Psmb10	2.26072e-136	-2.59388	0.111	0.392	3.45348e-132
Ckap2l	2.42706e-136	2.33341	0.219	0.046	3.70758e-132
Ptp4a1	3.04892e-136	-5.17554	0.011	0.269	4.65752e-132
Rcbtb1	6.30721e-136	1.74121	0.326	0.101	9.63489e-132
Arhgap39	7.21927e-136	1.80645	0.29	0.081	1.10282e-131
Zswim5	8.46912e-136	1.01212	0.489	0.191	1.29374e-131
Rps6ka5	1.6115e-135	1.25399	0.526	0.242	2.46172e-131
Kdm7a	1.69392e-135	1.3834	0.515	0.239	2.58764e-131
Fars2	1.79839e-135	1.31312	0.522	0.24	2.74722e-131
Abhd12	2.06872e-135	1.58907	0.36	0.122	3.16017e-131
Dipk1a	2.14607e-135	1.95601	0.277	0.074	3.27834e-131
Hmbox1	2.35438e-135	2.22566	0.227	0.05	3.59655e-131
Trappc5	3.24628e-135	-1.91041	0.203	0.484	4.95901e-131
Srrm1	3.49883e-135	-0.866642	0.676	0.813	5.34482e-131
Hspd1	3.49894e-135	-0.812164	0.716	0.837	5.34499e-131
Gkap1	3.84102e-135	-0.752272	0.767	0.877	5.86755e-131
Tnpo1	4.74499e-135	1.19461	0.57	0.284	7.24845e-131
Arhgap5	8.28588e-135	0.891931	0.819	0.604	1.26575e-130
Ppp1r11	1.10949e-134	1.69852	0.369	0.13	1.69486e-130
Pphln1	1.43697e-134	1.48626	0.418	0.165	2.19511e-130
Usp19	1.75302e-134	1.42817	0.416	0.156	2.67791e-130
Eif3d	1.92355e-134	-1.14059	0.484	0.7	2.93842e-130
Acadm	2.12992e-134	2.16897	0.236	0.054	3.25366e-130
Coq2	2.16428e-134	1.97448	0.272	0.072	3.30616e-130
Smad4	3.50681e-134	1.44085	0.465	0.197	5.357e-130
Nup160	3.98313e-134	1.70449	0.352	0.119	6.08464e-130
Zfp322a	6.22298e-134	1.94424	0.239	0.055	9.50623e-130
Cpeb1	1.5843e-133	1.03635	0.674	0.386	2.42018e-129
Spg21	2.12648e-133	-4.10586	0.018	0.278	3.24841e-129
Cbx1	2.50139e-133	1.2085	0.6	0.323	3.82112e-129
Ogfr	2.5748e-133	-2.43866	0.105	0.386	3.93326e-129
Tecpr2	4.27277e-133	1.56486	0.331	0.104	6.52709e-129
Lsm12	1.83973e-132	-1.15412	0.493	0.696	2.81037e-128
Phax	1.89597e-132	-1.56967	0.322	0.569	2.89629e-128
Cdkn3	1.00509e-131	-2.71283	0.096	0.373	1.53538e-127
Mrpl23	1.41453e-131	-1.42376	0.381	0.612	2.16084e-127
Trip12	1.98371e-131	0.810595	0.839	0.623	3.03032e-127
Vps26a	2.64663e-131	1.49221	0.404	0.154	4.04299e-127
Htatsf1	5.34274e-131	-1.70482	0.273	0.531	8.16157e-127
Eif3a	5.98746e-131	-0.815872	0.747	0.852	9.14644e-127
Crim1	6.41718e-131	1.59753	0.33	0.106	9.80289e-127
Lctl	7.36045e-131	-6.89046	0.004	0.249	1.12438e-126
Cog4	8.10458e-131	1.70072	0.306	0.093	1.23806e-126
Agap1	1.05695e-130	1.05569	0.625	0.333	1.6146e-126
Reps1	1.80132e-130	1.37632	0.485	0.22	2.7517e-126
Timm13	2.26404e-130	-1.16729	0.497	0.702	3.45855e-126
Vbp1	2.87234e-130	-1.56512	0.296	0.555	4.38779e-126
Mettl2	2.92152e-130	1.72722	0.296	0.087	4.46292e-126
Cdk6	3.17149e-130	1.99197	0.227	0.051	4.84477e-126
Aprt	3.47273e-130	1.46904	0.426	0.172	5.30494e-126
Epn1	3.7211e-130	2.06046	0.248	0.062	5.68436e-126
Rrn3	4.12654e-130	1.58473	0.336	0.109	6.30371e-126
Taf9b	8.26624e-130	2.07956	0.259	0.069	1.26275e-125
Rint1	1.07572e-129	1.69238	0.315	0.098	1.64327e-125
Clk4	1.75437e-129	1.57414	0.337	0.11	2.67997e-125
Ran	2.17672e-129	-0.725362	0.801	0.887	3.32515e-125
Epb41l2	2.24673e-129	1.14891	0.598	0.316	3.4321e-125
Scand1	3.20143e-129	-1.85257	0.195	0.474	4.89051e-125
Pggt1b	3.27781e-129	1.85047	0.292	0.087	5.00718e-125
Unk	4.08845e-129	2.29933	0.203	0.041	6.24552e-125
Caprin2	8.75356e-129	1.23779	0.585	0.309	1.33719e-124
Snrnp48	4.27621e-128	1.29077	0.467	0.199	6.53233e-124
Traf3ip1	7.81071e-128	-2.21202	0.135	0.409	1.19316e-123
Cdk2ap1	8.6368e-128	-1.94197	0.201	0.467	1.31936e-123
Cpeb4	9.11397e-128	1.87642	0.277	0.079	1.39225e-123
Ktn1	1.36434e-127	-1.91052	0.19	0.466	2.08417e-123
Alg1	1.57759e-127	2.17131	0.219	0.049	2.40993e-123
Zcrb1	2.24973e-127	-1.05542	0.56	0.742	3.43669e-123
Zfp280d	2.41397e-127	1.07305	0.697	0.429	3.68758e-123
Copz1	3.15956e-127	-2.02498	0.171	0.442	4.82655e-123
Mpdz	5.45248e-127	1.57623	0.366	0.133	8.32921e-123
Rock2	5.5181e-127	0.831431	0.807	0.606	8.42944e-123
Scamp4	5.87354e-127	-7.75896	0.002	0.24	8.97241e-123
Gna11	1.03523e-126	1.60313	0.369	0.135	1.58142e-122
Pi4k2a	1.06117e-126	1.74354	0.313	0.1	1.62105e-122
Sgce	1.25584e-126	-4.84808	0.01	0.253	1.91842e-122
Abcb7	1.43152e-126	1.806	0.329	0.11	2.18679e-122
Tiparp	1.80842e-126	1.39334	0.454	0.196	2.76255e-122
Rnf5	2.9884e-126	-2.36446	0.111	0.383	4.56508e-122
Trappc12	3.8058e-126	2.28215	0.208	0.044	5.81374e-122
Nceh1	5.09705e-126	2.236	0.207	0.044	7.78625e-122
Mtr	6.6275e-126	1.62856	0.354	0.126	1.01242e-121
Bpnt1	7.51538e-126	-2.40764	0.114	0.383	1.14805e-121
Rapgef6	7.6141e-126	0.917099	0.759	0.511	1.16313e-121
Ppip5k1	8.29959e-126	-2.24691	0.12	0.395	1.26785e-121
Alms1	1.04033e-125	1.03703	0.657	0.381	1.5892e-121
Vti1b	1.35115e-125	1.63537	0.348	0.122	2.06402e-121
Txn1	1.42011e-125	1.51748	0.351	0.122	2.16936e-121
Taf4b	1.91163e-125	1.14312	0.601	0.321	2.92021e-121
Cep89	1.9466e-125	-2.64315	0.081	0.349	2.97363e-121
Prxl2a	2.30862e-125	-1.83443	0.22	0.482	3.52664e-121
Stag3	4.1433e-125	0.973129	0.699	0.417	6.3293e-121
Stim1	5.51166e-125	1.29877	0.54	0.272	8.41961e-121
Sohlh1	6.21987e-125	-1.66362	0.249	0.512	9.50147e-121
Zfp593	7.09461e-125	-2.36056	0.108	0.378	1.08377e-120
Mphosph6	2.72012e-124	-2.02117	0.171	0.439	4.15525e-120
Dbi	3.3545e-124	-1.07009	0.56	0.74	5.12434e-120
Arpc2	3.94876e-124	-0.810829	0.704	0.819	6.03213e-120
Flt1	4.87311e-124	-5.32928	0.008	0.246	7.44416e-120
Mrfap1	6.10304e-124	-0.932391	0.61	0.762	9.323e-120
Ppp3r1	6.28955e-124	-1.90893	0.179	0.448	9.60791e-120
Smarce1	7.08604e-124	-1.1754	0.448	0.662	1.08246e-119
Ppp2cb	1.56964e-123	-2.0232	0.154	0.423	2.39778e-119
Rpp40	2.3442e-123	-2.84291	0.063	0.324	3.581e-119
Nek9	2.80141e-123	1.71082	0.29	0.088	4.27944e-119
Ubl3	3.95031e-123	1.48618	0.403	0.161	6.0345e-119
Arl2	5.88838e-123	-1.58669	0.269	0.524	8.99508e-119
Tktl1	6.08818e-123	1.95085	0.231	0.056	9.30031e-119
Rps6ka3	6.50328e-123	1.26947	0.502	0.233	9.93441e-119
Trir	9.7763e-123	-1.08987	0.505	0.696	1.49343e-118
Sf3b6	1.31635e-122	1.12199	0.59	0.321	2.01086e-118
Mcm5	1.35461e-122	1.48408	0.413	0.171	2.0693e-118
Ddb2	1.44846e-122	1.28346	0.551	0.285	2.21267e-118
Gipc1	1.46902e-122	-2.03182	0.166	0.434	2.24407e-118
Coa6	1.50853e-122	2.13966	0.207	0.045	2.30442e-118
Cenpk	2.00813e-122	1.55865	0.359	0.13	3.06763e-118
Cd9	2.21149e-122	-1.69304	0.23	0.494	3.37828e-118
Ubn2	3.0837e-122	0.971332	0.73	0.488	4.71066e-118
Ikbkb	4.57827e-122	1.99912	0.231	0.057	6.99377e-118
Oat	7.51472e-122	1.63246	0.323	0.108	1.14795e-117
Prkd3	1.71742e-121	1.28301	0.503	0.241	2.62353e-117
Vdac3	2.09904e-121	-0.978547	0.563	0.729	3.2065e-117
Zfp639	2.59025e-121	1.95793	0.253	0.069	3.95686e-117
Ccdc50	3.00521e-121	-1.69661	0.229	0.49	4.59076e-117
Erc1	3.94118e-121	1.10152	0.605	0.332	6.02055e-117
Mat2a	7.33277e-121	1.17373	0.558	0.288	1.12015e-116
Ints8	1.33922e-120	1.20609	0.512	0.244	2.04579e-116
Creb1	2.03933e-120	1.32621	0.437	0.184	3.11528e-116
Dzip3	2.73362e-120	1.29408	0.507	0.248	4.17588e-116
Lpin2	3.30533e-120	1.38612	0.424	0.178	5.04922e-116
Mbd3	7.07075e-120	-1.5941	0.26	0.516	1.08013e-115
Polr2f	7.28072e-120	-1.12968	0.514	0.7	1.1122e-115
Dnajb9	1.25014e-119	-1.67752	0.241	0.498	1.90972e-115
Rbm33	2.48538e-119	1.33672	0.433	0.185	3.79667e-115
Vps8	2.73679e-119	1.56634	0.322	0.108	4.18073e-115
Zfp207	4.8828e-119	1.20432	0.519	0.254	7.45896e-115
Cfap20	5.42584e-119	-1.52389	0.247	0.51	8.28852e-115
Mrps6	5.47427e-119	-1.91337	0.172	0.439	8.3625e-115
Topaz1	6.78567e-119	1.50357	0.386	0.154	1.03658e-114
Dtl	6.86162e-119	1.54884	0.405	0.169	1.04818e-114
Ect2	8.05688e-119	1.35476	0.432	0.183	1.23077e-114
Serp1	8.17245e-119	-1.99467	0.147	0.415	1.24842e-114
Cmtm4	8.76657e-119	2.16788	0.202	0.045	1.33918e-114
Nfe2l1	1.03188e-118	1.69219	0.285	0.087	1.5763e-114
Mfap3	1.10766e-118	2.09712	0.202	0.044	1.69206e-114
Gaa	1.96092e-118	1.20691	0.467	0.206	2.9955e-114
Eif4b	2.4891e-118	-1.30292	0.344	0.587	3.80234e-114
Epn2	3.20524e-118	1.1261	0.588	0.318	4.89633e-114
Mib1	3.67877e-118	1.05708	0.554	0.275	5.61968e-114
Znrf1	4.37482e-118	1.31308	0.354	0.125	6.68297e-114
Ak2	1.02531e-117	1.43174	0.393	0.157	1.56627e-113
Akap7	1.27645e-117	1.69024	0.292	0.092	1.9499e-113
Eps15	1.99987e-117	1.1014	0.588	0.315	3.055e-113
Vps50	2.18049e-117	1.48393	0.404	0.167	3.33091e-113
Sec11a	3.27e-117	-0.87308	0.648	0.781	4.99525e-113
Smcp	4.34674e-117	-2.33131	0.196	0.453	6.64009e-113
Sms	6.80988e-117	1.48598	0.351	0.127	1.04028e-112
Cinp	7.88399e-117	1.49037	0.358	0.133	1.20436e-112
Ccp110	8.24261e-117	1.24132	0.508	0.249	1.25914e-112
Gtpbp2	9.02856e-117	1.89367	0.248	0.068	1.3792e-112
Dpy30	1.02295e-116	-1.40332	0.33	0.566	1.56266e-112
G3bp2	1.28389e-116	1.22785	0.511	0.249	1.96127e-112
Ggnbp1	1.83733e-116	1.66535	0.272	0.081	2.8067e-112
Mnd1	2.37504e-116	-2.07614	0.144	0.404	3.62811e-112
Syce3	2.56825e-116	-1.32233	0.352	0.587	3.92326e-112
Lamtor3	2.6515e-116	1.88711	0.23	0.058	4.05043e-112
Ddx27	4.70293e-116	-1.35552	0.365	0.593	7.1842e-112
Akip1	4.88951e-116	-2.9252	0.065	0.312	7.46922e-112
Atm	5.22799e-116	1.00909	0.675	0.418	7.98628e-112
Lman1	5.24592e-116	0.847247	0.777	0.592	8.01367e-112
Sec22a	5.88416e-116	1.46614	0.318	0.106	8.98864e-112
Rnf19b	8.57829e-116	1.592	0.297	0.095	1.31042e-111
Asxl1	1.12518e-115	1.18484	0.496	0.234	1.71883e-111
Gnai1	1.91018e-115	1.56606	0.343	0.126	2.918e-111
Nop10	2.49965e-115	-1.55632	0.288	0.537	3.81846e-111
Snrpf	2.94646e-115	-0.828038	0.687	0.815	4.50101e-111
Atr	3.08366e-115	0.889426	0.753	0.498	4.7106e-111
Rars2	3.09772e-115	1.34754	0.442	0.197	4.73208e-111
Smn1	4.95779e-115	-1.55561	0.273	0.52	7.57352e-111
Hnrnpk	5.52197e-115	0.858946	0.775	0.582	8.43536e-111
Sp3	5.89991e-115	1.41274	0.373	0.144	9.01271e-111
Herc4	1.00378e-114	0.991964	0.568	0.29	1.53337e-110
Nbeal1	1.11664e-114	0.984829	0.689	0.43	1.70578e-110
Atrn	1.36441e-114	1.03802	0.58	0.306	2.08428e-110
Dtnbp1	1.41001e-114	1.50218	0.324	0.113	2.15393e-110
Rpsa	1.75651e-114	-0.478059	0.945	0.972	2.68325e-110
Trappc8	1.80854e-114	1.12449	0.546	0.281	2.76272e-110
Rnf170	2.40559e-114	1.70295	0.295	0.096	3.67477e-110
Dnajc1	2.64626e-114	0.973418	0.705	0.46	4.04243e-110
Smurf2	7.06026e-114	1.15748	0.601	0.345	1.07853e-109
Atf7ip2	8.4149e-114	1.43412	0.411	0.176	1.28546e-109
Hypk	1.10013e-113	-1.64223	0.253	0.497	1.68056e-109
Pgrmc1	1.12642e-113	-1.51723	0.263	0.512	1.72071e-109
Btbd7	1.2743e-113	0.922125	0.723	0.485	1.94662e-109
Tmem59l	1.30308e-113	-1.73944	0.2	0.458	1.99058e-109
Pde7a	1.37458e-113	1.30492	0.427	0.183	2.0998e-109
Commd5	1.53184e-113	-5.81337	0.005	0.225	2.34004e-109
Cdk2ap2	1.73701e-113	-1.43054	0.326	0.557	2.65345e-109
Acss2	1.97174e-113	1.45228	0.387	0.157	3.01203e-109
Stip1	2.08546e-113	-1.20801	0.414	0.624	3.18574e-109
Aldoa	2.32442e-113	-2.44746	0.1	0.351	3.55078e-109
Cep350	3.45319e-113	-0.91192	0.649	0.782	5.27509e-109
Melk	3.72536e-113	1.62489	0.287	0.091	5.69086e-109
Otub1	4.49375e-113	-1.91908	0.179	0.428	6.86465e-109
Sec24a	8.08936e-113	1.75683	0.259	0.076	1.23573e-108
Emc6	8.65256e-113	-1.03188	0.528	0.703	1.32176e-108
Gfod2	9.49998e-113	2.10157	0.206	0.049	1.45122e-108
Slc25a25	1.40014e-112	2.10227	0.207	0.049	2.13885e-108
Pkn2	1.43091e-112	1.02839	0.64	0.384	2.18586e-108
Mea1	2.58973e-112	-1.29446	0.382	0.602	3.95608e-108
Lin7c	2.60711e-112	1.38801	0.401	0.168	3.98263e-108
Mrpl12	4.51002e-112	-1.5475	0.249	0.499	6.88951e-108
Dnmt3a	5.44073e-112	1.40365	0.387	0.157	8.31125e-108
Mrps28	7.90486e-112	-1.74142	0.198	0.452	1.20755e-107
Stub1	1.07879e-111	-1.20772	0.419	0.625	1.64796e-107
Paip2b	1.14918e-111	1.38878	0.358	0.136	1.75549e-107
Nsd2	2.85625e-111	0.936021	0.725	0.477	4.36321e-107
Ddx24	3.16008e-111	-0.861432	0.655	0.793	4.82733e-107
Zfp398	3.56165e-111	1.31712	0.389	0.156	5.44078e-107
Aspscr1	3.79567e-111	1.86435	0.22	0.056	5.79826e-107
Tbpl1	4.05559e-111	-1.51033	0.253	0.503	6.19532e-107
Impact	4.33496e-111	-2.34222	0.087	0.338	6.62208e-107
Ina	5.60138e-111	-4.73344	0.014	0.234	8.55667e-107
Btrc	7.72204e-111	1.23175	0.473	0.224	1.17962e-106
Ppa2	9.13798e-111	1.46971	0.345	0.129	1.39592e-106
Rai1	1.1229e-110	1.27039	0.419	0.179	1.71534e-106
Rab11fip3	1.71694e-110	1.82902	0.239	0.067	2.6228e-106
Tmem219	2.73613e-110	-2.70503	0.069	0.311	4.17971e-106
Piwil2	3.58463e-110	1.1108	0.539	0.277	5.47588e-106
Ank3	3.61202e-110	-4.32958	0.011	0.23	5.51772e-106
Slx4ip	3.65737e-110	1.89198	0.249	0.072	5.587e-106
Dbf4	6.16358e-110	1.40876	0.372	0.148	9.41548e-106
Clec16a	7.4808e-110	1.47261	0.312	0.108	1.14277e-105
Egln1	8.19129e-110	1.97011	0.213	0.053	1.2513e-105
Sgms1	8.39788e-110	1.57949	0.264	0.079	1.28286e-105
Ccdc88a	1.79022e-109	0.683971	0.862	0.691	2.73474e-105
Ccdc107	2.70868e-109	-3.07713	0.05	0.284	4.13778e-105
Nectin3	2.94826e-109	1.1725	0.387	0.154	4.50376e-105
Polr2a	3.28827e-109	0.933253	0.673	0.42	5.02316e-105
Ube2d3	5.42063e-109	-0.699032	0.739	0.842	8.28056e-105
Fam193b	5.74601e-109	1.26836	0.429	0.188	8.77761e-105
Stard4	6.75516e-109	1.93505	0.205	0.049	1.03192e-104
Ddx42	7.04076e-109	-1.04972	0.495	0.676	1.07555e-104
Focad	1.02172e-108	1.47428	0.361	0.142	1.56079e-104
Lig1	1.07442e-108	1.10167	0.602	0.358	1.64128e-104
Glrx2	1.07956e-108	-3.07345	0.038	0.27	1.64913e-104
Ago1	1.21261e-108	1.64425	0.278	0.089	1.85239e-104
Pbrm1	1.50821e-108	0.788185	0.774	0.544	2.30395e-104
Tmsb15b2	1.57369e-108	-3.6938	0.033	0.258	2.40397e-104
Hsbp1	2.08405e-108	-0.820535	0.64	0.778	3.1836e-104
Kif18a	4.45381e-108	1.76991	0.24	0.068	6.80364e-104
Snhg11	4.65354e-108	-1.44666	0.333	0.548	7.10875e-104
Rragd	7.44527e-108	-5.29736	0.006	0.217	1.13734e-103
Uba1y	7.72545e-108	-1.05225	0.505	0.682	1.18014e-103
Cdc7	9.26657e-108	1.39865	0.366	0.145	1.41556e-103
Ralgapb	1.25494e-107	1.0807	0.618	0.364	1.91705e-103
Mfsd14b	1.52496e-107	1.61882	0.296	0.1	2.32952e-103
Lipt2	1.7092e-107	-2.55458	0.079	0.319	2.61098e-103
Kin	1.74098e-107	1.76999	0.24	0.068	2.65951e-103
Ofd1	1.77982e-107	-1.34835	0.337	0.564	2.71885e-103
Psma5	3.09433e-107	-1.11452	0.417	0.629	4.7269e-103
Srp54a	3.96994e-107	-2.78086	0.068	0.303	6.06448e-103
Rnf20	4.33564e-107	1.06573	0.568	0.309	6.62313e-103
Erbin	4.40434e-107	1.50935	0.366	0.147	6.72808e-103
Dcaf5	7.32216e-107	1.36455	0.393	0.167	1.11853e-102
Fam8a1	7.95189e-107	1.52138	0.326	0.12	1.21473e-102
Zfp358	9.84307e-107	-8.94433	0.001	0.205	1.50363e-102
Sfr1	1.22198e-106	-0.805023	0.638	0.786	1.8667e-102
Brd7	1.34019e-106	-1.00565	0.515	0.697	2.04728e-102
Dph3	1.3811e-106	-1.57791	0.264	0.501	2.10977e-102
Ipo11	1.4323e-106	1.23496	0.41	0.175	2.18798e-102
Son	1.70433e-106	-0.692823	0.817	0.892	2.60354e-102
Kntc1	1.88112e-106	1.73331	0.287	0.097	2.87361e-102
Fry	3.65596e-106	2.06872	0.203	0.05	5.58484e-102
Pde11a	4.10987e-106	-7.45241	0.001	0.205	6.27824e-102
Pias1	6.13284e-106	1.3095	0.395	0.167	9.36852e-102
Lztfl1	8.02115e-106	1.53183	0.329	0.123	1.22531e-101
Zfp518a	8.16065e-106	0.767901	0.803	0.611	1.24662e-101
Vps35l	8.47031e-106	1.41211	0.328	0.12	1.29392e-101
Mmadhc	1.1138e-105	1.39401	0.382	0.159	1.70144e-101
Psen1	1.27003e-105	1.70243	0.26	0.08	1.9401e-101
Grb2	2.00897e-105	-1.05918	0.462	0.657	3.0689e-101
Slc38a6	2.07327e-105	1.6948	0.245	0.072	3.16712e-101
Txndc17	3.54067e-105	-1.43553	0.316	0.535	5.40873e-101
Atf2	5.81924e-105	1.07179	0.52	0.267	8.88947e-101
Jun	8.74753e-105	-2.44002	0.103	0.341	1.33627e-100
Mitf	8.8899e-105	1.62647	0.259	0.079	1.35802e-100
Vezt	1.24706e-104	1.34244	0.379	0.157	1.90501e-100
Lnpk	1.44226e-104	1.22926	0.437	0.2	2.2032e-100
Nfyb	1.52434e-104	-1.20775	0.383	0.595	2.32858e-100
Maf1	1.73014e-104	-1.60415	0.224	0.467	2.64296e-100
Polr2j	2.78922e-104	-1.02981	0.532	0.695	4.26081e-100
Copg2	3.46183e-104	1.02022	0.555	0.293	5.28829e-100
Ncor2	1.1201e-103	-2.54738	0.075	0.309	1.71106e-99
Plekhj1	1.20635e-103	-1.33056	0.35	0.567	1.84282e-99
Aimp1	1.48018e-103	-1.1365	0.471	0.654	2.26112e-99
Yap1	1.97738e-103	1.7462	0.252	0.078	3.02065e-99
Hsf2	2.63475e-103	-1.53957	0.247	0.484	4.02484e-99
Cetn2	2.80499e-103	-2.22169	0.125	0.363	4.28491e-99
Paip2	4.80082e-103	-0.929367	0.58	0.73	7.33374e-99
Prkacb	5.09598e-103	1.25073	0.363	0.143	7.78462e-99
Cabin1	5.32994e-103	1.22337	0.455	0.216	8.14202e-99
Cenph	5.81091e-103	1.12462	0.515	0.269	8.87675e-99
Manf	7.50294e-103	-0.796277	0.684	0.792	1.14615e-98
Cwc27	7.65689e-103	1.4153	0.371	0.153	1.16967e-98
Orc3	9.62089e-103	1.2263	0.47	0.23	1.46969e-98
Gpatch8	1.03643e-102	0.789839	0.762	0.532	1.58326e-98
Idi1	1.08098e-102	-1.47712	0.311	0.527	1.6513e-98
Ptpn20	1.65993e-102	1.97509	0.232	0.068	2.53572e-98
Tomm6	2.06551e-102	1.07163	0.543	0.294	3.15527e-98
Ern1	2.46405e-102	1.62571	0.29	0.101	3.76408e-98
Qrich1	2.91834e-102	1.09879	0.511	0.262	4.45806e-98
Nup35	3.05783e-102	1.57435	0.264	0.084	4.67114e-98
Ppfibp1	4.2964e-102	1.19564	0.496	0.253	6.56318e-98
Nckap1	4.95542e-102	1.45219	0.317	0.117	7.5699e-98
Rspry1	7.40279e-102	0.997025	0.632	0.392	1.13085e-97
Ppib	7.60305e-102	-0.924528	0.597	0.73	1.16144e-97
Ntan1	1.06076e-101	-1.85494	0.174	0.409	1.62042e-97
Alg6	1.4532e-101	1.78325	0.239	0.071	2.2199e-97
Trappc1	1.93699e-101	-1.89207	0.171	0.409	2.95895e-97
Kdm6a	2.02628e-101	1.18241	0.428	0.194	3.09535e-97
Pfdn4	2.06789e-101	-1.24459	0.368	0.578	3.15891e-97
Wbp4	2.38905e-101	-1.24244	0.339	0.565	3.64952e-97
Smarcd1	2.78675e-101	-1.33325	0.348	0.558	4.25703e-97
Rps12	3.18596e-101	-0.683562	0.928	0.958	4.86687e-97
Gpc2	3.28632e-101	-3.07859	0.046	0.265	5.02019e-97
Herpud2	3.91932e-101	1.61872	0.224	0.063	5.98715e-97
Gspt1	5.12827e-101	-0.8572	0.612	0.749	7.83395e-97
Def6	5.39493e-101	-4.87142	0.012	0.214	8.24129e-97
Chordc1	5.60247e-101	-1.50801	0.243	0.478	8.55834e-97
Nek1	6.90043e-101	1.01181	0.621	0.378	1.05411e-96
Rptor	6.98827e-101	1.26639	0.403	0.175	1.06753e-96
Brdt	1.14534e-100	1.29296	0.415	0.19	1.74962e-96
Top1	1.63337e-100	0.887237	0.697	0.465	2.49513e-96
Adi1	1.84701e-100	-2.12847	0.12	0.354	2.8215e-96
Hectd4	2.8536e-100	1.5682	0.287	0.1	4.35916e-96
Adam17	3.65994e-100	1.27542	0.417	0.189	5.59092e-96
Edem3	4.28195e-100	1.4286	0.328	0.126	6.5411e-96
Homer1	4.95883e-100	1.2527	0.41	0.181	7.57512e-96
Sh3kbp1	1.22628e-99	1.67094	0.282	0.099	1.87327e-95
Arid1a	1.53039e-99	1.13194	0.493	0.255	2.33782e-95
Ift80	1.6469e-99	1.37351	0.359	0.147	2.51581e-95
Ctsf	2.06705e-99	1.39512	0.324	0.123	3.15762e-95
Mark2	2.09099e-99	1.12067	0.523	0.274	3.1942e-95
Fsip1	2.23361e-99	-2.23786	0.092	0.326	3.41206e-95
Usp40	2.41488e-99	1.66084	0.276	0.094	3.68897e-95
Cdv3	2.60503e-99	-0.973068	0.57	0.715	3.97944e-95
Nipbl	2.94426e-99	0.778352	0.788	0.585	4.49765e-95
Hdac2	2.97252e-99	-1.20841	0.387	0.589	4.54082e-95
Tufm	5.44549e-99	-1.69924	0.194	0.43	8.31854e-95
Fdft1	5.70583e-99	-1.67646	0.203	0.438	8.71623e-95
Cops5	5.90503e-99	-1.34785	0.281	0.518	9.02052e-95
Tsr1	5.93703e-99	-1.65653	0.239	0.464	9.0694e-95
Tram1	6.08161e-99	-1.27853	0.325	0.548	9.29027e-95
Guk1	7.15623e-99	-1.26795	0.347	0.555	1.09319e-94
Sptbn1	1.10144e-98	1.056	0.544	0.293	1.68256e-94
Ccdc152	1.23519e-98	-2.09434	0.141	0.372	1.88687e-94
Lrrc45	1.26268e-98	-2.93934	0.038	0.252	1.92887e-94
Tchp	1.30383e-98	-2.10712	0.11	0.345	1.99172e-94
Ube2v2	1.32532e-98	-1.00658	0.491	0.669	2.02456e-94
Itsn2	1.63485e-98	1.00366	0.586	0.331	2.4974e-94
Pgp	1.78886e-98	-0.786699	0.634	0.778	2.73266e-94
Ngdn	1.9752e-98	-1.46473	0.258	0.49	3.01732e-94
Slc35b1	2.35932e-98	-1.68939	0.183	0.424	3.60409e-94
Kcnd3	3.01096e-98	1.85623	0.21	0.057	4.59954e-94
Tmem35b	3.92226e-98	-2.43263	0.08	0.306	5.99164e-94
Cd63	4.29209e-98	-0.877543	0.616	0.755	6.55659e-94
Cdk5rap2	4.47459e-98	1.14976	0.46	0.226	6.83538e-94
Mlxip	4.68091e-98	1.59139	0.264	0.086	7.15056e-94
Tmem234	5.8652e-98	1.33366	0.366	0.153	8.95968e-94
Prpsap1	6.36487e-98	-1.5528	0.252	0.477	9.72298e-94
Slc23a2	8.03533e-98	1.39324	0.338	0.134	1.22748e-93
Map7	9.18812e-98	-1.66589	0.179	0.417	1.40358e-93
Tspan3	1.02522e-97	-1.0981	0.405	0.606	1.56613e-93
Acvr2a	1.13335e-97	1.17143	0.444	0.21	1.7313e-93
Nup155	1.14486e-97	1.53788	0.266	0.088	1.74889e-93
Shank2	2.00783e-97	1.64302	0.288	0.103	3.06717e-93
Fanca	2.17892e-97	1.57729	0.266	0.089	3.32853e-93
Cdip1	3.2746e-97	1.56632	0.312	0.119	5.00228e-93
Vps29	5.19653e-97	-1.0246	0.461	0.646	7.93821e-93
Trmt10c	5.72181e-97	-2.04274	0.134	0.363	8.74063e-93
Fuca1	6.32698e-97	-1.74261	0.197	0.428	9.66509e-93
Mettl1	6.48385e-97	1.66386	0.246	0.078	9.90472e-93
Uqcrfs1	7.67752e-97	-1.28454	0.326	0.547	1.17282e-92
Tasp1	9.47676e-97	1.32116	0.374	0.16	1.44767e-92
Dpm2	1.26976e-96	-2.2826	0.095	0.322	1.93969e-92
Cept1	1.70885e-96	1.41171	0.363	0.155	2.61044e-92
Ndufs8	2.04105e-96	-1.09105	0.414	0.619	3.1179e-92
Sec23b	2.38842e-96	1.56172	0.288	0.103	3.64856e-92
Hif1a	2.99566e-96	1.10229	0.494	0.254	4.57617e-92
Tor1aip2	4.4017e-96	1.70172	0.252	0.082	6.72403e-92
Cdc37	5.638e-96	-1.53276	0.228	0.455	8.61261e-92
Ndufb7	1.19914e-95	-0.851853	0.606	0.757	1.8318e-91
Ptk7	1.35159e-95	1.98545	0.2	0.054	2.06469e-91
Morc4	1.65747e-95	-2.01589	0.124	0.354	2.53196e-91
Heatr5b	2.22392e-95	1.19844	0.367	0.153	3.39727e-91
Ccdc25	2.63412e-95	0.952716	0.56	0.311	4.02389e-91
Clasp2	3.59461e-95	0.896529	0.634	0.382	5.49112e-91
Ap2a1	3.61684e-95	1.36965	0.28	0.097	5.52508e-91
Pde8a	4.66124e-95	1.16187	0.446	0.217	7.12051e-91
Nap1l4	8.82819e-95	-0.909772	0.559	0.695	1.34859e-90
Psip1	9.49515e-95	-0.707808	0.716	0.819	1.45048e-90
Sf3b3	9.74376e-95	1.12006	0.481	0.248	1.48846e-90
St3gal3	1.17246e-94	1.12476	0.303	0.108	1.79105e-90
Pbx3	1.33116e-94	1.63152	0.405	0.2	2.03348e-90
Ndufb5	3.63561e-94	-0.706616	0.707	0.809	5.55376e-90
Sertad2	5.70419e-94	1.75404	0.266	0.093	8.71372e-90
Raly	5.92731e-94	-1.1507	0.383	0.582	9.05456e-90
Fam3c	1.0544e-93	-2.77473	0.055	0.267	1.6107e-89
Wac	1.0653e-93	0.861453	0.687	0.45	1.62735e-89
Sppl3	1.14217e-93	1.06342	0.513	0.277	1.74478e-89
Cand1	1.38041e-93	-1.21717	0.329	0.544	2.10871e-89
Fastk	1.58967e-93	1.35519	0.346	0.143	2.42838e-89
Slbp	1.77536e-93	1.12288	0.526	0.293	2.71204e-89
Zfp672	1.81353e-93	1.78801	0.22	0.065	2.77035e-89
Ssr3	3.06509e-93	-1.20779	0.387	0.577	4.68224e-89
Madd	3.13789e-93	1.73157	0.214	0.062	4.79344e-89
Ddhd1	3.44716e-93	1.13426	0.478	0.247	5.26588e-89
Asap2	3.82869e-93	1.49566	0.299	0.112	5.84871e-89
Nfxl1	3.87444e-93	1.23838	0.405	0.186	5.91859e-89
Tmed9	4.15555e-93	-0.837968	0.579	0.732	6.34802e-89
Tbc1d20	7.09045e-93	1.3917	0.277	0.097	1.08314e-88
Gstcd	1.04578e-92	1.5618	0.274	0.096	1.59754e-88
Lef1	1.14884e-92	-3.31337	0.017	0.213	1.75497e-88
Lats2	1.24258e-92	1.5344	0.272	0.095	1.89817e-88
Dad1	1.49114e-92	-0.813407	0.599	0.743	2.27787e-88
Prkag2	1.69406e-92	1.08741	0.475	0.245	2.58785e-88
Sec22b	1.96972e-92	1.33909	0.354	0.15	3.00895e-88
Zdhhc13	2.0112e-92	1.60062	0.265	0.092	3.07231e-88
Spaca1	2.33511e-92	-2.68469	0.042	0.251	3.56712e-88
Ift27	2.59593e-92	-2.1302	0.092	0.315	3.96554e-88
Exosc1	2.91162e-92	1.28183	0.328	0.131	4.44779e-88
Rock1	4.37276e-92	0.556143	0.898	0.784	6.67983e-88
Aldh1a2	6.10101e-92	1.76966	0.202	0.056	9.3199e-88
Ccdc112	8.42684e-92	-1.39122	0.294	0.507	1.28728e-87
Eif3c	9.50666e-92	0.577186	0.854	0.737	1.45224e-87
Sdha	9.53721e-92	1.07866	0.496	0.262	1.4569e-87
Cnn3	1.49692e-91	-2.69854	0.06	0.27	2.2867e-87
Rbbp4	2.13151e-91	0.967201	0.578	0.341	3.25609e-87
R3hdm1	2.19152e-91	0.783312	0.768	0.566	3.34776e-87
Cyld	3.6821e-91	1.0521	0.528	0.291	5.62477e-87
Ctdspl2	3.8259e-91	0.950562	0.579	0.337	5.84444e-87
Hnrnpd	6.28385e-91	-0.777321	0.655	0.765	9.59922e-87
Smg7	7.73821e-91	0.934161	0.572	0.331	1.18209e-86
Msantd2	9.11117e-91	0.921849	0.435	0.199	1.39182e-86
Pin1	9.14093e-91	-0.972138	0.508	0.667	1.39637e-86
Pgrmc2	9.87375e-91	-1.36689	0.289	0.502	1.50831e-86
Shroom2	1.12571e-90	1.50805	0.28	0.102	1.71963e-86
Ube4b	1.16402e-90	1.12027	0.421	0.2	1.77816e-86
Snd1	1.36548e-90	0.927035	0.53	0.285	2.08591e-86
Grb10	1.60466e-90	-2.08383	0.12	0.338	2.45128e-86
Txndc11	1.62467e-90	1.41316	0.261	0.09	2.48184e-86
Ogt	2.55294e-90	1.0147	0.501	0.263	3.89987e-86
Gnb2	2.76493e-90	-1.28668	0.294	0.513	4.22371e-86
Zc3h7a	2.83243e-90	1.30894	0.36	0.156	4.32683e-86
Syap1	4.20022e-90	-1.28747	0.335	0.534	6.41625e-86
Pdzd8	4.40086e-90	1.21613	0.423	0.207	6.72276e-86
Plpbp	4.55048e-90	1.79389	0.201	0.056	6.95131e-86
Adgra3	4.61346e-90	1.36724	0.284	0.104	7.04752e-86
Ano10	1.03855e-89	1.82546	0.205	0.059	1.58649e-85
Oxsr1	1.08251e-89	-1.54886	0.256	0.465	1.65364e-85
Zfand3	1.39539e-89	0.768073	0.618	0.351	2.1316e-85
Ift74	1.4118e-89	-0.96637	0.498	0.661	2.15666e-85
Sik2	1.46944e-89	1.09708	0.479	0.248	2.24471e-85
Slf1	1.72196e-89	1.08349	0.49	0.261	2.63047e-85
Anapc10	1.8839e-89	1.46228	0.301	0.117	2.87785e-85
Mycbp	2.08358e-89	-1.21553	0.361	0.56	3.18288e-85
Hacd1	2.28222e-89	1.59108	0.254	0.087	3.48632e-85
Dhx32	4.42172e-89	1.63937	0.242	0.08	6.75462e-85
Tbcc	4.5848e-89	-1.71474	0.178	0.4	7.00375e-85
Anapc15	4.67778e-89	1.61755	0.232	0.074	7.14578e-85
Lrsam1	5.21958e-89	1.71581	0.208	0.061	7.97342e-85
Papolg	5.43396e-89	1.30706	0.361	0.157	8.30091e-85
Rmdn1	7.99987e-89	1.20424	0.41	0.194	1.22206e-84
Osbpl8	9.02748e-89	0.94185	0.584	0.344	1.37904e-84
Foxo3	1.4251e-88	1.65098	0.208	0.06	2.17699e-84
Orc2	2.03752e-88	1.01035	0.519	0.283	3.11251e-84
Zfp827	2.3022e-88	1.55678	0.242	0.081	3.51684e-84
Rnf121	2.80105e-88	1.37715	0.304	0.119	4.27888e-84
Ndufa12	3.38947e-88	-0.986915	0.471	0.652	5.17776e-84
Ercc1	4.11883e-88	-2.52144	0.057	0.263	6.29192e-84
Golga4	6.41857e-88	-0.911316	0.578	0.699	9.805e-84
Ubc	8.52658e-88	-0.553478	0.822	0.901	1.30252e-83
Tdrd9	8.76092e-88	0.872746	0.508	0.262	1.33832e-83
Brca2	1.02786e-87	0.805798	0.658	0.418	1.57015e-83
Togaram1	1.07139e-87	0.945413	0.546	0.307	1.63666e-83
Gpbp1	1.1307e-87	-0.603338	0.781	0.841	1.72725e-83
Fam168b	1.22981e-87	1.19686	0.373	0.168	1.87866e-83
Eif1ax	1.78975e-87	1.00095	0.544	0.318	2.73403e-83
Selenok	1.83383e-87	0.887093	0.661	0.449	2.80136e-83
Nuf2	1.83508e-87	-2.08938	0.092	0.308	2.80327e-83
Aamdc	2.33209e-87	1.27986	0.306	0.119	3.5625e-83
Pds5b	2.85825e-87	0.705292	0.777	0.571	4.36627e-83
Zfp397	3.09361e-87	1.4311	0.305	0.121	4.72579e-83
Snx8	6.0173e-87	1.71312	0.201	0.058	9.19203e-83
Wdr83os	1.07721e-86	-1.2488	0.328	0.531	1.64554e-82
Ifnar1	1.19859e-86	1.26012	0.324	0.131	1.83097e-82
Prpf38a	1.32614e-86	1.18948	0.352	0.151	2.02581e-82
Zbtb40	1.64446e-86	1.38464	0.261	0.091	2.51207e-82
Exoc3	1.85693e-86	0.895944	0.61	0.375	2.83665e-82
Afg3l2	3.08909e-86	-1.25964	0.314	0.517	4.71889e-82
Ssbp4	3.21788e-86	-2.09881	0.096	0.309	4.91563e-82
Dstyk	4.05099e-86	1.26818	0.348	0.15	6.18829e-82
Nop16	4.69411e-86	-1.81421	0.164	0.378	7.17072e-82
Snrnp25	5.04815e-86	-1.22606	0.331	0.532	7.71156e-82
Lrrc47	5.29349e-86	-1.79425	0.166	0.38	8.08633e-82
G3bp1	8.05494e-86	-1.44486	0.236	0.45	1.23047e-81
Ppp6r3	1.46048e-85	0.830416	0.638	0.4	2.23103e-81
Relch	1.75669e-85	0.701049	0.719	0.484	2.68352e-81
Sec61g	2.3321e-85	-0.99113	0.48	0.642	3.56251e-81
Zwilch	2.91065e-85	1.02876	0.462	0.237	4.44631e-81
Pias2	3.78431e-85	0.798378	0.708	0.497	5.78091e-81
Mapk8ip3	6.24058e-85	1.06006	0.445	0.224	9.53311e-81
Cystm1	6.259e-85	1.14548	0.386	0.178	9.56125e-81
Xpo4	6.51484e-85	1.08909	0.443	0.225	9.95206e-81
Slc50a1	7.8369e-85	-1.51943	0.235	0.443	1.19717e-80
Pfdn2	8.01913e-85	-0.871387	0.56	0.695	1.225e-80
Wdr20	1.06578e-84	1.23818	0.312	0.125	1.62809e-80
Dhfr	1.09124e-84	1.33094	0.345	0.152	1.66698e-80
Tomm5	1.21034e-84	-1.78578	0.161	0.373	1.84891e-80
Cyth1	1.50568e-84	1.25803	0.275	0.101	2.30007e-80
Dpp8	1.91403e-84	1.63838	0.224	0.072	2.92387e-80
Rraga	1.967e-84	-1.96751	0.134	0.344	3.00479e-80
Spcs1	2.10935e-84	-1.29627	0.234	0.46	3.22224e-80
Hmg20a	3.00076e-84	1.49982	0.244	0.083	4.58396e-80
Golgb1	3.21391e-84	0.602218	0.813	0.619	4.90956e-80
Depdc7	3.7281e-84	-3.50553	0.022	0.204	5.69504e-80
Pbdc1	3.77983e-84	-1.29073	0.317	0.518	5.77407e-80
Meioc	4.18852e-84	0.634194	0.825	0.66	6.39838e-80
Med12l	5.11082e-84	0.859494	0.451	0.218	7.80729e-80
Ate1	5.58552e-84	-1.14244	0.39	0.569	8.53245e-80
Uqcrq	8.75926e-84	-0.813156	0.631	0.76	1.33806e-79
Zfp644	1.07866e-83	0.746761	0.69	0.461	1.64776e-79
Arih1	2.16009e-83	0.782786	0.706	0.485	3.29975e-79
Ypel3	2.2142e-83	-2.00901	0.12	0.329	3.38242e-79
Ecpas	2.6923e-83	0.717408	0.732	0.509	4.11275e-79
Rif1	2.69619e-83	0.621822	0.83	0.66	4.1187e-79
Cluap1	2.81093e-83	-1.2668	0.298	0.505	4.29397e-79
Tgs1	3.27575e-83	1.03223	0.457	0.237	5.00403e-79
Ppp4r3a	3.43513e-83	0.938752	0.602	0.381	5.24751e-79
Cep126	3.68106e-83	0.912722	0.538	0.302	5.62319e-79
Mtif2	3.71662e-83	1.55296	0.237	0.081	5.67751e-79
Nudt2	4.05051e-83	-2.36704	0.083	0.284	6.18757e-79
Eif3i	4.07557e-83	-0.860224	0.562	0.7	6.22584e-79
Gtf2e1	5.49756e-83	1.41559	0.282	0.109	8.39807e-79
Ncapd3	5.59075e-83	1.00772	0.487	0.262	8.54043e-79
Ercc5	6.39898e-83	1.75331	0.204	0.062	9.77508e-79
Apc	8.29033e-83	0.85983	0.645	0.424	1.26643e-78
Prkcsh	1.09982e-82	-1.00591	0.447	0.61	1.68008e-78
Prdx5	1.17441e-82	-0.825163	0.593	0.727	1.79402e-78
Sesn3	1.48611e-82	1.43135	0.296	0.12	2.27018e-78
Megf9	1.77021e-82	1.5384	0.232	0.078	2.70417e-78
Nucb2	2.67687e-82	-3.17762	0.027	0.209	4.08919e-78
Zcchc9	2.72835e-82	-2.04604	0.121	0.327	4.16782e-78
Ccdc124	4.04803e-82	-1.27659	0.275	0.484	6.18377e-78
Fam120b	5.05481e-82	1.50326	0.247	0.087	7.72173e-78
Gdpd1	7.31291e-82	1.03595	0.41	0.198	1.11712e-77
Limd2	7.46784e-82	1.50172	0.229	0.076	1.14079e-77
Lrch2	8.02791e-82	1.71417	0.201	0.061	1.22634e-77
Usp49	9.3344e-82	1.43978	0.261	0.096	1.42592e-77
Ikbip	1.15337e-81	-3.27124	0.031	0.213	1.76189e-77
Sbno1	1.53807e-81	-0.52986	0.85	0.892	2.34956e-77
Brwd1	1.57545e-81	0.750268	0.691	0.471	2.40666e-77
Zmym4	2.5177e-81	0.701318	0.786	0.602	3.84604e-77
Ttc39b	2.95097e-81	1.17412	0.365	0.167	4.50791e-77
Atp1b3	3.27287e-81	-1.01382	0.429	0.605	4.99963e-77
Ccdc82	4.44875e-81	1.34463	0.314	0.132	6.79591e-77
Vps35	4.9306e-81	-0.826363	0.556	0.7	7.53199e-77
Setd5	5.48766e-81	0.75283	0.679	0.443	8.38296e-77
Nup210	6.08233e-81	1.23158	0.337	0.148	9.29137e-77
Pdpr	6.66407e-81	1.31644	0.287	0.113	1.018e-76
Chm	7.77319e-81	1.47639	0.253	0.092	1.18743e-76
Eml4	8.35097e-81	-0.745272	0.587	0.725	1.27569e-76
Pigf	1.58112e-80	1.46608	0.239	0.084	2.41531e-76
Tesk2	1.84194e-80	1.59628	0.203	0.062	2.81375e-76
Cisd3	2.06995e-80	-3.00149	0.036	0.217	3.16206e-76
Dcbld2	3.06031e-80	1.47641	0.243	0.085	4.67494e-76
Mcmbp	3.32345e-80	0.999752	0.491	0.27	5.07691e-76
Stt3b	3.59899e-80	0.842331	0.526	0.289	5.49781e-76
Dnajb4	4.64047e-80	-1.38774	0.225	0.433	7.08878e-76
Nt5dc2	5.0639e-80	1.03337	0.429	0.215	7.73561e-76
Morf4l2	6.05218e-80	-1.30437	0.276	0.475	9.24532e-76
Tusc2	6.16819e-80	-1.30295	0.269	0.474	9.42253e-76
U2af1l4	6.59717e-80	-1.71934	0.156	0.364	1.00778e-75
Bud23	8.70156e-80	-1.83859	0.133	0.339	1.32925e-75
Washc3	1.15049e-79	-1.27422	0.261	0.47	1.75749e-75
R3hdm4	1.20697e-79	-1.66067	0.186	0.39	1.84376e-75
Tnrc6a	1.38977e-79	0.893007	0.535	0.305	2.12302e-75
Letm1	1.58764e-79	1.32848	0.288	0.115	2.42529e-75
Plaa	2.70651e-79	0.819435	0.617	0.389	4.13446e-75
Usp7	3.6269e-79	0.661135	0.763	0.609	5.54045e-75
Rabep1	4.50907e-79	1.00543	0.439	0.225	6.88805e-75
Arf4	5.02758e-79	-1.00396	0.409	0.588	7.68013e-75
Snx13	5.30784e-79	1.03755	0.429	0.216	8.10826e-75
Pmm1	5.5142e-79	-1.46753	0.235	0.436	8.42349e-75
Fyttd1	5.92533e-79	0.806881	0.645	0.43	9.05153e-75
Isca1	6.1084e-79	-2.0353	0.113	0.314	9.33119e-75
Gtf3a	6.35668e-79	-1.81198	0.15	0.353	9.71046e-75
Gadd45gip1	6.57027e-79	-1.73118	0.163	0.366	1.00367e-74
Mrps5	6.88824e-79	-1.34452	0.276	0.473	1.05225e-74
Pacc1	6.97337e-79	-2.24995	0.072	0.266	1.06525e-74
Lrwd1	1.52239e-78	1.41521	0.248	0.09	2.3256e-74
Gbf1	1.68405e-78	0.810134	0.643	0.425	2.57256e-74
Ssu72	1.68431e-78	1.00705	0.44	0.225	2.57295e-74
Cetn1	2.17016e-78	1.39724	0.214	0.069	3.31513e-74
Mapk8	2.93208e-78	0.892973	0.427	0.208	4.47904e-74
Rc3h2	5.85881e-78	0.765884	0.66	0.432	8.94992e-74
Ddx54	6.21872e-78	-2.2092	0.094	0.288	9.49971e-74
Atg101	6.23549e-78	-1.56258	0.189	0.393	9.52534e-74
Usp32	8.20567e-78	0.762187	0.715	0.508	1.2535e-73
Pdpk1	1.15155e-77	0.860055	0.6	0.383	1.75911e-73
Znhit6	1.30209e-77	-1.03492	0.409	0.579	1.98907e-73
Scaf4	2.69825e-77	1.01657	0.416	0.208	4.12185e-73
Evi5	3.18646e-77	0.919019	0.573	0.35	4.86764e-73
Fgd6	3.20392e-77	1.05225	0.419	0.212	4.8943e-73
Dnajc8	3.72516e-77	-0.924943	0.497	0.647	5.69056e-73
Slc35b2	4.34545e-77	1.50963	0.213	0.07	6.63811e-73
Cdkn2aipnl	5.52242e-77	-1.68914	0.171	0.37	8.43604e-73
Txlng	6.14982e-77	1.16522	0.388	0.19	9.39446e-73
Anapc13	6.21483e-77	-1.17102	0.384	0.559	9.49377e-73
Klhdc2	1.01753e-76	1.25454	0.326	0.145	1.55437e-72
Zrsr2	1.0545e-76	0.936989	0.514	0.293	1.61086e-72
Tdp1	1.08335e-76	1.48864	0.242	0.088	1.65493e-72
Cdc73	1.31755e-76	0.909566	0.557	0.336	2.01269e-72
Agpat5	1.40719e-76	0.959721	0.459	0.245	2.14962e-72
Igfbp2	1.45561e-76	-1.00768	0.47	0.623	2.2236e-72
Pithd1	1.52463e-76	-1.40764	0.228	0.429	2.32902e-72
Kpna3	2.08274e-76	1.00757	0.485	0.271	3.1816e-72
Ndufv2	2.30847e-76	-0.682131	0.691	0.783	3.52642e-72
Rab5c	2.80264e-76	-1.44101	0.211	0.416	4.28132e-72
Ccdc47	3.4336e-76	-1.09613	0.367	0.548	5.24517e-72
Tbk1	3.44023e-76	1.11166	0.382	0.184	5.25529e-72
Uhrf2	4.13809e-76	0.961199	0.505	0.285	6.32134e-72
Exoc1	4.64328e-76	1.1966	0.311	0.133	7.09308e-72
Lamtor5	5.83398e-76	-1.09828	0.349	0.54	8.91199e-72
Mrpl22	7.38437e-76	-1.30651	0.248	0.452	1.12804e-71
Vps28	7.82347e-76	-1.57457	0.194	0.394	1.19511e-71
Rexo1	1.19756e-75	-1.37471	0.231	0.431	1.82939e-71
Tead1	1.24395e-75	-2.81918	0.068	0.25	1.90025e-71
Klhl7	1.26523e-75	1.20413	0.352	0.166	1.93276e-71
Jmy	1.57936e-75	1.26397	0.339	0.155	2.41263e-71
Cuedc2	1.6304e-75	1.51507	0.214	0.072	2.4906e-71
Psmc5	1.75573e-75	-0.886783	0.506	0.654	2.68206e-71
Ppp2r5e	1.81401e-75	0.870786	0.557	0.331	2.77108e-71
Ckap4	1.93083e-75	-1.623	0.17	0.371	2.94953e-71
Adgrl1	2.07427e-75	0.96882	0.451	0.238	3.16866e-71
Usp9y	2.16146e-75	-0.893966	0.475	0.639	3.30185e-71
Clcn3	2.31739e-75	0.9113	0.541	0.325	3.54005e-71
Lap3	2.49428e-75	-1.3069	0.262	0.459	3.81026e-71
Taf7l	2.58983e-75	-0.765842	0.867	0.857	3.95622e-71
Ipo9	2.79734e-75	1.1273	0.341	0.152	4.27322e-71
Zbtb32	3.30094e-75	1.30416	0.3	0.126	5.04251e-71
Rprd1b	3.98885e-75	1.46411	0.224	0.078	6.09337e-71
Dusp16	4.95645e-75	1.28198	0.293	0.122	7.57147e-71
Kidins220	5.81633e-75	0.913631	0.547	0.329	8.88502e-71
Ola1	5.87474e-75	-0.84686	0.511	0.659	8.97426e-71
Trim59	6.43318e-75	1.48751	0.2	0.064	9.82733e-71
Ccar1	6.89524e-75	0.758191	0.667	0.459	1.05332e-70
Cnpy2	7.63633e-75	-1.47707	0.207	0.409	1.16653e-70
Camta1	8.46791e-75	0.752059	0.653	0.441	1.29356e-70
Topbp1	8.87072e-75	0.764076	0.684	0.485	1.35509e-70
Nup205	9.64203e-75	1.12011	0.377	0.182	1.47292e-70
Dhx15	1.0466e-74	0.840853	0.57	0.348	1.59878e-70
Kmt2e	1.71633e-74	0.585902	0.798	0.624	2.62186e-70
Hipk2	1.80025e-74	1.08208	0.309	0.131	2.75007e-70
Mecp2	2.15574e-74	1.51408	0.232	0.084	3.29311e-70
Abl2	2.15625e-74	0.672698	0.534	0.289	3.29389e-70
Zmym2	2.36391e-74	0.893526	0.53	0.307	3.6111e-70
Pms1	2.73637e-74	1.36604	0.257	0.099	4.18007e-70
Mcrs1	2.88109e-74	-1.26048	0.261	0.461	4.40116e-70
Zeb1	2.89002e-74	0.95998	0.576	0.366	4.4148e-70
Ctr9	3.11841e-74	-1.3114	0.288	0.474	4.76368e-70
Polr1a	3.83484e-74	1.4471	0.227	0.081	5.8581e-70
Nup93	4.12784e-74	0.893867	0.537	0.316	6.30568e-70
Rnf10	4.46276e-74	-1.1335	0.35	0.526	6.81732e-70
Selenot	5.51654e-74	1.17439	0.349	0.162	8.42706e-70
Tmem218	6.32783e-74	-2.84309	0.039	0.211	9.66639e-70
Ubtf	6.38319e-74	-1.14147	0.352	0.527	9.75097e-70
Hdgfl2	6.63478e-74	-1.1253	0.321	0.511	1.01353e-69
Mrpl45	7.04393e-74	-1.42341	0.226	0.422	1.07603e-69
Setx	7.98625e-74	-0.631081	0.576	0.713	1.21998e-69
Mok	8.85675e-74	1.56719	0.207	0.069	1.35296e-69
Nhlrc2	9.12541e-74	1.39074	0.286	0.12	1.394e-69
Mdc1	1.26456e-73	1.16643	0.338	0.155	1.93174e-69
Lrp6	1.4269e-73	0.793747	0.556	0.329	2.17973e-69
N4bp2	2.04821e-73	1.0017	0.463	0.253	3.12884e-69
Dnd1	2.27889e-73	-1.77861	0.151	0.344	3.48123e-69
Map3k4	2.42921e-73	-1.01869	0.412	0.575	3.71087e-69
Ccdc34	2.47713e-73	-0.883955	0.525	0.667	3.78406e-69
Dnpep	2.90952e-73	-1.34239	0.218	0.419	4.44459e-69
Fbxo38	2.93261e-73	1.41687	0.257	0.101	4.47985e-69
Gigyf1	3.50893e-73	1.1649	0.305	0.131	5.36024e-69
Ube2q1	4.26287e-73	-1.14673	0.307	0.497	6.51196e-69
Fus	4.36839e-73	0.655602	0.747	0.551	6.67315e-69
Slc25a39	4.53289e-73	-1.38598	0.21	0.412	6.92444e-69
Ctnnd1	4.9034e-73	1.46178	0.221	0.078	7.49043e-69
Cdc20	5.01676e-73	-1.3434	0.208	0.413	7.6636e-69
Tfrc	7.55973e-73	0.924388	0.359	0.165	1.15482e-68
Slc22a17	8.07488e-73	-1.31899	0.259	0.45	1.23352e-68
Tmed10	8.60678e-73	-0.684996	0.658	0.765	1.31477e-68
Ston2	8.76875e-73	1.40717	0.227	0.082	1.33951e-68
Cpd	1.1054e-72	1.02845	0.391	0.196	1.68861e-68
Tle4	1.16255e-72	0.902237	0.478	0.266	1.77591e-68
Otud3	1.20319e-72	-2.22815	0.077	0.259	1.838e-68
Pnldc1	1.2222e-72	1.33412	0.298	0.129	1.86704e-68
Rad18	1.3818e-72	0.930078	0.469	0.259	2.11083e-68
Vps4a	1.38378e-72	-1.58422	0.184	0.377	2.11387e-68
Map3k3	1.40726e-72	0.985693	0.421	0.216	2.14973e-68
Dld	1.43958e-72	-1.14057	0.331	0.513	2.1991e-68
Ric8b	1.51769e-72	1.43716	0.22	0.077	2.31842e-68
Aebp2	2.34281e-72	1.08295	0.338	0.154	3.57888e-68
Irak1bp1	3.23315e-72	-1.72432	0.127	0.321	4.93896e-68
Spcs2	4.50917e-72	-0.768365	0.582	0.715	6.8882e-68
Dctn4	5.59457e-72	1.08232	0.331	0.149	8.54627e-68
Arid2	6.49082e-72	0.811691	0.466	0.245	9.91538e-68
Dxo	7.81416e-72	-1.26462	0.263	0.456	1.19369e-67
Taf1b	8.95899e-72	1.11809	0.373	0.183	1.36858e-67
Akap8l	9.1798e-72	0.903348	0.513	0.3	1.40231e-67
Usp45	1.37479e-71	1.34674	0.289	0.124	2.10014e-67
Akr1a1	2.39553e-71	-0.99194	0.437	0.591	3.65941e-67
Zwint	2.91622e-71	-1.0339	0.368	0.543	4.45482e-67
Tmed2	2.92798e-71	-0.736268	0.594	0.706	4.47278e-67
Lsm8	6.32516e-71	-0.890767	0.495	0.635	9.66232e-67
Timm8a2	8.66598e-71	-2.21888	0.075	0.255	1.32382e-66
Pacs2	8.70001e-71	1.56292	0.208	0.072	1.32901e-66
Bcl2l13	1.38628e-70	1.35497	0.23	0.084	2.11768e-66
Synj2bp	1.56966e-70	1.13517	0.392	0.201	2.39781e-66
Xpo7	1.67424e-70	0.818656	0.566	0.351	2.55756e-66
Med13	2.44109e-70	0.761231	0.63	0.409	3.72901e-66
Sod2	2.63158e-70	0.910723	0.531	0.321	4.02e-66
Tln2	3.89306e-70	1.13714	0.358	0.174	5.94704e-66
Dnajb2	5.70559e-70	-2.05475	0.066	0.246	8.71587e-66
Cdc42bpb	6.44198e-70	-1.6013	0.173	0.363	9.84077e-66
Syf2	8.15324e-70	-1.15403	0.32	0.498	1.24549e-65
Cyth2	8.84686e-70	-1.2945	0.244	0.434	1.35145e-65
Klhl8	9.28142e-70	-1.71747	0.143	0.333	1.41783e-65
Prr5	9.57462e-70	-2.76613	0.038	0.202	1.46262e-65
Ino80c	1.21295e-69	-2.30258	0.063	0.238	1.8529e-65
Ndfip1	1.30394e-69	-0.89024	0.461	0.612	1.9919e-65
Eya3	1.88094e-69	1.26225	0.306	0.138	2.87332e-65
Gatad1	2.20949e-69	0.957709	0.458	0.253	3.37522e-65
Adad1	2.56145e-69	-1.15049	0.281	0.474	3.91287e-65
Tnpo3	2.64384e-69	0.813689	0.545	0.333	4.03872e-65
Hnrnpa1	2.78778e-69	-1.01432	0.408	0.565	4.25861e-65
Bloc1s2	2.82529e-69	0.793688	0.577	0.365	4.31591e-65
Lyrm4	3.02968e-69	-1.84332	0.12	0.306	4.62813e-65
Dnajc15	4.12594e-69	-0.978904	0.403	0.573	6.30279e-65
Ufc1	5.01335e-69	-1.65347	0.134	0.324	7.6584e-65
Zfp414	6.59476e-69	-1.92696	0.105	0.288	1.00742e-64
Zfp622	7.37082e-69	0.816296	0.419	0.215	1.12597e-64
Atp6v1h	9.14959e-69	0.976151	0.44	0.239	1.39769e-64
Ttk	9.9619e-69	1.24851	0.252	0.1	1.52178e-64
Leprotl1	1.26026e-68	-1.29339	0.255	0.441	1.92517e-64
Pop1	1.26933e-68	1.20185	0.233	0.086	1.93903e-64
Nars2	1.33303e-68	1.1477	0.319	0.147	2.03633e-64
Letm2	1.39855e-68	1.45988	0.201	0.069	2.13643e-64
Trappc10	1.42632e-68	-1.10595	0.355	0.524	2.17885e-64
Wdr75	1.53129e-68	0.941363	0.462	0.26	2.3392e-64
Smim13	1.92202e-68	1.30098	0.256	0.102	2.93608e-64
Msrb1	2.0478e-68	-1.9226	0.106	0.289	3.12822e-64
Eif4a3	2.12648e-68	-0.92432	0.446	0.598	3.2484e-64
Cdkl2	2.27365e-68	1.26251	0.304	0.137	3.47323e-64
Rer1	2.54981e-68	-0.997218	0.41	0.568	3.89509e-64
Ireb2	3.526e-68	0.789166	0.597	0.389	5.38632e-64
Dcaf6	4.39741e-68	0.674749	0.694	0.48	6.71749e-64
Mta3	4.54605e-68	1.08898	0.359	0.176	6.94455e-64
Lrig2	5.07779e-68	0.929705	0.388	0.194	7.75684e-64
Nktr	5.16969e-68	0.503342	0.862	0.696	7.89721e-64
Polg	8.31634e-68	1.38581	0.249	0.099	1.2704e-63
Mios	9.3484e-68	1.20839	0.295	0.13	1.42806e-63
Mrps35	9.66317e-68	-1.16981	0.322	0.495	1.47615e-63
Nagk	1.11438e-67	1.40952	0.23	0.087	1.70233e-63
Tmem50b	1.19732e-67	-2.56683	0.042	0.206	1.82903e-63
Ddx41	1.8942e-67	-1.59672	0.16	0.346	2.89358e-63
Fam178b	1.99696e-67	0.829685	0.365	0.172	3.05055e-63
Sfpq	2.04468e-67	0.593794	0.782	0.629	3.12345e-63
Snapc1	2.71515e-67	-1.14799	0.338	0.507	4.14767e-63
Dctn3	3.47983e-67	-1.1571	0.279	0.463	5.31579e-63
Cox11	3.68627e-67	1.14636	0.263	0.107	5.63115e-63
Setdb1	3.84868e-67	0.837584	0.56	0.353	5.87924e-63
Myh10	4.66753e-67	1.28868	0.275	0.117	7.13012e-63
Ywhab	5.37977e-67	-0.884961	0.449	0.606	8.21814e-63
Rasa2	6.81764e-67	0.777	0.581	0.369	1.04146e-62
Prorp	7.67346e-67	-1.84059	0.079	0.258	1.1722e-62
Med1	1.08464e-66	0.82714	0.559	0.348	1.6569e-62
Pgap1	1.09043e-66	1.22046	0.259	0.106	1.66575e-62
Pex16	1.12662e-66	-2.17327	0.067	0.239	1.72102e-62
Rap1gds1	1.35984e-66	1.07541	0.364	0.181	2.07729e-62
Txnrd1	1.38296e-66	-1.88579	0.097	0.277	2.11262e-62
Riox2	1.59766e-66	1.27066	0.233	0.089	2.44059e-62
Churc1	1.98068e-66	-1.38213	0.25	0.427	3.02568e-62
Tmtc3	2.29254e-66	1.03632	0.359	0.177	3.50209e-62
Ufm1	2.46194e-66	-1.30274	0.238	0.42	3.76086e-62
Capzb	2.48424e-66	-0.935099	0.414	0.576	3.79492e-62
Mcph1	2.6063e-66	1.16782	0.349	0.173	3.98139e-62
Zswim8	2.63858e-66	1.1924	0.275	0.117	4.0307e-62
Hint2	2.70056e-66	-1.04534	0.376	0.54	4.12537e-62
Rbm44	2.71086e-66	-1.08524	0.32	0.503	4.14111e-62
Arfip1	2.976e-66	-2.07182	0.091	0.266	4.54614e-62
Mtfr1l	3.5027e-66	-1.02288	0.346	0.517	5.35073e-62
Bub3	3.59206e-66	-1.58839	0.135	0.321	5.48723e-62
Tlk2	3.88529e-66	-0.761149	0.542	0.673	5.93517e-62
Eif4e	4.04314e-66	-0.848778	0.485	0.624	6.1763e-62
Nup62cl	4.46325e-66	1.37863	0.218	0.081	6.81807e-62
Ntpcr	4.76991e-66	-2.23782	0.061	0.23	7.28651e-62
Eef1akmt2	4.8685e-66	-1.89166	0.104	0.283	7.43712e-62
Tmem39a	5.44329e-66	1.25101	0.265	0.11	8.31516e-62
Sap130	5.98113e-66	1.08361	0.31	0.142	9.13678e-62
Ube2e2	7.12399e-66	1.10141	0.491	0.309	1.08826e-61
Numa1	9.07688e-66	0.925876	0.421	0.227	1.38658e-61
Mrpl15	9.78814e-66	-1.0022	0.401	0.558	1.49524e-61
Socs6	1.00936e-65	1.43901	0.206	0.073	1.5419e-61
Otulin	1.36339e-65	1.12222	0.277	0.118	2.08271e-61
Nifk	1.88371e-65	-1.08553	0.355	0.518	2.87756e-61
Canx	1.95716e-65	-0.569862	0.733	0.815	2.98976e-61
Taf1d	2.16103e-65	0.778607	0.61	0.404	3.30119e-61
Rnf4	2.67068e-65	0.860831	0.466	0.263	4.07973e-61
Entpd6	3.18831e-65	1.16453	0.255	0.104	4.87046e-61
Fhl1	3.63475e-65	-2.39532	0.055	0.218	5.55245e-61
Kpnb1	4.11602e-65	-0.931047	0.444	0.587	6.28764e-61
Cebpzos	4.58938e-65	1.25261	0.238	0.093	7.01074e-61
Dhps	6.37948e-65	-1.06771	0.351	0.518	9.74529e-61
Nap1l1	7.00051e-65	-0.546565	0.776	0.843	1.0694e-60
Utp23	7.88022e-65	-2.13542	0.072	0.24	1.20378e-60
Xrcc6	9.6171e-65	1.00866	0.338	0.161	1.46911e-60
Qsox1	1.10293e-64	-1.64802	0.124	0.306	1.68484e-60
Tom1l2	1.49814e-64	1.10458	0.255	0.103	2.28855e-60
Stard7	1.51389e-64	1.04227	0.346	0.17	2.31262e-60
Ssrp1	1.7113e-64	-1.17636	0.298	0.47	2.61418e-60
Ppp2r2a	1.77631e-64	0.795695	0.517	0.308	2.71349e-60
Tox4	1.86403e-64	-1.16082	0.279	0.46	2.84749e-60
Zfp428	1.99183e-64	-1.76748	0.109	0.286	3.04272e-60
Cox7a2l	1.99774e-64	-0.871126	0.478	0.618	3.05174e-60
Desi2	2.75288e-64	0.766588	0.58	0.376	4.20529e-60
Mrps18a	3.88244e-64	-1.57329	0.159	0.339	5.93081e-60
Arid1b	4.1334e-64	0.805396	0.456	0.255	6.31419e-60
Atg5	5.32324e-64	1.03837	0.385	0.202	8.13179e-60
Adnp2	5.63891e-64	1.53833	0.206	0.076	8.61399e-60
Nfatc3	6.64802e-64	0.83659	0.455	0.253	1.01555e-59
Ippk	7.39932e-64	1.28098	0.236	0.093	1.13032e-59
Papss1	7.53909e-64	1.25262	0.261	0.11	1.15167e-59
Wdr27	8.47461e-64	-1.95024	0.086	0.257	1.29458e-59
Bcl2l1	8.57627e-64	1.14455	0.267	0.113	1.31011e-59
Prdx3	9.12926e-64	-2.49498	0.049	0.207	1.39459e-59
Mrpl34	9.23995e-64	-1.67806	0.159	0.334	1.4115e-59
Cers5	9.53574e-64	0.965984	0.393	0.209	1.45668e-59
Senp2	1.17081e-63	0.793998	0.565	0.359	1.78853e-59
Rnf6	1.49825e-63	1.09988	0.326	0.155	2.28873e-59
Ctc1	1.60685e-63	-1.84541	0.101	0.274	2.45463e-59
Arhgap29	1.64604e-63	0.853515	0.44	0.242	2.5145e-59
Smyd4	1.86937e-63	1.31939	0.21	0.077	2.85565e-59
Zcchc17	1.98607e-63	0.945914	0.352	0.172	3.03392e-59
Gab2	2.09411e-63	1.34129	0.222	0.085	3.19897e-59
Rfc4	2.21528e-63	-0.884108	0.464	0.601	3.38407e-59
Rsl24d1	2.39875e-63	-1.36056	0.224	0.403	3.66434e-59
Pgm2l1	2.90059e-63	0.909635	0.486	0.291	4.43094e-59
Frmd6	3.64509e-63	-1.66266	0.132	0.31	5.56825e-59
B3glct	3.87795e-63	1.34663	0.217	0.082	5.92395e-59
Mrpl58	4.16094e-63	-1.46647	0.185	0.365	6.35625e-59
Pwwp2a	4.78494e-63	0.80817	0.533	0.324	7.30948e-59
Sec24b	5.67449e-63	0.994634	0.369	0.188	8.66835e-59
Ltn1	6.50563e-63	0.914081	0.391	0.204	9.938e-59
Cadps2	6.62801e-63	1.05472	0.325	0.155	1.01249e-58
Dcun1d3	6.72066e-63	1.29323	0.236	0.095	1.02665e-58
U2af1	8.01609e-63	-0.628716	0.64	0.746	1.22454e-58
Psmd12	8.32057e-63	-0.803096	0.504	0.64	1.27105e-58
Trappc2l	1.25455e-62	-1.16992	0.3	0.47	1.91645e-58
Leprot	1.30953e-62	-1.41301	0.197	0.375	2.00044e-58
Kif5c	1.39393e-62	-2.25067	0.055	0.215	2.12937e-58
Gigyf2	1.61079e-62	0.643368	0.7	0.511	2.46064e-58
Elp1	1.67784e-62	1.07104	0.297	0.135	2.56307e-58
Cep112	1.72584e-62	0.571416	0.647	0.422	2.63639e-58
Sp4	2.0748e-62	0.983174	0.342	0.169	3.16947e-58
Kdm2a	2.13226e-62	0.679453	0.685	0.496	3.25725e-58
Ehd1	2.77562e-62	-1.30215	0.238	0.414	4.24003e-58
Sys1	3.12369e-62	1.05855	0.31	0.143	4.77174e-58
Nup214	3.97481e-62	1.0842	0.335	0.165	6.07192e-58
Pacsin3	4.26519e-62	-2.0491	0.086	0.253	6.5155e-58
Cox14	4.39348e-62	0.866661	0.437	0.245	6.71149e-58
Tmem30a	5.19453e-62	0.819465	0.536	0.336	7.93516e-58
Denr	5.47195e-62	0.607352	0.742	0.592	8.35895e-58
Snap47	9.09056e-62	1.16459	0.248	0.103	1.38867e-57
Picalm	1.04409e-61	0.667113	0.617	0.404	1.59496e-57
R3hcc1	1.10308e-61	-1.88408	0.102	0.272	1.68506e-57
Hltf	1.13214e-61	1.25027	0.253	0.107	1.72946e-57
Etnk1	1.55468e-61	0.712891	0.633	0.437	2.37494e-57
Glo1	3.23675e-61	-1.27385	0.27	0.436	4.94445e-57
Isca2	3.29434e-61	-1.3531	0.175	0.357	5.03243e-57
Pten	3.48875e-61	0.770488	0.603	0.407	5.32942e-57
Dnajb14	3.49034e-61	-2.94608	0.063	0.217	5.33185e-57
Fgfr1op2	5.76441e-61	-0.616542	0.676	0.765	8.80572e-57
Arl1	6.07821e-61	0.89616	0.385	0.204	9.28507e-57
Slc30a9	6.86996e-61	0.860479	0.424	0.234	1.04946e-56
Itgb1bp1	7.72086e-61	-1.36071	0.206	0.381	1.17944e-56
Cyc1	8.47319e-61	-0.553127	0.748	0.818	1.29436e-56
Lsm7	9.70436e-61	-0.838256	0.472	0.614	1.48244e-56
Mef2a	1.07571e-60	0.688258	0.639	0.436	1.64326e-56
Tnks	1.0896e-60	0.753968	0.524	0.32	1.66447e-56
Pigs	1.17642e-60	0.990782	0.389	0.209	1.79711e-56
Phlpp2	1.70018e-60	0.978589	0.275	0.12	2.5972e-56
Rab3gap2	1.77951e-60	1.06655	0.299	0.139	2.71838e-56
Api5	2.22927e-60	-0.960474	0.367	0.53	3.40543e-56
Ung	2.8295e-60	-1.40077	0.186	0.362	4.32235e-56
Zfp800	2.90839e-60	0.798053	0.531	0.328	4.44286e-56
Sel1l	3.07253e-60	0.95567	0.402	0.22	4.69359e-56
Sdad1	3.30072e-60	0.83039	0.459	0.265	5.04218e-56
Kiz	3.41863e-60	1.07915	0.318	0.155	5.22229e-56
Fbxw8	3.58271e-60	1.18697	0.246	0.104	5.47295e-56
Tada1	3.63577e-60	-1.85427	0.103	0.27	5.554e-56
Trmt10b	4.87055e-60	-1.96837	0.087	0.251	7.44025e-56
Zfyve21	4.90096e-60	0.860366	0.262	0.111	7.48671e-56
Mms19	4.92158e-60	1.06202	0.325	0.159	7.51821e-56
F8	5.65563e-60	-2.19239	0.056	0.211	8.63954e-56
Lemd3	6.59877e-60	0.972608	0.39	0.21	1.00803e-55
Exoc6	6.82035e-60	1.31738	0.22	0.087	1.04188e-55
Wwp1	6.90199e-60	0.862156	0.503	0.308	1.05435e-55
Tsn	7.04834e-60	0.656814	0.676	0.493	1.07671e-55
Zfp612	8.81525e-60	1.34342	0.209	0.08	1.34662e-55
Acbd6	1.01439e-59	0.756639	0.515	0.312	1.54958e-55
Dnajc2	1.04467e-59	-0.63466	0.666	0.761	1.59583e-55
Dcun1d5	1.08955e-59	-0.694176	0.603	0.702	1.66439e-55
Cit	1.21505e-59	1.3632	0.212	0.082	1.85612e-55
Wsb1	1.28474e-59	0.947954	0.387	0.206	1.96256e-55
Clns1a	1.45024e-59	-1.11876	0.289	0.457	2.21539e-55
Mrnip	1.4997e-59	1.20673	0.219	0.085	2.29095e-55
Atp6v1f	1.72183e-59	-0.930856	0.407	0.558	2.63027e-55
Mrps18b	2.07791e-59	-1.49028	0.168	0.34	3.17422e-55
Fads1	2.23476e-59	1.30956	0.202	0.075	3.41382e-55
Hspa13	2.57608e-59	-1.47945	0.158	0.333	3.93522e-55
Tmed1	2.94628e-59	-1.98223	0.09	0.252	4.50073e-55
Dnajb6	3.39089e-59	0.641878	0.633	0.436	5.17993e-55
Trmt11	3.56953e-59	1.22709	0.224	0.09	5.45281e-55
Pogk	4.60033e-59	1.05891	0.302	0.142	7.02746e-55
Tedc1	5.34564e-59	-2.10306	0.056	0.211	8.166e-55
Btbd10	6.04669e-59	0.612306	0.738	0.553	9.23693e-55
Klhl12	6.12443e-59	0.954391	0.336	0.167	9.35568e-55
Mettl6	7.99368e-59	1.21703	0.225	0.09	1.22111e-54
Tex264	9.90856e-59	-1.36797	0.183	0.356	1.51363e-54
Slc35a3	9.95114e-59	1.18556	0.279	0.128	1.52014e-54
Gpr108	1.00909e-58	-1.72035	0.115	0.282	1.54148e-54
Usp26	1.29213e-58	-0.613163	0.692	0.768	1.97386e-54
Tsc22d3	1.40494e-58	0.815495	0.538	0.346	2.14618e-54
Cyfip2	1.54719e-58	-2.17372	0.064	0.219	2.36348e-54
C1qtnf4	1.60428e-58	1.24333	0.255	0.111	2.4507e-54
Trpc1	1.75741e-58	0.963186	0.42	0.237	2.68463e-54
Sacm1l	2.08842e-58	0.966532	0.347	0.176	3.19027e-54
Tbcel	2.43918e-58	1.15651	0.203	0.076	3.72609e-54
Med13l	2.69131e-58	0.7486	0.531	0.33	4.11125e-54
Usp16	3.03047e-58	-1.20687	0.249	0.42	4.62935e-54
Vmp1	3.72112e-58	0.703527	0.596	0.398	5.68438e-54
Fbxo9	4.49192e-58	-0.87721	0.416	0.563	6.86186e-54
Ranbp1	5.92536e-58	-0.803998	0.46	0.607	9.05158e-54
Eny2	7.25515e-58	-0.885888	0.456	0.593	1.1083e-53
[truncated: 2,562 more rows]

## Sheet: Preleptotene
	p_val	avg_log2FC	pct.1	pct.2	p_val_adj
Camk1d	0	10.5896	0.893	0.003	0
Uba52	0	-6.09731	0.173	0.983	0
Hells	0	10.1425	0.807	0.003	0
Dmrtc1c1	0	-11.4767	0	0.794	0
Rpl21	0	8.27343	0.791	0.012	0
Fau	0	15.2369	0.77	0	0
Nr6a1	0	5.25676	0.85	0.093	0
Rad51b	0	7.85013	0.772	0.02	0
Rpl7a	0	15.0241	0.749	0	0
Pigx	0	-4.96494	0.068	0.799	0
Agbl4	0	6.04813	0.752	0.053	0
Cmss1	0	5.46688	0.864	0.167	0
Rps6	0	10.109	0.696	0.002	0
Boll	0	10.6557	0.684	0.002	0
Dkc1	0	-3.69752	0.144	0.822	0
Pdcd5	0	6.84818	0.68	0.02	0
Mbd5	0	5.95515	0.696	0.038	0
Rpl13a	0	4.58917	0.879	0.23	0
Iqsec1	0	4.31007	0.801	0.152	0
Fcrla	0	-8.02537	0.003	0.645	0
Ube2a	0	-4.04457	0.07	0.712	0
Wdr55	0	-5.81059	0.018	0.647	0
Fbxw7	0	4.02034	0.756	0.147	0
Spint2	0	-2.83592	0.248	0.854	0
Fuca1	0	-3.36628	0.123	0.727	0
Upf3b	0	-2.94568	0.133	0.724	0
Arid4b	0	3.74041	0.791	0.201	0
Cdkn3	0	-3.0074	0.267	0.841	0
Bloc1s1	0	-5.9222	0.016	0.589	0
Sumo2	0	4.27931	0.672	0.1	0
Tnrc6c	0	3.48749	0.761	0.189	0
Gphn	0	3.19008	0.962	0.391	0
Magi1	0	3.55402	0.801	0.234	0
Crlf2	0	-2.99873	0.142	0.707	0
Kansl1	0	2.98125	0.815	0.25	0
Hdhd2	0	-3.03534	0.13	0.687	0
Clu	0	-4.59755	0.027	0.583	0
Dtnb	0	3.90437	0.671	0.116	0
Depdc7	0	-5.06739	0.026	0.578	0
Bola2	0	-2.8008	0.22	0.771	0
Dennd1a	0	2.78384	0.899	0.349	0
Camkmt	0	3.90761	0.744	0.197	0
Erh	0	-2.76587	0.183	0.729	0
Mkks	0	-5.67704	0.017	0.56	0
Drap1	0	-2.39249	0.22	0.761	0
Tma7	0	-3.24905	0.082	0.623	0
Iah1	0	-2.92552	0.161	0.696	0
Fmr1nb	0	5.78671	0.551	0.017	0
Pcgf6	0	-2.56523	0.173	0.705	0
Tspan6	0	-4.63859	0.03	0.562	0
Prss45	0	-4.87575	0.019	0.55	0
Hspa13	0	-3.21012	0.091	0.622	0
Garnl3	0	3.38153	0.704	0.173	0
Nol8	0	7.82189	0.536	0.006	0
Uchl3	0	8.83642	0.53	0.003	0
Ktn1	0	-3.38482	0.088	0.615	0
Ralgapa2	0	2.8995	0.759	0.233	0
Tmem248	0	-2.53606	0.198	0.724	0
Ift20	0	-2.45148	0.301	0.826	0
Mrpl54	0	-2.40883	0.324	0.847	0
Fabp5	0	-6.71645	0.009	0.531	0
Alcam	0	4.42782	0.592	0.071	0
Acaca	0	3.06653	0.738	0.22	0
Lars2	0	4.77664	0.565	0.047	0
Reep5	0	-3.59326	0.086	0.603	0
Aph1b	0	-2.82101	0.14	0.654	0
Nutf2	0	-5.09427	0.021	0.533	0
Vti1a	0	3.21895	0.681	0.174	0
Ldhc	0	4.69432	0.552	0.045	0
Cd81	0	-3.22312	0.116	0.622	0
Rbm39	0	3.07826	0.83	0.324	0
Ewsr1	0	6.09983	0.52	0.014	0
Scmh1	0	2.64111	0.742	0.237	0
Ndufa1	0	13.787	0.505	0	0
Mphosph8	0	3.49117	0.846	0.342	0
Rab5if	0	-2.34954	0.233	0.733	0
Numb	0	3.21892	0.666	0.166	0
Pak2	0	7.30502	0.507	0.008	0
Dkkl1	0	-1.95351	0.206	0.702	0
Dip2c	0	2.88721	0.885	0.389	0
Psap	0	-2.19321	0.238	0.729	0
Nlk	0	2.82108	0.743	0.253	0
Ndufa6	0	-2.13074	0.292	0.779	0
Tgfbr1	0	3.11661	0.716	0.229	0
Akip1	0	-3.64988	0.052	0.538	0
Zswim6	0	5.08994	0.521	0.036	0
Tbc1d5	0	2.09769	0.782	0.299	0
Nr2c2	0	3.28471	0.631	0.148	0
Lamtor2	0	-2.28945	0.347	0.829	0
Erlec1	0	-2.08812	0.295	0.776	0
Celf2	0	1.76004	0.79	0.309	0
Phf21a	0	2.91155	0.741	0.26	0
Ahi1	0	-2.12436	0.146	0.626	0
Rnf7	0	-1.97155	0.344	0.823	0
Ssh2	0	2.83323	0.779	0.301	0
Fgfr2	0	8.08859	0.481	0.003	0
Gtsf1	0	-2.13386	0.246	0.723	0
Pdlim5	0	2.89342	0.772	0.296	0
Ramac	0	-2.26448	0.241	0.715	0
Laptm4a	0	-2.01424	0.306	0.777	0
Asxl2	0	3.23868	0.628	0.158	0
Erp29	0	-2.12025	0.416	0.885	0
Vkorc1	0	-2.20487	0.281	0.75	0
Ankrd28	0	2.78842	0.675	0.209	0
Naa38	0	-2.29336	0.237	0.703	0
Rabgap1l	0	2.33252	0.887	0.422	0
Arf5	0	-2.43005	0.146	0.611	0
Mtx2	0	-2.21773	0.41	0.873	0
P4ha1	0	-3.04381	0.071	0.532	0
Ndufaf8	0	-2.17862	0.264	0.725	0
Ago3	0	2.48846	0.764	0.304	0
Polr2f	0	-2.15021	0.283	0.743	0
Cct5	0	-2.03028	0.417	0.875	0
Mrps15	0	-2.39993	0.161	0.619	0
Kpnb1	0	-2.01359	0.24	0.697	0
Sod1	0	-2.21616	0.443	0.899	0
Iscu	0	-1.96501	0.327	0.783	0
Prim1	0	-1.99491	0.308	0.763	0
Hnrnpc	0	3.52129	0.556	0.102	0
Psmg1	0	-2.14163	0.317	0.771	0
Eif3m	0	-2.08037	0.398	0.852	0
Figla	0	-3.21218	0.097	0.547	0
Cfdp1	0	-1.76482	0.344	0.794	0
Syap1	0	-1.92901	0.349	0.798	0
Ccpg1	0	-2.2454	0.205	0.654	0
Pfdn1	0	-1.84879	0.26	0.709	0
Ndufb10	0	-2.17854	0.186	0.634	0
Fis1	0	-2.02952	0.284	0.732	0
Sec11c	0	-2.39711	0.43	0.877	0
Vbp1	0	-2.35095	0.159	0.604	0
Yeats4	0	-2.13107	0.214	0.658	0
Greb1l	0	6.20029	0.461	0.017	0
Tram1	0	-2.45751	0.12	0.564	0
Cfap20	0	-1.93916	0.27	0.714	0
Htatsf1	0	-2.11694	0.209	0.652	0
Atp13a3	0	2.84338	0.621	0.178	0
Snapin	0	-2.47112	0.135	0.578	0
Fbxl17	0	2.85042	0.594	0.151	0
Sem1	0	-2.35001	0.488	0.93	0
Dph3	0	-2.14411	0.195	0.637	0
Mrpl27	0	-2.10847	0.171	0.611	0
Psmg4	0	-2.60846	0.118	0.557	0
Tomm7	0	-1.85396	0.338	0.777	0
Abtb2	0	4.93793	0.478	0.039	0
Txndc17	0	-2.31721	0.163	0.602	0
Lman2	0	-1.83335	0.404	0.843	0
Mrps35	0	-2.42815	0.146	0.584	0
Slc3a2	0	-2.28074	0.156	0.593	0
Tfdp2	0	2.53009	0.718	0.282	0
Ss18l2	0	-2.4432	0.152	0.587	0
Nol11	0	-1.80145	0.251	0.685	0
Serf1	0	-1.9674	0.309	0.743	0
Celf1	0	2.76543	0.659	0.226	0
Phf20l1	0	2.50007	0.665	0.232	0
Ndufa11	0	-2.05354	0.287	0.72	0
Nkapd1	0	-2.07195	0.248	0.679	0
Psma6	0	-1.86773	0.431	0.862	0
Cisd1	0	-1.72254	0.371	0.801	0
Tnp1	0	-2.60344	0.309	0.738	0
Poldip3	0	-2.32805	0.121	0.548	0
Atox1	0	-1.93803	0.289	0.716	0
Actb	0	-2.0861	0.356	0.782	0
Lsm3	0	-1.88008	0.329	0.755	0
Itsn1	0	2.63753	0.655	0.23	0
Commd3	0	-2.08123	0.195	0.62	0
Pfdn4	0	-1.96929	0.234	0.658	0
Tmem59l	0	-2.37851	0.13	0.554	0
Tmcc1	0	1.72538	0.741	0.317	0
Pmm1	0	-2.49036	0.132	0.555	0
Tex12	0	3.18466	0.56	0.137	0
Ttc1	0	-2.41749	0.126	0.548	0
App	0	3.10564	0.561	0.14	0
Btbd9	0	2.03701	0.772	0.351	0
Man1a2	0	3.04203	0.57	0.149	0
Znhit6	0	-1.90288	0.257	0.677	0
Map2k2	0	-1.77975	0.388	0.808	0
Inca1	0	3.17618	0.548	0.128	0
Ythdc2	0	2.63573	0.61	0.19	0
Yme1l1	0	11.777	0.42	0	0
Mdh2	0	-2.05073	0.17	0.589	0
Tbca	0	-1.70797	0.465	0.882	0
Ofd1	0	-1.87808	0.241	0.657	0
Zdhhc6	0	3.57521	0.5	0.084	0
P4ha2	0	-6.67247	0.006	0.421	0
Il3ra	0	-5.92482	0.007	0.422	0
Nsa2	0	-1.90317	0.266	0.68	0
Akt3	0	1.60445	0.897	0.483	0
Parp1	0	-1.91211	0.265	0.679	0
Tmem245	0	3.50699	0.498	0.085	0
Marf1	0	13.4144	0.413	0	0
Mxra7	0	-5.68207	0.015	0.428	0
Rex1bd	0	3.87427	0.481	0.069	0
Cep89	0	-3.3038	0.056	0.467	0
Creld2	0	-1.66044	0.352	0.763	0
Hp1bp3	0	-1.87163	0.2	0.61	0
Mylk	0	2.98416	0.568	0.158	0
Snx2	0	-1.61582	0.288	0.697	0
Fut8	0	2.51134	0.766	0.358	0
Mea1	0	-1.76558	0.346	0.754	0
Pebp1	0	-1.93871	0.477	0.885	0
Gab2	0	1.87595	0.711	0.303	0
Ncoa2	0	4.45065	0.449	0.043	0
Fdps	0	-2.33556	0.121	0.524	0
Scai	0	2.35779	0.65	0.247	0
Mrpl22	0	-2.61854	0.083	0.486	0
Zbtb20	0	2.11076	0.874	0.473	0
Zfp711	0	-1.76663	0.261	0.661	0
Cnpy2	0	-2.71118	0.103	0.503	0
Fkbp2	0	-2.15963	0.249	0.648	0
Lsm12	0	-1.59681	0.319	0.716	0
Vkorc1l1	0	3.24562	0.527	0.131	0
Anp32e	0	-2.34741	0.148	0.543	0
Alyref	0	-1.67366	0.342	0.737	0
Trmt112	0	-1.87893	0.209	0.603	0
Lamp1	0	-1.73911	0.491	0.885	0
Uvssa	0	5.57501	0.412	0.019	0
Ssr1	0	-1.51787	0.455	0.848	0
Ralgapa1	0	1.95177	0.81	0.419	0
Prim2	0	2.39226	0.659	0.268	0
Uba1y	0	-1.53192	0.298	0.689	0
Fchsd2	0	2.02786	0.767	0.377	0
Zfp414	0	-3.37085	0.046	0.436	0
Eif3b	0	-1.68689	0.269	0.659	0
Nol7	0	-1.5485	0.334	0.724	0
Psip1	0	-1.60634	0.474	0.863	0
Atp2c1	0	2.96836	0.515	0.126	0
Cebpz	0	-1.58676	0.339	0.728	0
Stxbp5l	0	2.07935	0.764	0.376	0
Guk1	0	-2.18677	0.133	0.519	0
Mbtd1	0	2.35658	0.645	0.259	0
Srgap2	0	2.32014	0.804	0.419	0
Rfc4	0	-1.76777	0.414	0.798	0
Dnajc8	0	-1.66683	0.259	0.643	0
Txndc16	0	2.90006	0.533	0.149	0
Hdac8	0	5.90679	0.394	0.011	0
Map3k7	0	11.2281	0.383	0	0
Spcs1	0	-1.68528	0.153	0.536	0
Cuta	0	-1.71547	0.325	0.708	0
Eef1akmt2	0	-2.47709	0.115	0.497	0
Mlf2	0	-2.31919	0.135	0.517	0
Stoml2	0	-2.11234	0.142	0.524	0
Zhx3	0	2.97389	0.526	0.145	0
Arhgef12	0	3.39255	0.456	0.075	0
Pign	0	2.18173	0.575	0.194	0
Ccdc152	0	-2.14673	0.128	0.508	0
Ccnb1ip1	0	-2.2073	0.126	0.506	0
Spop	0	-1.5643	0.462	0.842	0
Tcf25	0	-1.82294	0.292	0.671	0
Ube2m	0	-1.56987	0.258	0.637	0
Fbxw9	0	-2.44617	0.106	0.485	0
Pura	0	2.65792	0.564	0.185	0
Spg21	0	-2.92975	0.065	0.442	0
Setdb2	0	4.87793	0.403	0.026	0
Zwint	0	-1.64628	0.22	0.597	0
Prm1	0	-1.7508	0.43	0.806	0
Pdia3	0	-1.91666	0.552	0.928	0
Lamp2	0	-1.43784	0.384	0.76	0
Ebag9	0	-2.25393	0.119	0.495	0
Fmnl3	0	3.33071	0.478	0.102	0
Cux1	0	2.01815	0.818	0.442	0
Usp9y	0	-1.10223	0.34	0.716	0
Mapre1	0	-1.56662	0.248	0.623	0
Lin28b	0	1.80965	0.618	0.243	0
Ola1	0	-1.399	0.338	0.713	0
Braf	0	2.02087	0.676	0.302	0
Nap1l4	0	-1.51112	0.401	0.775	0
Aimp1	0	-1.44521	0.359	0.733	0
Cluap1	0	-1.59351	0.242	0.616	0
Exoc4	0	1.39942	0.764	0.391	0
Mrpl12	0	-1.83109	0.175	0.547	0
Erlin1	0	-1.51127	0.255	0.627	0
Gcc2	0	-1.4886	0.312	0.682	0
Ubxn1	0	-1.79481	0.472	0.842	0
Cplane1	0	2.24101	0.736	0.366	0
Ebna1bp2	0	6.68999	0.376	0.006	0
Epcam	0	-1.53615	0.367	0.737	0
Klhdc3	0	-2.131	0.133	0.503	0
Eef1b2	0	-1.57232	0.538	0.908	0
Dlg1	0	1.89949	0.732	0.362	0
Psma5	0	-1.42794	0.267	0.636	0
Mrpl45	0	-2.2215	0.122	0.491	0
Pdss2	0	2.72172	0.495	0.126	0
Mlf1	0	-1.60929	0.501	0.869	0
Lin52	0	5.0829	0.395	0.027	0
Brd9	0	-1.91027	0.175	0.542	0
Mesd	0	-2.14653	0.116	0.483	0
Pigt	0	-1.70245	0.22	0.587	0
Senp1	0	9.80447	0.367	0	0
Ssr4	0	-1.53831	0.413	0.779	0
Rpl39l	0	-1.48044	0.41	0.776	0
Cd9	0	-3.40464	0.047	0.413	0
Tecpr2	0	1.96794	0.563	0.197	0
Ndufb5	0	-1.49007	0.447	0.812	0
Mrps5	0	-1.98172	0.147	0.512	0
Isca2	0	-2.26047	0.092	0.457	0
Zdbf2	0	-1.37447	0.375	0.74	0
Tmed7	0	-1.85242	0.157	0.522	0
Tecr	0	-2.31028	0.167	0.532	0
Ppp1r13b	0	2.66709	0.515	0.151	0
Sfrp1	0	-8.39002	0.001	0.365	0
Rpn1	0	-1.34605	0.432	0.795	0
Snrpa1	0	-1.83545	0.17	0.533	0
Snrpe	0	-1.70166	0.507	0.87	0
Ccdc124	0	-1.56994	0.252	0.615	0
Epb41l2	0	2.43454	0.568	0.206	0
Uba2	0	3.01826	0.477	0.115	0
Gtdc1	0	1.45389	0.879	0.517	0
Zcwpw2	0	2.77878	0.568	0.206	0
Ube2g1	0	-1.58652	0.498	0.86	0
Ccnb3	0	-1.30612	0.289	0.65	0
Tcf20	0	2.14057	0.775	0.414	0
Sec11a	0	-1.34982	0.381	0.742	0
Fxn	0	-4.63897	0.017	0.378	0
Gmds	0	1.95079	0.897	0.536	0
Lsm8	0	-1.62577	0.344	0.704	0
Mrpl15	0	-1.66271	0.213	0.573	0
Uqcr10	0	-1.53558	0.31	0.669	0
Fkbp4	0	-1.60427	0.28	0.639	0
Marcksl1	0	-2.20374	0.159	0.518	0
Ttk	0	-1.66752	0.167	0.526	0
Fer	0	2.20055	0.614	0.255	0
Ccdc112	0	-1.90782	0.146	0.505	0
Cdk2ap1	0	-2.8919	0.066	0.425	0
Nelfe	0	-1.44793	0.407	0.765	0
Mis18a	0	-1.76696	0.194	0.551	0
Rxylt1	0	-1.71427	0.458	0.815	0
Vps29	0	-1.54416	0.466	0.823	0
Kdm2b	0	-1.4119	0.311	0.667	0
Ift74	0	-1.37253	0.49	0.846	0
Crabp1	0	-2.58422	0.097	0.453	0
Cacybp	0	-1.53738	0.5	0.855	0
Kat6a	0	-1.53499	0.22	0.575	0
Cct8	0	-1.3761	0.469	0.824	0
Puf60	0	-1.43928	0.305	0.659	0
Igf1r	0	2.49607	0.487	0.133	0
Ost4	0	-1.59859	0.223	0.577	0
Tusc3	0	-1.23191	0.37	0.724	0
Neo1	0	2.15048	0.685	0.332	0
Vps54	0	2.36612	0.558	0.206	0
Adk	0	2.16509	0.777	0.425	0
Hira	0	4.39508	0.388	0.036	0
Cdc42	0	-1.60385	0.511	0.863	0
Eml5	0	2.01129	0.854	0.502	0
Slit2	0	4.97624	0.38	0.028	0
Qsox1	0	-2.27256	0.101	0.453	0
Nemp1	0	4.45132	0.387	0.036	0
Fam172a	0	2.15917	0.576	0.225	0
Fdx1	0	-1.65527	0.235	0.586	0
Eif3f	0	-1.70356	0.187	0.537	0
Glod4	0	-1.99082	0.12	0.47	0
Polr2j	0	-1.48731	0.429	0.778	0
Churc1	0	-1.76152	0.166	0.515	0
Rel	0	2.87835	0.475	0.126	0
Dpy30	0	-2.05594	0.125	0.473	0
Cox5b	0	-1.3974	0.476	0.824	0
Cyc1	0	-1.28037	0.39	0.737	0
Dock3	0	1.24458	0.853	0.506	0
Lcorl	0	1.71278	0.72	0.373	0
Zranb2	0	-1.37736	0.468	0.815	0
Rbm17	0	-1.64241	0.207	0.553	0
Mrps7	0	-1.4972	0.313	0.659	0
Abhd18	0	3.51871	0.421	0.075	0
Fam227b	0	-2.42451	0.072	0.418	0
Mtg2	0	-2.38156	0.083	0.429	0
Uchl5	0	-1.52819	0.269	0.615	0
Atp6v0c	0	-1.45898	0.494	0.84	0
Washc3	0	-1.4798	0.216	0.561	0
Chchd3	0	-1.10839	0.293	0.638	0
Zranb1	0	2.17205	0.709	0.365	0
Rsrp1	0	-1.13507	0.348	0.692	0
Edf1	0	-1.76835	0.183	0.526	0
Rnf20	0	2.24294	0.632	0.289	0
Rala	0	-1.37183	0.311	0.654	0
Esyt2	0	1.83863	0.699	0.356	0
Atp6v1f	0	-1.57648	0.188	0.53	0
Timm17b	0	10.4814	0.342	0	0
Phax	0	-2.14711	0.123	0.465	0
Mrpl3	0	-1.46053	0.237	0.579	0
Lap3	0	-1.5966	0.224	0.566	0
Fcf1	0	-1.50636	0.221	0.562	0
Zmynd19	0	3.69951	0.394	0.053	0
Pin4	0	-3.2356	0.053	0.394	0
Unc13b	0	2.098	0.857	0.516	0
Snrpf	0	-1.38529	0.487	0.828	0
Mphosph6	0	-3.41727	0.034	0.375	0
Hsf2	0	-2.16291	0.11	0.45	0
Bbip1	0	4.66165	0.369	0.029	0
Arl4a	0	-1.32826	0.387	0.727	0
Zc3h11a	0	-4.39197	0.018	0.358	0
Trir	0	-1.37001	0.27	0.61	0
Gpc2	0	-4.08087	0.022	0.362	0
Plbd2	0	-1.75352	0.17	0.51	0
Tmem126b	0	-3.24248	0.041	0.38	0
Emc6	0	-1.28695	0.432	0.771	0
Hexb	0	6.32647	0.346	0.007	0
Ppp4r4	0	2.36407	0.594	0.255	0
Traf3ip1	0	-1.81662	0.154	0.493	0
Cct6a	0	-1.28053	0.401	0.74	0
Fsip1	0	-1.97197	0.116	0.454	0
Pkig	0	-1.28245	0.282	0.62	0
Cand1	0	-1.36157	0.202	0.54	0
Spryd7	0	-1.61323	0.422	0.76	0
Nufip1	0	-2.02554	0.12	0.458	0
Wdr83os	0	-1.79297	0.172	0.51	0
Mms22l	0	1.97129	0.589	0.251	0
Akirin2	0	-1.46915	0.245	0.583	0
Mrpl20	0	-1.36664	0.483	0.821	0
Mbd3	0	-1.57932	0.205	0.542	0
Thoc7	0	-1.35631	0.324	0.661	0
Afg3l2	0	-1.49233	0.2	0.537	0
Gapvd1	0	2.09033	0.613	0.276	0
Eif3d	0	-1.40041	0.272	0.609	0
Grb10	0	-2.54147	0.081	0.418	0
Snrpd3	0	-1.34102	0.276	0.613	0
Bud23	0	-2.23367	0.1	0.437	0
Dcun1d5	0	-1.389	0.469	0.805	0
Ctr9	0	-1.23529	0.341	0.677	0
Cfl1	0	-1.30606	0.438	0.774	0
Mrgbp	0	12.7979	0.336	0	0
Cask	0	2.79772	0.456	0.12	0
Usp1	0	-1.28723	0.414	0.749	0
Phf5a	0	-1.40418	0.304	0.638	0
Usp34	0	2.04804	0.833	0.499	0
Ranbp1	0	-1.30906	0.393	0.727	0
Mat2a	0	2.15972	0.68	0.347	0
Tanc2	0	1.75279	0.924	0.591	0
Tbpl1	0	-1.79052	0.13	0.463	0
Spaca1	0	-3.47878	0.031	0.364	0
Snhg11	0	-2.94306	0.07	0.402	0
Ndufa5	0	-1.53168	0.251	0.583	0
Lsm5	0	-1.47896	0.25	0.582	0
Cops2	0	-1.30576	0.281	0.613	0
Ccni	0	-1.23455	0.361	0.693	0
Brd7	0	-1.22722	0.424	0.755	0
Magi3	0	1.99515	0.85	0.519	0
Ube3c	0	1.70102	0.69	0.359	0
Cadm1	0	2.1381	0.71	0.379	0
Magoh	0	-1.19286	0.38	0.71	0
Dynll1	0	-2.63184	0.643	0.973	0
Cdc37	0	-2.00243	0.108	0.437	0
Chordc1	0	-1.75063	0.148	0.477	0
Rcn2	0	-1.23788	0.365	0.694	0
Rpp40	0	-3.1725	0.048	0.376	0
Cdc34	0	-1.34939	0.254	0.582	0
Twnk	0	-2.14802	0.111	0.438	0
Capn15	0	2.94717	0.441	0.114	0
Gpr137c	0	3.86953	0.371	0.044	0
Tulp4	0	2.35024	0.485	0.158	0
Hirip3	0	-1.4744	0.262	0.589	0
Sf3a3	0	-1.46297	0.238	0.565	0
Clspn	0	2.50531	0.51	0.184	0
Xpr1	0	1.85468	0.637	0.312	0
Prpf4b	0	-1.23654	0.321	0.646	0
Nsfl1c	0	-1.43026	0.272	0.597	0
Podxl2	0	-1.94878	0.137	0.461	0
Oser1	0	-1.63211	0.18	0.504	0
Fn1	0	4.24301	0.357	0.033	0
Tra2a	0	1.61574	0.805	0.482	0
Siva1	0	-1.71263	0.581	0.904	0
Derl1	0	-2.02643	0.102	0.425	0
Cdc42bpa	0	1.99227	0.759	0.436	0
Fam104a	0	-1.2302	0.432	0.755	0
Gtf3a	0	-2.82188	0.066	0.389	0
Kif24	0	2.09839	0.563	0.24	0
Jarid2	0	1.88612	0.797	0.475	0
Reck	0	2.66364	0.447	0.125	0
Psma4	0	-1.19321	0.339	0.661	0
Myo5a	0	1.88822	0.715	0.393	0
Rfc3	0	-1.89033	0.15	0.472	0
Dip2b	0	2.10537	0.541	0.22	0
Mrps28	0	-1.44691	0.193	0.514	0
Cox6a1	0	-1.09588	0.447	0.768	0
Itch	0	2.06922	0.571	0.25	0
Elp5	0	-1.32951	0.28	0.601	0
Sec61a2	0	3.56572	0.372	0.052	0
Rad1	0	-2.28648	0.094	0.414	0
Fmnl2	0	4.5251	0.353	0.033	0
Uqcrq	0	-1.21048	0.399	0.719	0
Gkap1	0	-2.04581	0.645	0.965	0
Uqcrfs1	0	-1.56642	0.23	0.549	0
Lrrc46	0	-2.25373	0.129	0.448	0
Psmg3	0	-2.2683	0.09	0.409	0
Smn1	0	-1.55123	0.203	0.521	0
Ndufa4	0	-1.19792	0.416	0.733	0
Raly	0	-1.28291	0.429	0.746	0
Ahcy	0	-5.01946	0.01	0.327	0
Brd1	0	-1.70327	0.138	0.455	0
Trim41	0	-1.26776	0.323	0.64	0
Exoc6b	0	1.66039	0.856	0.539	0
Syf2	0	-1.44532	0.261	0.578	0
Sgf29	0	-1.36563	0.323	0.639	0
Psmb4	0	2.0189	0.643	0.327	0
Gemin6	0	-2.41675	0.077	0.393	0
Mrps18a	0	-1.56104	0.193	0.509	0
Eif5b	0	1.67638	0.779	0.463	0
Tm2d2	0	-1.44264	0.185	0.501	0
Zfp1	0	4.90388	0.337	0.021	0
Fam168a	0	1.91292	0.571	0.255	0
Micos10	0	-1.78161	0.621	0.936	0
Rfx3	0	2.4881	0.493	0.178	0
Zfp706	0	-1.25215	0.463	0.778	0
Jam3	0	-1.42902	0.188	0.503	0
Ehbp1	0	2.65274	0.43	0.115	0
Mier1	0	-1.11929	0.384	0.699	0
Eif1	0	-1.8082	0.627	0.942	0
P3h1	0	-1.80052	0.148	0.462	0
Aak1	0	1.75972	0.596	0.282	0
Cript	0	-1.29558	0.319	0.633	0
Cd164	0	-1.06748	0.433	0.747	0
Anapc13	0	-1.43804	0.23	0.543	0
Chchd10	0	-1.76301	0.236	0.549	0
Eef1g	0	-1.17185	0.462	0.775	0
Map1lc3a	0	-2.0613	0.106	0.419	0
Rab5c	0	-1.61339	0.173	0.486	0
Anapc7	0	-1.79104	0.13	0.443	0
Sh3glb1	0	-1.12662	0.503	0.816	0
Syce3	0	-1.29917	0.458	0.77	0
Tmx4	0	-1.17451	0.527	0.839	0
Lyrm4	0	-2.43808	0.075	0.386	0
Tatdn2	0	-1.82746	0.145	0.455	0
Rnf10	0	-1.40365	0.222	0.532	0
Galnt1	0	2.91017	0.413	0.103	0
Msh6	0	-1.64178	0.167	0.477	0
Sohlh2	0	-2.15924	0.096	0.405	0
Tmsb15b2	0	-4.59365	0.017	0.326	0
Ska3	0	-2.29908	0.081	0.39	0
Tmem147	0	-1.13293	0.395	0.704	0
Ndufb2	0	-1.74092	0.158	0.466	0
Zhx1	0	-1.41764	0.302	0.61	0
Ppib	0	-1.16979	0.433	0.741	0
Pla2g12a	0	-1.5034	0.189	0.496	0
Arhgap26	0	1.67744	0.663	0.357	0
Adcy9	0	5.93017	0.316	0.01	0
Cdk13	0	1.52696	0.696	0.39	0
Tax1bp1	0	-1.42969	0.609	0.914	0
Clic4	0	1.91884	0.519	0.214	0
Atf7ip2	0	1.90141	0.663	0.358	0
Dxo	0	-1.34287	0.35	0.655	0
Edem2	0	-1.57312	0.183	0.488	0
Copz1	0	-2.65379	0.054	0.359	0
Hsd17b11	0	-7.70862	0.001	0.306	0
Scpep1	0	-3.81577	0.027	0.332	0
Ddx23	0	-1.52064	0.207	0.511	0
Fkbp15	0	2.86339	0.41	0.106	0
Frmd6	0	-2.38609	0.071	0.375	0
Arl2	0	-1.7064	0.147	0.45	0
Dnaja1	0	-1.33405	0.576	0.879	0
Psenen	0	-1.5618	0.198	0.501	0
Pde11a	0	-7.08652	0.002	0.305	0
Tomm5	0	-2.64418	0.062	0.365	0
Mllt10	0	1.82735	0.767	0.464	0
Fkbp3	0	-1.25144	0.528	0.831	0
Clcn5	0	2.8808	0.38	0.078	0
Baz2a	0	2.0811	0.574	0.272	0
Taf12	0	-1.23925	0.364	0.665	0
Dock4	0	3.76876	0.359	0.058	0
Pbx3	0	2.62729	0.944	0.643	0
Exoc3	0	2.02169	0.534	0.234	0
Arpc2	0	-1.07517	0.504	0.804	0
Vapa	0	-1.00165	0.478	0.778	0
Cct4	0	-1.12276	0.5	0.8	0
Arhgap21	0	3.0962	0.381	0.081	0
Borcs7	0	-2.11212	0.087	0.386	0
Syt7	0	4.49658	0.325	0.026	0
Tmed2	0	-1.14591	0.46	0.759	0
Dnaja2	0	-1.27308	0.537	0.836	0
Jade3	0	2.0685	0.521	0.223	0
Arhgap32	0	2.38954	0.466	0.168	0
Rnps1	0	-1.24021	0.486	0.784	0
Brip1	0	1.78961	0.658	0.36	0
Frmd5	0	5.28594	0.316	0.018	0
Trnau1ap	0	-1.60074	0.194	0.492	0
Pole	0	1.86386	0.597	0.299	0
Slc35b1	0	-1.60454	0.154	0.451	0
Tex19.1	0	-1.80794	0.142	0.439	0
Rida	0	-2.29985	0.082	0.379	0
Dhrs2	0	-9.82301	0	0.297	0
Tcf12	0	1.60151	0.819	0.522	0
Mrpl23	0	-1.78887	0.159	0.455	0
Adam10	0	2.00202	0.567	0.271	0
Odf1	0	-4.54845	0.042	0.337	0
Oaz2	0	2.57996	0.411	0.116	0
Vwa8	0	4.50819	0.321	0.026	0
Mrps36	0	-1.83917	0.141	0.435	0
Abi2	0	1.93473	0.542	0.248	0
Stmn1	0	-1.67811	0.625	0.918	0
Nuf2	0	-1.69779	0.124	0.416	0
Rbm8a	0	-1.05914	0.514	0.805	0
Morf4l2	0	-2.12555	0.086	0.377	0
Matr3	0	-1.28441	0.61	0.9	0
Ppp6r1	0	-1.91832	0.123	0.413	0
Vrk3	0	-1.68175	0.136	0.426	0
Dst	0	-2.84989	0.06	0.35	0
Trafd1	0	-1.99556	0.07	0.36	0
Zcchc7	0	1.32476	0.814	0.524	0
Ehd1	0	-2.09351	0.09	0.378	0
Clock	0	1.91539	0.542	0.254	0
Lrba	0	1.48198	0.833	0.545	0
Abraxas1	0	-2.08216	0.089	0.376	0
Emsy	0	1.86137	0.607	0.32	0
Slc25a25	0	3.14505	0.36	0.073	0
Rtraf	0	-0.975218	0.552	0.839	0
Tomm34	0	-1.6537	0.12	0.406	0
Prelid3b	0	3.99444	0.317	0.031	0
Abl1	0	10.5155	0.286	0	0
Atp2b1	0	1.79325	0.678	0.393	0
Rps25	0	1.9464	0.749	0.464	0
Med21	0	-1.10292	0.474	0.758	0
Eif2ak1	0	-1.79307	0.112	0.396	0
Mnd1	0	-2.31697	0.067	0.351	0
Tc2n	0	1.85018	0.576	0.292	0
Ogfod3	0	-2.28173	0.081	0.365	0
Ahcyl2	0	1.59901	0.817	0.533	0
Vdac3	0	-1.08609	0.529	0.813	0
Sh3gl3	0	-2.58677	0.049	0.332	0
Rbm6	0	1.36831	0.791	0.508	0
Dad1	0	-1.14296	0.515	0.798	0
Ngdn	0	-1.84313	0.115	0.398	0
Emc7	0	-1.13517	0.564	0.846	0
Wbp11	0	6.37243	0.288	0.006	0
Ctnnb1	0	3.18923	0.348	0.066	0
Tex19.2	0	-2.16546	0.084	0.366	0
Ppp3cb	0	1.86512	0.569	0.287	0
Rfc5	0	-2.65123	0.067	0.349	0
Rnh1	0	-3.38062	0.03	0.311	0
Smap1	0	-1.03668	0.524	0.805	0
Prpsap1	0	-2.22853	0.072	0.353	0
Atp9b	0	1.38941	0.697	0.417	0
Gabpb2	0	3.66002	0.322	0.043	0
Rapgef5	0	5.51444	0.29	0.012	0
Smcp	0	-2.57943	0.158	0.435	0
Serbp1	0	-1.20522	0.616	0.893	0
Phpt1	0	-3.3925	0.034	0.311	0
Laptm4b	0	-1.85381	0.119	0.396	0
Mast2	0	1.53442	0.739	0.463	0
Ran	0	-1.0625	0.607	0.882	0
Arl6	0	-1.84597	0.084	0.359	0
Cct2	0	-1.02219	0.504	0.778	0
Ndufv2	0	-1.06843	0.571	0.845	0
Sik2	0	1.77236	0.603	0.329	0
Utp23	0	-2.92449	0.044	0.317	0
Slc25a39	0	-1.94637	0.092	0.365	0
Rrp9	0	-2.89099	0.038	0.31	0
Ina	0	-4.45473	0.016	0.288	0
Gabbr1	0	-2.59237	0.06	0.331	0
Rabgap1	0	1.55869	0.658	0.388	0
Zfyve9	0	1.76384	0.663	0.393	0
Cox6c	0	-1.0544	0.626	0.896	0
Plod3	0	-2.04477	0.093	0.363	0
Rps27	0	-1.41702	0.661	0.93	0
Nudt2	0	-2.35799	0.067	0.336	0
Tmem205	0	-2.93229	0.04	0.309	0
Erc1	0	1.5282	0.793	0.525	0
Golga4	0	-0.979488	0.535	0.802	0
Mynn	0	-1.91025	0.099	0.365	0
Cct3	0	-1.15304	0.644	0.91	0
Gstz1	0	4.49088	0.292	0.026	0
Smdt1	0	1.84102	0.57	0.304	0
Gas6	0	-3.54232	0.027	0.293	0
Ube2e3	0	-0.995832	0.519	0.784	0
Rnf17	0	1.75509	0.847	0.582	0
Ptges3	0	-1.06391	0.611	0.875	0
Hmgn3	0	-3.33369	0.031	0.295	0
Tubb5	0	-2.81502	0.049	0.313	0
Pde3b	0	1.35309	0.718	0.454	0
Ssr2	0	-1.22191	0.637	0.9	0
Tchh	0	-2.92677	0.045	0.308	0
Dock7	0	-2.1607	0.052	0.315	0
Ptov1	0	-2.66778	0.061	0.323	0
Ndufaf5	0	-2.24531	0.072	0.332	0
Akap17b	0	-2.38909	0.078	0.338	0
Hormad2	0	1.6798	0.625	0.365	0
Atic	0	-2.42347	0.052	0.311	0
Pomp	0	8.16372	0.26	0.001	0
Lamtor4	0	-2.53623	0.075	0.334	0
Cul3	0	-1.41229	0.65	0.908	0
Slc22a17	0	-2.23774	0.094	0.352	0
Tmco3	0	6.16899	0.264	0.006	0
Gsk3b	0	1.74783	0.599	0.341	0
Fth1	0	-1.19097	0.7	0.957	0
Cnbp	0	-1.07884	0.591	0.848	0
Dapk3	0	-3.00829	0.034	0.291	0
Ppp2cb	0	-2.32332	0.06	0.317	0
Dcun1d2	0	12.3752	0.257	0	0
Hsp90ab1	0	-2.14384	0.687	0.943	0
Bco2	0	-5.90648	0.007	0.261	0
Mgat5b	0	5.68791	0.265	0.011	0
Dstn	0	-2.06824	0.063	0.316	0
Os9	0	-2.32087	0.067	0.32	0
[truncated: 3,376 more rows]

[truncated: 9 more sheets: LepZyg, Pachytene, Dip2nd, EarlyRound, MidRound, LateRound, EarlyElongating, MidElongating, LateElongating]
