# Supplementary material for: Single-cell multiomic comparison of mouse and rat spermatogenesis reveals gene regulatory networks conserved for over 20 million years
Source: Stem Cell Reports. 2025 Mar 13;20(4):102449. doi: 10.1016/j.stemcr.2025.102449 (PMC12069898; doi:10.1016/j.stemcr.2025.102449)
Supplement: Table S4. Mouse and rat germ cell regulons [file mmc5.xlsx]

## Sheet: Mouse
Region_signature_name	Gene_signature_name	TF	is_extended	Region	Gene	R2G_importance	R2G_rho	R2G_importance_x_rho	R2G_importance_x_abs_rho	TF2G_importance	TF2G_regulation	TF2G_rho	TF2G_importance_x_abs_rho	TF2G_importance_x_rho	Consensus_name
Alx1_+_(51r)	Alx1_+_(47g)	Alx1	FALSE	chr10:107271286-107272769	Lin7a	0.194325	0.677503	0.131656	0.131656	2.26535	1	0.390938	0.885612	0.885612	Alx1_+_+
Alx1_+_(51r)	Alx1_+_(47g)	Alx1	FALSE	chr7:15967045-15968143	Zfp541	0.0449995	0.204367	0.00919641	0.00919641	0.337253	1	0.138304	0.0466433	0.0466433	Alx1_+_+
Alx1_+_(51r)	Alx1_+_(47g)	Alx1	FALSE	chr2:32362615-32363504	Pomt1	0.0430446	0.172507	0.00742551	0.00742551	0.632918	1	0.29149	0.184489	0.184489	Alx1_+_+
Alx1_+_(51r)	Alx1_+_(47g)	Alx1	FALSE	chr2:32259604-32260557	Pomt1	0.140467	0.507519	0.0712898	0.0712898	0.632918	1	0.29149	0.184489	0.184489	Alx1_+_+
Alx1_+_(51r)	Alx1_+_(47g)	Alx1	FALSE	chr12:45073738-45074744	Stxbp6	0.290486	0.27341	0.0794216	0.0794216	0.390253	1	0.145577	0.056812	0.056812	Alx1_+_+
Alx1_+_(51r)	Alx1_+_(47g)	Alx1	FALSE	chr19:8941615-8942473	Bscl2	0.0474602	0.189783	0.00900713	0.00900713	0.345915	1	0.113151	0.0391407	0.0391407	Alx1_+_+
Alx1_+_(51r)	Alx1_+_(47g)	Alx1	FALSE	chr8:105297281-105298180	Kctd19	0.0328988	0.155049	0.00510094	0.00510094	0.291034	1	0.296329	0.0862416	0.0862416	Alx1_+_+
Alx1_+_(51r)	Alx1_+_(47g)	Alx1	FALSE	chr3:51341116-51341631	Elf2	0.169307	0.372492	0.0630655	0.0630655	0.35271	1	0.257523	0.0908307	0.0908307	Alx1_+_+
Alx1_+_(51r)	Alx1_+_(47g)	Alx1	FALSE	chr3:51340190-51341086	Elf2	0.146038	0.375843	0.0548875	0.0548875	0.35271	1	0.257523	0.0908307	0.0908307	Alx1_+_+
Alx1_+_(51r)	Alx1_+_(47g)	Alx1	FALSE	chr6:114969603-114970225	Atg7	0.110932	0.140068	0.0155381	0.0155381	0.422141	1	0.0786601	0.0332057	0.0332057	Alx1_+_+
Alx1_+_(51r)	Alx1_+_(47g)	Alx1	FALSE	chr11:83409283-83410244	Ap2b1	0.0777862	0.19509	0.0151753	0.0151753	0.289007	1	0.128443	0.0371208	0.0371208	Alx1_+_+
Alx1_+_(51r)	Alx1_+_(47g)	Alx1	FALSE	chr10:120233354-120234391	Hmga2	0.0955001	0.597654	0.0570761	0.0570761	1.33308	1	0.361425	0.481809	0.481809	Alx1_+_+
Alx1_+_(51r)	Alx1_+_(47g)	Alx1	FALSE	chr6:149101179-149102035	Dennd5b	0.0577867	0.251051	0.0145074	0.0145074	0.492952	1	0.26557	0.130913	0.130913	Alx1_+_+
Alx1_+_(51r)	Alx1_+_(47g)	Alx1	FALSE	chr16:56075089-56076016	Cep97	0.0573749	0.126241	0.00724305	0.00724305	0.374059	1	0.154687	0.057862	0.057862	Alx1_+_+
Alx1_+_(51r)	Alx1_+_(47g)	Alx1	FALSE	chr2:31845677-31846662	Abl1	0.0593425	0.167159	0.00991963	0.00991963	0.304181	1	0.104716	0.0318526	0.0318526	Alx1_+_+
Alx1_+_(51r)	Alx1_+_(47g)	Alx1	FALSE	chr2:31949923-31950882	Abl1	0.0818001	0.183365	0.0149993	0.0149993	0.304181	1	0.104716	0.0318526	0.0318526	Alx1_+_+
Alx1_+_(51r)	Alx1_+_(47g)	Alx1	FALSE	chr7:30216499-30217441	Zfp382	0.0699739	0.154713	0.0108259	0.0108259	0.295612	1	0.141037	0.0416923	0.0416923	Alx1_+_+
Alx1_+_(51r)	Alx1_+_(47g)	Alx1	FALSE	chr5:48371922-48372842	5730480H06Rik	0.108002	0.140396	0.0151631	0.0151631	0.31656	1	0.0905781	0.0286734	0.0286734	Alx1_+_+
Alx1_+_(51r)	Alx1_+_(47g)	Alx1	FALSE	chr12:112976226-112977197	Brf1	0.0408671	0.171097	0.00699224	0.00699224	0.447353	1	0.166442	0.0744582	0.0744582	Alx1_+_+
Alx1_+_(51r)	Alx1_+_(47g)	Alx1	FALSE	chr12:84616993-84617922	Lin52	0.190218	0.511553	0.0973064	0.0973064	0.326474	1	0.277875	0.0907192	0.0907192	Alx1_+_+
Alx1_+_(51r)	Alx1_+_(47g)	Alx1	FALSE	chr13:58384648-58385607	Gkap1	0.0413876	0.160703	0.00665112	0.00665112	0.420628	1	0.191838	0.0806925	0.0806925	Alx1_+_+
Alx1_+_(51r)	Alx1_+_(47g)	Alx1	FALSE	chr2:112492689-112493641	Slc12a6	0.0590181	0.0538262	0.00317672	0.00317672	0.55637	1	0.274288	0.152606	0.152606	Alx1_+_+
Alx1_+_(51r)	Alx1_+_(47g)	Alx1	FALSE	chr18:70472030-70472916	4930503L19Rik	0.0801758	0.351371	0.0281715	0.0281715	0.337879	1	0.272731	0.0921503	0.0921503	Alx1_+_+
Alx1_+_(51r)	Alx1_+_(47g)	Alx1	FALSE	chr9:122746795-122747738	Zkscan7	0.0947479	0.25853	0.0244952	0.0244952	0.333659	1	0.160466	0.0535409	0.0535409	Alx1_+_+
Alx1_+_(51r)	Alx1_+_(47g)	Alx1	FALSE	chr9:122922626-122923570	Zkscan7	0.039649	0.145159	0.00575541	0.00575541	0.333659	1	0.160466	0.0535409	0.0535409	Alx1_+_+
Alx1_+_(51r)	Alx1_+_(47g)	Alx1	FALSE	chr8:69832074-69833011	Pbx4	0.194801	0.508433	0.099043	0.099043	0.337141	1	0.251016	0.0846278	0.0846278	Alx1_+_+
Alx1_+_(51r)	Alx1_+_(47g)	Alx1	FALSE	chr7:139582162-139583107	Nkx6-2	0.0868566	0.144557	0.0125557	0.0125557	0.808627	1	0.0649815	0.0525458	0.0525458	Alx1_+_+
Alx1_+_(51r)	Alx1_+_(47g)	Alx1	FALSE	chr11:61342268-61343247	Slc47a2	0.173959	0.563519	0.0980295	0.0980295	0.324165	1	0.320386	0.103858	0.103858	Alx1_+_+
Alx1_+_(51r)	Alx1_+_(47g)	Alx1	FALSE	chr2:25371841-25372795	Fbxw5	0.0488901	0.0632063	0.00309016	0.00309016	0.310648	1	0.159835	0.0496525	0.0496525	Alx1_+_+
Alx1_+_(51r)	Alx1_+_(47g)	Alx1	FALSE	chr2:25501498-25502309	Fbxw5	0.160295	0.333461	0.053452	0.053452	0.310648	1	0.159835	0.0496525	0.0496525	Alx1_+_+
Alx1_+_(51r)	Alx1_+_(47g)	Alx1	FALSE	chr2:68471663-68472583	Stk39	0.116418	0.457275	0.0532352	0.0532352	1.14967	1	0.329886	0.37926	0.37926	Alx1_+_+
Alx1_+_(51r)	Alx1_+_(47g)	Alx1	FALSE	chr2:68470741-68471554	Stk39	0.0676253	0.429736	0.029061	0.029061	1.14967	1	0.329886	0.37926	0.37926	Alx1_+_+
Alx1_+_(51r)	Alx1_+_(47g)	Alx1	FALSE	chr6:47044404-47045352	Cntnap2	0.128843	0.545601	0.0702966	0.0702966	0.78427	1	0.296466	0.232509	0.232509	Alx1_+_+
Alx1_+_(51r)	Alx1_+_(47g)	Alx1	FALSE	chr4:43442907-43443722	Atp8b5	0.088405	0.298492	0.0263882	0.0263882	0.335461	1	0.274335	0.0920288	0.0920288	Alx1_+_+
Alx1_+_(51r)	Alx1_+_(47g)	Alx1	FALSE	chr6:88724096-88725022	Mgll	0.16452	0.529852	0.0871711	0.0871711	0.862805	1	0.316531	0.273104	0.273104	Alx1_+_+
Alx1_+_(51r)	Alx1_+_(47g)	Alx1	FALSE	chr7:29155457-29156381	Catsperg1	0.0722685	0.494072	0.0357058	0.0357058	0.840891	1	0.316935	0.266508	0.266508	Alx1_+_+
Alx1_+_(51r)	Alx1_+_(47g)	Alx1	FALSE	chr2:68471663-68472583	4933409G03Rik	0.12168	0.532988	0.0648537	0.0648537	1.10976	1	0.367184	0.407487	0.407487	Alx1_+_+
Alx1_+_(51r)	Alx1_+_(47g)	Alx1	FALSE	chr2:68470741-68471554	4933409G03Rik	0.089607	0.491547	0.0440461	0.0440461	1.10976	1	0.367184	0.407487	0.407487	Alx1_+_+
Alx1_+_(51r)	Alx1_+_(47g)	Alx1	FALSE	chr11:22001334-22002310	Ehbp1	0.0410457	0.137619	0.00564866	0.00564866	0.744866	1	0.225425	0.167911	0.167911	Alx1_+_+
Alx1_+_(51r)	Alx1_+_(47g)	Alx1	FALSE	chr19:40748270-40749213	Cc2d2b	0.111234	0.463279	0.0515321	0.0515321	1.22504	1	0.308427	0.377836	0.377836	Alx1_+_+
Alx1_+_(51r)	Alx1_+_(47g)	Alx1	FALSE	chr8:83389483-83390358	Mgat4d	0.0847269	0.395943	0.033547	0.033547	0.568678	1	0.27084	0.154021	0.154021	Alx1_+_+
Alx1_+_(51r)	Alx1_+_(47g)	Alx1	FALSE	chr9:109094946-109095967	Pfkfb4	0.174101	0.254894	0.0443773	0.0443773	0.329683	1	0.139055	0.045844	0.045844	Alx1_+_+
Alx1_+_(51r)	Alx1_+_(47g)	Alx1	FALSE	chr3:87748194-87749108	Lrrc71	0.137079	0.576997	0.0790944	0.0790944	0.774038	1	0.347774	0.26919	0.26919	Alx1_+_+
Alx1_+_(51r)	Alx1_+_(47g)	Alx1	FALSE	chr1:156302987-156303921	Tdrd5	0.0719651	0.454099	0.0326793	0.0326793	0.44187	1	0.300845	0.132934	0.132934	Alx1_+_+
Alx1_+_(51r)	Alx1_+_(47g)	Alx1	FALSE	chr5:38158905-38159919	Zbtb49	0.139022	0.18276	0.0254076	0.0254076	0.447997	1	0.0914821	0.0409837	0.0409837	Alx1_+_+
Alx1_+_(51r)	Alx1_+_(47g)	Alx1	FALSE	chr19:23687090-23687980	Ptar1	0.195998	0.430357	0.084349	0.084349	0.361293	1	0.246544	0.0890746	0.0890746	Alx1_+_+
Alx1_+_(51r)	Alx1_+_(47g)	Alx1	FALSE	chr9:22475163-22476079	Bbs9	0.0495508	0.317569	0.0157358	0.0157358	0.435255	1	0.286794	0.124828	0.124828	Alx1_+_+
Alx1_+_(51r)	Alx1_+_(47g)	Alx1	FALSE	chr5:110780064-110780974	Ttc28	0.0919086	0.535762	0.0492412	0.0492412	0.43903	1	0.355868	0.156237	0.156237	Alx1_+_+
Alx1_+_(51r)	Alx1_+_(47g)	Alx1	FALSE	chr2:153492316-153493281	Nol4l	0.0849115	0.521901	0.0443154	0.0443154	0.729177	1	0.332068	0.242136	0.242136	Alx1_+_+
Alx1_+_(51r)	Alx1_+_(47g)	Alx1	FALSE	chr14:31001114-31002081	Glt8d1	0.0658693	0.279327	0.0183991	0.0183991	0.418233	1	0.242969	0.101618	0.101618	Alx1_+_+
Alx1_+_(51r)	Alx1_+_(47g)	Alx1	FALSE	chr7:139582162-139583107	Cfap46	0.149168	0.580216	0.0865498	0.0865498	0.632311	1	0.30652	0.193816	0.193816	Alx1_+_+
Alx1_+_(51r)	Alx1_+_(47g)	Alx1	FALSE	chr9:123678231-123679169	Lztfl1	0.118057	0.205162	0.0242207	0.0242207	0.42868	1	0.121287	0.0519932	0.0519932	Alx1_+_+
Alx1_+_(51r)	Alx1_+_(47g)	Alx1	FALSE	chr12:84284810-84285732	Aldh6a1	0.058816	0.0578943	0.00340511	0.00340511	0.384541	1	0.103544	0.0398167	0.0398167	Alx1_+_+
Alx1_+_(51r)	Alx1_+_(47g)	Alx1	FALSE	chr6:131387826-131388787	Ybx3	0.162878	0.39764	0.0647666	0.0647666	1.44637	1	0.312153	0.451488	0.451488	Alx1_+_+
Arnt_+_(79r)	Arnt_+_(45g)	Arnt	FALSE	chr18:64529587-64530472	Fech	0.0167999	0.0759974	0.00127675	0.00127675	0.0871726	1	0.0575414	0.00501604	0.00501604	Arnt_+_+
Arnt_+_(79r)	Arnt_+_(45g)	Arnt	FALSE	chr18:64339496-64340525	Fech	0.0517559	0.10496	0.00543228	0.00543228	0.0871726	1	0.0575414	0.00501604	0.00501604	Arnt_+_+
Arnt_+_(79r)	Arnt_+_(45g)	Arnt	FALSE	chr18:64311885-64312784	Fech	0.0681627	0.0784958	0.00535049	0.00535049	0.0871726	1	0.0575414	0.00501604	0.00501604	Arnt_+_+
Arnt_+_(79r)	Arnt_+_(45g)	Arnt	FALSE	chr4:89272979-89274027	Mtap	0.0262048	0.0939023	0.00246069	0.00246069	0.377238	1	0.0625104	0.0235813	0.0235813	Arnt_+_+
Arnt_+_(79r)	Arnt_+_(45g)	Arnt	FALSE	chr4:89294255-89295216	Mtap	0.0358539	0.0881823	0.00316168	0.00316168	0.377238	1	0.0625104	0.0235813	0.0235813	Arnt_+_+
Arnt_+_(79r)	Arnt_+_(45g)	Arnt	FALSE	chr4:89303065-89303975	Mtap	0.0180552	0.159251	0.00287532	0.00287532	0.377238	1	0.0625104	0.0235813	0.0235813	Arnt_+_+
Arnt_+_(79r)	Arnt_+_(45g)	Arnt	FALSE	chr11:79146004-79146919	Wsb1	0.0635792	0.0964383	0.00613147	0.00613147	0.079942	1	0.0601625	0.00480951	0.00480951	Arnt_+_+
Arnt_+_(79r)	Arnt_+_(45g)	Arnt	FALSE	chr7:28251511-28252514	Plekhg2	0.034883	0.177954	0.00620756	0.00620756	0.0777763	1	0.0637314	0.0049568	0.0049568	Arnt_+_+
Arnt_+_(79r)	Arnt_+_(45g)	Arnt	FALSE	chr11:88864160-88865187	Trim25	0.0429819	0.12189	0.00523908	0.00523908	0.180688	1	0.0611769	0.0110539	0.0110539	Arnt_+_+
Arnt_+_(79r)	Arnt_+_(45g)	Arnt	FALSE	chr11:89143825-89146138	Trim25	0.00663563	0.0983681	0.000652734	0.000652734	0.180688	1	0.0611769	0.0110539	0.0110539	Arnt_+_+
Arnt_+_(79r)	Arnt_+_(45g)	Arnt	FALSE	chr11:89074575-89075741	Trim25	0.0347015	0.22297	0.00773741	0.00773741	0.180688	1	0.0611769	0.0110539	0.0110539	Arnt_+_+
Arnt_+_(79r)	Arnt_+_(45g)	Arnt	FALSE	chr3:31060717-31061861	Phc3	0.0176052	0.114072	0.00200825	0.00200825	0.0968118	1	0.065715	0.00636198	0.00636198	Arnt_+_+
Arnt_+_(79r)	Arnt_+_(45g)	Arnt	FALSE	chr3:31056072-31056690	Phc3	0.0557082	0.173042	0.00963986	0.00963986	0.0968118	1	0.065715	0.00636198	0.00636198	Arnt_+_+
Arnt_+_(79r)	Arnt_+_(45g)	Arnt	FALSE	chr3:116861019-116862120	Agl	0.122195	0.215686	0.0263557	0.0263557	0.193031	1	0.0637197	0.0122999	0.0122999	Arnt_+_+
Arnt_+_(79r)	Arnt_+_(45g)	Arnt	FALSE	chr10:7211769-7212659	Cnksr3	0.118249	0.16375	0.0193632	0.0193632	0.0814226	1	0.0565656	0.00460572	0.00460572	Arnt_+_+
Arnt_+_(79r)	Arnt_+_(45g)	Arnt	FALSE	chr2:128862235-128863056	Tmem87b	0.0551627	0.193822	0.0106917	0.0106917	0.125523	1	0.064897	0.00814608	0.00814608	Arnt_+_+
Arnt_+_(79r)	Arnt_+_(45g)	Arnt	FALSE	chr2:128698326-128699356	Tmem87b	0.0595665	0.210774	0.0125551	0.0125551	0.125523	1	0.064897	0.00814608	0.00814608	Arnt_+_+
Arnt_+_(79r)	Arnt_+_(45g)	Arnt	FALSE	chr2:128892092-128892985	Tmem87b	0.0187267	0.197158	0.00369211	0.00369211	0.125523	1	0.064897	0.00814608	0.00814608	Arnt_+_+
Arnt_+_(79r)	Arnt_+_(45g)	Arnt	FALSE	chr13:119407740-119408577	4833420G17Rik	0.206746	0.217064	0.0448773	0.0448773	0.171982	1	0.0630388	0.0108415	0.0108415	Arnt_+_+
Arnt_+_(79r)	Arnt_+_(45g)	Arnt	FALSE	chr4:136140012-136140988	E2f2	0.0326203	0.107947	0.00352127	0.00352127	0.47105	1	0.0513496	0.0241882	0.0241882	Arnt_+_+
Arnt_+_(79r)	Arnt_+_(45g)	Arnt	FALSE	chr2:10373791-10375495	Sfmbt2	0.0217697	0.172124	0.00374709	0.00374709	0.170194	1	0.0747294	0.0127185	0.0127185	Arnt_+_+
Arnt_+_(79r)	Arnt_+_(45g)	Arnt	FALSE	chr2:10332082-10333074	Sfmbt2	0.0312512	0.3152	0.00985036	0.00985036	0.170194	1	0.0747294	0.0127185	0.0127185	Arnt_+_+
Arnt_+_(79r)	Arnt_+_(45g)	Arnt	FALSE	chr5:20962012-20963077	Rsbn1l	0.00872381	0.0922438	0.000804717	0.000804717	0.106106	1	0.0741713	0.00787002	0.00787002	Arnt_+_+
Arnt_+_(79r)	Arnt_+_(45g)	Arnt	FALSE	chr11:116130298-116131246	Srp68	0.0339545	0.130922	0.00444539	0.00444539	0.184158	1	0.0533398	0.00982296	0.00982296	Arnt_+_+
Arnt_+_(79r)	Arnt_+_(45g)	Arnt	FALSE	chr6:88906343-88907426	Podxl2	0.0416765	0.175611	0.00731885	0.00731885	0.095562	1	0.0516262	0.00493351	0.00493351	Arnt_+_+
Arnt_+_(79r)	Arnt_+_(45g)	Arnt	FALSE	chr6:88724096-88725022	Podxl2	0.0226685	0.0890114	0.00201776	0.00201776	0.095562	1	0.0516262	0.00493351	0.00493351	Arnt_+_+
Arnt_+_(79r)	Arnt_+_(45g)	Arnt	FALSE	chr6:88874486-88875452	Podxl2	0.0462612	0.146953	0.00679824	0.00679824	0.095562	1	0.0516262	0.00493351	0.00493351	Arnt_+_+
Arnt_+_(79r)	Arnt_+_(45g)	Arnt	FALSE	chr6:88898246-88899150	Podxl2	0.0383337	0.108163	0.0041463	0.0041463	0.095562	1	0.0516262	0.00493351	0.00493351	Arnt_+_+
Arnt_+_(79r)	Arnt_+_(45g)	Arnt	FALSE	chr4:155694082-155694992	Ccnl2	0.0196566	0.137832	0.0027093	0.0027093	0.278323	1	0.0654738	0.0182229	0.0182229	Arnt_+_+
Arnt_+_(79r)	Arnt_+_(45g)	Arnt	FALSE	chr4:155840800-155842100	Ccnl2	0.0120038	0.0973738	0.00116885	0.00116885	0.278323	1	0.0654738	0.0182229	0.0182229	Arnt_+_+
Arnt_+_(79r)	Arnt_+_(45g)	Arnt	FALSE	chr6:122826024-122826964	Necap1	0.105139	0.108783	0.0114374	0.0114374	0.313183	1	0.0569372	0.0178317	0.0178317	Arnt_+_+
Arnt_+_(79r)	Arnt_+_(45g)	Arnt	FALSE	chr6:122741929-122742817	Necap1	0.00820783	0.098278	0.000806649	0.000806649	0.313183	1	0.0569372	0.0178317	0.0178317	Arnt_+_+
Arnt_+_(79r)	Arnt_+_(45g)	Arnt	FALSE	chr16:29054174-29055109	Mb21d2	0.0320959	0.0920419	0.00295417	0.00295417	0.118897	1	0.0613197	0.00729073	0.00729073	Arnt_+_+
Arnt_+_(79r)	Arnt_+_(45g)	Arnt	FALSE	chr16:28929383-28930323	Mb21d2	0.055856	0.186069	0.010393	0.010393	0.118897	1	0.0613197	0.00729073	0.00729073	Arnt_+_+
Arnt_+_(79r)	Arnt_+_(45g)	Arnt	FALSE	chr16:29022760-29023957	Mb21d2	0.0248956	0.0633282	0.00157659	0.00157659	0.118897	1	0.0613197	0.00729073	0.00729073	Arnt_+_+
Arnt_+_(79r)	Arnt_+_(45g)	Arnt	FALSE	chr16:28752842-28753788	Mb21d2	0.0218388	0.119924	0.00261899	0.00261899	0.118897	1	0.0613197	0.00729073	0.00729073	Arnt_+_+
Arnt_+_(79r)	Arnt_+_(45g)	Arnt	FALSE	chr2:6129695-6130642	Proser2	0.0480866	0.136331	0.00655568	0.00655568	0.160443	1	0.0522184	0.00837807	0.00837807	Arnt_+_+
Arnt_+_(79r)	Arnt_+_(45g)	Arnt	FALSE	chr2:6212612-6213638	Proser2	0.0663929	0.201447	0.0133747	0.0133747	0.160443	1	0.0522184	0.00837807	0.00837807	Arnt_+_+
Arnt_+_(79r)	Arnt_+_(45g)	Arnt	FALSE	chr7:63212026-63212923	Chrna7	0.0696184	0.13647	0.00950081	0.00950081	0.160632	1	0.0615759	0.00989104	0.00989104	Arnt_+_+
Arnt_+_(79r)	Arnt_+_(45g)	Arnt	FALSE	chr3:108939835-108940813	Stxbp3	0.0342155	0.0660631	0.00226038	0.00226038	0.0882784	1	0.0550838	0.00486271	0.00486271	Arnt_+_+
Arnt_+_(79r)	Arnt_+_(45g)	Arnt	FALSE	chr3:108979536-108980543	Stxbp3	0.0159989	0.125192	0.00200294	0.00200294	0.0882784	1	0.0550838	0.00486271	0.00486271	Arnt_+_+
Arnt_+_(79r)	Arnt_+_(45g)	Arnt	FALSE	chr5:88700985-88702056	Mob1b	0.0120202	0.127742	0.00153549	0.00153549	0.114637	1	0.0755086	0.00865612	0.00865612	Arnt_+_+
Arnt_+_(79r)	Arnt_+_(45g)	Arnt	FALSE	chr5:88688565-88689540	Mob1b	0.0212892	0.0984542	0.00209602	0.00209602	0.114637	1	0.0755086	0.00865612	0.00865612	Arnt_+_+
Arnt_+_(79r)	Arnt_+_(45g)	Arnt	FALSE	chr3:94932572-94933614	Pogz	0.0108547	0.0957408	0.00103924	0.00103924	0.101369	1	0.0618629	0.00627097	0.00627097	Arnt_+_+
Arnt_+_(79r)	Arnt_+_(45g)	Arnt	FALSE	chr3:94819062-94820211	Pogz	0.0229734	0.123873	0.00284578	0.00284578	0.101369	1	0.0618629	0.00627097	0.00627097	Arnt_+_+
Arnt_+_(79r)	Arnt_+_(45g)	Arnt	FALSE	chr3:94778993-94779945	Pogz	0.00794635	0.10952	0.000870285	0.000870285	0.101369	1	0.0618629	0.00627097	0.00627097	Arnt_+_+
Arnt_+_(79r)	Arnt_+_(45g)	Arnt	FALSE	chr18:59178945-59179895	Adamts19	0.0229627	0.100362	0.00230458	0.00230458	0.111372	1	0.0640483	0.00713322	0.00713322	Arnt_+_+
Arnt_+_(79r)	Arnt_+_(45g)	Arnt	FALSE	chr18:59081338-59082568	Adamts19	0.0294536	0.123386	0.00363415	0.00363415	0.111372	1	0.0640483	0.00713322	0.00713322	Arnt_+_+
Arnt_+_(79r)	Arnt_+_(45g)	Arnt	FALSE	chr18:34247199-34248109	Apc	0.102919	0.176735	0.0181894	0.0181894	0.211743	1	0.0872649	0.0184777	0.0184777	Arnt_+_+
Arnt_+_(79r)	Arnt_+_(45g)	Arnt	FALSE	chr18:34117813-34118776	Apc	0.0737135	0.321948	0.0237319	0.0237319	0.211743	1	0.0872649	0.0184777	0.0184777	Arnt_+_+
Arnt_+_(79r)	Arnt_+_(45g)	Arnt	FALSE	chr1:189921773-189922690	Smyd2	0.0406067	0.0633825	0.00257376	0.00257376	0.110312	1	0.0618014	0.00681746	0.00681746	Arnt_+_+
Arnt_+_(79r)	Arnt_+_(45g)	Arnt	FALSE	chr7:144581756-144582684	Ppfia1	0.138179	0.195079	0.0269558	0.0269558	0.109495	1	0.0796832	0.00872493	0.00872493	Arnt_+_+
Arnt_+_(79r)	Arnt_+_(45g)	Arnt	FALSE	chr7:144678274-144679185	Ppfia1	0.0417484	0.217726	0.00908971	0.00908971	0.109495	1	0.0796832	0.00872493	0.00872493	Arnt_+_+
Arnt_+_(79r)	Arnt_+_(45g)	Arnt	FALSE	chr19:32595341-32596425	Minpp1	0.0983495	0.222502	0.021883	0.021883	0.279795	1	0.0612456	0.0171362	0.0171362	Arnt_+_+
Arnt_+_(79r)	Arnt_+_(45g)	Arnt	FALSE	chr19:32620730-32621693	Minpp1	0.0127865	0.0559421	0.000715306	0.000715306	0.279795	1	0.0612456	0.0171362	0.0171362	Arnt_+_+
Arnt_+_(79r)	Arnt_+_(45g)	Arnt	FALSE	chr12:8498231-8499005	Rhob	0.198221	0.259507	0.0514396	0.0514396	0.0947472	1	0.050515	0.00478616	0.00478616	Arnt_+_+
Arnt_+_(79r)	Arnt_+_(45g)	Arnt	FALSE	chrX:157598061-157599032	Mbtps2	0.0814774	0.0825541	0.00672629	0.00672629	0.180935	1	0.0559075	0.0101156	0.0101156	Arnt_+_+
Arnt_+_(79r)	Arnt_+_(45g)	Arnt	FALSE	chrX:157568509-157569418	Mbtps2	0.0774656	0.107072	0.00829436	0.00829436	0.180935	1	0.0559075	0.0101156	0.0101156	Arnt_+_+
Arnt_+_(79r)	Arnt_+_(45g)	Arnt	FALSE	chr16:31199312-31200292	Xxylt1	0.0284013	0.207141	0.00588307	0.00588307	0.0923124	1	0.055785	0.00514964	0.00514964	Arnt_+_+
Arnt_+_(79r)	Arnt_+_(45g)	Arnt	FALSE	chr8:110721041-110722009	Sf3b3	0.0908451	0.220689	0.0200485	0.0200485	0.10323	1	0.0734673	0.00758399	0.00758399	Arnt_+_+
Arnt_+_(79r)	Arnt_+_(45g)	Arnt	FALSE	chr8:110747816-110748786	Sf3b3	0.0483199	0.14211	0.00686675	0.00686675	0.10323	1	0.0734673	0.00758399	0.00758399	Arnt_+_+
Arnt_+_(79r)	Arnt_+_(45g)	Arnt	FALSE	chr8:110894357-110896173	Sf3b3	0.0738486	0.231863	0.0171227	0.0171227	0.10323	1	0.0734673	0.00758399	0.00758399	Arnt_+_+
Arnt_+_(79r)	Arnt_+_(45g)	Arnt	FALSE	chrX:139479892-139480800	Rnf128	0.212572	0.272492	0.0579241	0.0579241	0.14804	1	0.0536543	0.007943	0.007943	Arnt_+_+
Arnt_+_(79r)	Arnt_+_(45g)	Arnt	FALSE	chr5:129868875-129870092	Nipsnap2	0.0277858	0.168229	0.00467438	0.00467438	0.0791609	1	0.0546581	0.00432679	0.00432679	Arnt_+_+
Arnt_+_(79r)	Arnt_+_(45g)	Arnt	FALSE	chr5:129778712-129779741	Nipsnap2	0.0704915	0.173869	0.0122563	0.0122563	0.0791609	1	0.0546581	0.00432679	0.00432679	Arnt_+_+
Arnt_+_(79r)	Arnt_+_(45g)	Arnt	FALSE	chr19:8929109-8930123	Ganab	0.0792298	0.0671963	0.00532395	0.00532395	0.11348	1	0.0706441	0.00801667	0.00801667	Arnt_+_+
Arnt_+_(79r)	Arnt_+_(45g)	Arnt	FALSE	chr19:8988800-8989747	Ganab	0.0381855	0.11593	0.00442684	0.00442684	0.11348	1	0.0706441	0.00801667	0.00801667	Arnt_+_+
Arnt_+_(79r)	Arnt_+_(45g)	Arnt	FALSE	chr19:8785827-8786747	Ganab	0.0756614	0.150452	0.0113834	0.0113834	0.11348	1	0.0706441	0.00801667	0.00801667	Arnt_+_+
Arnt_+_(79r)	Arnt_+_(45g)	Arnt	FALSE	chr14:63508040-63509227	Xkr6	0.0284139	0.149371	0.0042442	0.0042442	0.371361	1	0.0792217	0.0294198	0.0294198	Arnt_+_+
Arnt_+_(79r)	Arnt_+_(45g)	Arnt	FALSE	chr10:110704556-110705374	E2f7	0.00814175	0.052854	0.000430324	0.000430324	0.151375	1	0.0588757	0.00891231	0.00891231	Arnt_+_+
Arnt_+_(79r)	Arnt_+_(45g)	Arnt	FALSE	chr10:110790264-110791268	E2f7	0.0748029	0.170974	0.0127894	0.0127894	0.151375	1	0.0588757	0.00891231	0.00891231	Arnt_+_+
Arnt_+_(79r)	Arnt_+_(45g)	Arnt	FALSE	chr1:166253564-166254624	Pogk	0.100607	0.16511	0.0166113	0.0166113	0.0815654	1	0.0531047	0.00433151	0.00433151	Arnt_+_+
Arnt_+_(79r)	Arnt_+_(45g)	Arnt	FALSE	chr16:20240666-20241596	Yeats2	0.0577982	0.0583233	0.00337098	0.00337098	0.192886	1	0.0763443	0.0147258	0.0147258	Arnt_+_+
Arnt_+_(79r)	Arnt_+_(45g)	Arnt	FALSE	chr2:32961260-32962185	Lrsam1	0.01199	0.0689	0.000826112	0.000826112	0.0882929	1	0.0785668	0.00693689	0.00693689	Arnt_+_+
Arnt_+_(79r)	Arnt_+_(45g)	Arnt	FALSE	chr7:92705152-92706140	Rab30	0.109001	0.168793	0.0183987	0.0183987	0.208668	1	0.0522527	0.0109035	0.0109035	Arnt_+_+
Arnt_+_(79r)	Arnt_+_(45g)	Arnt	FALSE	chr16:94248832-94249709	Hlcs	0.0200573	0.0975656	0.0019569	0.0019569	0.0785232	1	0.0546791	0.00429358	0.00429358	Arnt_+_+
Arnt_+_(79r)	Arnt_+_(45g)	Arnt	FALSE	chr3:97887900-97889000	Notch2	0.0121735	0.142354	0.00173294	0.00173294	0.160369	1	0.0729365	0.0116967	0.0116967	Arnt_+_+
Arnt_+_(79r)	Arnt_+_(45g)	Arnt	FALSE	chr2:121782244-121784425	Casc4	0.0494662	0.0742575	0.00367323	0.00367323	0.431554	1	0.070061	0.0302351	0.0302351	Arnt_+_+
Arnt_+_(79r)	Arnt_+_(45g)	Arnt	FALSE	chr3:95373198-95374710	Arnt	0.00413414	0.0513026	0.000212093	0.000212093	2.35672	1	1	2.35672	2.35672	Arnt_+_+
Cdc5l_+_(131r)	Cdc5l_+_(121g)	Cdc5l	FALSE	chr15:27466152-27467154	Otulin	0.0268128	0.0648673	0.00173928	0.00173928	0.469578	1	0.0908502	0.0426613	0.0426613	Cdc5l_+_+
Cdc5l_+_(131r)	Cdc5l_+_(121g)	Cdc5l	FALSE	chr17:34646753-34647640	Ppt2	0.039301	0.110972	0.00436131	0.00436131	0.493671	1	0.0782101	0.03861	0.03861	Cdc5l_+_+
Cdc5l_+_(131r)	Cdc5l_+_(121g)	Cdc5l	FALSE	chr17:34591763-34592665	Ppt2	0.0341438	0.109546	0.00374032	0.00374032	0.493671	1	0.0782101	0.03861	0.03861	Cdc5l_+_+
Cdc5l_+_(131r)	Cdc5l_+_(121g)	Cdc5l	FALSE	chr11:70539696-70540633	Pfn1	0.0191478	0.177915	0.00340667	0.00340667	0.980313	1	0.157651	0.154547	0.154547	Cdc5l_+_+
Cdc5l_+_(131r)	Cdc5l_+_(121g)	Cdc5l	FALSE	chr11:70655584-70656463	Pfn1	0.0317372	0.0804015	0.00255172	0.00255172	0.980313	1	0.157651	0.154547	0.154547	Cdc5l_+_+
Cdc5l_+_(131r)	Cdc5l_+_(121g)	Cdc5l	FALSE	chr8:13889761-13890673	Champ1	0.0316396	0.052679	0.00166674	0.00166674	1.13119	1	0.0801442	0.090658	0.090658	Cdc5l_+_+
Cdc5l_+_(131r)	Cdc5l_+_(121g)	Cdc5l	FALSE	chr11:120672706-120673648	Alyref	0.0227594	0.0989462	0.00225196	0.00225196	0.792126	1	0.203613	0.161287	0.161287	Cdc5l_+_+
Cdc5l_+_(131r)	Cdc5l_+_(121g)	Cdc5l	FALSE	chr4:155694082-155694992	Nadk	0.0175033	0.107408	0.00188	0.00188	0.368735	1	0.0806849	0.0297514	0.0297514	Cdc5l_+_+
Cdc5l_+_(131r)	Cdc5l_+_(121g)	Cdc5l	FALSE	chr10:78169336-78170270	Pwp2	0.0664801	0.0546877	0.00363564	0.00363564	0.923673	1	0.0610466	0.056387	0.056387	Cdc5l_+_+
Cdc5l_+_(131r)	Cdc5l_+_(121g)	Cdc5l	FALSE	chr15:12824270-12825187	6030458C11Rik	0.0161072	0.053219	0.000857206	0.000857206	0.418027	1	0.0946091	0.0395491	0.0395491	Cdc5l_+_+
Cdc5l_+_(131r)	Cdc5l_+_(121g)	Cdc5l	FALSE	chr15:12833216-12834111	6030458C11Rik	0.0738663	0.160517	0.0118568	0.0118568	0.418027	1	0.0946091	0.0395491	0.0395491	Cdc5l_+_+
Cdc5l_+_(131r)	Cdc5l_+_(121g)	Cdc5l	FALSE	chr15:75929355-75930250	Puf60	0.0209747	0.050877	0.00106713	0.00106713	0.332436	1	0.0877555	0.029173	0.029173	Cdc5l_+_+
Cdc5l_+_(131r)	Cdc5l_+_(121g)	Cdc5l	FALSE	chr5:137032401-137033344	Ap1s1	0.0379525	0.100245	0.00380455	0.00380455	0.352251	1	0.102103	0.0359659	0.0359659	Cdc5l_+_+
Cdc5l_+_(131r)	Cdc5l_+_(121g)	Cdc5l	FALSE	chr7:109518687-109519597	Rpl27a	0.0113591	0.150119	0.00170521	0.00170521	0.364376	1	0.266924	0.0972607	0.0972607	Cdc5l_+_+
Cdc5l_+_(131r)	Cdc5l_+_(121g)	Cdc5l	FALSE	chr10:75935472-75936378	Zfp280b	0.0694755	0.0759674	0.00527787	0.00527787	0.270844	1	0.10037	0.0271847	0.0271847	Cdc5l_+_+
Cdc5l_+_(131r)	Cdc5l_+_(121g)	Cdc5l	FALSE	chr16:96158988-96159935	Hmgn1	0.0406145	0.215777	0.0087637	0.0087637	0.447371	1	0.226598	0.101374	0.101374	Cdc5l_+_+
Cdc5l_+_(131r)	Cdc5l_+_(121g)	Cdc5l	FALSE	chr18:80046488-80047429	Adnp2	0.0469384	0.0537703	0.00252389	0.00252389	0.54657	1	0.0915287	0.0500269	0.0500269	Cdc5l_+_+
Cdc5l_+_(131r)	Cdc5l_+_(121g)	Cdc5l	FALSE	chr14:14012538-14013460	Psmd6	0.0970269	0.0809011	0.00784958	0.00784958	0.392224	1	0.11322	0.0444077	0.0444077	Cdc5l_+_+
Cdc5l_+_(131r)	Cdc5l_+_(121g)	Cdc5l	FALSE	chr14:14098296-14099398	Psmd6	0.194679	0.131093	0.025521	0.025521	0.392224	1	0.11322	0.0444077	0.0444077	Cdc5l_+_+
Cdc5l_+_(131r)	Cdc5l_+_(121g)	Cdc5l	FALSE	chr13:55726937-55727891	Tmed9	0.0123468	0.0971494	0.00119948	0.00119948	0.672454	1	0.162171	0.109053	0.109053	Cdc5l_+_+
Cdc5l_+_(131r)	Cdc5l_+_(121g)	Cdc5l	FALSE	chr11:115381488-115382399	Mrpl58	0.0411714	0.101589	0.00418255	0.00418255	0.262164	1	0.0851249	0.0223167	0.0223167	Cdc5l_+_+
Cdc5l_+_(131r)	Cdc5l_+_(121g)	Cdc5l	FALSE	chr8:105965547-105966441	Thap11	0.033722	0.127222	0.00429019	0.00429019	0.700022	1	0.139243	0.0974734	0.0974734	Cdc5l_+_+
Cdc5l_+_(131r)	Cdc5l_+_(121g)	Cdc5l	FALSE	chr17:46704559-46705470	Rpl7l1	0.0375756	0.124413	0.0046749	0.0046749	0.917252	1	0.121491	0.111438	0.111438	Cdc5l_+_+
Cdc5l_+_(131r)	Cdc5l_+_(121g)	Cdc5l	FALSE	chr17:23699435-23700420	Thoc6	0.0302303	0.0543808	0.00164395	0.00164395	0.86907	1	0.0676774	0.0588165	0.0588165	Cdc5l_+_+
Cdc5l_+_(131r)	Cdc5l_+_(121g)	Cdc5l	FALSE	chr12:28588800-28590027	Rnaseh1	0.040089	0.0632628	0.00253615	0.00253615	0.680732	1	0.0583405	0.0397142	0.0397142	Cdc5l_+_+
Cdc5l_+_(131r)	Cdc5l_+_(121g)	Cdc5l	FALSE	chr14:45350725-45351598	Psmc6	0.0540998	0.0529699	0.00286566	0.00286566	0.765124	1	0.124281	0.0950905	0.0950905	Cdc5l_+_+
Cdc5l_+_(131r)	Cdc5l_+_(121g)	Cdc5l	FALSE	chr11:75655569-75656492	Prpf8	0.0128422	0.0865826	0.00111191	0.00111191	1.22029	1	0.165524	0.201987	0.201987	Cdc5l_+_+
Cdc5l_+_(131r)	Cdc5l_+_(121g)	Cdc5l	FALSE	chr11:75630449-75631373	Prpf8	0.0390829	0.104207	0.00407271	0.00407271	1.22029	1	0.165524	0.201987	0.201987	Cdc5l_+_+
Cdc5l_+_(131r)	Cdc5l_+_(121g)	Cdc5l	FALSE	chr3:32616117-32617088	Mrpl47	0.0928568	0.0996502	0.0092532	0.0092532	0.3348	1	0.0634575	0.0212456	0.0212456	Cdc5l_+_+
Cdc5l_+_(131r)	Cdc5l_+_(121g)	Cdc5l	FALSE	chr3:32817165-32818145	Mrpl47	0.0961419	0.101323	0.00974139	0.00974139	0.3348	1	0.0634575	0.0212456	0.0212456	Cdc5l_+_+
Cdc5l_+_(131r)	Cdc5l_+_(121g)	Cdc5l	FALSE	chr9:61946289-61947160	Rplp1	0.0138347	0.141706	0.00196046	0.00196046	0.28415	1	0.262886	0.0746991	0.0746991	Cdc5l_+_+
Cdc5l_+_(131r)	Cdc5l_+_(121g)	Cdc5l	FALSE	chr9:61914085-61915025	Rplp1	0.0188089	0.180298	0.0033912	0.0033912	0.28415	1	0.262886	0.0746991	0.0746991	Cdc5l_+_+
Cdc5l_+_(131r)	Cdc5l_+_(121g)	Cdc5l	FALSE	chr17:29095136-29096048	Srsf3	0.0244832	0.251273	0.00615196	0.00615196	0.52018	1	0.202256	0.105209	0.105209	Cdc5l_+_+
Cdc5l_+_(131r)	Cdc5l_+_(121g)	Cdc5l	FALSE	chr7:111028473-111029364	Eif4g2	0.0187138	0.0900357	0.00168491	0.00168491	0.408615	1	0.160363	0.0655269	0.0655269	Cdc5l_+_+
Cdc5l_+_(131r)	Cdc5l_+_(121g)	Cdc5l	FALSE	chr8:80739144-80739986	Smarca5	0.0132791	0.235482	0.003127	0.003127	0.376709	1	0.193387	0.0728505	0.0728505	Cdc5l_+_+
Cdc5l_+_(131r)	Cdc5l_+_(121g)	Cdc5l	FALSE	chr16:5203354-5204274	Ubn1	0.0257272	0.0938979	0.00241573	0.00241573	0.293634	1	0.113046	0.0331942	0.0331942	Cdc5l_+_+
Cdc5l_+_(131r)	Cdc5l_+_(121g)	Cdc5l	FALSE	chr16:5013180-5014076	Ubn1	0.0270553	0.10397	0.00281295	0.00281295	0.293634	1	0.113046	0.0331942	0.0331942	Cdc5l_+_+
Cdc5l_+_(131r)	Cdc5l_+_(121g)	Cdc5l	FALSE	chr2:24919132-24920012	Zmynd19	0.0326798	0.0731769	0.00239141	0.00239141	0.540737	1	0.119177	0.0644432	0.0644432	Cdc5l_+_+
Cdc5l_+_(131r)	Cdc5l_+_(121g)	Cdc5l	FALSE	chr18:35829457-35830401	Ube2d2a	0.0460441	0.0822721	0.00378814	0.00378814	0.270825	1	0.0846864	0.0229352	0.0229352	Cdc5l_+_+
Cdc5l_+_(131r)	Cdc5l_+_(121g)	Cdc5l	FALSE	chr5:129895253-129896173	Cct6a	0.00788347	0.0704451	0.000555352	0.000555352	1.19137	1	0.20841	0.248292	0.248292	Cdc5l_+_+
Cdc5l_+_(131r)	Cdc5l_+_(121g)	Cdc5l	FALSE	chr8:105965547-105966441	Cenpt	0.0473327	0.137581	0.0065121	0.0065121	0.444193	1	0.0796445	0.0353775	0.0353775	Cdc5l_+_+
Cdc5l_+_(131r)	Cdc5l_+_(121g)	Cdc5l	FALSE	chr2:130696860-130697883	Ubox5	0.0455782	0.0773142	0.00352384	0.00352384	0.35558	1	0.0516522	0.0183665	0.0183665	Cdc5l_+_+
Cdc5l_+_(131r)	Cdc5l_+_(121g)	Cdc5l	FALSE	chr1:59762993-59763905	Sumo1	0.0517778	0.0920978	0.00476863	0.00476863	0.282791	1	0.0809306	0.0228864	0.0228864	Cdc5l_+_+
Cdc5l_+_(131r)	Cdc5l_+_(121g)	Cdc5l	FALSE	chr1:59684543-59685449	Sumo1	0.0249061	0.0622535	0.00155049	0.00155049	0.282791	1	0.0809306	0.0228864	0.0228864	Cdc5l_+_+
Cdc5l_+_(131r)	Cdc5l_+_(121g)	Cdc5l	FALSE	chr9:123260287-123261166	Exosc7	0.0576927	0.131867	0.00760776	0.00760776	1.44881	1	0.135806	0.196758	0.196758	Cdc5l_+_+
Cdc5l_+_(131r)	Cdc5l_+_(121g)	Cdc5l	FALSE	chr3:108939835-108940813	Stxbp3	0.0342155	0.0660631	0.00226038	0.00226038	0.278265	1	0.0837307	0.0232993	0.0232993	Cdc5l_+_+
Cdc5l_+_(131r)	Cdc5l_+_(121g)	Cdc5l	FALSE	chr12:85374385-85375177	Tmed10	0.0242386	0.0803495	0.00194756	0.00194756	0.430822	1	0.121164	0.0522001	0.0522001	Cdc5l_+_+
Cdc5l_+_(131r)	Cdc5l_+_(121g)	Cdc5l	FALSE	chr15:80286953-80287931	Rps19bp1	0.0201238	0.0540247	0.00108718	0.00108718	0.556817	1	0.0766363	0.0426724	0.0426724	Cdc5l_+_+
Cdc5l_+_(131r)	Cdc5l_+_(121g)	Cdc5l	FALSE	chr10:81342773-81343778	Dohh	0.0162218	0.078853	0.00127914	0.00127914	0.285601	1	0.115168	0.0328922	0.0328922	Cdc5l_+_+
Cdc5l_+_(131r)	Cdc5l_+_(121g)	Cdc5l	FALSE	chr18:12235952-12236907	Rmc1	0.0595186	0.0699841	0.00416535	0.00416535	0.413301	1	0.0941458	0.0389106	0.0389106	Cdc5l_+_+
Cdc5l_+_(131r)	Cdc5l_+_(121g)	Cdc5l	FALSE	chr17:71615860-71616741	Smchd1	0.0179472	0.178642	0.00320612	0.00320612	0.422445	1	0.174625	0.0737696	0.0737696	Cdc5l_+_+
Cdc5l_+_(131r)	Cdc5l_+_(121g)	Cdc5l	FALSE	chr17:71526455-71527423	Smchd1	0.0259806	0.155848	0.00404904	0.00404904	0.422445	1	0.174625	0.0737696	0.0737696	Cdc5l_+_+
Cdc5l_+_(131r)	Cdc5l_+_(121g)	Cdc5l	FALSE	chr4:43039906-43040817	Vcp	0.0976687	0.214419	0.020942	0.020942	0.889449	1	0.150851	0.134174	0.134174	Cdc5l_+_+
Cdc5l_+_(131r)	Cdc5l_+_(121g)	Cdc5l	FALSE	chr2:75703212-75704111	Agps	0.0219187	0.166366	0.00364653	0.00364653	0.743558	1	0.150081	0.111594	0.111594	Cdc5l_+_+
Cdc5l_+_(131r)	Cdc5l_+_(121g)	Cdc5l	FALSE	chr6:124829861-124830545	Emg1	0.0201585	0.100567	0.00202728	0.00202728	0.304194	1	0.176016	0.053543	0.053543	Cdc5l_+_+
Cdc5l_+_(131r)	Cdc5l_+_(121g)	Cdc5l	FALSE	chr6:124745203-124746153	Emg1	0.00683234	0.110424	0.000754454	0.000754454	0.304194	1	0.176016	0.053543	0.053543	Cdc5l_+_+
Cdc5l_+_(131r)	Cdc5l_+_(121g)	Cdc5l	FALSE	chr6:124755957-124756987	Emg1	0.0149842	0.136921	0.00205165	0.00205165	0.304194	1	0.176016	0.053543	0.053543	Cdc5l_+_+
Cdc5l_+_(131r)	Cdc5l_+_(121g)	Cdc5l	FALSE	chr2:69861236-69862158	Ppig	0.0179065	0.202002	0.00361714	0.00361714	0.301284	1	0.163003	0.0491102	0.0491102	Cdc5l_+_+
Cdc5l_+_(131r)	Cdc5l_+_(121g)	Cdc5l	FALSE	chr2:69822606-69823512	Ppig	0.0460004	0.189253	0.00870569	0.00870569	0.301284	1	0.163003	0.0491102	0.0491102	Cdc5l_+_+
Cdc5l_+_(131r)	Cdc5l_+_(121g)	Cdc5l	FALSE	chr15:38989597-38990745	Dcaf13	0.0189412	0.146233	0.00276983	0.00276983	0.476321	1	0.100446	0.0478445	0.0478445	Cdc5l_+_+
Cdc5l_+_(131r)	Cdc5l_+_(121g)	Cdc5l	FALSE	chr11:6274426-6275363	Nudcd3	0.0696597	0.102009	0.00710589	0.00710589	0.264587	1	0.0582036	0.0153999	0.0153999	Cdc5l_+_+
Cdc5l_+_(131r)	Cdc5l_+_(121g)	Cdc5l	FALSE	chr8:57511279-57512193	Hmgb2	0.0139751	0.24352	0.00340322	0.00340322	0.339136	1	0.24079	0.0816606	0.0816606	Cdc5l_+_+
Cdc5l_+_(131r)	Cdc5l_+_(121g)	Cdc5l	FALSE	chr8:57653031-57653755	Hmgb2	0.00372253	0.0899706	0.000334919	0.000334919	0.339136	1	0.24079	0.0816606	0.0816606	Cdc5l_+_+
Cdc5l_+_(131r)	Cdc5l_+_(121g)	Cdc5l	FALSE	chr1:118310795-118311733	Tsn	0.0225448	0.0952944	0.00214839	0.00214839	2.64825	1	0.202799	0.537061	0.537061	Cdc5l_+_+
Cdc5l_+_(131r)	Cdc5l_+_(121g)	Cdc5l	FALSE	chr5:147860139-147861073	Pomp	0.0139985	0.0607096	0.000849843	0.000849843	0.381925	1	0.172592	0.0659171	0.0659171	Cdc5l_+_+
Cdc5l_+_(131r)	Cdc5l_+_(121g)	Cdc5l	FALSE	chr3:103102204-103103132	Csde1	0.106289	0.0763136	0.00811131	0.00811131	0.966702	1	0.135679	0.131162	0.131162	Cdc5l_+_+
Cdc5l_+_(131r)	Cdc5l_+_(121g)	Cdc5l	FALSE	chr4:135272469-135273332	Srrm1	0.0285192	0.0627035	0.00178825	0.00178825	0.67573	1	0.143124	0.096713	0.096713	Cdc5l_+_+
Cdc5l_+_(131r)	Cdc5l_+_(121g)	Cdc5l	FALSE	chr15:80090783-80091791	Rpl3	0.0318199	0.307951	0.00979898	0.00979898	0.404529	1	0.220202	0.0890779	0.0890779	Cdc5l_+_+
Cdc5l_+_(131r)	Cdc5l_+_(121g)	Cdc5l	FALSE	chr10:80264492-80265414	Cirbp	0.0144975	0.160618	0.00232856	0.00232856	0.333733	1	0.204189	0.0681447	0.0681447	Cdc5l_+_+
Cdc5l_+_(131r)	Cdc5l_+_(121g)	Cdc5l	FALSE	chr10:80179078-80180095	Cirbp	0.0353726	0.250632	0.00886551	0.00886551	0.333733	1	0.204189	0.0681447	0.0681447	Cdc5l_+_+
Cdc5l_+_(131r)	Cdc5l_+_(121g)	Cdc5l	FALSE	chr11:59191432-59192371	Arf1	0.0291065	0.0629901	0.00183342	0.00183342	1.20149	1	0.14651	0.176031	0.176031	Cdc5l_+_+
Cdc5l_+_(131r)	Cdc5l_+_(121g)	Cdc5l	FALSE	chr13:98390820-98391760	Utp15	0.0275195	0.10551	0.00290358	0.00290358	0.511976	1	0.0574194	0.0293973	0.0293973	Cdc5l_+_+
Cdc5l_+_(131r)	Cdc5l_+_(121g)	Cdc5l	FALSE	chr19:6921450-6922371	Stip1	0.0491612	0.0879553	0.00432399	0.00432399	0.778339	1	0.0968327	0.0753687	0.0753687	Cdc5l_+_+
Cdc5l_+_(131r)	Cdc5l_+_(121g)	Cdc5l	FALSE	chr15:11995486-11996329	Sub1	0.0137598	0.127913	0.00176006	0.00176006	0.629748	1	0.166701	0.10498	0.10498	Cdc5l_+_+
Cdc5l_+_(131r)	Cdc5l_+_(121g)	Cdc5l	FALSE	chr15:12118361-12119028	Sub1	0.0122748	0.134917	0.00165609	0.00165609	0.629748	1	0.166701	0.10498	0.10498	Cdc5l_+_+
Cdc5l_+_(131r)	Cdc5l_+_(121g)	Cdc5l	FALSE	chr3:88138118-88138991	Naxe	0.0635892	0.133049	0.00846049	0.00846049	0.687605	1	0.111614	0.0767463	0.0767463	Cdc5l_+_+
Cdc5l_+_(131r)	Cdc5l_+_(121g)	Cdc5l	FALSE	chr5:33695119-33696042	Letm1	0.113409	0.0643136	0.00729375	0.00729375	0.841005	1	0.0798558	0.0671591	0.0671591	Cdc5l_+_+
Cdc5l_+_(131r)	Cdc5l_+_(121g)	Cdc5l	FALSE	chr8:13200093-13201061	Tfdp1	0.0124269	0.0974789	0.00121137	0.00121137	0.56381	1	0.102815	0.0579681	0.0579681	Cdc5l_+_+
Cdc5l_+_(131r)	Cdc5l_+_(121g)	Cdc5l	FALSE	chr8:127063692-127065025	Rbm34	0.0222385	0.0743063	0.00165246	0.00165246	1.553	1	0.11629	0.180598	0.180598	Cdc5l_+_+
Cdc5l_+_(131r)	Cdc5l_+_(121g)	Cdc5l	FALSE	chr13:58358643-58359579	Hnrnpk	0.0121246	0.151417	0.00183588	0.00183588	0.520796	1	0.19154	0.0997532	0.0997532	Cdc5l_+_+
Cdc5l_+_(131r)	Cdc5l_+_(121g)	Cdc5l	FALSE	chr13:58384648-58385607	Hnrnpk	0.00932509	0.0709342	0.000661468	0.000661468	0.520796	1	0.19154	0.0997532	0.0997532	Cdc5l_+_+
Cdc5l_+_(131r)	Cdc5l_+_(121g)	Cdc5l	FALSE	chr1:185328809-185329721	Eprs	0.0254828	0.0672671	0.00171416	0.00171416	0.34844	1	0.219734	0.0765643	0.0765643	Cdc5l_+_+
Cdc5l_+_(131r)	Cdc5l_+_(121g)	Cdc5l	FALSE	chr1:16688287-16689164	Tmem70	0.171548	0.106246	0.0182263	0.0182263	0.732121	1	0.0582686	0.0426597	0.0426597	Cdc5l_+_+
Cdc5l_+_(131r)	Cdc5l_+_(121g)	Cdc5l	FALSE	chr14:52014041-52014985	Hnrnpc	0.011308	0.0671443	0.000759267	0.000759267	0.270634	1	0.14841	0.0401647	0.0401647	Cdc5l_+_+
Cdc5l_+_(131r)	Cdc5l_+_(121g)	Cdc5l	FALSE	chr4:141536161-141537004	Ddi2	0.00541586	0.0581985	0.000315194	0.000315194	0.314293	1	0.106257	0.0333959	0.0333959	Cdc5l_+_+
Cdc5l_+_(131r)	Cdc5l_+_(121g)	Cdc5l	FALSE	chr5:110107656-110108476	Zfp605	0.0856673	0.0842043	0.00721355	0.00721355	0.309273	1	0.0812558	0.0251302	0.0251302	Cdc5l_+_+
Cdc5l_+_(131r)	Cdc5l_+_(121g)	Cdc5l	FALSE	chr11:115381488-115382399	Sumo2	0.0704332	0.187693	0.0132198	0.0132198	0.300679	1	0.16646	0.0500511	0.0500511	Cdc5l_+_+
Cdc5l_+_(131r)	Cdc5l_+_(121g)	Cdc5l	FALSE	chr19:7164648-7166381	Otub1	0.0502729	0.0944606	0.00474881	0.00474881	0.380837	1	0.0642887	0.0244835	0.0244835	Cdc5l_+_+
Cdc5l_+_(131r)	Cdc5l_+_(121g)	Cdc5l	FALSE	chr3:130758624-130759686	Ostc	0.0311514	0.165136	0.00514421	0.00514421	0.506121	1	0.109286	0.055312	0.055312	Cdc5l_+_+
Cdc5l_+_(131r)	Cdc5l_+_(121g)	Cdc5l	FALSE	chr15:58823139-58824028	Ndufb9	0.0347895	0.113203	0.00393827	0.00393827	0.33431	1	0.21552	0.0720503	0.0720503	Cdc5l_+_+
Cdc5l_+_(131r)	Cdc5l_+_(121g)	Cdc5l	FALSE	chr14:52304569-52305507	Supt16	0.0106133	0.121177	0.00128609	0.00128609	0.687731	1	0.179398	0.123378	0.123378	Cdc5l_+_+
Cdc5l_+_(131r)	Cdc5l_+_(121g)	Cdc5l	FALSE	chr14:52014041-52014985	Supt16	0.0191588	0.184881	0.00354209	0.00354209	0.687731	1	0.179398	0.123378	0.123378	Cdc5l_+_+
Cdc5l_+_(131r)	Cdc5l_+_(121g)	Cdc5l	FALSE	chr5:115506134-115507139	Rplp0	0.00924593	0.0732393	0.000677166	0.000677166	0.552137	1	0.21879	0.120802	0.120802	Cdc5l_+_+
Cdc5l_+_(131r)	Cdc5l_+_(121g)	Cdc5l	FALSE	chr5:33695119-33696042	Slbp	0.144394	0.101441	0.0146474	0.0146474	0.342586	1	0.0991799	0.0339777	0.0339777	Cdc5l_+_+
Cdc5l_+_(131r)	Cdc5l_+_(121g)	Cdc5l	FALSE	chr5:33782139-33783109	Slbp	0.0583699	0.0814126	0.00475204	0.00475204	0.342586	1	0.0991799	0.0339777	0.0339777	Cdc5l_+_+
Cdc5l_+_(131r)	Cdc5l_+_(121g)	Cdc5l	FALSE	chr10:80435987-80436934	2310011J03Rik	0.0172877	0.0608903	0.00105266	0.00105266	0.422497	1	0.0714852	0.0302022	0.0302022	Cdc5l_+_+
Cdc5l_+_(131r)	Cdc5l_+_(121g)	Cdc5l	FALSE	chr10:80179078-80180095	2310011J03Rik	0.042393	0.10864	0.00460557	0.00460557	0.422497	1	0.0714852	0.0302022	0.0302022	Cdc5l_+_+
Cdc5l_+_(131r)	Cdc5l_+_(121g)	Cdc5l	FALSE	chr15:81744972-81746134	Aco2	0.0430171	0.111975	0.00481682	0.00481682	0.979546	1	0.118288	0.115869	0.115869	Cdc5l_+_+
Cdc5l_+_(131r)	Cdc5l_+_(121g)	Cdc5l	FALSE	chr11:51855323-51856147	Ube2b	0.0469966	0.0679765	0.00319466	0.00319466	0.764797	1	0.109177	0.0834984	0.0834984	Cdc5l_+_+
Cdc5l_+_(131r)	Cdc5l_+_(121g)	Cdc5l	FALSE	chr5:149228751-149229654	Hmgb1	0.0284162	0.27743	0.00788351	0.00788351	0.598989	1	0.24545	0.147022	0.147022	Cdc5l_+_+
Cdc5l_+_(131r)	Cdc5l_+_(121g)	Cdc5l	FALSE	chr9:108347459-108348578	Usp19	0.0327774	0.0617263	0.00202323	0.00202323	0.85556	1	0.104811	0.0896722	0.0896722	Cdc5l_+_+
Cdc5l_+_(131r)	Cdc5l_+_(121g)	Cdc5l	FALSE	chr19:5087822-5088827	Mrpl11	0.0205062	0.0615032	0.0012612	0.0012612	0.442406	1	0.0633581	0.02803	0.02803	Cdc5l_+_+
Cdc5l_+_(131r)	Cdc5l_+_(121g)	Cdc5l	FALSE	chr2:69861236-69862158	Ssb	0.0169855	0.174723	0.00296776	0.00296776	0.516403	1	0.19267	0.0994955	0.0994955	Cdc5l_+_+
Cdc5l_+_(131r)	Cdc5l_+_(121g)	Cdc5l	FALSE	chr2:69822606-69823512	Ssb	0.0145618	0.142271	0.00207172	0.00207172	0.516403	1	0.19267	0.0994955	0.0994955	Cdc5l_+_+
Cdc5l_+_(131r)	Cdc5l_+_(121g)	Cdc5l	FALSE	chr17:31511738-31512702	U2af1	0.0627788	0.169216	0.0106232	0.0106232	0.266006	1	0.148357	0.0394638	0.0394638	Cdc5l_+_+
Cdc5l_+_(131r)	Cdc5l_+_(121g)	Cdc5l	FALSE	chr3:36688802-36690324	Exosc9	0.0541389	0.06357	0.00344161	0.00344161	0.950686	1	0.0731396	0.0695328	0.0695328	Cdc5l_+_+
Cdc5l_+_(131r)	Cdc5l_+_(121g)	Cdc5l	FALSE	chr9:64178870-64179809	Rpl4	0.0318668	0.295698	0.00942296	0.00942296	0.395748	1	0.256128	0.101362	0.101362	Cdc5l_+_+
Cdc5l_+_(131r)	Cdc5l_+_(121g)	Cdc5l	FALSE	chr9:64022624-64023511	Rpl4	0.0226572	0.200572	0.00454439	0.00454439	0.395748	1	0.256128	0.101362	0.101362	Cdc5l_+_+
Cdc5l_+_(131r)	Cdc5l_+_(121g)	Cdc5l	FALSE	chr9:64084492-64085471	Rpl4	0.0261217	0.333481	0.00871111	0.00871111	0.395748	1	0.256128	0.101362	0.101362	Cdc5l_+_+
Cdc5l_+_(131r)	Cdc5l_+_(121g)	Cdc5l	FALSE	chrX:94366569-94367459	Apoo	0.0832808	0.129072	0.0107492	0.0107492	0.39605	1	0.113621	0.0449996	0.0449996	Cdc5l_+_+
Cdc5l_+_(131r)	Cdc5l_+_(121g)	Cdc5l	FALSE	chr11:75630449-75631373	Ywhae	0.0189991	0.0664205	0.00126193	0.00126193	0.264493	1	0.134986	0.0357029	0.0357029	Cdc5l_+_+
Cdc5l_+_(131r)	Cdc5l_+_(121g)	Cdc5l	FALSE	chr1:74391309-74392159	Arpc2	0.0195829	0.0771151	0.00151014	0.00151014	0.97063	1	0.132927	0.129023	0.129023	Cdc5l_+_+
Cdc5l_+_(131r)	Cdc5l_+_(121g)	Cdc5l	FALSE	chr8:124948855-124949816	2810004N23Rik	0.0129376	0.0568096	0.00073498	0.00073498	0.662948	1	0.0949659	0.0629575	0.0629575	Cdc5l_+_+
Cdc5l_+_(131r)	Cdc5l_+_(121g)	Cdc5l	FALSE	chr7:122251223-122252220	Ndufab1	0.0110087	0.0870693	0.000958516	0.000958516	0.290925	1	0.143049	0.0416165	0.0416165	Cdc5l_+_+
Cdc5l_+_(131r)	Cdc5l_+_(121g)	Cdc5l	FALSE	chr10:78169336-78170270	Trappc10	0.0225967	0.062404	0.00141012	0.00141012	0.426606	1	0.0839232	0.0358022	0.0358022	Cdc5l_+_+
Cdc5l_+_(131r)	Cdc5l_+_(121g)	Cdc5l	FALSE	chr4:127329925-127331062	Smim12	0.0195162	0.0762948	0.00148898	0.00148898	0.309872	1	0.0645693	0.0200082	0.0200082	Cdc5l_+_+
Cdc5l_+_(131r)	Cdc5l_+_(121g)	Cdc5l	FALSE	chr10:81342773-81343778	Hmg20b	0.0203677	0.115266	0.00234771	0.00234771	1.10029	1	0.100196	0.110245	0.110245	Cdc5l_+_+
Cdc5l_+_(131r)	Cdc5l_+_(121g)	Cdc5l	FALSE	chr18:77773593-77774557	Atp5a1	0.024061	0.0678149	0.00163169	0.00163169	0.634346	1	0.189839	0.120423	0.120423	Cdc5l_+_+
Cdc5l_+_(131r)	Cdc5l_+_(121g)	Cdc5l	FALSE	chr13:95222380-95223613	Aggf1	0.016156	0.110711	0.00178864	0.00178864	0.679337	1	0.0951989	0.0646721	0.0646721	Cdc5l_+_+
Cdc5l_+_(131r)	Cdc5l_+_(121g)	Cdc5l	FALSE	chr5:124445061-124445994	Eif2b1	0.0231044	0.0677186	0.0015646	0.0015646	0.759607	1	0.0974634	0.0740338	0.0740338	Cdc5l_+_+
Cdc5l_+_(131r)	Cdc5l_+_(121g)	Cdc5l	FALSE	chr5:139324933-139325885	Get4	0.0299048	0.0641169	0.0019174	0.0019174	0.46788	1	0.123136	0.057613	0.057613	Cdc5l_+_+
Cdc5l_+_(131r)	Cdc5l_+_(121g)	Cdc5l	FALSE	chr8:121578437-121579376	Zcchc14	0.0185674	0.094427	0.00175326	0.00175326	0.319334	1	0.113866	0.0363613	0.0363613	Cdc5l_+_+
Cdc5l_+_(131r)	Cdc5l_+_(121g)	Cdc5l	FALSE	chr7:19576957-19577979	Clptm1	0.0177383	0.131175	0.00232682	0.00232682	0.525254	1	0.112743	0.0592186	0.0592186	Cdc5l_+_+
Cdc5l_+_(131r)	Cdc5l_+_(121g)	Cdc5l	FALSE	chr13:9011213-9012343	Gtpbp4	0.0272601	0.0986723	0.00268981	0.00268981	0.399729	1	0.184467	0.0737369	0.0737369	Cdc5l_+_+
Cdc5l_+_(131r)	Cdc5l_+_(121g)	Cdc5l	FALSE	chr6:83317087-83317968	Mob1a	0.0162408	0.0512103	0.000831696	0.000831696	0.285275	1	0.136042	0.0388093	0.0388093	Cdc5l_+_+
Cdc5l_+_(131r)	Cdc5l_+_(121g)	Cdc5l	FALSE	chr10:128193864-128194943	Atp5b	0.0220608	0.209518	0.00462214	0.00462214	1.91464	1	0.210418	0.402876	0.402876	Cdc5l_+_+
Cdc5l_+_(131r)	Cdc5l_+_(121g)	Cdc5l	FALSE	chr7:144678274-144679185	Ppfia1	0.0417484	0.217726	0.00908971	0.00908971	0.418735	1	0.10942	0.0458181	0.0458181	Cdc5l_+_+
Cdc5l_+_(131r)	Cdc5l_+_(121g)	Cdc5l	FALSE	chr5:139324933-139325885	Cox19	0.0278778	0.1071	0.00298571	0.00298571	0.511797	1	0.0593519	0.0303761	0.0303761	Cdc5l_+_+
Cdc5l_+_(131r)	Cdc5l_+_(121g)	Cdc5l	FALSE	chr17:45545130-45546080	Hsp90ab1	0.00728922	0.11486	0.00083724	0.00083724	1.5255	1	0.326243	0.497685	0.497685	Cdc5l_+_+
Cdc5l_+_(131r)	Cdc5l_+_(121g)	Cdc5l	FALSE	chr11:99230065-99231021	Smarce1	0.0261193	0.0782161	0.00204295	0.00204295	0.626341	1	0.129606	0.0811777	0.0811777	Cdc5l_+_+
Cdc5l_+_(131r)	Cdc5l_+_(121g)	Cdc5l	FALSE	chr10:81342773-81343778	Cactin	0.00886735	0.0603607	0.000535239	0.000535239	0.982104	1	0.058319	0.0572753	0.0572753	Cdc5l_+_+
Cdc5l_+_(131r)	Cdc5l_+_(121g)	Cdc5l	FALSE	chr4:156109448-156110404	Sdf4	0.0220405	0.0541915	0.00119441	0.00119441	0.82643	1	0.13621	0.112568	0.112568	Cdc5l_+_+
Cdc5l_+_(131r)	Cdc5l_+_(121g)	Cdc5l	FALSE	chr7:34196055-34196996	Uba2	0.041337	0.064197	0.00265371	0.00265371	0.302764	1	0.166749	0.0504855	0.0504855	Cdc5l_+_+
Cdc5l_+_(131r)	Cdc5l_+_(121g)	Cdc5l	FALSE	chr1:190928262-190929181	Angel2	0.0163776	0.0747287	0.00122388	0.00122388	0.358584	1	0.110804	0.0397324	0.0397324	Cdc5l_+_+
Cdc5l_+_(131r)	Cdc5l_+_(121g)	Cdc5l	FALSE	chr3:40846357-40847263	Plk4	0.0351814	0.0853826	0.00300388	0.00300388	0.318997	1	0.0953244	0.0304082	0.0304082	Cdc5l_+_+
Cdc5l_+_(131r)	Cdc5l_+_(121g)	Cdc5l	FALSE	chr3:32365096-32366086	Zfp639	0.0741688	0.0576183	0.00427348	0.00427348	0.380742	1	0.0585891	0.0223074	0.0223074	Cdc5l_+_+
Cdc5l_+_(131r)	Cdc5l_+_(121g)	Cdc5l	FALSE	chr8:95488313-95489154	Csnk2a2	0.0217684	0.101122	0.00220126	0.00220126	0.313625	1	0.115556	0.0362413	0.0362413	Cdc5l_+_+
Cdc5l_+_(131r)	Cdc5l_+_(121g)	Cdc5l	FALSE	chr8:88198842-88199796	Brd7	0.0575607	0.0707859	0.00407448	0.00407448	0.343462	1	0.132911	0.0456497	0.0456497	Cdc5l_+_+
Cdc5l_+_(131r)	Cdc5l_+_(121g)	Cdc5l	FALSE	chr10:81430050-81431003	Ncln	0.0266954	0.058491	0.00156144	0.00156144	0.609177	1	0.0633655	0.0386008	0.0386008	Cdc5l_+_+
Cdc5l_+_(131r)	Cdc5l_+_(121g)	Cdc5l	FALSE	chr17:33950957-33951921	Rps18	0.0128572	0.1789	0.00230015	0.00230015	0.308106	1	0.237135	0.0730629	0.0730629	Cdc5l_+_+
Cdc5l_+_(131r)	Cdc5l_+_(121g)	Cdc5l	FALSE	chr11:116167724-116168653	Srp68	0.0428487	0.0633954	0.00271641	0.00271641	0.52436	1	0.0783007	0.0410577	0.0410577	Cdc5l_+_+
Cdc5l_+_(131r)	Cdc5l_+_(121g)	Cdc5l	FALSE	chr17:45545130-45546080	Cdc5l	0.00668054	0.0773845	0.00051697	0.00051697	4.24992	1	1	4.24992	4.24992	Cdc5l_+_+
Cdc5l_+_(131r)	Cdc5l_+_(121g)	Cdc5l	FALSE	chr7:3616935-3617890	Rps9	0.0179058	0.103798	0.00185858	0.00185858	0.459546	1	0.19168	0.0880859	0.0880859	Cdc5l_+_+
Cdc5l_+_(131r)	Cdc5l_+_(121g)	Cdc5l	FALSE	chr11:100859952-100861030	Kat2a	0.102731	0.171364	0.0176043	0.0176043	0.398734	1	0.096066	0.0383048	0.0383048	Cdc5l_+_+
Cebpg_+_(9r)	Cebpg_+_(10g)	Cebpg	FALSE	chr6:83115139-83116043	Ino80b	0.0328365	0.0601134	0.00197391	0.00197391	0.524412	1	0.0597082	0.0313117	0.0313117	Cebpg_+_+
Cebpg_+_(9r)	Cebpg_+_(10g)	Cebpg	FALSE	chr10:112928437-112929329	Atxn7l3b	0.0829895	0.173692	0.0144146	0.0144146	0.338548	1	0.155447	0.0526264	0.0526264	Cebpg_+_+
Cebpg_+_(9r)	Cebpg_+_(10g)	Cebpg	FALSE	chr3:51341116-51341631	Rab33b	0.103582	0.104599	0.0108346	0.0108346	0.544537	1	0.055042	0.0299724	0.0299724	Cebpg_+_+
Cebpg_+_(9r)	Cebpg_+_(10g)	Cebpg	FALSE	chr8:22706009-22706963	Polb	0.103398	0.117138	0.0121118	0.0121118	0.55618	1	0.0538826	0.0299684	0.0299684	Cebpg_+_+
Cebpg_+_(9r)	Cebpg_+_(10g)	Cebpg	FALSE	chr8:125733806-125734759	Ntpcr	0.0487457	0.141818	0.00691301	0.00691301	0.51272	1	0.0774757	0.0397234	0.0397234	Cebpg_+_+
Cebpg_+_(9r)	Cebpg_+_(10g)	Cebpg	FALSE	chr7:81706365-81707366	Btbd1	0.0423746	0.137537	0.00582809	0.00582809	0.319021	1	0.0906696	0.0289255	0.0289255	Cebpg_+_+
Cebpg_+_(9r)	Cebpg_+_(10g)	Cebpg	FALSE	chr10:59322885-59323764	Sept10	0.044835	0.151456	0.00679053	0.00679053	0.271729	1	0.154834	0.0420729	0.0420729	Cebpg_+_+
Cebpg_+_(9r)	Cebpg_+_(10g)	Cebpg	FALSE	chr8:25201136-25202037	Tacc1	0.0256433	0.376302	0.00964962	0.00964962	0.28951	1	0.214318	0.0620472	0.0620472	Cebpg_+_+
Cebpg_+_(9r)	Cebpg_+_(10g)	Cebpg	FALSE	chr6:83115139-83116043	Mrpl53	0.0477674	0.118971	0.00568292	0.00568292	0.288175	1	0.0851755	0.0245454	0.0245454	Cebpg_+_+
Cebpg_+_(9r)	Cebpg_+_(10g)	Cebpg	FALSE	chr6:55037612-55038558	Znrf2	0.0706621	0.137575	0.00972133	0.00972133	0.313068	1	0.208495	0.065273	0.065273	Cebpg_+_+
Crem_+_(840r)	Crem_+_(572g)	Crem	FALSE	chr7:83710621-83712256	Cfap161	0.0175981	0.262847	0.00462559	0.00462559	1.05421	1	0.187581	0.19775	0.19775	Crem_+_+
Crem_+_(840r)	Crem_+_(572g)	Crem	FALSE	chr7:83868291-83869186	Cfap161	0.150179	0.389792	0.0585384	0.0585384	1.05421	1	0.187581	0.19775	0.19775	Crem_+_+
Crem_+_(840r)	Crem_+_(572g)	Crem	FALSE	chr10:21341558-21342384	Hbs1l	0.0770025	0.117779	0.0090693	0.0090693	0.934983	1	0.0867647	0.0811235	0.0811235	Crem_+_+
Crem_+_(840r)	Crem_+_(572g)	Crem	FALSE	chr4:41567831-41568529	1110017D15Rik	0.0266186	0.23413	0.00623221	0.00623221	0.805296	1	0.193901	0.156148	0.156148	Crem_+_+
Crem_+_(840r)	Crem_+_(572g)	Crem	FALSE	chr6:135253903-135254823	Gsg1	0.101851	0.489664	0.0498729	0.0498729	0.787635	1	0.313978	0.2473	0.2473	Crem_+_+
Crem_+_(840r)	Crem_+_(572g)	Crem	FALSE	chr6:135265393-135266210	Gsg1	0.110523	0.526201	0.0581573	0.0581573	0.787635	1	0.313978	0.2473	0.2473	Crem_+_+
Crem_+_(840r)	Crem_+_(572g)	Crem	FALSE	chr10:80475011-80475948	Pcsk4	0.0499182	0.264591	0.0132079	0.0132079	1.82929	1	0.176304	0.322511	0.322511	Crem_+_+
Crem_+_(840r)	Crem_+_(572g)	Crem	FALSE	chr3:65638560-65639494	Lekr1	0.147205	0.698568	0.102833	0.102833	8.71325	1	0.43331	3.77554	3.77554	Crem_+_+
Crem_+_(840r)	Crem_+_(572g)	Crem	FALSE	chr12:78742419-78743388	Mpp5	0.0250356	0.0904487	0.00226443	0.00226443	1.45152	1	0.117308	0.170275	0.170275	Crem_+_+
Crem_+_(840r)	Crem_+_(572g)	Crem	FALSE	chr10:81252799-81253714	Smim24	0.0293408	0.30282	0.00888497	0.00888497	1.86327	1	0.233776	0.435587	0.435587	Crem_+_+
Crem_+_(840r)	Crem_+_(572g)	Crem	FALSE	chr12:72740782-72741682	Ppm1a	0.0210802	0.144295	0.00304177	0.00304177	1.95645	1	0.122188	0.239055	0.239055	Crem_+_+
Crem_+_(840r)	Crem_+_(572g)	Crem	FALSE	chr12:72756925-72757804	Ppm1a	0.0503297	0.146966	0.00739675	0.00739675	1.95645	1	0.122188	0.239055	0.239055	Crem_+_+
Crem_+_(840r)	Crem_+_(572g)	Crem	FALSE	chr3:106684501-106685440	Lrif1	0.0784602	0.440742	0.0345807	0.0345807	1.39468	1	0.311944	0.435063	0.435063	Crem_+_+
Crem_+_(840r)	Crem_+_(572g)	Crem	FALSE	chr3:106721407-106722364	Lrif1	0.0440113	0.309288	0.0136122	0.0136122	1.39468	1	0.311944	0.435063	0.435063	Crem_+_+
Crem_+_(840r)	Crem_+_(572g)	Crem	FALSE	chr7:41032195-41033138	Gm4884	0.127252	0.254258	0.0323547	0.0323547	0.865726	1	0.148276	0.128366	0.128366	Crem_+_+
Crem_+_(840r)	Crem_+_(572g)	Crem	FALSE	chr7:40989029-40989878	Gm4884	0.0999003	0.282504	0.0282222	0.0282222	0.865726	1	0.148276	0.128366	0.128366	Crem_+_+
Crem_+_(840r)	Crem_+_(572g)	Crem	FALSE	chr7:40987053-40988073	Gm4884	0.115411	0.252658	0.0291596	0.0291596	0.865726	1	0.148276	0.128366	0.128366	Crem_+_+
Crem_+_(840r)	Crem_+_(572g)	Crem	FALSE	chr7:41089423-41090374	Gm4884	0.0786032	0.26284	0.0206601	0.0206601	0.865726	1	0.148276	0.128366	0.128366	Crem_+_+
Crem_+_(840r)	Crem_+_(572g)	Crem	FALSE	chr7:41153083-41154056	Gm4884	0.0731054	0.252259	0.0184415	0.0184415	0.865726	1	0.148276	0.128366	0.128366	Crem_+_+
Crem_+_(840r)	Crem_+_(572g)	Crem	FALSE	chr7:41117968-41118907	Gm4884	0.0647748	0.162874	0.0105501	0.0105501	0.865726	1	0.148276	0.128366	0.128366	Crem_+_+
Crem_+_(840r)	Crem_+_(572g)	Crem	FALSE	chr5:116427661-116428641	Ccdc60	0.0544037	0.706979	0.0384623	0.0384623	1.56227	1	0.319443	0.499058	0.499058	Crem_+_+
Crem_+_(840r)	Crem_+_(572g)	Crem	FALSE	chr5:116153587-116155291	Ccdc60	0.0896125	0.6793	0.0608738	0.0608738	1.56227	1	0.319443	0.499058	0.499058	Crem_+_+
Crem_+_(840r)	Crem_+_(572g)	Crem	FALSE	chr5:116392338-116393481	Ccdc60	0.0366414	0.539021	0.0197504	0.0197504	1.56227	1	0.319443	0.499058	0.499058	Crem_+_+
Crem_+_(840r)	Crem_+_(572g)	Crem	FALSE	chr11:118334234-118335123	Timp2	0.0266364	0.0666242	0.00177463	0.00177463	0.634352	1	0.0993018	0.0629923	0.0629923	Crem_+_+
Crem_+_(840r)	Crem_+_(572g)	Crem	FALSE	chr11:118226374-118227328	Timp2	0.0594053	0.144274	0.00857066	0.00857066	0.634352	1	0.0993018	0.0629923	0.0629923	Crem_+_+
Crem_+_(840r)	Crem_+_(572g)	Crem	FALSE	chr11:118342052-118343051	Timp2	0.052411	0.148855	0.00780163	0.00780163	0.634352	1	0.0993018	0.0629923	0.0629923	Crem_+_+
Crem_+_(840r)	Crem_+_(572g)	Crem	FALSE	chr8:34959077-34960044	Tnks	0.0601165	0.281887	0.0169461	0.0169461	2.50752	1	0.21691	0.543907	0.543907	Crem_+_+
Crem_+_(840r)	Crem_+_(572g)	Crem	FALSE	chr8:34978704-34980212	Tnks	0.0485229	0.240026	0.0116468	0.0116468	2.50752	1	0.21691	0.543907	0.543907	Crem_+_+
Crem_+_(840r)	Crem_+_(572g)	Crem	FALSE	chr8:34806690-34807613	Tnks	0.125329	0.350703	0.0439532	0.0439532	2.50752	1	0.21691	0.543907	0.543907	Crem_+_+
Crem_+_(840r)	Crem_+_(572g)	Crem	FALSE	chr8:35022678-35023436	Tnks	0.0857914	0.326957	0.0280501	0.0280501	2.50752	1	0.21691	0.543907	0.543907	Crem_+_+
Crem_+_(840r)	Crem_+_(572g)	Crem	FALSE	chr9:59546748-59547801	Arih1	0.0133826	0.170755	0.00228514	0.00228514	1.44796	1	0.160135	0.231868	0.231868	Crem_+_+
Crem_+_(840r)	Crem_+_(572g)	Crem	FALSE	chr9:59524473-59526141	Arih1	0.0232446	0.161509	0.00375421	0.00375421	1.44796	1	0.160135	0.231868	0.231868	Crem_+_+
Crem_+_(840r)	Crem_+_(572g)	Crem	FALSE	chr9:59577705-59578658	Arih1	0.0155324	0.0634724	0.000985879	0.000985879	1.44796	1	0.160135	0.231868	0.231868	Crem_+_+
Crem_+_(840r)	Crem_+_(572g)	Crem	FALSE	chr14:59629282-59630505	Cab39l	0.0322466	0.123402	0.00397929	0.00397929	1.39315	1	0.13943	0.194247	0.194247	Crem_+_+
Crem_+_(840r)	Crem_+_(572g)	Crem	FALSE	chr14:59569779-59570671	Cab39l	0.0929287	0.218865	0.0203388	0.0203388	1.39315	1	0.13943	0.194247	0.194247	Crem_+_+
Crem_+_(840r)	Crem_+_(572g)	Crem	FALSE	chr14:59734894-59735815	Cab39l	0.0179724	0.0669444	0.00120315	0.00120315	1.39315	1	0.13943	0.194247	0.194247	Crem_+_+
Crem_+_(840r)	Crem_+_(572g)	Crem	FALSE	chr7:4691257-4692054	Cox6b2	0.0266808	0.312222	0.00833034	0.00833034	1.00542	1	0.21997	0.221163	0.221163	Crem_+_+
Crem_+_(840r)	Crem_+_(572g)	Crem	FALSE	chr7:4690263-4691187	Cox6b2	0.0952538	0.369465	0.0351929	0.0351929	1.00542	1	0.21997	0.221163	0.221163	Crem_+_+
Crem_+_(840r)	Crem_+_(572g)	Crem	FALSE	chr12:76288762-76289684	Tex21	0.0388374	0.310639	0.0120644	0.0120644	0.932331	1	0.237773	0.221684	0.221684	Crem_+_+
Crem_+_(840r)	Crem_+_(572g)	Crem	FALSE	chr4:126058053-126058991	Oscp1	0.0702959	0.243258	0.0171	0.0171	1.32289	1	0.158409	0.209558	0.209558	Crem_+_+
Crem_+_(840r)	Crem_+_(572g)	Crem	FALSE	chr8:25549979-25551577	Letm2	0.0220016	0.323408	0.00711548	0.00711548	2.93933	1	0.313171	0.920512	0.920512	Crem_+_+
Crem_+_(840r)	Crem_+_(572g)	Crem	FALSE	chr18:46465190-46466175	Eif1a	0.105292	0.182092	0.0191728	0.0191728	1.28313	1	0.0917826	0.117769	0.117769	Crem_+_+
Crem_+_(840r)	Crem_+_(572g)	Crem	FALSE	chr14:44364741-44365738	Gm8232	0.147464	0.0903626	0.0133252	0.0133252	0.704923	1	0.0569581	0.0401511	0.0401511	Crem_+_+
Crem_+_(840r)	Crem_+_(572g)	Crem	FALSE	chr14:44582644-44583544	Gm8232	0.163231	0.0925428	0.0151058	0.0151058	0.704923	1	0.0569581	0.0401511	0.0401511	Crem_+_+
Crem_+_(840r)	Crem_+_(572g)	Crem	FALSE	chr7:45276960-45277940	Ruvbl2	0.0285069	0.126348	0.00360179	0.00360179	2.45243	1	0.0960309	0.235509	0.235509	Crem_+_+
Crem_+_(840r)	Crem_+_(572g)	Crem	FALSE	chr7:45569954-45570915	Ruvbl2	0.0663777	0.174656	0.0115933	0.0115933	2.45243	1	0.0960309	0.235509	0.235509	Crem_+_+
Crem_+_(840r)	Crem_+_(572g)	Crem	FALSE	chr7:45355090-45356608	Ruvbl2	0.0158235	0.0978422	0.00154821	0.00154821	2.45243	1	0.0960309	0.235509	0.235509	Crem_+_+
Crem_+_(840r)	Crem_+_(572g)	Crem	FALSE	chr7:45514217-45514699	Ruvbl2	0.0221765	0.0875389	0.0019413	0.0019413	2.45243	1	0.0960309	0.235509	0.235509	Crem_+_+
Crem_+_(840r)	Crem_+_(572g)	Crem	FALSE	chr19:20921287-20922337	Tmc1	0.118018	0.485548	0.0573034	0.0573034	0.67833	1	0.273794	0.185723	0.185723	Crem_+_+
Crem_+_(840r)	Crem_+_(572g)	Crem	FALSE	chr19:20967328-20968285	Tmc1	0.106771	0.486003	0.0518911	0.0518911	0.67833	1	0.273794	0.185723	0.185723	Crem_+_+
Crem_+_(840r)	Crem_+_(572g)	Crem	FALSE	chr19:20964203-20965018	Tmc1	0.14295	0.492419	0.0703916	0.0703916	0.67833	1	0.273794	0.185723	0.185723	Crem_+_+
Crem_+_(840r)	Crem_+_(572g)	Crem	FALSE	chr7:44240210-44241239	Gm15517	0.0774139	0.252535	0.0195497	0.0195497	0.8353	1	0.152118	0.127064	0.127064	Crem_+_+
Crem_+_(840r)	Crem_+_(572g)	Crem	FALSE	chr7:44405400-44406333	Gm15517	0.0239413	0.188369	0.00450981	0.00450981	0.8353	1	0.152118	0.127064	0.127064	Crem_+_+
Crem_+_(840r)	Crem_+_(572g)	Crem	FALSE	chr9:98286960-98287837	Nmnat3	0.122132	0.264986	0.0323632	0.0323632	1.18795	1	0.16244	0.192971	0.192971	Crem_+_+
Crem_+_(840r)	Crem_+_(572g)	Crem	FALSE	chr11:100564026-100565064	Ttc25	0.0937045	0.368986	0.0345757	0.0345757	1.46472	1	0.206477	0.30243	0.30243	Crem_+_+
Crem_+_(840r)	Crem_+_(572g)	Crem	FALSE	chr11:100594366-100595378	Ttc25	0.0265538	0.275246	0.00730881	0.00730881	1.46472	1	0.206477	0.30243	0.30243	Crem_+_+
Crem_+_(840r)	Crem_+_(572g)	Crem	FALSE	chr3:94477701-94478599	Riiad1	0.0716399	0.359761	0.0257732	0.0257732	1.78755	1	0.222822	0.398305	0.398305	Crem_+_+
Crem_+_(840r)	Crem_+_(572g)	Crem	FALSE	chr3:94483787-94484731	Riiad1	0.0551664	0.353771	0.0195163	0.0195163	1.78755	1	0.222822	0.398305	0.398305	Crem_+_+
Crem_+_(840r)	Crem_+_(572g)	Crem	FALSE	chr3:94435995-94437022	Riiad1	0.0520176	0.239202	0.0124427	0.0124427	1.78755	1	0.222822	0.398305	0.398305	Crem_+_+
Crem_+_(840r)	Crem_+_(572g)	Crem	FALSE	chr16:36030065-36031058	Kpna1	0.0914562	0.0856613	0.00783426	0.00783426	1.32911	1	0.0692171	0.0919972	0.0919972	Crem_+_+
Crem_+_(840r)	Crem_+_(572g)	Crem	FALSE	chr10:63910754-63911888	Lrrtm3	0.0266	0.385805	0.0102624	0.0102624	1.0297	1	0.26903	0.277021	0.277021	Crem_+_+
Crem_+_(840r)	Crem_+_(572g)	Crem	FALSE	chr10:63818302-63819369	Lrrtm3	0.0752971	0.322174	0.0242588	0.0242588	1.0297	1	0.26903	0.277021	0.277021	Crem_+_+
Crem_+_(840r)	Crem_+_(572g)	Crem	FALSE	chr11:83298500-83299439	Pex12	0.0479131	0.110417	0.00529041	0.00529041	1.09492	1	0.104744	0.114687	0.114687	Crem_+_+
Crem_+_(840r)	Crem_+_(572g)	Crem	FALSE	chr5:142582990-142583778	Papolb	0.129603	0.294265	0.0381376	0.0381376	1.04636	1	0.175806	0.183956	0.183956	Crem_+_+
Crem_+_(840r)	Crem_+_(572g)	Crem	FALSE	chr5:142459980-142460820	Papolb	0.0861688	0.312257	0.0269068	0.0269068	1.04636	1	0.175806	0.183956	0.183956	Crem_+_+
Crem_+_(840r)	Crem_+_(572g)	Crem	FALSE	chr17:24717553-24718614	Hagh	0.100518	0.187525	0.0188497	0.0188497	1.13967	1	0.125925	0.143512	0.143512	Crem_+_+
Crem_+_(840r)	Crem_+_(572g)	Crem	FALSE	chr8:45974934-45975851	Lrp2bp	0.0450231	0.0972848	0.00438006	0.00438006	2.33087	1	0.18888	0.440254	0.440254	Crem_+_+
Crem_+_(840r)	Crem_+_(572g)	Crem	FALSE	chr5:103298455-103299074	Mapk10	0.0393609	0.334243	0.0131561	0.0131561	1.07961	1	0.223234	0.241006	0.241006	Crem_+_+
Crem_+_(840r)	Crem_+_(572g)	Crem	FALSE	chr5:102903852-102904757	Mapk10	0.0496587	0.345769	0.0171705	0.0171705	1.07961	1	0.223234	0.241006	0.241006	Crem_+_+
Crem_+_(840r)	Crem_+_(572g)	Crem	FALSE	chr5:103210790-103211768	Mapk10	0.0535683	0.371948	0.0199246	0.0199246	1.07961	1	0.223234	0.241006	0.241006	Crem_+_+
Crem_+_(840r)	Crem_+_(572g)	Crem	FALSE	chr11:53351645-53352391	Aff4	0.121754	0.277695	0.0338105	0.0338105	0.955641	1	0.124044	0.118542	0.118542	Crem_+_+
Crem_+_(840r)	Crem_+_(572g)	Crem	FALSE	chr11:53350274-53351210	Aff4	0.0534663	0.187444	0.0100219	0.0100219	0.955641	1	0.124044	0.118542	0.118542	Crem_+_+
Crem_+_(840r)	Crem_+_(572g)	Crem	FALSE	chr11:53567006-53567930	Aff4	0.0456354	0.204133	0.00931569	0.00931569	0.955641	1	0.124044	0.118542	0.118542	Crem_+_+
Crem_+_(840r)	Crem_+_(572g)	Crem	FALSE	chr8:75922554-75923787	Iqcm	0.091984	0.690298	0.0634963	0.0634963	1.07348	1	0.351314	0.377128	0.377128	Crem_+_+
Crem_+_(840r)	Crem_+_(572g)	Crem	FALSE	chr10:21615971-21616743	1700020N01Rik	0.0334512	0.231176	0.00773311	0.00773311	1.00121	1	0.166127	0.166328	0.166328	Crem_+_+
Crem_+_(840r)	Crem_+_(572g)	Crem	FALSE	chr10:21596492-21597399	1700020N01Rik	0.0478202	0.216804	0.0103676	0.0103676	1.00121	1	0.166127	0.166328	0.166328	Crem_+_+
Crem_+_(840r)	Crem_+_(572g)	Crem	FALSE	chr10:21592754-21593680	1700020N01Rik	0.172679	0.347427	0.0599932	0.0599932	1.00121	1	0.166127	0.166328	0.166328	Crem_+_+
Crem_+_(840r)	Crem_+_(572g)	Crem	FALSE	chr10:21547407-21548381	1700020N01Rik	0.109849	0.336361	0.036949	0.036949	1.00121	1	0.166127	0.166328	0.166328	Crem_+_+
Crem_+_(840r)	Crem_+_(572g)	Crem	FALSE	chr18:35654374-35655371	Paip2	0.0513481	0.142874	0.00733629	0.00733629	1.52719	1	0.122054	0.186399	0.186399	Crem_+_+
Crem_+_(840r)	Crem_+_(572g)	Crem	FALSE	chr18:35707564-35708790	Paip2	0.0232703	0.0835365	0.00194392	0.00194392	1.52719	1	0.122054	0.186399	0.186399	Crem_+_+
Crem_+_(840r)	Crem_+_(572g)	Crem	FALSE	chr3:146107692-146108597	Wdr63	0.171707	0.572529	0.0983074	0.0983074	1.26336	1	0.315307	0.398345	0.398345	Crem_+_+
Crem_+_(840r)	Crem_+_(572g)	Crem	FALSE	chr3:146059352-146060307	Wdr63	0.124867	0.580725	0.0725134	0.0725134	1.26336	1	0.315307	0.398345	0.398345	Crem_+_+
Crem_+_(840r)	Crem_+_(572g)	Crem	FALSE	chr14:24333495-24334410	E330034G19Rik	0.069245	0.238606	0.0165222	0.0165222	0.785353	1	0.158235	0.124271	0.124271	Crem_+_+
Crem_+_(840r)	Crem_+_(572g)	Crem	FALSE	chr14:24377875-24378877	E330034G19Rik	0.0800251	0.241304	0.0193104	0.0193104	0.785353	1	0.158235	0.124271	0.124271	Crem_+_+
Crem_+_(840r)	Crem_+_(572g)	Crem	FALSE	chr14:24292862-24293951	E330034G19Rik	0.0546875	0.233909	0.0127919	0.0127919	0.785353	1	0.158235	0.124271	0.124271	Crem_+_+
Crem_+_(840r)	Crem_+_(572g)	Crem	FALSE	chr14:24356550-24357848	E330034G19Rik	0.118307	0.229924	0.0272016	0.0272016	0.785353	1	0.158235	0.124271	0.124271	Crem_+_+
Crem_+_(840r)	Crem_+_(572g)	Crem	FALSE	chr14:24161467-24162334	E330034G19Rik	0.132684	0.248846	0.0330178	0.0330178	0.785353	1	0.158235	0.124271	0.124271	Crem_+_+
Crem_+_(840r)	Crem_+_(572g)	Crem	FALSE	chr14:73682944-73683819	Sucla2	0.122216	0.352387	0.0430674	0.0430674	1.98557	1	0.202832	0.402738	0.402738	Crem_+_+
Crem_+_(840r)	Crem_+_(572g)	Crem	FALSE	chr14:73574695-73575325	Sucla2	0.0399817	0.305654	0.0122205	0.0122205	1.98557	1	0.202832	0.402738	0.402738	Crem_+_+
Crem_+_(840r)	Crem_+_(572g)	Crem	FALSE	chr14:73639008-73639833	Sucla2	0.0599313	0.271235	0.0162555	0.0162555	1.98557	1	0.202832	0.402738	0.402738	Crem_+_+
Crem_+_(840r)	Crem_+_(572g)	Crem	FALSE	chr7:125457952-125459055	Nsmce1	0.0563813	0.184368	0.0103949	0.0103949	1.23603	1	0.117561	0.145308	0.145308	Crem_+_+
Crem_+_(840r)	Crem_+_(572g)	Crem	FALSE	chr7:133215518-133216345	Fgfr2	0.0287568	0.125211	0.00360067	0.00360067	3.27355	1	0.127802	0.418367	0.418367	Crem_+_+
Crem_+_(840r)	Crem_+_(572g)	Crem	FALSE	chr7:131614781-131615700	Fgfr2	0.00124461	0.0980897	0.000122083	0.000122083	3.27355	1	0.127802	0.418367	0.418367	Crem_+_+
Crem_+_(840r)	Crem_+_(572g)	Crem	FALSE	chr7:131507172-131508467	Fgfr2	0.00476131	0.105751	0.000503514	0.000503514	3.27355	1	0.127802	0.418367	0.418367	Crem_+_+
Crem_+_(840r)	Crem_+_(572g)	Crem	FALSE	chr7:132538422-132539323	Fgfr2	0.0282275	0.133021	0.00375484	0.00375484	3.27355	1	0.127802	0.418367	0.418367	Crem_+_+
Crem_+_(840r)	Crem_+_(572g)	Crem	FALSE	chr7:131334272-131334998	Fgfr2	0.00988472	0.151886	0.00150135	0.00150135	3.27355	1	0.127802	0.418367	0.418367	Crem_+_+
Crem_+_(840r)	Crem_+_(572g)	Crem	FALSE	chr7:130608958-130609987	Fgfr2	0.000861572	0.129545	0.000111613	0.000111613	3.27355	1	0.127802	0.418367	0.418367	Crem_+_+
Crem_+_(840r)	Crem_+_(572g)	Crem	FALSE	chr7:133046420-133047617	Fgfr2	0.00524329	0.124643	0.000653539	0.000653539	3.27355	1	0.127802	0.418367	0.418367	Crem_+_+
Crem_+_(840r)	Crem_+_(572g)	Crem	FALSE	chr7:130265806-130266689	Fgfr2	0.00225622	0.0844046	0.000190435	0.000190435	3.27355	1	0.127802	0.418367	0.418367	Crem_+_+
Crem_+_(840r)	Crem_+_(572g)	Crem	FALSE	chr7:130523686-130524707	Fgfr2	0.00285311	0.0531041	0.000151512	0.000151512	3.27355	1	0.127802	0.418367	0.418367	Crem_+_+
Crem_+_(840r)	Crem_+_(572g)	Crem	FALSE	chr10:41661243-41662568	Ppil6	0.063041	0.149429	0.00942015	0.00942015	0.907663	1	0.139835	0.126923	0.126923	Crem_+_+
Crem_+_(840r)	Crem_+_(572g)	Crem	FALSE	chr5:77000897-77001786	C530008M17Rik	0.025286	0.494091	0.0124936	0.0124936	1.60847	1	0.372262	0.598772	0.598772	Crem_+_+
Crem_+_(840r)	Crem_+_(572g)	Crem	FALSE	chr5:76676824-76677793	C530008M17Rik	0.0343988	0.582595	0.0200406	0.0200406	1.60847	1	0.372262	0.598772	0.598772	Crem_+_+
Crem_+_(840r)	Crem_+_(572g)	Crem	FALSE	chr5:76681903-76682908	C530008M17Rik	0.10875	0.625239	0.0679947	0.0679947	1.60847	1	0.372262	0.598772	0.598772	Crem_+_+
Crem_+_(840r)	Crem_+_(572g)	Crem	FALSE	chr5:77018312-77019145	C530008M17Rik	0.038057	0.600284	0.022845	0.022845	1.60847	1	0.372262	0.598772	0.598772	Crem_+_+
Crem_+_(840r)	Crem_+_(572g)	Crem	FALSE	chr1:171388510-171389544	Arhgap30	0.0193956	0.136848	0.00265426	0.00265426	1.05293	1	0.102329	0.107745	0.107745	Crem_+_+
Crem_+_(840r)	Crem_+_(572g)	Crem	FALSE	chr1:171307410-171308240	Arhgap30	0.0174628	0.0822969	0.00143714	0.00143714	1.05293	1	0.102329	0.107745	0.107745	Crem_+_+
Crem_+_(840r)	Crem_+_(572g)	Crem	FALSE	chr1:171360281-171361263	Arhgap30	0.0648375	0.052761	0.00342089	0.00342089	1.05293	1	0.102329	0.107745	0.107745	Crem_+_+
Crem_+_(840r)	Crem_+_(572g)	Crem	FALSE	chr7:115953195-115954001	Sox6	0.0326681	0.572981	0.0187182	0.0187182	3.27699	1	0.404242	1.3247	1.3247	Crem_+_+
Crem_+_(840r)	Crem_+_(572g)	Crem	FALSE	chr4:14807416-14808635	Lrrc69	0.0420605	0.342641	0.0144117	0.0144117	1.00561	1	0.253635	0.255057	0.255057	Crem_+_+
Crem_+_(840r)	Crem_+_(572g)	Crem	FALSE	chr15:89475760-89476702	Rabl2	0.0188914	0.187198	0.00353643	0.00353643	1.03605	1	0.162891	0.168763	0.168763	Crem_+_+
Crem_+_(840r)	Crem_+_(572g)	Crem	FALSE	chr15:89595911-89596913	Rabl2	0.0778832	0.214818	0.0167307	0.0167307	1.03605	1	0.162891	0.168763	0.168763	Crem_+_+
Crem_+_(840r)	Crem_+_(572g)	Crem	FALSE	chr15:89670319-89671944	Rabl2	0.0360759	0.217612	0.00785054	0.00785054	1.03605	1	0.162891	0.168763	0.168763	Crem_+_+
Crem_+_(840r)	Crem_+_(572g)	Crem	FALSE	chr7:38378853-38379824	Gm5591	0.268537	0.157294	0.0422394	0.0422394	0.644057	1	0.145489	0.0937032	0.0937032	Crem_+_+
Crem_+_(840r)	Crem_+_(572g)	Crem	FALSE	chr12:78742419-78743388	Fam71d	0.115168	0.516606	0.0594965	0.0594965	1.13579	1	0.331652	0.376686	0.376686	Crem_+_+
Crem_+_(840r)	Crem_+_(572g)	Crem	FALSE	chr11:3692386-3693318	Osbp2	0.0354528	0.399306	0.0141565	0.0141565	1.21314	1	0.266924	0.323816	0.323816	Crem_+_+
Crem_+_(840r)	Crem_+_(572g)	Crem	FALSE	chr11:3871474-3872340	Osbp2	0.120065	0.506369	0.060797	0.060797	1.21314	1	0.266924	0.323816	0.323816	Crem_+_+
Crem_+_(840r)	Crem_+_(572g)	Crem	FALSE	chr11:3729458-3730381	Osbp2	0.0322369	0.405329	0.0130665	0.0130665	1.21314	1	0.266924	0.323816	0.323816	Crem_+_+
Crem_+_(840r)	Crem_+_(572g)	Crem	FALSE	chr11:3804558-3805865	Osbp2	0.0590116	0.417476	0.0246359	0.0246359	1.21314	1	0.266924	0.323816	0.323816	Crem_+_+
Crem_+_(840r)	Crem_+_(572g)	Crem	FALSE	chr4:119383445-119384385	Ccdc30	0.203539	0.558573	0.113691	0.113691	2.17689	1	0.311304	0.677676	0.677676	Crem_+_+
Crem_+_(840r)	Crem_+_(572g)	Crem	FALSE	chr4:119404381-119405422	Ccdc30	0.0842478	0.523904	0.0441378	0.0441378	2.17689	1	0.311304	0.677676	0.677676	Crem_+_+
Crem_+_(840r)	Crem_+_(572g)	Crem	FALSE	chr8:110479038-110479999	Hydin	0.0247387	0.686503	0.0169832	0.0169832	7.36814	1	0.429368	3.16364	3.16364	Crem_+_+
Crem_+_(840r)	Crem_+_(572g)	Crem	FALSE	chr8:110443817-110444949	Hydin	0.0697473	0.789937	0.0550959	0.0550959	7.36814	1	0.429368	3.16364	3.16364	Crem_+_+
Crem_+_(840r)	Crem_+_(572g)	Crem	FALSE	chr6:76901900-76902994	Ctnna2	0.129115	0.301106	0.0388773	0.0388773	0.701174	1	0.212487	0.14899	0.14899	Crem_+_+
Crem_+_(840r)	Crem_+_(572g)	Crem	FALSE	chr5:114065122-114066106	Svop	0.0421165	0.305671	0.0128738	0.0128738	1.02236	1	0.183676	0.187783	0.187783	Crem_+_+
Crem_+_(840r)	Crem_+_(572g)	Crem	FALSE	chr5:114159456-114160341	Svop	0.0861075	0.202777	0.0174606	0.0174606	1.02236	1	0.183676	0.187783	0.187783	Crem_+_+
Crem_+_(840r)	Crem_+_(572g)	Crem	FALSE	chr5:114066359-114067219	Svop	0.0591492	0.309691	0.018318	0.018318	1.02236	1	0.183676	0.187783	0.187783	Crem_+_+
Crem_+_(840r)	Crem_+_(572g)	Crem	FALSE	chr9:59524473-59526141	Celf6	0.0386886	0.149154	0.00577056	0.00577056	0.985319	1	0.125344	0.123504	0.123504	Crem_+_+
Crem_+_(840r)	Crem_+_(572g)	Crem	FALSE	chr9:59577705-59578658	Celf6	0.0396202	0.135849	0.00538238	0.00538238	0.985319	1	0.125344	0.123504	0.123504	Crem_+_+
Crem_+_(840r)	Crem_+_(572g)	Crem	FALSE	chr9:59546748-59547801	Celf6	0.0196554	0.106854	0.00210026	0.00210026	0.985319	1	0.125344	0.123504	0.123504	Crem_+_+
Crem_+_(840r)	Crem_+_(572g)	Crem	FALSE	chr13:63133446-63134389	Aopep	0.0651393	0.480273	0.0312847	0.0312847	4.61502	1	0.302542	1.39623	1.39623	Crem_+_+
Crem_+_(840r)	Crem_+_(572g)	Crem	FALSE	chr13:63255248-63256222	Aopep	0.0721905	0.481026	0.0347255	0.0347255	4.61502	1	0.302542	1.39623	1.39623	Crem_+_+
Crem_+_(840r)	Crem_+_(572g)	Crem	FALSE	chr5:143226456-143227404	Spdye4a	0.0955538	0.312677	0.0298775	0.0298775	1.0465	1	0.193354	0.202346	0.202346	Crem_+_+
Crem_+_(840r)	Crem_+_(572g)	Crem	FALSE	chr5:143224324-143225056	Spdye4a	0.0763066	0.32645	0.0249103	0.0249103	1.0465	1	0.193354	0.202346	0.202346	Crem_+_+
Crem_+_(840r)	Crem_+_(572g)	Crem	FALSE	chr5:143104453-143105502	Spdye4a	0.0556239	0.310665	0.0172804	0.0172804	1.0465	1	0.193354	0.202346	0.202346	Crem_+_+
Crem_+_(840r)	Crem_+_(572g)	Crem	FALSE	chr5:143121907-143122967	Spdye4a	0.0217464	0.0630463	0.00137103	0.00137103	1.0465	1	0.193354	0.202346	0.202346	Crem_+_+
Crem_+_(840r)	Crem_+_(572g)	Crem	FALSE	chr5:143225325-143226227	Spdye4a	0.041198	0.300675	0.0123872	0.0123872	1.0465	1	0.193354	0.202346	0.202346	Crem_+_+
Crem_+_(840r)	Crem_+_(572g)	Crem	FALSE	chr5:143247050-143247962	Spdye4a	0.0786421	0.284732	0.0223919	0.0223919	1.0465	1	0.193354	0.202346	0.202346	Crem_+_+
Crem_+_(840r)	Crem_+_(572g)	Crem	FALSE	chr18:54952112-54953179	Zfp608	0.0766537	0.53682	0.0411492	0.0411492	1.37379	1	0.299333	0.411221	0.411221	Crem_+_+
Crem_+_(840r)	Crem_+_(572g)	Crem	FALSE	chr18:54860336-54861393	Zfp608	0.0534157	0.530773	0.0283516	0.0283516	1.37379	1	0.299333	0.411221	0.411221	Crem_+_+
Crem_+_(840r)	Crem_+_(572g)	Crem	FALSE	chr12:85166702-85167548	Zc2hc1c	0.0936702	0.20428	0.0191349	0.0191349	1.70669	1	0.128637	0.219544	0.219544	Crem_+_+
Crem_+_(840r)	Crem_+_(572g)	Crem	FALSE	chr5:21568856-21569990	Fam185a	0.0375013	0.166488	0.00624352	0.00624352	1.04146	1	0.129773	0.135154	0.135154	Crem_+_+
Crem_+_(840r)	Crem_+_(572g)	Crem	FALSE	chr5:138084693-138085588	Zscan21	0.0822231	0.0686673	0.00564604	0.00564604	0.923606	1	0.0656006	0.0605891	0.0605891	Crem_+_+
Crem_+_(840r)	Crem_+_(572g)	Crem	FALSE	chr1:84709813-84710688	Fbxo36	0.0830287	0.364512	0.0302649	0.0302649	1.88125	1	0.226484	0.426073	0.426073	Crem_+_+
Crem_+_(840r)	Crem_+_(572g)	Crem	FALSE	chr12:87020806-87021735	Gstz1	0.0997102	0.184744	0.0184208	0.0184208	2.83324	1	0.151302	0.428676	0.428676	Crem_+_+
Crem_+_(840r)	Crem_+_(572g)	Crem	FALSE	chr14:30324373-30325273	Cacna1d	0.0699104	0.296265	0.020712	0.020712	2.36013	1	0.190318	0.449176	0.449176	Crem_+_+
Crem_+_(840r)	Crem_+_(572g)	Crem	FALSE	chr14:30512855-30513772	Cacna1d	0.0435589	0.187984	0.00818838	0.00818838	2.36013	1	0.190318	0.449176	0.449176	Crem_+_+
Crem_+_(840r)	Crem_+_(572g)	Crem	FALSE	chr19:23469170-23470093	1700028P14Rik	0.104259	0.563203	0.0587193	0.0587193	0.873328	1	0.325184	0.283993	0.283993	Crem_+_+
Crem_+_(840r)	Crem_+_(572g)	Crem	FALSE	chr7:92937654-92938577	Prcp	0.162441	0.195655	0.0317823	0.0317823	0.919124	1	0.136976	0.125898	0.125898	Crem_+_+
Crem_+_(840r)	Crem_+_(572g)	Crem	FALSE	chr9:22095685-22096627	Elof1	0.13864	0.247818	0.0343575	0.0343575	0.911966	1	0.138088	0.125932	0.125932	Crem_+_+
Crem_+_(840r)	Crem_+_(572g)	Crem	FALSE	chr9:22107843-22108770	Elof1	0.161456	0.24785	0.0400169	0.0400169	0.911966	1	0.138088	0.125932	0.125932	Crem_+_+
Crem_+_(840r)	Crem_+_(572g)	Crem	FALSE	chr3:41704649-41705587	D3Ertd751e	0.052575	0.241487	0.0126962	0.0126962	3.53526	1	0.205317	0.725848	0.725848	Crem_+_+
Crem_+_(840r)	Crem_+_(572g)	Crem	FALSE	chr1:187145496-187146373	Gpatch2	0.0242461	0.428806	0.0103969	0.0103969	1.68917	1	0.265377	0.448268	0.448268	Crem_+_+
Crem_+_(840r)	Crem_+_(572g)	Crem	FALSE	chr1:187433441-187434368	Gpatch2	0.0679382	0.520587	0.0353677	0.0353677	1.68917	1	0.265377	0.448268	0.448268	Crem_+_+
Crem_+_(840r)	Crem_+_(572g)	Crem	FALSE	chr13:112367323-112369356	Ankrd55	0.11929	0.300919	0.0358967	0.0358967	0.690573	1	0.153327	0.105884	0.105884	Crem_+_+
Crem_+_(840r)	Crem_+_(572g)	Crem	FALSE	chr13:112222095-112223179	Ankrd55	0.208131	0.336606	0.0700581	0.0700581	0.690573	1	0.153327	0.105884	0.105884	Crem_+_+
Crem_+_(840r)	Crem_+_(572g)	Crem	FALSE	chr8:95588913-95590083	Ccdc113	0.0357348	0.369127	0.0131907	0.0131907	0.902633	1	0.240888	0.217433	0.217433	Crem_+_+
Crem_+_(840r)	Crem_+_(572g)	Crem	FALSE	chr8:95399936-95400686	Ccdc113	0.0672028	0.460788	0.0309662	0.0309662	0.902633	1	0.240888	0.217433	0.217433	Crem_+_+
Crem_+_(840r)	Crem_+_(572g)	Crem	FALSE	chr8:95575981-95576812	Ccdc113	0.11165	0.431419	0.0481679	0.0481679	0.902633	1	0.240888	0.217433	0.217433	Crem_+_+
Crem_+_(840r)	Crem_+_(572g)	Crem	FALSE	chr8:95438986-95439907	Ccdc113	0.0550551	0.355443	0.0195689	0.0195689	0.902633	1	0.240888	0.217433	0.217433	Crem_+_+
Crem_+_(840r)	Crem_+_(572g)	Crem	FALSE	chr8:95593644-95594628	Ccdc113	0.014261	0.1936	0.00276094	0.00276094	0.902633	1	0.240888	0.217433	0.217433	Crem_+_+
Crem_+_(840r)	Crem_+_(572g)	Crem	FALSE	chr15:31447009-31448046	Ropn1l	0.0790153	0.481076	0.0380124	0.0380124	8.73141	1	0.323809	2.82731	2.82731	Crem_+_+
Crem_+_(840r)	Crem_+_(572g)	Crem	FALSE	chr11:69913586-69914545	Ybx2	0.0199659	0.269524	0.00538131	0.00538131	0.641166	1	0.198633	0.127357	0.127357	Crem_+_+
Crem_+_(840r)	Crem_+_(572g)	Crem	FALSE	chr11:70029015-70029993	Ybx2	0.123442	0.320262	0.0395339	0.0395339	0.641166	1	0.198633	0.127357	0.127357	Crem_+_+
Crem_+_(840r)	Crem_+_(572g)	Crem	FALSE	chr11:70000136-70001072	Ybx2	0.0252762	0.238682	0.00603297	0.00603297	0.641166	1	0.198633	0.127357	0.127357	Crem_+_+
Crem_+_(840r)	Crem_+_(572g)	Crem	FALSE	chr4:134087173-134088139	Catsper4	0.0297818	0.329164	0.00980309	0.00980309	0.688708	1	0.267156	0.183993	0.183993	Crem_+_+
Crem_+_(840r)	Crem_+_(572g)	Crem	FALSE	chr4:134222867-134223738	Catsper4	0.183251	0.411776	0.0754583	0.0754583	0.688708	1	0.267156	0.183993	0.183993	Crem_+_+
Crem_+_(840r)	Crem_+_(572g)	Crem	FALSE	chr2:29890234-29891008	Odf2	0.0247564	0.103781	0.00256925	0.00256925	3.51786	1	0.288641	1.0154	1.0154	Crem_+_+
Crem_+_(840r)	Crem_+_(572g)	Crem	FALSE	chr2:29908446-29909381	Odf2	0.0429335	0.472745	0.0202966	0.0202966	3.51786	1	0.288641	1.0154	1.0154	Crem_+_+
Crem_+_(840r)	Crem_+_(572g)	Crem	FALSE	chr2:29756734-29757944	Odf2	0.112716	0.498454	0.0561839	0.0561839	3.51786	1	0.288641	1.0154	1.0154	Crem_+_+
Crem_+_(840r)	Crem_+_(572g)	Crem	FALSE	chr9:108048703-108049656	Ip6k1	0.0455413	0.172247	0.00784437	0.00784437	0.966896	1	0.117958	0.114053	0.114053	Crem_+_+
Crem_+_(840r)	Crem_+_(572g)	Crem	FALSE	chr9:108129801-108130661	Ip6k1	0.0810211	0.195783	0.0158626	0.0158626	0.966896	1	0.117958	0.114053	0.114053	Crem_+_+
Crem_+_(840r)	Crem_+_(572g)	Crem	FALSE	chr9:108164864-108165841	Ip6k1	0.0265799	0.148584	0.00394935	0.00394935	0.966896	1	0.117958	0.114053	0.114053	Crem_+_+
Crem_+_(840r)	Crem_+_(572g)	Crem	FALSE	chr17:71811020-71811888	Clip4	0.0700733	0.37546	0.0263097	0.0263097	0.689186	1	0.266114	0.183402	0.183402	Crem_+_+
Crem_+_(840r)	Crem_+_(572g)	Crem	FALSE	chr17:71776503-71777466	Clip4	0.0157625	0.259434	0.00408933	0.00408933	0.689186	1	0.266114	0.183402	0.183402	Crem_+_+
Crem_+_(840r)	Crem_+_(572g)	Crem	FALSE	chr17:71913026-71913717	Clip4	0.0579195	0.378562	0.0219261	0.0219261	0.689186	1	0.266114	0.183402	0.183402	Crem_+_+
Crem_+_(840r)	Crem_+_(572g)	Crem	FALSE	chr17:71768263-71770013	Clip4	0.116266	0.387335	0.0450341	0.0450341	0.689186	1	0.266114	0.183402	0.183402	Crem_+_+
Crem_+_(840r)	Crem_+_(572g)	Crem	FALSE	chr7:125756412-125757182	D430042O09Rik	0.0356071	0.245259	0.00873296	0.00873296	1.78353	1	0.222284	0.396449	0.396449	Crem_+_+
Crem_+_(840r)	Crem_+_(572g)	Crem	FALSE	chr11:72207004-72207927	Tekt1	0.0110245	0.168937	0.00186245	0.00186245	1.88116	1	0.242511	0.456201	0.456201	Crem_+_+
Crem_+_(840r)	Crem_+_(572g)	Crem	FALSE	chr11:72280676-72282198	Tekt1	0.0586527	0.310537	0.0182138	0.0182138	1.88116	1	0.242511	0.456201	0.456201	Crem_+_+
Crem_+_(840r)	Crem_+_(572g)	Crem	FALSE	chr5:143975040-143975990	Rsph10b	0.0973929	0.0905269	0.00881667	0.00881667	1.49577	1	0.128949	0.192877	0.192877	Crem_+_+
Crem_+_(840r)	Crem_+_(572g)	Crem	FALSE	chr5:143894394-143895408	Rsph10b	0.13847	0.201129	0.0278503	0.0278503	1.49577	1	0.128949	0.192877	0.192877	Crem_+_+
Crem_+_(840r)	Crem_+_(572g)	Crem	FALSE	chr3:92588593-92589459	Smcp	0.12851	0.517129	0.0664562	0.0664562	1.3768	1	0.315306	0.434114	0.434114	Crem_+_+
Crem_+_(840r)	Crem_+_(572g)	Crem	FALSE	chr3:92586152-92587169	Smcp	0.100211	0.511115	0.0512191	0.0512191	1.3768	1	0.315306	0.434114	0.434114	Crem_+_+
Crem_+_(840r)	Crem_+_(572g)	Crem	FALSE	chr3:41704649-41705587	Sclt1	0.0797704	0.364516	0.0290776	0.0290776	5.76785	1	0.261904	1.51062	1.51062	Crem_+_+
Crem_+_(840r)	Crem_+_(572g)	Crem	FALSE	chr7:126975700-126976613	Cdiptos	0.00912735	0.251225	0.00229302	0.00229302	0.811017	1	0.318147	0.258022	0.258022	Crem_+_+
Crem_+_(840r)	Crem_+_(572g)	Crem	FALSE	chr7:126941205-126942154	Cdiptos	0.133903	0.484361	0.0648575	0.0648575	0.811017	1	0.318147	0.258022	0.258022	Crem_+_+
Crem_+_(840r)	Crem_+_(572g)	Crem	FALSE	chr7:126922404-126923297	Cdiptos	0.108868	0.447553	0.0487241	0.0487241	0.811017	1	0.318147	0.258022	0.258022	Crem_+_+
Crem_+_(840r)	Crem_+_(572g)	Crem	FALSE	chr7:127104254-127105324	Cdiptos	0.1153	0.413514	0.047678	0.047678	0.811017	1	0.318147	0.258022	0.258022	Crem_+_+
Crem_+_(840r)	Crem_+_(572g)	Crem	FALSE	chr7:126831259-126832766	Cdiptos	0.0549074	0.459865	0.02525	0.02525	0.811017	1	0.318147	0.258022	0.258022	Crem_+_+
Crem_+_(840r)	Crem_+_(572g)	Crem	FALSE	chr7:82755334-82756235	Saxo2	0.145153	0.34519	0.0501053	0.0501053	3.4388	1	0.226674	0.779489	0.779489	Crem_+_+
Crem_+_(840r)	Crem_+_(572g)	Crem	FALSE	chr15:82058625-82059581	Desi1	0.137639	0.213355	0.0293659	0.0293659	1.01532	1	0.155088	0.157464	0.157464	Crem_+_+
Crem_+_(840r)	Crem_+_(572g)	Crem	FALSE	chr15:81985452-81986473	Desi1	0.109415	0.207968	0.0227548	0.0227548	1.01532	1	0.155088	0.157464	0.157464	Crem_+_+
Crem_+_(840r)	Crem_+_(572g)	Crem	FALSE	chr15:82082107-82083078	Desi1	0.0186208	0.122006	0.00227184	0.00227184	1.01532	1	0.155088	0.157464	0.157464	Crem_+_+
Crem_+_(840r)	Crem_+_(572g)	Crem	FALSE	chr10:42146678-42147562	Armc2	0.156073	0.548021	0.0855311	0.0855311	2.06853	1	0.268833	0.556089	0.556089	Crem_+_+
Crem_+_(840r)	Crem_+_(572g)	Crem	FALSE	chr4:109480113-109480974	4930522H14Rik	0.105922	0.439491	0.0465517	0.0465517	0.671343	1	0.286443	0.192301	0.192301	Crem_+_+
Crem_+_(840r)	Crem_+_(572g)	Crem	FALSE	chr4:109530365-109531691	4930522H14Rik	0.111085	0.414462	0.0460405	0.0460405	0.671343	1	0.286443	0.192301	0.192301	Crem_+_+
Crem_+_(840r)	Crem_+_(572g)	Crem	FALSE	chr13:37931094-37932041	Cage1	0.0953022	0.510302	0.0486329	0.0486329	1.72705	1	0.316985	0.54745	0.54745	Crem_+_+
Crem_+_(840r)	Crem_+_(572g)	Crem	FALSE	chr13:38036689-38037657	Cage1	0.00585392	0.153649	0.00089945	0.00089945	1.72705	1	0.316985	0.54745	0.54745	Crem_+_+
Crem_+_(840r)	Crem_+_(572g)	Crem	FALSE	chr13:37932178-37932997	Cage1	0.126117	0.553107	0.0697564	0.0697564	1.72705	1	0.316985	0.54745	0.54745	Crem_+_+
Crem_+_(840r)	Crem_+_(572g)	Crem	FALSE	chr1:83137485-83139212	Sphkap	0.0834542	0.432561	0.036099	0.036099	1.12518	1	0.228264	0.256838	0.256838	Crem_+_+
Crem_+_(840r)	Crem_+_(572g)	Crem	FALSE	chr4:35020400-35021240	Mob3b	0.0679367	0.203951	0.0138558	0.0138558	0.771152	1	0.109644	0.0845526	0.0845526	Crem_+_+
Crem_+_(840r)	Crem_+_(572g)	Crem	FALSE	chr4:34962842-34963869	Mob3b	0.132654	0.193582	0.0256794	0.0256794	0.771152	1	0.109644	0.0845526	0.0845526	Crem_+_+
Crem_+_(840r)	Crem_+_(572g)	Crem	FALSE	chr4:35096285-35097244	Mob3b	0.0441761	0.182437	0.00805936	0.00805936	0.771152	1	0.109644	0.0845526	0.0845526	Crem_+_+
Crem_+_(840r)	Crem_+_(572g)	Crem	FALSE	chr11:3804558-3805865	4921536K21Rik	0.0616878	0.102443	0.00631948	0.00631948	1.26057	1	0.0953466	0.120191	0.120191	Crem_+_+
Crem_+_(840r)	Crem_+_(572g)	Crem	FALSE	chr11:3871474-3872340	4921536K21Rik	0.117147	0.174195	0.0204064	0.0204064	1.26057	1	0.0953466	0.120191	0.120191	Crem_+_+
Crem_+_(840r)	Crem_+_(572g)	Crem	FALSE	chr8:45615223-45616276	Sorbs2	0.108707	0.193318	0.021015	0.021015	0.71922	1	0.0957771	0.0688848	0.0688848	Crem_+_+
Crem_+_(840r)	Crem_+_(572g)	Crem	FALSE	chr8:45618618-45619459	Sorbs2	0.0403282	0.134074	0.00540696	0.00540696	0.71922	1	0.0957771	0.0688848	0.0688848	Crem_+_+
Crem_+_(840r)	Crem_+_(572g)	Crem	FALSE	chr7:120891207-120892147	Mfsd13b	0.0598952	0.327779	0.0196324	0.0196324	0.88175	1	0.245993	0.216904	0.216904	Crem_+_+
Crem_+_(840r)	Crem_+_(572g)	Crem	FALSE	chr5:102180085-102181120	Wdfy3	0.0626773	0.403421	0.0252853	0.0252853	2.80296	1	0.233951	0.655754	0.655754	Crem_+_+
Crem_+_(840r)	Crem_+_(572g)	Crem	FALSE	chr8:123639829-123640762	Gas8	0.0227456	0.069544	0.00158182	0.00158182	1.47018	1	0.123471	0.181525	0.181525	Crem_+_+
Crem_+_(840r)	Crem_+_(572g)	Crem	FALSE	chr8:123665842-123666678	Gas8	0.108863	0.210169	0.0228797	0.0228797	1.47018	1	0.123471	0.181525	0.181525	Crem_+_+
Crem_+_(840r)	Crem_+_(572g)	Crem	FALSE	chr8:123514628-123515706	Gas8	0.0427842	0.106461	0.00455484	0.00455484	1.47018	1	0.123471	0.181525	0.181525	Crem_+_+
Crem_+_(840r)	Crem_+_(572g)	Crem	FALSE	chr12:72184502-72185420	Rtn1	0.0614803	0.605934	0.037253	0.037253	1.72327	1	0.321777	0.554508	0.554508	Crem_+_+
Crem_+_(840r)	Crem_+_(572g)	Crem	FALSE	chr5:37241626-37242525	Jakmip1	0.0463544	0.12364	0.00573125	0.00573125	1.17201	1	0.106454	0.124765	0.124765	Crem_+_+
Crem_+_(840r)	Crem_+_(572g)	Crem	FALSE	chr1:74340463-74341527	Pnkd	0.0433684	0.105405	0.00457124	0.00457124	0.635125	1	0.0610365	0.0387658	0.0387658	Crem_+_+
Crem_+_(840r)	Crem_+_(572g)	Crem	FALSE	chr4:12007769-12009598	Tmem67	0.0728765	0.352512	0.0256899	0.0256899	1.01234	1	0.195953	0.19837	0.19837	Crem_+_+
Crem_+_(840r)	Crem_+_(572g)	Crem	FALSE	chr4:11950568-11951548	Tmem67	0.0582784	0.342389	0.0199539	0.0199539	1.01234	1	0.195953	0.19837	0.19837	Crem_+_+
Crem_+_(840r)	Crem_+_(572g)	Crem	FALSE	chr5:105595457-105596338	Lrrc8b	0.0946804	0.492986	0.0466761	0.0466761	0.676205	1	0.312858	0.211556	0.211556	Crem_+_+
Crem_+_(840r)	Crem_+_(572g)	Crem	FALSE	chr5:105294774-105295792	Lrrc8b	0.123491	0.543313	0.0670945	0.0670945	0.676205	1	0.312858	0.211556	0.211556	Crem_+_+
Crem_+_(840r)	Crem_+_(572g)	Crem	FALSE	chr5:105424564-105426669	Lrrc8b	0.0453753	0.528351	0.0239741	0.0239741	0.676205	1	0.312858	0.211556	0.211556	Crem_+_+
Crem_+_(840r)	Crem_+_(572g)	Crem	FALSE	chr2:173577766-173578728	1700021F07Rik	0.064633	0.312478	0.0201964	0.0201964	0.767053	1	0.24585	0.18858	0.18858	Crem_+_+
Crem_+_(840r)	Crem_+_(572g)	Crem	FALSE	chr18:35854154-35855203	Dnajc18	0.0805336	0.194079	0.0156299	0.0156299	0.981081	1	0.12703	0.124627	0.124627	Crem_+_+
Crem_+_(840r)	Crem_+_(572g)	Crem	FALSE	chr18:35707564-35708790	Dnajc18	0.0768483	0.209706	0.0161155	0.0161155	0.981081	1	0.12703	0.124627	0.124627	Crem_+_+
Crem_+_(840r)	Crem_+_(572g)	Crem	FALSE	chr18:35654374-35655371	Dnajc18	0.0344611	0.155629	0.00536316	0.00536316	0.981081	1	0.12703	0.124627	0.124627	Crem_+_+
Crem_+_(840r)	Crem_+_(572g)	Crem	FALSE	chr6:30604579-30606101	Ssmem1	0.164593	0.347127	0.0571349	0.0571349	1.40917	1	0.205565	0.289678	0.289678	Crem_+_+
Crem_+_(840r)	Crem_+_(572g)	Crem	FALSE	chr12:90884091-90885032	Cep128	0.0446018	0.587064	0.0261841	0.0261841	2.52494	1	0.316002	0.797886	0.797886	Crem_+_+
Crem_+_(840r)	Crem_+_(572g)	Crem	FALSE	chr14:76021690-76022848	Gtf2f2	0.0486958	0.0574538	0.00279776	0.00279776	0.926322	1	0.0648885	0.0601076	0.0601076	Crem_+_+
Crem_+_(840r)	Crem_+_(572g)	Crem	FALSE	chr14:75803481-75804497	Gtf2f2	0.0305186	0.0570071	0.00173978	0.00173978	0.926322	1	0.0648885	0.0601076	0.0601076	Crem_+_+
Crem_+_(840r)	Crem_+_(572g)	Crem	FALSE	chr16:17140985-17142108	Ypel1	0.0127944	0.11987	0.00153367	0.00153367	0.917737	1	0.210371	0.193065	0.193065	Crem_+_+
Crem_+_(840r)	Crem_+_(572g)	Crem	FALSE	chr9:120141983-120142975	Cx3cr1	0.0177552	0.165822	0.0029442	0.0029442	1.03603	1	0.127519	0.132114	0.132114	Crem_+_+
Crem_+_(840r)	Crem_+_(572g)	Crem	FALSE	chr9:120010848-120011762	Cx3cr1	0.016887	0.174973	0.00295477	0.00295477	1.03603	1	0.127519	0.132114	0.132114	Crem_+_+
Crem_+_(840r)	Crem_+_(572g)	Crem	FALSE	chr10:123146790-123147876	Usp15	0.0440432	0.119689	0.00527148	0.00527148	0.911322	1	0.1103	0.100519	0.100519	Crem_+_+
Crem_+_(840r)	Crem_+_(572g)	Crem	FALSE	chr11:96934736-96935669	Lrrc46	0.0136416	0.0966012	0.0013178	0.0013178	0.898776	1	0.25003	0.224721	0.224721	Crem_+_+
Crem_+_(840r)	Crem_+_(572g)	Crem	FALSE	chr11:96943564-96944504	Lrrc46	0.0121422	0.232509	0.00282317	0.00282317	0.898776	1	0.25003	0.224721	0.224721	Crem_+_+
Crem_+_(840r)	Crem_+_(572g)	Crem	FALSE	chr4:111777066-111778065	Spata6	0.087225	0.474237	0.0413653	0.0413653	7.70969	1	0.359902	2.77474	2.77474	Crem_+_+
Crem_+_(840r)	Crem_+_(572g)	Crem	FALSE	chr3:141267418-141268313	Pdha2	0.037246	0.168449	0.00627404	0.00627404	1.8389	1	0.174356	0.320623	0.320623	Crem_+_+
Crem_+_(840r)	Crem_+_(572g)	Crem	FALSE	chr3:141211303-141212169	Pdha2	0.202198	0.253166	0.0511896	0.0511896	1.8389	1	0.174356	0.320623	0.320623	Crem_+_+
Crem_+_(840r)	Crem_+_(572g)	Crem	FALSE	chr8:128771167-128772042	Ccdc7a	0.032047	0.688778	0.0220733	0.0220733	0.906339	1	0.281404	0.255048	0.255048	Crem_+_+
Crem_+_(840r)	Crem_+_(572g)	Crem	FALSE	chr8:128755592-128756620	Ccdc7a	0.0462511	0.678544	0.0313834	0.0313834	0.906339	1	0.281404	0.255048	0.255048	Crem_+_+
Crem_+_(840r)	Crem_+_(572g)	Crem	FALSE	chr11:75194819-75195751	Smg6	0.0261893	0.333166	0.00872536	0.00872536	3.11612	1	0.270613	0.843263	0.843263	Crem_+_+
Crem_+_(840r)	Crem_+_(572g)	Crem	FALSE	chr11:75041528-75042430	Smg6	0.0143259	0.271513	0.00388966	0.00388966	3.11612	1	0.270613	0.843263	0.843263	Crem_+_+
Crem_+_(840r)	Crem_+_(572g)	Crem	FALSE	chr11:74930090-74930872	Smg6	0.0253358	0.279248	0.007075	0.007075	3.11612	1	0.270613	0.843263	0.843263	Crem_+_+
Crem_+_(840r)	Crem_+_(572g)	Crem	FALSE	chr17:10449138-10450149	Pacrg	0.0280462	0.62811	0.0176161	0.0176161	10.5011	1	0.428173	4.49629	4.49629	Crem_+_+
Crem_+_(840r)	Crem_+_(572g)	Crem	FALSE	chr17:10665812-10668031	Pacrg	0.0342162	0.475474	0.0162689	0.0162689	10.5011	1	0.428173	4.49629	4.49629	Crem_+_+
Crem_+_(840r)	Crem_+_(572g)	Crem	FALSE	chr17:10549260-10550277	Pacrg	0.0342073	0.699316	0.0239217	0.0239217	10.5011	1	0.428173	4.49629	4.49629	Crem_+_+
Crem_+_(840r)	Crem_+_(572g)	Crem	FALSE	chr13:77184655-77185771	2210408I21Rik	0.0807095	0.696687	0.0562293	0.0562293	6.30269	1	0.403294	2.54183	2.54183	Crem_+_+
Crem_+_(840r)	Crem_+_(572g)	Crem	FALSE	chr13:77547878-77548826	2210408I21Rik	0.0927262	0.721749	0.0669251	0.0669251	6.30269	1	0.403294	2.54183	2.54183	Crem_+_+
Crem_+_(840r)	Crem_+_(572g)	Crem	FALSE	chr13:77546789-77547670	2210408I21Rik	0.0808986	0.741499	0.0599862	0.0599862	6.30269	1	0.403294	2.54183	2.54183	Crem_+_+
Crem_+_(840r)	Crem_+_(572g)	Crem	FALSE	chr11:46006523-46007435	Sox30	0.0733374	0.32386	0.0237511	0.0237511	0.758122	1	0.229119	0.1737	0.1737	Crem_+_+
Crem_+_(840r)	Crem_+_(572g)	Crem	FALSE	chr10:10236584-10237547	Adgb	0.0391713	0.369692	0.0144813	0.0144813	1.87069	1	0.318414	0.595653	0.595653	Crem_+_+
Crem_+_(840r)	Crem_+_(572g)	Crem	FALSE	chr10:10234493-10235442	Adgb	0.0423336	0.276943	0.011724	0.011724	1.87069	1	0.318414	0.595653	0.595653	Crem_+_+
Crem_+_(840r)	Crem_+_(572g)	Crem	FALSE	chr17:80223999-80224936	Morn2	0.01032	0.0608681	0.000628159	0.000628159	1.49637	1	0.195308	0.292253	0.292253	Crem_+_+
Crem_+_(840r)	Crem_+_(572g)	Crem	FALSE	chr17:80289718-80290618	Morn2	0.0107207	0.0762436	0.000817386	0.000817386	1.49637	1	0.195308	0.292253	0.292253	Crem_+_+
Crem_+_(840r)	Crem_+_(572g)	Crem	FALSE	chr11:117076303-117077250	Sec14l1	0.0450638	0.0539323	0.00243039	0.00243039	0.907309	1	0.0773217	0.0701547	0.0701547	Crem_+_+
Crem_+_(840r)	Crem_+_(572g)	Crem	FALSE	chr5:77000897-77001786	Thegl	0.0568369	0.248988	0.0141517	0.0141517	2.19335	1	0.200964	0.440783	0.440783	Crem_+_+
Crem_+_(840r)	Crem_+_(572g)	Crem	FALSE	chr5:77002576-77003488	Thegl	0.0269278	0.141955	0.00382253	0.00382253	2.19335	1	0.200964	0.440783	0.440783	Crem_+_+
Crem_+_(840r)	Crem_+_(572g)	Crem	FALSE	chr5:77036522-77037522	Thegl	0.0232663	0.157844	0.00367246	0.00367246	2.19335	1	0.200964	0.440783	0.440783	Crem_+_+
Crem_+_(840r)	Crem_+_(572g)	Crem	FALSE	chr5:77018312-77019145	Thegl	0.0664516	0.314272	0.0208839	0.0208839	2.19335	1	0.200964	0.440783	0.440783	Crem_+_+
Crem_+_(840r)	Crem_+_(572g)	Crem	FALSE	chr1:151434262-151435032	Trmt1l	0.0926345	0.287559	0.0266379	0.0266379	1.69316	1	0.196711	0.333063	0.333063	Crem_+_+
Crem_+_(840r)	Crem_+_(572g)	Crem	FALSE	chr1:151517491-151518423	Trmt1l	0.0962052	0.257775	0.0247993	0.0247993	1.69316	1	0.196711	0.333063	0.333063	Crem_+_+
Crem_+_(840r)	Crem_+_(572g)	Crem	FALSE	chr7:46860695-46861676	Ldhc	0.150432	0.520949	0.0783676	0.0783676	7.19067	1	0.345792	2.48648	2.48648	Crem_+_+
Crem_+_(840r)	Crem_+_(572g)	Crem	FALSE	chr7:46983087-46984039	Ldhc	0.117548	0.575576	0.067658	0.067658	7.19067	1	0.345792	2.48648	2.48648	Crem_+_+
Crem_+_(840r)	Crem_+_(572g)	Crem	FALSE	chr7:46975094-46976098	Ldhc	0.0186613	0.482342	0.00900115	0.00900115	7.19067	1	0.345792	2.48648	2.48648	Crem_+_+
Crem_+_(840r)	Crem_+_(572g)	Crem	FALSE	chr7:46845315-46846208	Ldhc	0.0439538	0.426755	0.0187575	0.0187575	7.19067	1	0.345792	2.48648	2.48648	Crem_+_+
Crem_+_(840r)	Crem_+_(572g)	Crem	FALSE	chr11:102196355-102198090	G6pc3	0.0151967	0.0586122	0.000890714	0.000890714	0.921983	1	0.0928759	0.08563	0.08563	Crem_+_+
Crem_+_(840r)	Crem_+_(572g)	Crem	FALSE	chr4:134087173-134088139	Ubxn11	0.101517	0.403026	0.0409138	0.0409138	0.982368	1	0.23111	0.227035	0.227035	Crem_+_+
Crem_+_(840r)	Crem_+_(572g)	Crem	FALSE	chr18:35707564-35708790	Spata24	0.0753033	0.366305	0.027584	0.027584	6.58286	1	0.291474	1.91873	1.91873	Crem_+_+
Crem_+_(840r)	Crem_+_(572g)	Crem	FALSE	chr18:35654374-35655371	Spata24	0.0759034	0.39978	0.0303447	0.0303447	6.58286	1	0.291474	1.91873	1.91873	Crem_+_+
Crem_+_(840r)	Crem_+_(572g)	Crem	FALSE	chr13:55687558-55688478	Catsper3	0.0175181	0.231933	0.00406302	0.00406302	0.767598	1	0.279237	0.214342	0.214342	Crem_+_+
Crem_+_(840r)	Crem_+_(572g)	Crem	FALSE	chr4:107977311-107978395	Slc1a7	0.0495041	0.14767	0.00731026	0.00731026	0.765788	1	0.0984864	0.0754197	0.0754197	Crem_+_+
Crem_+_(840r)	Crem_+_(572g)	Crem	FALSE	chr4:108016427-108017342	Slc1a7	0.0706503	0.149724	0.010578	0.010578	0.765788	1	0.0984864	0.0754197	0.0754197	Crem_+_+
Crem_+_(840r)	Crem_+_(572g)	Crem	FALSE	chr2:131303841-131304755	1700037H04Rik	0.0947522	0.185888	0.0176133	0.0176133	1.62896	1	0.136497	0.222348	0.222348	Crem_+_+
Crem_+_(840r)	Crem_+_(572g)	Crem	FALSE	chr18:52645686-52646743	Gykl1	0.128314	0.337475	0.0433029	0.0433029	0.958202	1	0.228154	0.218618	0.218618	Crem_+_+
Crem_+_(840r)	Crem_+_(572g)	Crem	FALSE	chr18:52693232-52694125	Gykl1	0.060079	0.311813	0.0187334	0.0187334	0.958202	1	0.228154	0.218618	0.218618	Crem_+_+
Crem_+_(840r)	Crem_+_(572g)	Crem	FALSE	chr18:52767871-52768933	Gykl1	0.0946707	0.270724	0.0256296	0.0256296	0.958202	1	0.228154	0.218618	0.218618	Crem_+_+
Crem_+_(840r)	Crem_+_(572g)	Crem	FALSE	chr14:51695113-51696047	Gm5800	0.175323	0.311197	0.0545598	0.0545598	1.41049	1	0.203208	0.286623	0.286623	Crem_+_+
Crem_+_(840r)	Crem_+_(572g)	Crem	FALSE	chr14:51716733-51717665	Gm5800	0.119831	0.303295	0.0363441	0.0363441	1.41049	1	0.203208	0.286623	0.286623	Crem_+_+
Crem_+_(840r)	Crem_+_(572g)	Crem	FALSE	chr14:51573631-51574677	Gm5800	0.1244	0.319111	0.0396976	0.0396976	1.41049	1	0.203208	0.286623	0.286623	Crem_+_+
Crem_+_(840r)	Crem_+_(572g)	Crem	FALSE	chr14:51610816-51611799	Gm5800	0.0730557	0.290015	0.0211872	0.0211872	1.41049	1	0.203208	0.286623	0.286623	Crem_+_+
Crem_+_(840r)	Crem_+_(572g)	Crem	FALSE	chr14:51591650-51592661	Gm5800	0.0782254	0.320739	0.02509	0.02509	1.41049	1	0.203208	0.286623	0.286623	Crem_+_+
Crem_+_(840r)	Crem_+_(572g)	Crem	FALSE	chr14:51802172-51803056	Gm5800	0.151588	0.357567	0.0542027	0.0542027	1.41049	1	0.203208	0.286623	0.286623	Crem_+_+
Crem_+_(840r)	Crem_+_(572g)	Crem	FALSE	chr8:11727634-11728547	1700016D06Rik	0.0233087	0.115823	0.0026997	0.0026997	0.865412	1	0.220162	0.190531	0.190531	Crem_+_+
Crem_+_(840r)	Crem_+_(572g)	Crem	FALSE	chr8:11678443-11679211	1700016D06Rik	0.0785285	0.307553	0.0241517	0.0241517	0.865412	1	0.220162	0.190531	0.190531	Crem_+_+
Crem_+_(840r)	Crem_+_(572g)	Crem	FALSE	chr8:11839990-11840889	1700016D06Rik	0.111878	0.305506	0.0341794	0.0341794	0.865412	1	0.220162	0.190531	0.190531	Crem_+_+
Crem_+_(840r)	Crem_+_(572g)	Crem	FALSE	chr1:165726358-165727778	Adcy10	0.0103793	0.309737	0.00321484	0.00321484	1.49623	1	0.314383	0.47039	0.47039	Crem_+_+
Crem_+_(840r)	Crem_+_(572g)	Crem	FALSE	chr1:165440749-165441987	Adcy10	0.0333774	0.506507	0.0169059	0.0169059	1.49623	1	0.314383	0.47039	0.47039	Crem_+_+
Crem_+_(840r)	Crem_+_(572g)	Crem	FALSE	chr2:53085270-53086366	Arl6ip6	0.112848	0.238392	0.026902	0.026902	1.35382	1	0.136592	0.18492	0.18492	Crem_+_+
Crem_+_(840r)	Crem_+_(572g)	Crem	FALSE	chr8:118172597-118173474	Cdh13	0.101528	0.438553	0.0445254	0.0445254	0.950255	1	0.225034	0.213839	0.213839	Crem_+_+
Crem_+_(840r)	Crem_+_(572g)	Crem	FALSE	chr8:118589464-118591019	Cdh13	0.018461	0.363765	0.00671545	0.00671545	0.950255	1	0.225034	0.213839	0.213839	Crem_+_+
Crem_+_(840r)	Crem_+_(572g)	Crem	FALSE	chr8:118324931-118325847	Cdh13	0.0156934	0.376502	0.00590859	0.00590859	0.950255	1	0.225034	0.213839	0.213839	Crem_+_+
Crem_+_(840r)	Crem_+_(572g)	Crem	FALSE	chr8:118393939-118394850	Cdh13	0.0384073	0.403289	0.0154892	0.0154892	0.950255	1	0.225034	0.213839	0.213839	Crem_+_+
Crem_+_(840r)	Crem_+_(572g)	Crem	FALSE	chr3:35936947-35937937	Dcun1d1	0.143567	0.283269	0.0406682	0.0406682	0.967389	1	0.21213	0.205212	0.205212	Crem_+_+
Crem_+_(840r)	Crem_+_(572g)	Crem	FALSE	chr3:35932249-35933244	Dcun1d1	0.0235694	0.0720773	0.00169882	0.00169882	0.967389	1	0.21213	0.205212	0.205212	Crem_+_+
Crem_+_(840r)	Crem_+_(572g)	Crem	FALSE	chr3:36023593-36024447	Dcun1d1	0.070131	0.327483	0.0229667	0.0229667	0.967389	1	0.21213	0.205212	0.205212	Crem_+_+
Crem_+_(840r)	Crem_+_(572g)	Crem	FALSE	chr11:62950762-62951647	Tekt3	0.0484444	0.368083	0.0178316	0.0178316	1.3044	1	0.212321	0.276952	0.276952	Crem_+_+
Crem_+_(840r)	Crem_+_(572g)	Crem	FALSE	chr11:63003353-63004945	Tekt3	0.0353324	0.299597	0.0105855	0.0105855	1.3044	1	0.212321	0.276952	0.276952	Crem_+_+
Crem_+_(840r)	Crem_+_(572g)	Crem	FALSE	chr2:91028066-91028978	Ptpmt1	0.0551945	0.122466	0.00675948	0.00675948	1.29959	1	0.0771611	0.100278	0.100278	Crem_+_+
Crem_+_(840r)	Crem_+_(572g)	Crem	FALSE	chr5:21568856-21569990	Lrrc17	0.0679617	0.250372	0.0170157	0.0170157	1.56167	1	0.146325	0.228511	0.228511	Crem_+_+
Crem_+_(840r)	Crem_+_(572g)	Crem	FALSE	chr5:21582244-21583146	Lrrc17	0.039984	0.221909	0.00887281	0.00887281	1.56167	1	0.146325	0.228511	0.228511	Crem_+_+
Crem_+_(840r)	Crem_+_(572g)	Crem	FALSE	chr3:104004484-104005292	Rsbn1	0.10195	0.320685	0.032694	0.032694	6.02324	1	0.26025	1.56755	1.56755	Crem_+_+
Crem_+_(840r)	Crem_+_(572g)	Crem	FALSE	chr3:103952024-103952870	Rsbn1	0.0497013	0.126625	0.00629343	0.00629343	6.02324	1	0.26025	1.56755	1.56755	Crem_+_+
Crem_+_(840r)	Crem_+_(572g)	Crem	FALSE	chr18:23041219-23042183	Nol4	0.0212071	0.498035	0.0105619	0.0105619	2.31047	1	0.373715	0.863457	0.863457	Crem_+_+
Crem_+_(840r)	Crem_+_(572g)	Crem	FALSE	chr15:9737190-9738327	Spef2	0.0711106	0.498512	0.0354495	0.0354495	1.745	1	0.312206	0.544797	0.544797	Crem_+_+
Crem_+_(840r)	Crem_+_(572g)	Crem	FALSE	chr15:9691375-9692364	Spef2	0.111103	0.527396	0.0585956	0.0585956	1.745	1	0.312206	0.544797	0.544797	Crem_+_+
Crem_+_(840r)	Crem_+_(572g)	Crem	FALSE	chr15:9434369-9435119	Spef2	0.0563174	0.521573	0.0293736	0.0293736	1.745	1	0.312206	0.544797	0.544797	Crem_+_+
Crem_+_(840r)	Crem_+_(572g)	Crem	FALSE	chr15:9454884-9455878	Spef2	0.0641918	0.458975	0.0294624	0.0294624	1.745	1	0.312206	0.544797	0.544797	Crem_+_+
Crem_+_(840r)	Crem_+_(572g)	Crem	FALSE	chr15:9586291-9587454	Spef2	0.0714698	0.555017	0.039667	0.039667	1.745	1	0.312206	0.544797	0.544797	Crem_+_+
Crem_+_(840r)	Crem_+_(572g)	Crem	FALSE	chr14:106016888-106017967	Trim52	0.103561	0.129294	0.0133897	0.0133897	2.01007	1	0.13054	0.262394	0.262394	Crem_+_+
Crem_+_(840r)	Crem_+_(572g)	Crem	FALSE	chr14:106105786-106106661	Trim52	0.15949	0.0750327	0.011967	0.011967	2.01007	1	0.13054	0.262394	0.262394	Crem_+_+
Crem_+_(840r)	Crem_+_(572g)	Crem	FALSE	chr10:53349526-53350245	Cep85l	0.0986455	0.452785	0.0446652	0.0446652	2.89286	1	0.284088	0.821825	0.821825	Crem_+_+
Crem_+_(840r)	Crem_+_(572g)	Crem	FALSE	chr10:53308063-53309161	Cep85l	0.0984911	0.474204	0.0467049	0.0467049	2.89286	1	0.284088	0.821825	0.821825	Crem_+_+
Crem_+_(840r)	Crem_+_(572g)	Crem	FALSE	chr10:53337167-53338142	Cep85l	0.0705227	0.434239	0.0306237	0.0306237	2.89286	1	0.284088	0.821825	0.821825	Crem_+_+
Crem_+_(840r)	Crem_+_(572g)	Crem	FALSE	chr10:53340908-53341871	Cep85l	0.0750967	0.421871	0.0316811	0.0316811	2.89286	1	0.284088	0.821825	0.821825	Crem_+_+
Crem_+_(840r)	Crem_+_(572g)	Crem	FALSE	chr6:91838942-91840292	4930590J08Rik	0.0188705	0.278103	0.00524794	0.00524794	1.36999	1	0.311091	0.426192	0.426192	Crem_+_+
Crem_+_(840r)	Crem_+_(572g)	Crem	FALSE	chr1:58660311-58661211	Flacc1	0.0236217	0.499769	0.0118054	0.0118054	2.52498	1	0.366963	0.926575	0.926575	Crem_+_+
Crem_+_(840r)	Crem_+_(572g)	Crem	FALSE	chr7:100399143-100400136	Ppme1	0.0169459	0.137182	0.00232468	0.00232468	2.0016	1	0.116435	0.233056	0.233056	Crem_+_+
Crem_+_(840r)	Crem_+_(572g)	Crem	FALSE	chr7:100187470-100188195	Ppme1	0.0473714	0.10648	0.00504411	0.00504411	2.0016	1	0.116435	0.233056	0.233056	Crem_+_+
Crem_+_(840r)	Crem_+_(572g)	Crem	FALSE	chr18:40244013-40244996	Kctd16	0.04522	0.343161	0.0155177	0.0155177	0.927925	1	0.236205	0.219181	0.219181	Crem_+_+
Crem_+_(840r)	Crem_+_(572g)	Crem	FALSE	chr18:40530280-40531331	Kctd16	0.127036	0.307868	0.0391103	0.0391103	0.927925	1	0.236205	0.219181	0.219181	Crem_+_+
Crem_+_(840r)	Crem_+_(572g)	Crem	FALSE	chr18:40447784-40448726	Kctd16	0.0432532	0.315624	0.0136517	0.0136517	0.927925	1	0.236205	0.219181	0.219181	Crem_+_+
Crem_+_(840r)	Crem_+_(572g)	Crem	FALSE	chr3:36530111-36531154	Bbs7	0.118791	0.287982	0.0342098	0.0342098	0.634837	1	0.149205	0.094721	0.094721	Crem_+_+
Crem_+_(840r)	Crem_+_(572g)	Crem	FALSE	chr17:79713289-79714401	Rmdn2	0.0259331	0.11454	0.00297038	0.00297038	0.704892	1	0.193725	0.136555	0.136555	Crem_+_+
Crem_+_(840r)	Crem_+_(572g)	Crem	FALSE	chr16:38341370-38342312	Maats1	0.0709771	0.348792	0.0247562	0.0247562	1.98815	1	0.231399	0.460056	0.460056	Crem_+_+
Crem_+_(840r)	Crem_+_(572g)	Crem	FALSE	chr16:38318547-38320212	Maats1	0.0515567	0.147077	0.00758279	0.00758279	1.98815	1	0.231399	0.460056	0.460056	Crem_+_+
Crem_+_(840r)	Crem_+_(572g)	Crem	FALSE	chr1:91494212-91495092	Traf3ip1	0.0341622	0.138018	0.00471501	0.00471501	0.814933	1	0.139319	0.113536	0.113536	Crem_+_+
Crem_+_(840r)	Crem_+_(572g)	Crem	FALSE	chr1:91594551-91595523	Traf3ip1	0.189961	0.267652	0.0508436	0.0508436	0.814933	1	0.139319	0.113536	0.113536	Crem_+_+
Crem_+_(840r)	Crem_+_(572g)	Crem	FALSE	chr1:91650226-91651061	Traf3ip1	0.0314273	0.17008	0.00534515	0.00534515	0.814933	1	0.139319	0.113536	0.113536	Crem_+_+
Crem_+_(840r)	Crem_+_(572g)	Crem	FALSE	chr8:105468953-105469945	Lrrc36	0.136716	0.48601	0.0664454	0.0664454	2.32777	1	0.306134	0.71261	0.71261	Crem_+_+
Crem_+_(840r)	Crem_+_(572g)	Crem	FALSE	chr5:74110533-74111647	Usp46	0.0748982	0.164123	0.0122925	0.0122925	0.73166	1	0.106075	0.0776107	0.0776107	Crem_+_+
Crem_+_(840r)	Crem_+_(572g)	Crem	FALSE	chr5:74032105-74033078	Usp46	0.0897017	0.187045	0.0167783	0.0167783	0.73166	1	0.106075	0.0776107	0.0776107	Crem_+_+
Crem_+_(840r)	Crem_+_(572g)	Crem	FALSE	chr7:44240210-44241239	1700008O03Rik	0.0735946	0.315632	0.0232288	0.0232288	0.806268	1	0.188828	0.152246	0.152246	Crem_+_+
Crem_+_(840r)	Crem_+_(572g)	Crem	FALSE	chr7:44467608-44468571	1700008O03Rik	0.0198582	0.283872	0.00563719	0.00563719	0.806268	1	0.188828	0.152246	0.152246	Crem_+_+
Crem_+_(840r)	Crem_+_(572g)	Crem	FALSE	chr7:24869526-24870436	Lypd4	0.0170949	0.290007	0.00495764	0.00495764	1.49102	1	0.225896	0.336816	0.336816	Crem_+_+
Crem_+_(840r)	Crem_+_(572g)	Crem	FALSE	chr2:146802769-146803826	Kiz	0.0258303	0.195199	0.00504206	0.00504206	1.83499	1	0.172646	0.316804	0.316804	Crem_+_+
Crem_+_(840r)	Crem_+_(572g)	Crem	FALSE	chr14:115701246-115702734	Gpc5	0.0892778	0.487568	0.043529	0.043529	0.673452	1	0.312201	0.210252	0.210252	Crem_+_+
Crem_+_(840r)	Crem_+_(572g)	Crem	FALSE	chr14:116420009-116420930	Gpc5	0.0534359	0.518542	0.0277087	0.0277087	0.673452	1	0.312201	0.210252	0.210252	Crem_+_+
Crem_+_(840r)	Crem_+_(572g)	Crem	FALSE	chr11:118226374-118227328	Dnah17	0.0767049	0.459645	0.035257	0.035257	0.968867	1	0.265419	0.257156	0.257156	Crem_+_+
Crem_+_(840r)	Crem_+_(572g)	Crem	FALSE	chr11:118049346-118050322	Dnah17	0.0222814	0.362117	0.00806848	0.00806848	0.968867	1	0.265419	0.257156	0.257156	Crem_+_+
Crem_+_(840r)	Crem_+_(572g)	Crem	FALSE	chr11:22255216-22256126	Ehbp1	0.0361461	0.265847	0.00960935	0.00960935	0.788055	1	0.187587	0.147829	0.147829	Crem_+_+
Crem_+_(840r)	Crem_+_(572g)	Crem	FALSE	chr16:20695682-20696629	Fam131a	0.0652621	0.22169	0.014468	0.014468	0.909286	1	0.145777	0.132553	0.132553	Crem_+_+
Crem_+_(840r)	Crem_+_(572g)	Crem	FALSE	chr3:7500694-7502179	Zc2hc1a	0.220309	0.191738	0.0422415	0.0422415	1.87486	1	0.190192	0.356584	0.356584	Crem_+_+
Crem_+_(840r)	Crem_+_(572g)	Crem	FALSE	chr7:45169295-45170176	Slc6a21	0.120703	0.508676	0.0613989	0.0613989	0.914271	1	0.276265	0.252581	0.252581	Crem_+_+
Crem_+_(840r)	Crem_+_(572g)	Crem	FALSE	chr7:45276960-45277940	Slc6a21	0.106121	0.510906	0.0542178	0.0542178	0.914271	1	0.276265	0.252581	0.252581	Crem_+_+
Crem_+_(840r)	Crem_+_(572g)	Crem	FALSE	chr1:46666601-46667712	Slc39a10	0.0571521	0.323427	0.0184845	0.0184845	1.26513	1	0.24619	0.311461	0.311461	Crem_+_+
Crem_+_(840r)	Crem_+_(572g)	Crem	FALSE	chr18:67745457-67746433	Cep76	0.0643513	0.125041	0.00804657	0.00804657	1.24118	1	0.0917722	0.113906	0.113906	Crem_+_+
Crem_+_(840r)	Crem_+_(572g)	Crem	FALSE	chr17:27105418-27106471	Ggnbp1	0.00910193	0.227866	0.00207402	0.00207402	3.98156	1	0.294599	1.17296	1.17296	Crem_+_+
Crem_+_(840r)	Crem_+_(572g)	Crem	FALSE	chr10:73223497-73224912	Pcdh15	0.0270943	0.266737	0.00722708	0.00722708	1.64354	1	0.161509	0.265446	0.265446	Crem_+_+
Crem_+_(840r)	Crem_+_(572g)	Crem	FALSE	chr10:74620933-74622053	Pcdh15	0.0843146	0.33794	0.0284933	0.0284933	1.64354	1	0.161509	0.265446	0.265446	Crem_+_+
Crem_+_(840r)	Crem_+_(572g)	Crem	FALSE	chr1:171388510-171389544	Dedd	0.03349	0.0967251	0.00323933	0.00323933	1.24577	1	0.0635922	0.079221	0.079221	Crem_+_+
Crem_+_(840r)	Crem_+_(572g)	Crem	FALSE	chr1:171360281-171361263	Dedd	0.0407779	0.0916931	0.00373905	0.00373905	1.24577	1	0.0635922	0.079221	0.079221	Crem_+_+
Crem_+_(840r)	Crem_+_(572g)	Crem	FALSE	chr1:171307410-171308240	Dedd	0.0407045	0.0919853	0.00374421	0.00374421	1.24577	1	0.0635922	0.079221	0.079221	Crem_+_+
Crem_+_(840r)	Crem_+_(572g)	Crem	FALSE	chr2:181870726-181871859	Pcmtd2	0.0897082	0.153359	0.0137576	0.0137576	1.0714	1	0.114306	0.122468	0.122468	Crem_+_+
Crem_+_(840r)	Crem_+_(572g)	Crem	FALSE	chr4:43578310-43579275	Tesk1	0.0142872	0.110828	0.00158342	0.00158342	1.12373	1	0.169084	0.190005	0.190005	Crem_+_+
Crem_+_(840r)	Crem_+_(572g)	Crem	FALSE	chr13:92573645-92574557	Fam151b	0.110233	0.290908	0.0320677	0.0320677	1.17219	1	0.13939	0.163392	0.163392	Crem_+_+
Crem_+_(840r)	Crem_+_(572g)	Crem	FALSE	chr13:92575852-92577383	Fam151b	0.126752	0.248941	0.0315537	0.0315537	1.17219	1	0.13939	0.163392	0.163392	Crem_+_+
Crem_+_(840r)	Crem_+_(572g)	Crem	FALSE	chr13:92574690-92575587	Fam151b	0.0533339	0.225121	0.0120066	0.0120066	1.17219	1	0.13939	0.163392	0.163392	Crem_+_+
Crem_+_(840r)	Crem_+_(572g)	Crem	FALSE	chr2:19315484-19316512	Armc3	0.0894886	0.615447	0.0550755	0.0550755	2.24899	1	0.377642	0.849312	0.849312	Crem_+_+
Crem_+_(840r)	Crem_+_(572g)	Crem	FALSE	chr8:119625466-119626483	Dnaaf1	0.0781315	0.412759	0.0322495	0.0322495	1.06063	1	0.233225	0.247366	0.247366	Crem_+_+
Crem_+_(840r)	Crem_+_(572g)	Crem	FALSE	chr2:76534734-76535572	Fkbp7	0.142933	0.253757	0.0362704	0.0362704	0.925884	1	0.190157	0.176064	0.176064	Crem_+_+
Crem_+_(840r)	Crem_+_(572g)	Crem	FALSE	chr2:76672677-76673599	Fkbp7	0.0513988	0.163833	0.0084208	0.0084208	0.925884	1	0.190157	0.176064	0.176064	Crem_+_+
Crem_+_(840r)	Crem_+_(572g)	Crem	FALSE	chr7:4677311-4678310	Brsk1	0.0315548	0.0807619	0.00254843	0.00254843	1.10883	1	0.0684175	0.0758631	0.0758631	Crem_+_+
Crem_+_(840r)	Crem_+_(572g)	Crem	FALSE	chr7:4690263-4691187	Brsk1	0.0353487	0.0996512	0.00352255	0.00352255	1.10883	1	0.0684175	0.0758631	0.0758631	Crem_+_+
Crem_+_(840r)	Crem_+_(572g)	Crem	FALSE	chr7:4541712-4542661	Brsk1	0.0580587	0.126335	0.00733487	0.00733487	1.10883	1	0.0684175	0.0758631	0.0758631	Crem_+_+
Crem_+_(840r)	Crem_+_(572g)	Crem	FALSE	chr10:7576600-7577503	Pcmt1	0.0327981	0.0728285	0.00238864	0.00238864	1.15529	1	0.057685	0.0666428	0.0666428	Crem_+_+
Crem_+_(840r)	Crem_+_(572g)	Crem	FALSE	chr4:142021135-142022090	Fhad1	0.0249509	0.401244	0.0100114	0.0100114	2.42066	1	0.316351	0.765779	0.765779	Crem_+_+
Crem_+_(840r)	Crem_+_(572g)	Crem	FALSE	chr4:142017435-142018440	Fhad1	0.0459214	0.484999	0.0222718	0.0222718	2.42066	1	0.316351	0.765779	0.765779	Crem_+_+
Crem_+_(840r)	Crem_+_(572g)	Crem	FALSE	chr2:58838118-58840410	Ccdc148	0.0764049	0.55817	0.0426469	0.0426469	1.73938	1	0.30193	0.52517	0.52517	Crem_+_+
Crem_+_(840r)	Crem_+_(572g)	Crem	FALSE	chr2:58797976-58798917	Ccdc148	0.0844913	0.633801	0.0535507	0.0535507	1.73938	1	0.30193	0.52517	0.52517	Crem_+_+
Crem_+_(840r)	Crem_+_(572g)	Crem	FALSE	chr5:13766740-13767680	Speer3	0.092018	0.20651	0.0190026	0.0190026	0.853717	1	0.137584	0.117458	0.117458	Crem_+_+
Crem_+_(840r)	Crem_+_(572g)	Crem	FALSE	chr5:13791061-13792237	Speer3	0.0667486	0.228273	0.0152369	0.0152369	0.853717	1	0.137584	0.117458	0.117458	Crem_+_+
Crem_+_(840r)	Crem_+_(572g)	Crem	FALSE	chr5:13809556-13810472	Speer3	0.0470253	0.222287	0.0104531	0.0104531	0.853717	1	0.137584	0.117458	0.117458	Crem_+_+
Crem_+_(840r)	Crem_+_(572g)	Crem	FALSE	chr1:143672524-143673488	Cdc73	0.0177542	0.194795	0.00345842	0.00345842	2.10581	1	0.195023	0.410682	0.410682	Crem_+_+
Crem_+_(840r)	Crem_+_(572g)	Crem	FALSE	chr15:89595911-89596913	Acr	0.0692276	0.341063	0.023611	0.023611	1.98226	1	0.211491	0.419232	0.419232	Crem_+_+
Crem_+_(840r)	Crem_+_(572g)	Crem	FALSE	chr15:89475760-89476702	Acr	0.0449989	0.327521	0.0147381	0.0147381	1.98226	1	0.211491	0.419232	0.419232	Crem_+_+
Crem_+_(840r)	Crem_+_(572g)	Crem	FALSE	chr12:98627743-98628656	Spata7	0.0215881	0.061309	0.00132355	0.00132355	2.68405	1	0.295876	0.794148	0.794148	Crem_+_+
Crem_+_(840r)	Crem_+_(572g)	Crem	FALSE	chr8:111581207-111582169	Znrf1	0.0537624	0.136508	0.00733901	0.00733901	2.55743	1	0.146343	0.374262	0.374262	Crem_+_+
Crem_+_(840r)	Crem_+_(572g)	Crem	FALSE	chr8:111613170-111614085	Znrf1	0.041799	0.126774	0.00529904	0.00529904	2.55743	1	0.146343	0.374262	0.374262	Crem_+_+
Crem_+_(840r)	Crem_+_(572g)	Crem	FALSE	chr18:80867691-80869028	Atp9b	0.0200546	0.262686	0.00526806	0.00526806	1.72835	1	0.158026	0.273124	0.273124	Crem_+_+
Crem_+_(840r)	Crem_+_(572g)	Crem	FALSE	chr5:124762974-124763854	Tctn2	0.0582165	0.141075	0.00821291	0.00821291	2.86305	1	0.147698	0.422867	0.422867	Crem_+_+
Crem_+_(840r)	Crem_+_(572g)	Crem	FALSE	chr5:124509543-124510454	Tctn2	0.0932397	0.238046	0.0221953	0.0221953	2.86305	1	0.147698	0.422867	0.422867	Crem_+_+
Crem_+_(840r)	Crem_+_(572g)	Crem	FALSE	chr15:9094129-9095076	Lmbrd2	0.0279957	0.0956365	0.00267741	0.00267741	1.3838	1	0.0787179	0.10893	0.10893	Crem_+_+
Crem_+_(840r)	Crem_+_(572g)	Crem	FALSE	chr15:9118538-9119580	Lmbrd2	0.0523975	0.0733821	0.00384503	0.00384503	1.3838	1	0.0787179	0.10893	0.10893	Crem_+_+
Crem_+_(840r)	Crem_+_(572g)	Crem	FALSE	chr15:9089240-9090193	Lmbrd2	0.0608031	0.111924	0.00680532	0.00680532	1.3838	1	0.0787179	0.10893	0.10893	Crem_+_+
Crem_+_(840r)	Crem_+_(572g)	Crem	FALSE	chr6:135265393-135266210	Pbp2	0.0664906	0.280216	0.0186317	0.0186317	0.656321	1	0.162332	0.106542	0.106542	Crem_+_+
Crem_+_(840r)	Crem_+_(572g)	Crem	FALSE	chr6:135309680-135310589	Pbp2	0.0742832	0.317345	0.0235735	0.0235735	0.656321	1	0.162332	0.106542	0.106542	Crem_+_+
Crem_+_(840r)	Crem_+_(572g)	Crem	FALSE	chr6:135253903-135254823	Pbp2	0.0850409	0.28833	0.0245198	0.0245198	0.656321	1	0.162332	0.106542	0.106542	Crem_+_+
Crem_+_(840r)	Crem_+_(572g)	Crem	FALSE	chr14:43784300-43785386	Gm6526	0.145885	0.131603	0.0191989	0.0191989	0.71372	1	0.0883271	0.0630408	0.0630408	Crem_+_+
Crem_+_(840r)	Crem_+_(572g)	Crem	FALSE	chr14:43747422-43748343	Gm6526	0.153943	0.126888	0.0195336	0.0195336	0.71372	1	0.0883271	0.0630408	0.0630408	Crem_+_+
Crem_+_(840r)	Crem_+_(572g)	Crem	FALSE	chr15:99286446-99287540	Tmbim6	0.026981	0.0912225	0.00246128	0.00246128	0.864932	1	0.0844212	0.0730186	0.0730186	Crem_+_+
Crem_+_(840r)	Crem_+_(572g)	Crem	FALSE	chr2:32619234-32620265	Ttc16	0.0856712	0.215459	0.0184586	0.0184586	1.96645	1	0.134342	0.264177	0.264177	Crem_+_+
Crem_+_(840r)	Crem_+_(572g)	Crem	FALSE	chr12:76475649-76476617	Hspa2	0.0292582	0.208764	0.00610805	0.00610805	1.54694	1	0.17834	0.275881	0.275881	Crem_+_+
Crem_+_(840r)	Crem_+_(572g)	Crem	FALSE	chr12:76288762-76289684	Hspa2	0.0234541	0.207814	0.0048741	0.0048741	1.54694	1	0.17834	0.275881	0.275881	Crem_+_+
Crem_+_(840r)	Crem_+_(572g)	Crem	FALSE	chr3:142748873-142749841	Gtf2b	0.161434	0.23716	0.0382856	0.0382856	0.662201	1	0.109673	0.0726254	0.0726254	Crem_+_+
Crem_+_(840r)	Crem_+_(572g)	Crem	FALSE	chr15:38218720-38219715	Odf1	0.181811	0.356019	0.0647283	0.0647283	0.732957	1	0.214947	0.157547	0.157547	Crem_+_+
Crem_+_(840r)	Crem_+_(572g)	Crem	FALSE	chr15:88912816-88913807	Ttll8	0.0559064	0.369064	0.020633	0.020633	0.715729	1	0.356327	0.255033	0.255033	Crem_+_+
Crem_+_(840r)	Crem_+_(572g)	Crem	FALSE	chr3:67380940-67381970	Mlf1	0.134406	0.304388	0.0409114	0.0409114	1.50487	1	0.204338	0.307502	0.307502	Crem_+_+
Crem_+_(840r)	Crem_+_(572g)	Crem	FALSE	chr3:67373693-67374544	Mlf1	0.0126775	0.0709745	0.000899779	0.000899779	1.50487	1	0.204338	0.307502	0.307502	Crem_+_+
Crem_+_(840r)	Crem_+_(572g)	Crem	FALSE	chr3:67386008-67386928	Mlf1	0.14942	0.301135	0.0449957	0.0449957	1.50487	1	0.204338	0.307502	0.307502	Crem_+_+
Crem_+_(840r)	Crem_+_(572g)	Crem	FALSE	chr1:46463124-46464092	Dnah7b	0.0715867	0.679099	0.0486145	0.0486145	2.61457	1	0.382217	0.999333	0.999333	Crem_+_+
Crem_+_(840r)	Crem_+_(572g)	Crem	FALSE	chr1:46211551-46212480	Dnah7b	0.0785962	0.721566	0.0567123	0.0567123	2.61457	1	0.382217	0.999333	0.999333	Crem_+_+
Crem_+_(840r)	Crem_+_(572g)	Crem	FALSE	chr1:92831071-92831988	Ankmy1	0.0554241	0.298854	0.0165637	0.0165637	1.66838	1	0.20916	0.348958	0.348958	Crem_+_+
Crem_+_(840r)	Crem_+_(572g)	Crem	FALSE	chr1:92934161-92935072	Ankmy1	0.0695008	0.280041	0.0194631	0.0194631	1.66838	1	0.20916	0.348958	0.348958	Crem_+_+
Crem_+_(840r)	Crem_+_(572g)	Crem	FALSE	chr1:74340463-74341527	Catip	0.125501	0.220394	0.0276596	0.0276596	1.50678	1	0.143214	0.215791	0.215791	Crem_+_+
Crem_+_(840r)	Crem_+_(572g)	Crem	FALSE	chr17:80603034-80604097	Cdkl4	0.0196745	0.519142	0.0102139	0.0102139	1.86138	1	0.28299	0.526751	0.526751	Crem_+_+
Crem_+_(840r)	Crem_+_(572g)	Crem	FALSE	chr1:74608809-74609860	Ttll4	0.0344744	0.137887	0.00475356	0.00475356	1.44123	1	0.142179	0.204913	0.204913	Crem_+_+
Crem_+_(840r)	Crem_+_(572g)	Crem	FALSE	chr1:74791224-74792325	Ttll4	0.0679824	0.204566	0.0139069	0.0139069	1.44123	1	0.142179	0.204913	0.204913	Crem_+_+
Crem_+_(840r)	Crem_+_(572g)	Crem	FALSE	chr5:48371922-48372842	5730480H06Rik	0.108002	0.140396	0.0151631	0.0151631	3.30007	1	0.147037	0.485234	0.485234	Crem_+_+
Crem_+_(840r)	Crem_+_(572g)	Crem	FALSE	chr11:46006523-46007435	Thg1l	0.0739349	0.208035	0.0153811	0.0153811	1.32446	1	0.137164	0.181668	0.181668	Crem_+_+
Crem_+_(840r)	Crem_+_(572g)	Crem	FALSE	chr6:34789776-34790765	Agbl3	0.0499593	0.529995	0.0264782	0.0264782	8.15256	1	0.391934	3.19527	3.19527	Crem_+_+
Crem_+_(840r)	Crem_+_(572g)	Crem	FALSE	chr6:34776939-34777611	Agbl3	0.0604462	0.436547	0.0263876	0.0263876	8.15256	1	0.391934	3.19527	3.19527	Crem_+_+
Crem_+_(840r)	Crem_+_(572g)	Crem	FALSE	chr3:100264663-100265656	Spag17	0.05164	0.72229	0.037299	0.037299	4.8709	1	0.395273	1.92534	1.92534	Crem_+_+
Crem_+_(840r)	Crem_+_(572g)	Crem	FALSE	chr3:99998864-99999960	Spag17	0.0482276	0.743643	0.0358641	0.0358641	4.8709	1	0.395273	1.92534	1.92534	Crem_+_+
Crem_+_(840r)	Crem_+_(572g)	Crem	FALSE	chr16:31379086-31380088	Ppp1r2	0.105965	0.324253	0.0343595	0.0343595	5.76145	1	0.21582	1.24343	1.24343	Crem_+_+
Crem_+_(840r)	Crem_+_(572g)	Crem	FALSE	chr14:48361709-48362691	Tmem260	0.059635	0.0792833	0.00472806	0.00472806	1.54008	1	0.0894218	0.137717	0.137717	Crem_+_+
Crem_+_(840r)	Crem_+_(572g)	Crem	FALSE	chr14:48512905-48513875	Tmem260	0.0625488	0.1014	0.00634247	0.00634247	1.54008	1	0.0894218	0.137717	0.137717	Crem_+_+
Crem_+_(840r)	Crem_+_(572g)	Crem	FALSE	chr14:48559675-48560514	Tmem260	0.0497156	0.0721729	0.00358812	0.00358812	1.54008	1	0.0894218	0.137717	0.137717	Crem_+_+
Crem_+_(840r)	Crem_+_(572g)	Crem	FALSE	chr18:25233472-25235409	AW554918	0.0213761	0.370683	0.00792376	0.00792376	5.73874	1	0.291168	1.67094	1.67094	Crem_+_+
Crem_+_(840r)	Crem_+_(572g)	Crem	FALSE	chr14:60935488-60936396	Mipep	0.0540983	0.354127	0.0191577	0.0191577	1.27321	1	0.228983	0.291544	0.291544	Crem_+_+
Crem_+_(840r)	Crem_+_(572g)	Crem	FALSE	chr14:60934160-60935074	Mipep	0.0720941	0.323382	0.023314	0.023314	1.27321	1	0.228983	0.291544	0.291544	Crem_+_+
Crem_+_(840r)	Crem_+_(572g)	Crem	FALSE	chr14:60942650-60943693	Mipep	0.123104	0.320258	0.0394251	0.0394251	1.27321	1	0.228983	0.291544	0.291544	Crem_+_+
Crem_+_(840r)	Crem_+_(572g)	Crem	FALSE	chr6:119027109-119028318	Dcp1b	0.0336949	0.102099	0.00344021	0.00344021	1.02232	1	0.12277	0.125511	0.125511	Crem_+_+
Crem_+_(840r)	Crem_+_(572g)	Crem	FALSE	chr18:74764055-74765512	Myo5b	0.0412536	0.346893	0.0143106	0.0143106	0.9138	1	0.249703	0.228179	0.228179	Crem_+_+
Crem_+_(840r)	Crem_+_(572g)	Crem	FALSE	chr18:74685803-74686977	Myo5b	0.179654	0.36576	0.0657102	0.0657102	0.9138	1	0.249703	0.228179	0.228179	Crem_+_+
Crem_+_(840r)	Crem_+_(572g)	Crem	FALSE	chr13:24905066-24907106	Dcdc2a	0.0968377	0.447572	0.0433418	0.0433418	1.08558	1	0.237124	0.257417	0.257417	Crem_+_+
Crem_+_(840r)	Crem_+_(572g)	Crem	FALSE	chr7:119111453-119112432	Iqck	0.0426319	0.302107	0.0128794	0.0128794	2.82467	1	0.238042	0.67239	0.67239	Crem_+_+
Crem_+_(840r)	Crem_+_(572g)	Crem	FALSE	chr7:118929732-118930732	Iqck	0.124849	0.363177	0.0453422	0.0453422	2.82467	1	0.238042	0.67239	0.67239	Crem_+_+
Crem_+_(840r)	Crem_+_(572g)	Crem	FALSE	chr7:118855312-118856301	Iqck	0.0378816	0.269289	0.0102011	0.0102011	2.82467	1	0.238042	0.67239	0.67239	Crem_+_+
Crem_+_(840r)	Crem_+_(572g)	Crem	FALSE	chr2:173577766-173578728	Ankrd60	0.0599945	0.347126	0.0208256	0.0208256	0.824111	1	0.206523	0.170198	0.170198	Crem_+_+
Crem_+_(840r)	Crem_+_(572g)	Crem	FALSE	chr2:173679998-173680965	Ankrd60	0.0601738	0.372548	0.0224176	0.0224176	0.824111	1	0.206523	0.170198	0.170198	Crem_+_+
Crem_+_(840r)	Crem_+_(572g)	Crem	FALSE	chr2:173725505-173726385	Ankrd60	0.0611909	0.247016	0.0151151	0.0151151	0.824111	1	0.206523	0.170198	0.170198	Crem_+_+
Crem_+_(840r)	Crem_+_(572g)	Crem	FALSE	chr14:70076371-70077398	Bin3	0.0618669	0.159438	0.00986396	0.00986396	1.031	1	0.0923311	0.0951937	0.0951937	Crem_+_+
Crem_+_(840r)	Crem_+_(572g)	Crem	FALSE	chr11:68943147-68943889	Rangrf	0.0343408	0.209781	0.00720405	0.00720405	0.876512	1	0.127733	0.11196	0.11196	Crem_+_+
Crem_+_(840r)	Crem_+_(572g)	Crem	FALSE	chr11:69099691-69100507	Rangrf	0.0911313	0.240758	0.0219406	0.0219406	0.876512	1	0.127733	0.11196	0.11196	Crem_+_+
Crem_+_(840r)	Crem_+_(572g)	Crem	FALSE	chr11:69096698-69097644	Rangrf	0.00836446	0.0644595	0.000539169	0.000539169	0.876512	1	0.127733	0.11196	0.11196	Crem_+_+
Crem_+_(840r)	Crem_+_(572g)	Crem	FALSE	chr11:69015629-69016537	Rangrf	0.0074484	0.159261	0.00118624	0.00118624	0.876512	1	0.127733	0.11196	0.11196	Crem_+_+
Crem_+_(840r)	Crem_+_(572g)	Crem	FALSE	chr2:70540864-70541764	Erich2	0.0734891	0.428453	0.0314866	0.0314866	1.7551	1	0.294304	0.516533	0.516533	Crem_+_+
Crem_+_(840r)	Crem_+_(572g)	Crem	FALSE	chr2:70532137-70533350	Erich2	0.104397	0.380891	0.0397638	0.0397638	1.7551	1	0.294304	0.516533	0.516533	Crem_+_+
Crem_+_(840r)	Crem_+_(572g)	Crem	FALSE	chr11:100564026-100565064	Nkiras2	0.0171116	0.111821	0.00191344	0.00191344	2.96296	1	0.0817567	0.242242	0.242242	Crem_+_+
Crem_+_(840r)	Crem_+_(572g)	Crem	FALSE	chr11:100594366-100595378	Nkiras2	0.0301752	0.0883209	0.0026651	0.0026651	2.96296	1	0.0817567	0.242242	0.242242	Crem_+_+
Crem_+_(840r)	Crem_+_(572g)	Crem	FALSE	chr7:100399143-100400136	C2cd3	0.0327111	0.352713	0.0115376	0.0115376	2.55028	1	0.260849	0.665237	0.665237	Crem_+_+
Crem_+_(840r)	Crem_+_(572g)	Crem	FALSE	chr2:36048897-36049802	Morn5	0.0190798	0.218686	0.00417249	0.00417249	2.04634	1	0.210684	0.431132	0.431132	Crem_+_+
Crem_+_(840r)	Crem_+_(572g)	Crem	FALSE	chr8:83387990-83388738	Clgn	0.0122711	0.504762	0.00619399	0.00619399	4.32429	1	0.328975	1.42258	1.42258	Crem_+_+
Crem_+_(840r)	Crem_+_(572g)	Crem	FALSE	chr16:64886648-64887603	4930453N24Rik	0.103956	0.269379	0.0280035	0.0280035	2.07962	1	0.156302	0.325049	0.325049	Crem_+_+
Crem_+_(840r)	Crem_+_(572g)	Crem	FALSE	chr16:64890363-64891397	4930453N24Rik	0.0853373	0.272157	0.0232251	0.0232251	2.07962	1	0.156302	0.325049	0.325049	Crem_+_+
Crem_+_(840r)	Crem_+_(572g)	Crem	FALSE	chr16:64884983-64885761	4930453N24Rik	0.0263566	0.218811	0.0057671	0.0057671	2.07962	1	0.156302	0.325049	0.325049	Crem_+_+
Crem_+_(840r)	Crem_+_(572g)	Crem	FALSE	chr7:24326514-24327260	Irgc1	0.0153912	0.303044	0.00466422	0.00466422	0.660669	1	0.252942	0.167111	0.167111	Crem_+_+
Crem_+_(840r)	Crem_+_(572g)	Crem	FALSE	chr7:24333134-24334122	Irgc1	0.0545988	0.365638	0.0199634	0.0199634	0.660669	1	0.252942	0.167111	0.167111	Crem_+_+
Crem_+_(840r)	Crem_+_(572g)	Crem	FALSE	chr7:24460916-24461914	Irgc1	0.0347543	0.29892	0.0103888	0.0103888	0.660669	1	0.252942	0.167111	0.167111	Crem_+_+
Crem_+_(840r)	Crem_+_(572g)	Crem	FALSE	chr7:24435102-24436041	Irgc1	0.072121	0.393713	0.028395	0.028395	0.660669	1	0.252942	0.167111	0.167111	Crem_+_+
Crem_+_(840r)	Crem_+_(572g)	Crem	FALSE	chr15:99004362-99005301	Lmbr1l	0.0407675	0.195807	0.00798256	0.00798256	1.52624	1	0.107652	0.164303	0.164303	Crem_+_+
Crem_+_(840r)	Crem_+_(572g)	Crem	FALSE	chr3:125661696-125662705	Ndst4	0.143796	0.301889	0.0434105	0.0434105	1.81893	1	0.168345	0.306208	0.306208	Crem_+_+
Crem_+_(840r)	Crem_+_(572g)	Crem	FALSE	chr3:125680590-125681527	Ndst4	0.123171	0.296369	0.036504	0.036504	1.81893	1	0.168345	0.306208	0.306208	Crem_+_+
Crem_+_(840r)	Crem_+_(572g)	Crem	FALSE	chr7:45169295-45170176	Dkkl1	0.0930519	0.419811	0.0390642	0.0390642	4.3864	1	0.308698	1.35407	1.35407	Crem_+_+
Crem_+_(840r)	Crem_+_(572g)	Crem	FALSE	chr7:45276960-45277940	Dkkl1	0.0673768	0.470041	0.0316698	0.0316698	4.3864	1	0.308698	1.35407	1.35407	Crem_+_+
Crem_+_(840r)	Crem_+_(572g)	Crem	FALSE	chr4:129507779-129508775	Kpna6	0.0544359	0.169735	0.00923968	0.00923968	1.16774	1	0.127496	0.148882	0.148882	Crem_+_+
Crem_+_(840r)	Crem_+_(572g)	Crem	FALSE	chr5:76215662-76217647	Pdcl2	0.0477831	0.283595	0.013551	0.013551	0.867316	1	0.219301	0.190204	0.190204	Crem_+_+
Crem_+_(840r)	Crem_+_(572g)	Crem	FALSE	chr14:122644463-122646109	Pcca	0.0722319	0.264624	0.0191143	0.0191143	0.924725	1	0.235661	0.217922	0.217922	Crem_+_+
Crem_+_(840r)	Crem_+_(572g)	Crem	FALSE	chr14:122689061-122690142	Pcca	0.0390585	0.303549	0.0118562	0.0118562	0.924725	1	0.235661	0.217922	0.217922	Crem_+_+
Crem_+_(840r)	Crem_+_(572g)	Crem	FALSE	chr11:51213914-51214875	Clk4	0.0231405	0.0772768	0.00178823	0.00178823	2.01056	1	0.079162	0.15916	0.15916	Crem_+_+
Crem_+_(840r)	Crem_+_(572g)	Crem	FALSE	chr10:85038005-85039287	Fhl4	0.00495572	0.0535437	0.000265348	0.000265348	1.24108	1	0.242362	0.30079	0.30079	Crem_+_+
Crem_+_(840r)	Crem_+_(572g)	Crem	FALSE	chr2:145962476-145963380	Cfap61	0.0785132	0.615739	0.0483436	0.0483436	1.91343	1	0.349495	0.668733	0.668733	Crem_+_+
Crem_+_(840r)	Crem_+_(572g)	Crem	FALSE	chr10:13419874-13420836	Pex3	0.0327056	0.113927	0.00372605	0.00372605	1.072	1	0.127266	0.136429	0.136429	Crem_+_+
Crem_+_(840r)	Crem_+_(572g)	Crem	FALSE	chr7:101316571-101317555	Stard10	0.182808	0.306678	0.0560633	0.0560633	0.677736	1	0.209664	0.142097	0.142097	Crem_+_+
Crem_+_(840r)	Crem_+_(572g)	Crem	FALSE	chr7:101320847-101321822	Stard10	0.112359	0.2844	0.0319549	0.0319549	0.677736	1	0.209664	0.142097	0.142097	Crem_+_+
Crem_+_(840r)	Crem_+_(572g)	Crem	FALSE	chr19:40848982-40850112	Entpd1	0.031016	0.237472	0.00736543	0.00736543	2.02017	1	0.2735	0.552517	0.552517	Crem_+_+
Crem_+_(840r)	Crem_+_(572g)	Crem	FALSE	chr19:40587968-40588897	Entpd1	0.029203	0.427508	0.0124845	0.0124845	2.02017	1	0.2735	0.552517	0.552517	Crem_+_+
Crem_+_(840r)	Crem_+_(572g)	Crem	FALSE	chr2:38961456-38962479	Wdr38	0.0953953	0.136253	0.0129979	0.0129979	0.973628	1	0.112582	0.109613	0.109613	Crem_+_+
Crem_+_(840r)	Crem_+_(572g)	Crem	FALSE	chr10:99747541-99748508	Csl	0.101247	0.180575	0.0182827	0.0182827	0.917314	1	0.0945777	0.0867574	0.0867574	Crem_+_+
Crem_+_(840r)	Crem_+_(572g)	Crem	FALSE	chr10:99758962-99759906	Csl	0.0942289	0.166407	0.0156803	0.0156803	0.917314	1	0.0945777	0.0867574	0.0867574	Crem_+_+
Crem_+_(840r)	Crem_+_(572g)	Crem	FALSE	chr14:44582644-44583544	BC061237	0.0831263	0.244349	0.0203119	0.0203119	1.13865	1	0.155982	0.177609	0.177609	Crem_+_+
Crem_+_(840r)	Crem_+_(572g)	Crem	FALSE	chr14:44364741-44365738	BC061237	0.202449	0.246099	0.0498226	0.0498226	1.13865	1	0.155982	0.177609	0.177609	Crem_+_+
Crem_+_(840r)	Crem_+_(572g)	Crem	FALSE	chr14:44612969-44614124	BC061237	0.161568	0.243943	0.0394132	0.0394132	1.13865	1	0.155982	0.177609	0.177609	Crem_+_+
Crem_+_(840r)	Crem_+_(572g)	Crem	FALSE	chr14:59142444-59143429	1700129C05Rik	0.125775	0.368248	0.0463164	0.0463164	0.785843	1	0.225185	0.17696	0.17696	Crem_+_+
Crem_+_(840r)	Crem_+_(572g)	Crem	FALSE	chr2:29033637-29034535	Cfap77	0.0480801	0.198689	0.00955297	0.00955297	0.926928	1	0.168705	0.156377	0.156377	Crem_+_+
Crem_+_(840r)	Crem_+_(572g)	Crem	FALSE	chr8:56484621-56485646	Cep44	0.0743373	0.247276	0.0183818	0.0183818	2.53873	1	0.167651	0.42562	0.42562	Crem_+_+
Crem_+_(840r)	Crem_+_(572g)	Crem	FALSE	chr1:187061800-187062712	Spata17	0.0635658	0.651015	0.0413823	0.0413823	6.75668	1	0.380011	2.56762	2.56762	Crem_+_+
Crem_+_(840r)	Crem_+_(572g)	Crem	FALSE	chr1:186922328-186923348	Spata17	0.01857	0.628606	0.0116732	0.0116732	6.75668	1	0.380011	2.56762	2.56762	Crem_+_+
Crem_+_(840r)	Crem_+_(572g)	Crem	FALSE	chr1:187145496-187146373	Spata17	0.0703372	0.633456	0.0445555	0.0445555	6.75668	1	0.380011	2.56762	2.56762	Crem_+_+
Crem_+_(840r)	Crem_+_(572g)	Crem	FALSE	chr12:101711026-101712069	Catsperb	0.0252655	0.375942	0.00949837	0.00949837	0.783221	1	0.34551	0.270611	0.270611	Crem_+_+
Crem_+_(840r)	Crem_+_(572g)	Crem	FALSE	chr10:102158477-102159440	Mgat4c	0.0187936	0.527399	0.00991173	0.00991173	1.83759	1	0.357741	0.65738	0.65738	Crem_+_+
Crem_+_(840r)	Crem_+_(572g)	Crem	FALSE	chr7:127588110-127589018	Ccdc189	0.0274749	0.0604888	0.00166192	0.00166192	1.8009	1	0.109792	0.197725	0.197725	Crem_+_+
Crem_+_(840r)	Crem_+_(572g)	Crem	FALSE	chr7:127456334-127457203	Ccdc189	0.0306284	0.113851	0.00348708	0.00348708	1.8009	1	0.109792	0.197725	0.197725	Crem_+_+
Crem_+_(840r)	Crem_+_(572g)	Crem	FALSE	chr4:43983206-43983885	Rnf38	0.0284393	0.110364	0.00313868	0.00313868	0.899999	1	0.0860657	0.0774591	0.0774591	Crem_+_+
Crem_+_(840r)	Crem_+_(572g)	Crem	FALSE	chr2:79908040-79909211	Pde1a	0.081884	0.440254	0.0360497	0.0360497	0.927133	1	0.279901	0.259505	0.259505	Crem_+_+
Crem_+_(840r)	Crem_+_(572g)	Crem	FALSE	chr2:80024238-80025210	Pde1a	0.0707624	0.400886	0.0283676	0.0283676	0.927133	1	0.279901	0.259505	0.259505	Crem_+_+
Crem_+_(840r)	Crem_+_(572g)	Crem	FALSE	chr1:130588595-130589454	Pfkfb2	0.0288542	0.10572	0.00305046	0.00305046	1.84424	1	0.0969326	0.178767	0.178767	Crem_+_+
Crem_+_(840r)	Crem_+_(572g)	Crem	FALSE	chr1:130763665-130764810	Pfkfb2	0.0362515	0.116299	0.00421602	0.00421602	1.84424	1	0.0969326	0.178767	0.178767	Crem_+_+
Crem_+_(840r)	Crem_+_(572g)	Crem	FALSE	chr2:162991398-162992267	Gtsf1l	0.167584	0.418762	0.070178	0.070178	0.825606	1	0.272952	0.225351	0.225351	Crem_+_+
Crem_+_(840r)	Crem_+_(572g)	Crem	FALSE	chr2:163087415-163088370	Gtsf1l	0.199449	0.41583	0.0829369	0.0829369	0.825606	1	0.272952	0.225351	0.225351	Crem_+_+
Crem_+_(840r)	Crem_+_(572g)	Crem	FALSE	chr15:73099430-73100248	Chrac1	0.0824239	0.293166	0.0241639	0.0241639	1.4906	1	0.178193	0.265614	0.265614	Crem_+_+
Crem_+_(840r)	Crem_+_(572g)	Crem	FALSE	chr15:73184298-73185582	Chrac1	0.072416	0.188559	0.0136547	0.0136547	1.4906	1	0.178193	0.265614	0.265614	Crem_+_+
Crem_+_(840r)	Crem_+_(572g)	Crem	FALSE	chr11:100724733-100725745	Hspb9	0.0438009	0.322023	0.0141049	0.0141049	2.25686	1	0.268303	0.605522	0.605522	Crem_+_+
Crem_+_(840r)	Crem_+_(572g)	Crem	FALSE	chr11:100594366-100595378	Hspb9	0.0732013	0.441533	0.0323208	0.0323208	2.25686	1	0.268303	0.605522	0.605522	Crem_+_+
Crem_+_(840r)	Crem_+_(572g)	Crem	FALSE	chr11:100564026-100565064	Hspb9	0.0467219	0.41886	0.0195699	0.0195699	2.25686	1	0.268303	0.605522	0.605522	Crem_+_+
Crem_+_(840r)	Crem_+_(572g)	Crem	FALSE	chr9:120010848-120011762	Slc25a38	0.0778409	0.238897	0.0185959	0.0185959	0.690512	1	0.182316	0.125892	0.125892	Crem_+_+
Crem_+_(840r)	Crem_+_(572g)	Crem	FALSE	chr9:120141983-120142975	Slc25a38	0.151154	0.224317	0.0339063	0.0339063	0.690512	1	0.182316	0.125892	0.125892	Crem_+_+
Crem_+_(840r)	Crem_+_(572g)	Crem	FALSE	chr9:44078538-44079618	Gm49380	0.0605413	0.240397	0.0145539	0.0145539	1.78252	1	0.173414	0.309114	0.309114	Crem_+_+
Crem_+_(840r)	Crem_+_(572g)	Crem	FALSE	chr9:43927711-43929435	Gm49380	0.0378992	0.202327	0.00766803	0.00766803	1.78252	1	0.173414	0.309114	0.309114	Crem_+_+
Crem_+_(840r)	Crem_+_(572g)	Crem	FALSE	chr11:30160875-30162013	Eml6	0.0404109	0.313176	0.0126557	0.0126557	2.02956	1	0.251613	0.510666	0.510666	Crem_+_+
Crem_+_(840r)	Crem_+_(572g)	Crem	FALSE	chr4:43640687-43641698	Spag8	0.0797776	0.172783	0.0137842	0.0137842	0.857753	1	0.100211	0.0859563	0.0859563	Crem_+_+
Crem_+_(840r)	Crem_+_(572g)	Crem	FALSE	chr4:43578310-43579275	Spag8	0.0334751	0.058395	0.00195478	0.00195478	0.857753	1	0.100211	0.0859563	0.0859563	Crem_+_+
Crem_+_(840r)	Crem_+_(572g)	Crem	FALSE	chr4:43783165-43784212	Spag8	0.0418869	0.146436	0.00613375	0.00613375	0.857753	1	0.100211	0.0859563	0.0859563	Crem_+_+
Crem_+_(840r)	Crem_+_(572g)	Crem	FALSE	chr5:31564655-31565665	Rbks	0.0414178	0.144495	0.00598467	0.00598467	2.22461	1	0.148161	0.329599	0.329599	Crem_+_+
Crem_+_(840r)	Crem_+_(572g)	Crem	FALSE	chr4:62559355-62560341	Bspry	0.123704	0.326717	0.0404161	0.0404161	1.06066	1	0.17051	0.180852	0.180852	Crem_+_+
Crem_+_(840r)	Crem_+_(572g)	Crem	FALSE	chr4:62560926-62561867	Bspry	0.141099	0.313922	0.0442941	0.0442941	1.06066	1	0.17051	0.180852	0.180852	Crem_+_+
Crem_+_(840r)	Crem_+_(572g)	Crem	FALSE	chr4:62449214-62450266	Bspry	0.153452	0.366374	0.0562208	0.0562208	1.06066	1	0.17051	0.180852	0.180852	Crem_+_+
Crem_+_(840r)	Crem_+_(572g)	Crem	FALSE	chr9:108048703-108049656	Cdhr4	0.0258947	0.146067	0.00378237	0.00378237	0.656965	1	0.118227	0.0776708	0.0776708	Crem_+_+
Crem_+_(840r)	Crem_+_(572g)	Crem	FALSE	chr9:108129801-108130661	Cdhr4	0.0328052	0.124612	0.00408793	0.00408793	0.656965	1	0.118227	0.0776708	0.0776708	Crem_+_+
Crem_+_(840r)	Crem_+_(572g)	Crem	FALSE	chr3:19251218-19252054	Mtfr1	0.075512	0.21854	0.0165024	0.0165024	1.05719	1	0.177375	0.187518	0.187518	Crem_+_+
Crem_+_(840r)	Crem_+_(572g)	Crem	FALSE	chr7:109357341-109358169	Stk33	0.0483981	0.499585	0.024179	0.024179	1.68354	1	0.31355	0.527875	0.527875	Crem_+_+
Crem_+_(840r)	Crem_+_(572g)	Crem	FALSE	chr7:109493669-109494564	Stk33	0.0205871	0.303745	0.00625323	0.00625323	1.68354	1	0.31355	0.527875	0.527875	Crem_+_+
Crem_+_(840r)	Crem_+_(572g)	Crem	FALSE	chr7:28727698-28728460	Sirt2	0.0440417	0.189184	0.00833198	0.00833198	2.22698	1	0.129744	0.288936	0.288936	Crem_+_+
Crem_+_(840r)	Crem_+_(572g)	Crem	FALSE	chr1:183369116-183370067	Mia3	0.0804459	0.173208	0.0139339	0.0139339	2.47294	1	0.113811	0.281448	0.281448	Crem_+_+
Crem_+_(840r)	Crem_+_(572g)	Crem	FALSE	chr11:94596120-94597064	Mycbpap	0.0438195	0.355798	0.0155909	0.0155909	1.24978	1	0.278904	0.348569	0.348569	Crem_+_+
Crem_+_(840r)	Crem_+_(572g)	Crem	FALSE	chr11:94351509-94352554	Mycbpap	0.0754681	0.386221	0.0291474	0.0291474	1.24978	1	0.278904	0.348569	0.348569	Crem_+_+
Crem_+_(840r)	Crem_+_(572g)	Crem	FALSE	chr11:94521003-94521933	Mycbpap	0.0881169	0.430424	0.0379277	0.0379277	1.24978	1	0.278904	0.348569	0.348569	Crem_+_+
Crem_+_(840r)	Crem_+_(572g)	Crem	FALSE	chr11:14540630-14541791	Pom121l12	0.145085	0.310561	0.0450578	0.0450578	0.744511	1	0.156006	0.116148	0.116148	Crem_+_+
Crem_+_(840r)	Crem_+_(572g)	Crem	FALSE	chr19:5335242-5336130	Tsga10ip	0.0904487	0.245134	0.022172	0.022172	1.38707	1	0.138269	0.191788	0.191788	Crem_+_+
Crem_+_(840r)	Crem_+_(572g)	Crem	FALSE	chr7:131334272-131334998	Fam24a	0.201515	0.418767	0.0843877	0.0843877	0.814126	1	0.280588	0.228434	0.228434	Crem_+_+
Crem_+_(840r)	Crem_+_(572g)	Crem	FALSE	chr11:5803125-5804166	Ankrd36	0.115684	0.744704	0.0861503	0.0861503	1.30254	1	0.372258	0.484883	0.484883	Crem_+_+
Crem_+_(840r)	Crem_+_(572g)	Crem	FALSE	chr11:5428548-5429420	Ankrd36	0.060247	0.770246	0.046405	0.046405	1.30254	1	0.372258	0.484883	0.484883	Crem_+_+
Crem_+_(840r)	Crem_+_(572g)	Crem	FALSE	chr12:86756503-86757697	Lrrc74a	0.0708658	0.340923	0.0241598	0.0241598	0.647276	1	0.220324	0.14261	0.14261	Crem_+_+
Crem_+_(840r)	Crem_+_(572g)	Crem	FALSE	chr12:86733902-86734904	Lrrc74a	0.0577033	0.338757	0.0195474	0.0195474	0.647276	1	0.220324	0.14261	0.14261	Crem_+_+
Crem_+_(840r)	Crem_+_(572g)	Crem	FALSE	chr12:117410134-117411105	Ptprn2	0.027518	0.126673	0.0034858	0.0034858	0.638393	1	0.0722126	0.0461	0.0461	Crem_+_+
Crem_+_(840r)	Crem_+_(572g)	Crem	FALSE	chr12:116397986-116399117	Ptprn2	0.0444717	0.134674	0.0059892	0.0059892	0.638393	1	0.0722126	0.0461	0.0461	Crem_+_+
Crem_+_(840r)	Crem_+_(572g)	Crem	FALSE	chr1:74791224-74792325	Cfap65	0.0491636	0.622281	0.0305936	0.0305936	1.53726	1	0.331094	0.508977	0.508977	Crem_+_+
Crem_+_(840r)	Crem_+_(572g)	Crem	FALSE	chr16:4860526-4861910	4930562C15Rik	0.0392179	0.322895	0.0126632	0.0126632	1.17068	1	0.224246	0.26252	0.26252	Crem_+_+
Crem_+_(840r)	Crem_+_(572g)	Crem	FALSE	chr16:4936358-4937894	4930562C15Rik	0.0458174	0.305579	0.0140008	0.0140008	1.17068	1	0.224246	0.26252	0.26252	Crem_+_+
Crem_+_(840r)	Crem_+_(572g)	Crem	FALSE	chr1:161142311-161143224	Tex50	0.0237767	0.09183	0.00218341	0.00218341	1.18361	1	0.115584	0.136807	0.136807	Crem_+_+
Crem_+_(840r)	Crem_+_(572g)	Crem	FALSE	chr17:46840258-46841153	Tbcc	0.130959	0.216609	0.028367	0.028367	1.06958	1	0.122932	0.131486	0.131486	Crem_+_+
Crem_+_(840r)	Crem_+_(572g)	Crem	FALSE	chr11:103638450-103640048	Lrrc37a	0.0762126	0.451959	0.034445	0.034445	0.912916	1	0.324921	0.296625	0.296625	Crem_+_+
Crem_+_(840r)	Crem_+_(572g)	Crem	FALSE	chr15:85127971-85128960	Ribc2	0.0715672	0.17374	0.0124341	0.0124341	1.24954	1	0.146543	0.183111	0.183111	Crem_+_+
Crem_+_(840r)	Crem_+_(572g)	Crem	FALSE	chr10:80053158-80054047	Gpx4	0.00832668	0.107913	0.000898558	0.000898558	0.633852	1	0.243675	0.154454	0.154454	Crem_+_+
Crem_+_(840r)	Crem_+_(572g)	Crem	FALSE	chr10:79929897-79930832	Gpx4	0.125173	0.46963	0.058785	0.058785	0.633852	1	0.243675	0.154454	0.154454	Crem_+_+
Crem_+_(840r)	Crem_+_(572g)	Crem	FALSE	chr2:35635311-35636238	Ttll11	0.0134347	0.306457	0.00411714	0.00411714	1.8899	1	0.286274	0.541028	0.541028	Crem_+_+
Crem_+_(840r)	Crem_+_(572g)	Crem	FALSE	chr1:176648121-176649825	Cep170	0.0385998	0.165718	0.00639668	0.00639668	2.25058	1	0.13241	0.297999	0.297999	Crem_+_+
Crem_+_(840r)	Crem_+_(572g)	Crem	FALSE	chr1:176615488-176616283	Cep170	0.0286	0.129463	0.00370263	0.00370263	2.25058	1	0.13241	0.297999	0.297999	Crem_+_+
Crem_+_(840r)	Crem_+_(572g)	Crem	FALSE	chr1:176645856-176646824	Cep170	0.0848583	0.183152	0.015542	0.015542	2.25058	1	0.13241	0.297999	0.297999	Crem_+_+
Crem_+_(840r)	Crem_+_(572g)	Crem	FALSE	chr10:75024382-75025328	Rsph14	0.0495676	0.135717	0.00672718	0.00672718	1.38213	1	0.128303	0.177332	0.177332	Crem_+_+
Crem_+_(840r)	Crem_+_(572g)	Crem	FALSE	chr9:110609132-110610391	Kif9	0.0909919	0.58088	0.0528554	0.0528554	4.50838	1	0.319175	1.43896	1.43896	Crem_+_+
Crem_+_(840r)	Crem_+_(572g)	Crem	FALSE	chr9:110430883-110431853	Kif9	0.12911	0.606638	0.0783228	0.0783228	4.50838	1	0.319175	1.43896	1.43896	Crem_+_+
Crem_+_(840r)	Crem_+_(572g)	Crem	FALSE	chr9:110509405-110510262	Kif9	0.0602843	0.553419	0.0333625	0.0333625	4.50838	1	0.319175	1.43896	1.43896	Crem_+_+
Crem_+_(840r)	Crem_+_(572g)	Crem	FALSE	chr2:122636465-122637049	AA467197	0.105434	0.380618	0.0401302	0.0401302	2.48737	1	0.225812	0.561677	0.561677	Crem_+_+
Crem_+_(840r)	Crem_+_(572g)	Crem	FALSE	chr13:21957000-21958211	Pom121l2	0.0234512	0.207257	0.00486043	0.00486043	1.00582	1	0.163137	0.164087	0.164087	Crem_+_+
Crem_+_(840r)	Crem_+_(572g)	Crem	FALSE	chr9:121873388-121874402	Ccdc13	0.0353536	0.376915	0.0133253	0.0133253	1.62623	1	0.228111	0.370961	0.370961	Crem_+_+
Crem_+_(840r)	Crem_+_(572g)	Crem	FALSE	chr9:121937675-121938611	Ccdc13	0.0379173	0.326768	0.0123902	0.0123902	1.62623	1	0.228111	0.370961	0.370961	Crem_+_+
Crem_+_(840r)	Crem_+_(572g)	Crem	FALSE	chr10:39133512-39134452	Fam229b	0.0122992	0.201662	0.00248027	0.00248027	6.93327	1	0.314772	2.1824	2.1824	Crem_+_+
Crem_+_(840r)	Crem_+_(572g)	Crem	FALSE	chr10:39121987-39122804	Fam229b	0.0987859	0.52853	0.0522113	0.0522113	6.93327	1	0.314772	2.1824	2.1824	Crem_+_+
Crem_+_(840r)	Crem_+_(572g)	Crem	FALSE	chr13:67883677-67884685	Gm10037	0.0253917	0.139837	0.0035507	0.0035507	0.978957	1	0.181438	0.17762	0.17762	Crem_+_+
Crem_+_(840r)	Crem_+_(572g)	Crem	FALSE	chr13:67862953-67863931	Gm10037	0.0523013	0.178082	0.00931391	0.00931391	0.978957	1	0.181438	0.17762	0.17762	Crem_+_+
Crem_+_(840r)	Crem_+_(572g)	Crem	FALSE	chr13:67830667-67831609	Gm10037	0.101827	0.243368	0.0247815	0.0247815	0.978957	1	0.181438	0.17762	0.17762	Crem_+_+
Crem_+_(840r)	Crem_+_(572g)	Crem	FALSE	chr13:67743636-67744558	Gm10037	0.0402858	0.242552	0.00977138	0.00977138	0.978957	1	0.181438	0.17762	0.17762	Crem_+_+
Crem_+_(840r)	Crem_+_(572g)	Crem	FALSE	chr3:37184823-37185857	Cetn4	0.10934	0.44043	0.0481566	0.0481566	1.01954	1	0.23988	0.244567	0.244567	Crem_+_+
Crem_+_(840r)	Crem_+_(572g)	Crem	FALSE	chr18:46930505-46931378	Ap3s1	0.0684084	0.130213	0.00890766	0.00890766	2.72324	1	0.102143	0.278161	0.278161	Crem_+_+
Crem_+_(840r)	Crem_+_(572g)	Crem	FALSE	chr2:154548396-154549236	1700003F12Rik	0.11729	0.411231	0.0482335	0.0482335	2.03526	1	0.332202	0.676119	0.676119	Crem_+_+
Crem_+_(840r)	Crem_+_(572g)	Crem	FALSE	chr11:61989957-61991068	Akap10	0.111803	0.155567	0.0173929	0.0173929	0.795383	1	0.130953	0.104158	0.104158	Crem_+_+
Crem_+_(840r)	Crem_+_(572g)	Crem	FALSE	chr17:35108632-35109651	Nfkbil1	0.0232583	0.0816793	0.00189972	0.00189972	0.827793	1	0.0699354	0.057892	0.057892	Crem_+_+
Crem_+_(840r)	Crem_+_(572g)	Crem	FALSE	chr17:35088892-35089837	Nfkbil1	0.030495	0.0658039	0.00200669	0.00200669	0.827793	1	0.0699354	0.057892	0.057892	Crem_+_+
Crem_+_(840r)	Crem_+_(572g)	Crem	FALSE	chr17:35175553-35176561	Nfkbil1	0.0555243	0.0915375	0.00508255	0.00508255	0.827793	1	0.0699354	0.057892	0.057892	Crem_+_+
Crem_+_(840r)	Crem_+_(572g)	Crem	FALSE	chr1:59195365-59196431	C2cd6	0.0552054	0.559752	0.0309013	0.0309013	4.09815	1	0.318443	1.30503	1.30503	Crem_+_+
Crem_+_(840r)	Crem_+_(572g)	Crem	FALSE	chr14:118934400-118935381	Dzip1	0.0576656	0.396076	0.02284	0.02284	0.936973	1	0.264589	0.247912	0.247912	Crem_+_+
Crem_+_(840r)	Crem_+_(572g)	Crem	FALSE	chr1:53703973-53704942	Dnah7a	0.0216032	0.688847	0.0148813	0.0148813	2.14584	1	0.389901	0.836665	0.836665	Crem_+_+
Crem_+_(840r)	Crem_+_(572g)	Crem	FALSE	chr1:53706318-53707246	Dnah7a	0.0868352	0.725679	0.0630145	0.0630145	2.14584	1	0.389901	0.836665	0.836665	Crem_+_+
Crem_+_(840r)	Crem_+_(572g)	Crem	FALSE	chr19:6095367-6096164	Gm550	0.116123	0.187337	0.0217542	0.0217542	1.05608	1	0.131171	0.138527	0.138527	Crem_+_+
Crem_+_(840r)	Crem_+_(572g)	Crem	FALSE	chr19:28963708-28964623	4430402I18Rik	0.073748	0.252869	0.0186486	0.0186486	0.734362	1	0.27247	0.200092	0.200092	Crem_+_+
Crem_+_(840r)	Crem_+_(572g)	Crem	FALSE	chr14:65932165-65933243	Adam2	0.0739136	0.591752	0.0437385	0.0437385	1.93005	1	0.342273	0.660604	0.660604	Crem_+_+
Crem_+_(840r)	Crem_+_(572g)	Crem	FALSE	chr9:15702976-15704171	Deup1	0.0623696	0.484001	0.0301869	0.0301869	0.960754	1	0.286408	0.275167	0.275167	Crem_+_+
Crem_+_(840r)	Crem_+_(572g)	Crem	FALSE	chr4:41773720-41774603	Ccl27a	0.0306688	0.231661	0.00710476	0.00710476	0.834887	1	0.219814	0.18352	0.18352	Crem_+_+
Crem_+_(840r)	Crem_+_(572g)	Crem	FALSE	chr4:41722732-41723655	Ccl27a	0.0151399	0.220099	0.00333228	0.00333228	0.834887	1	0.219814	0.18352	0.18352	Crem_+_+
Crem_+_(840r)	Crem_+_(572g)	Crem	FALSE	chr11:69900748-69901293	Slc35g3	0.0524221	0.111049	0.0058214	0.0058214	0.768957	1	0.14098	0.108407	0.108407	Crem_+_+
Crem_+_(840r)	Crem_+_(572g)	Crem	FALSE	chr3:33897089-33898031	Ccdc39	0.139456	0.682346	0.0951571	0.0951571	1.04458	1	0.335967	0.350944	0.350944	Crem_+_+
Crem_+_(840r)	Crem_+_(572g)	Crem	FALSE	chr15:83858762-83859950	Efcab6	0.093125	0.451699	0.0420645	0.0420645	0.770804	1	0.300688	0.231771	0.231771	Crem_+_+
Crem_+_(840r)	Crem_+_(572g)	Crem	FALSE	chr15:84155853-84156614	Efcab6	0.0886322	0.496212	0.0439804	0.0439804	0.770804	1	0.300688	0.231771	0.231771	Crem_+_+
Crem_+_(840r)	Crem_+_(572g)	Crem	FALSE	chr10:18660104-18660999	Gm4922	0.0454176	0.0969815	0.00440467	0.00440467	0.670748	1	0.0970962	0.065127	0.065127	Crem_+_+
Crem_+_(840r)	Crem_+_(572g)	Crem	FALSE	chr15:79515873-79516931	Fam227a	0.0158097	0.105338	0.00166537	0.00166537	3.16405	1	0.214739	0.679447	0.679447	Crem_+_+
Crem_+_(840r)	Crem_+_(572g)	Crem	FALSE	chr15:79519082-79520057	Fam227a	0.0609179	0.176421	0.0107472	0.0107472	3.16405	1	0.214739	0.679447	0.679447	Crem_+_+
Crem_+_(840r)	Crem_+_(572g)	Crem	FALSE	chr15:79464124-79465006	Fam227a	0.0672814	0.208957	0.0140589	0.0140589	3.16405	1	0.214739	0.679447	0.679447	Crem_+_+
Crem_+_(840r)	Crem_+_(572g)	Crem	FALSE	chr4:133033954-133036301	Fam76a	0.0640009	0.245	0.0156802	0.0156802	0.784956	1	0.167852	0.131757	0.131757	Crem_+_+
Crem_+_(840r)	Crem_+_(572g)	Crem	FALSE	chr4:133047139-133048023	Fam76a	0.0317888	0.249963	0.00794603	0.00794603	0.784956	1	0.167852	0.131757	0.131757	Crem_+_+
Crem_+_(840r)	Crem_+_(572g)	Crem	FALSE	chr1:36471112-36472029	Fam178b	0.0196772	0.0817841	0.00160928	0.00160928	0.714187	1	0.261263	0.18659	0.18659	Crem_+_+
Crem_+_(840r)	Crem_+_(572g)	Crem	FALSE	chr19:47836909-47837828	Cfap43	0.0447398	0.540777	0.0241943	0.0241943	7.66558	1	0.367497	2.81708	2.81708	Crem_+_+
Crem_+_(840r)	Crem_+_(572g)	Crem	FALSE	chr19:47913945-47914880	Cfap43	0.146929	0.683043	0.100359	0.100359	7.66558	1	0.367497	2.81708	2.81708	Crem_+_+
Crem_+_(840r)	Crem_+_(572g)	Crem	FALSE	chr18:3309238-3310409	Crem	0.152462	0.435787	0.0664412	0.0664412	11.2845	1	1	11.2845	11.2845	Crem_+_+
Crem_+_(840r)	Crem_+_(572g)	Crem	FALSE	chr18:3300679-3301582	Crem	0.175334	0.503517	0.0882838	0.0882838	11.2845	1	1	11.2845	11.2845	Crem_+_+
Crem_+_(840r)	Crem_+_(572g)	Crem	FALSE	chr12:3959639-3960511	Dnajc27	0.10756	0.241591	0.0259855	0.0259855	0.63335	1	0.140212	0.0888032	0.0888032	Crem_+_+
Crem_+_(840r)	Crem_+_(572g)	Crem	FALSE	chr5:124852934-124853855	Dnah10	0.115278	0.474824	0.0547366	0.0547366	0.964795	1	0.248866	0.240105	0.240105	Crem_+_+
Crem_+_(840r)	Crem_+_(572g)	Crem	FALSE	chr5:124762974-124763854	Dnah10	0.0613514	0.381451	0.0234026	0.0234026	0.964795	1	0.248866	0.240105	0.240105	Crem_+_+
Crem_+_(840r)	Crem_+_(572g)	Crem	FALSE	chr13:115051821-115052907	Itga1	0.0979327	0.292868	0.0286814	0.0286814	0.869997	1	0.177541	0.15446	0.15446	Crem_+_+
Crem_+_(840r)	Crem_+_(572g)	Crem	FALSE	chr16:49864812-49865786	Ift57	0.114277	0.357531	0.0408576	0.0408576	2.82397	1	0.248571	0.701959	0.701959	Crem_+_+
Crem_+_(840r)	Crem_+_(572g)	Crem	FALSE	chr12:28581035-28582067	Dcdc2c	0.110727	0.447441	0.0495437	0.0495437	0.696235	1	0.291089	0.202667	0.202667	Crem_+_+
Crem_+_(840r)	Crem_+_(572g)	Crem	FALSE	chr12:28582105-28583031	Dcdc2c	0.0850001	0.441325	0.0375127	0.0375127	0.696235	1	0.291089	0.202667	0.202667	Crem_+_+
Crem_+_(840r)	Crem_+_(572g)	Crem	FALSE	chr9:111294751-111295777	Lrrfip2	0.0739807	0.180277	0.013337	0.013337	1.42406	1	0.153352	0.218383	0.218383	Crem_+_+
Crem_+_(840r)	Crem_+_(572g)	Crem	FALSE	chr16:44119479-44120452	Gramd1c	0.0128723	0.1963	0.00252683	0.00252683	1.94694	1	0.3067	0.597127	0.597127	Crem_+_+
Crem_+_(840r)	Crem_+_(572g)	Crem	FALSE	chr8:47508672-47509472	Rwdd4a	0.0161917	0.136501	0.00221017	0.00221017	0.653985	1	0.103744	0.067847	0.067847	Crem_+_+
Crem_+_(840r)	Crem_+_(572g)	Crem	FALSE	chr8:47599078-47600007	Rwdd4a	0.0319117	0.176052	0.00561813	0.00561813	0.653985	1	0.103744	0.067847	0.067847	Crem_+_+
Crem_+_(840r)	Crem_+_(572g)	Crem	FALSE	chr19:57979108-57980708	Atrnl1	0.0379282	0.280775	0.0106493	0.0106493	0.96664	1	0.242112	0.234035	0.234035	Crem_+_+
Crem_+_(840r)	Crem_+_(572g)	Crem	FALSE	chr19:57521338-57522523	Atrnl1	0.0739761	0.392719	0.0290518	0.0290518	0.96664	1	0.242112	0.234035	0.234035	Crem_+_+
Crem_+_(840r)	Crem_+_(572g)	Crem	FALSE	chr19:57707480-57708707	Atrnl1	0.0830634	0.29428	0.0244439	0.0244439	0.96664	1	0.242112	0.234035	0.234035	Crem_+_+
Crem_+_(840r)	Crem_+_(572g)	Crem	FALSE	chr12:65235749-65237179	Wdr20rt	0.044673	0.151797	0.00678122	0.00678122	0.97543	1	0.101574	0.0990781	0.0990781	Crem_+_+
Crem_+_(840r)	Crem_+_(572g)	Crem	FALSE	chr17:34416815-34417707	BC051142	0.0644752	0.563173	0.0363107	0.0363107	10.4028	1	0.387047	4.02638	4.02638	Crem_+_+
Crem_+_(840r)	Crem_+_(572g)	Crem	FALSE	chr8:91370471-91371375	Rpgrip1l	0.050613	0.214699	0.0108666	0.0108666	2.90354	1	0.270183	0.784488	0.784488	Crem_+_+
Crem_+_(840r)	Crem_+_(572g)	Crem	FALSE	chr8:91434217-91435398	Rpgrip1l	0.0428973	0.299968	0.0128678	0.0128678	2.90354	1	0.270183	0.784488	0.784488	Crem_+_+
Crem_+_(840r)	Crem_+_(572g)	Crem	FALSE	chr11:54904022-54904967	Lyrm7	0.0433474	0.206296	0.00894239	0.00894239	1.33674	1	0.167139	0.223422	0.223422	Crem_+_+
Crem_+_(840r)	Crem_+_(572g)	Crem	FALSE	chr9:73113010-73113954	Ccpg1os	0.0747342	0.1959	0.0146404	0.0146404	2.40544	1	0.161898	0.389436	0.389436	Crem_+_+
Crem_+_(840r)	Crem_+_(572g)	Crem	FALSE	chr9:73094448-73095180	Ccpg1os	0.0927243	0.279748	0.0259394	0.0259394	2.40544	1	0.161898	0.389436	0.389436	Crem_+_+
Crem_+_(840r)	Crem_+_(572g)	Crem	FALSE	chr4:135435990-135436910	Stpg1	0.036343	0.243872	0.00886303	0.00886303	0.952741	1	0.222264	0.21176	0.21176	Crem_+_+
Crem_+_(840r)	Crem_+_(572g)	Crem	FALSE	chr17:53583627-53584597	Efhb	0.0903906	0.630483	0.0569898	0.0569898	2.09447	1	0.360086	0.754189	0.754189	Crem_+_+
Crem_+_(840r)	Crem_+_(572g)	Crem	FALSE	chr17:53542449-53544389	Efhb	0.018395	0.560985	0.0103193	0.0103193	2.09447	1	0.360086	0.754189	0.754189	Crem_+_+
Crem_+_(840r)	Crem_+_(572g)	Crem	FALSE	chr19:45773730-45774643	Oga	0.029363	0.10597	0.0031116	0.0031116	1.43979	1	0.123485	0.177793	0.177793	Crem_+_+
Crem_+_(840r)	Crem_+_(572g)	Crem	FALSE	chr7:4615386-4616505	Dnaaf3	0.0403747	0.3068	0.012387	0.012387	1.14767	1	0.228539	0.262288	0.262288	Crem_+_+
Crem_+_(840r)	Crem_+_(572g)	Crem	FALSE	chr7:4677311-4678310	Dnaaf3	0.0592681	0.367724	0.0217943	0.0217943	1.14767	1	0.228539	0.262288	0.262288	Crem_+_+
Crem_+_(840r)	Crem_+_(572g)	Crem	FALSE	chr7:4541712-4542661	Dnaaf3	0.0786562	0.395602	0.0311165	0.0311165	1.14767	1	0.228539	0.262288	0.262288	Crem_+_+
Crem_+_(840r)	Crem_+_(572g)	Crem	FALSE	chr4:52624401-52625445	Toporsl	0.100078	0.339203	0.0339466	0.0339466	0.911092	1	0.182613	0.166377	0.166377	Crem_+_+
Crem_+_(840r)	Crem_+_(572g)	Crem	FALSE	chr8:25849173-25850054	Kcnu1	0.172451	0.426644	0.0735753	0.0735753	1.19614	1	0.294199	0.351902	0.351902	Crem_+_+
Crem_+_(840r)	Crem_+_(572g)	Crem	FALSE	chr1:165218900-165219702	Tiprl	0.0386625	0.17843	0.00689855	0.00689855	2.49542	1	0.140383	0.350316	0.350316	Crem_+_+
Crem_+_(840r)	Crem_+_(572g)	Crem	FALSE	chr1:165091468-165092409	Tiprl	0.0463823	0.199691	0.00926213	0.00926213	2.49542	1	0.140383	0.350316	0.350316	Crem_+_+
Crem_+_(840r)	Crem_+_(572g)	Crem	FALSE	chr1:165216464-165217308	Tiprl	0.0365077	0.1768	0.00645455	0.00645455	2.49542	1	0.140383	0.350316	0.350316	Crem_+_+
Crem_+_(840r)	Crem_+_(572g)	Crem	FALSE	chr10:53750691-53751641	Fam184a	0.0587168	0.599986	0.0352293	0.0352293	2.51344	1	0.321414	0.807853	0.807853	Crem_+_+
Crem_+_(840r)	Crem_+_(572g)	Crem	FALSE	chr10:53754975-53755993	Fam184a	0.0792326	0.585601	0.0463987	0.0463987	2.51344	1	0.321414	0.807853	0.807853	Crem_+_+
Crem_+_(840r)	Crem_+_(572g)	Crem	FALSE	chr10:53665248-53666380	Fam184a	0.0260899	0.352413	0.00919442	0.00919442	2.51344	1	0.321414	0.807853	0.807853	Crem_+_+
Crem_+_(840r)	Crem_+_(572g)	Crem	FALSE	chr2:118271331-118272255	Fsip1	0.0400766	0.200799	0.00804732	0.00804732	2.81272	1	0.291116	0.818827	0.818827	Crem_+_+
Crem_+_(840r)	Crem_+_(572g)	Crem	FALSE	chr2:118302969-118303948	Fsip1	0.111335	0.421159	0.0468897	0.0468897	2.81272	1	0.291116	0.818827	0.818827	Crem_+_+
Crem_+_(840r)	Crem_+_(572g)	Crem	FALSE	chr2:118077804-118078679	Fsip1	0.0785293	0.418582	0.0328709	0.0328709	2.81272	1	0.291116	0.818827	0.818827	Crem_+_+
Crem_+_(840r)	Crem_+_(572g)	Crem	FALSE	chr2:118284802-118286063	Fsip1	0.0503133	0.354658	0.017844	0.017844	2.81272	1	0.291116	0.818827	0.818827	Crem_+_+
Crem_+_(840r)	Crem_+_(572g)	Crem	FALSE	chr8:12671698-12672659	Spaca7	0.0168751	0.262959	0.00443745	0.00443745	0.872806	1	0.309097	0.269782	0.269782	Crem_+_+
Crem_+_(840r)	Crem_+_(572g)	Crem	FALSE	chr8:12502020-12503331	Spaca7	0.0528543	0.390127	0.0206199	0.0206199	0.872806	1	0.309097	0.269782	0.269782	Crem_+_+
Crem_+_(840r)	Crem_+_(572g)	Crem	FALSE	chr8:12688726-12689657	Spaca7	0.0171135	0.395544	0.00676913	0.00676913	0.872806	1	0.309097	0.269782	0.269782	Crem_+_+
Crem_+_(840r)	Crem_+_(572g)	Crem	FALSE	chr8:12571820-12573488	Spaca7	0.110815	0.470899	0.0521828	0.0521828	0.872806	1	0.309097	0.269782	0.269782	Crem_+_+
Crem_+_(840r)	Crem_+_(572g)	Crem	FALSE	chr13:34757541-34758421	Fam50b	0.0540309	0.306444	0.0165574	0.0165574	0.748369	1	0.18801	0.140701	0.140701	Crem_+_+
Crem_+_(840r)	Crem_+_(572g)	Crem	FALSE	chr3:135839889-135840688	Slc39a8	0.0706846	0.361174	0.0255294	0.0255294	1.22221	1	0.210297	0.257028	0.257028	Crem_+_+
Crem_+_(840r)	Crem_+_(572g)	Crem	FALSE	chr3:135816289-135817178	Slc39a8	0.0501107	0.375892	0.0188362	0.0188362	1.22221	1	0.210297	0.257028	0.257028	Crem_+_+
Crem_+_(840r)	Crem_+_(572g)	Crem	FALSE	chr7:139218500-139219288	Lrrc27	0.135205	0.301218	0.0407262	0.0407262	1.97041	1	0.19332	0.380921	0.380921	Crem_+_+
Crem_+_(840r)	Crem_+_(572g)	Crem	FALSE	chr7:139260096-139261020	Lrrc27	0.0658879	0.297331	0.0195905	0.0195905	1.97041	1	0.19332	0.380921	0.380921	Crem_+_+
Crem_+_(840r)	Crem_+_(572g)	Crem	FALSE	chr7:139247920-139248830	Lrrc27	0.175978	0.299675	0.0527362	0.0527362	1.97041	1	0.19332	0.380921	0.380921	Crem_+_+
Crem_+_(840r)	Crem_+_(572g)	Crem	FALSE	chr14:120896381-120897354	Ipo5	0.0449435	0.171854	0.00772371	0.00772371	2.16737	1	0.143622	0.311283	0.311283	Crem_+_+
Crem_+_(840r)	Crem_+_(572g)	Crem	FALSE	chr13:112822248-112823180	Slc38a9	0.0221876	0.183312	0.00406726	0.00406726	0.79775	1	0.139854	0.111569	0.111569	Crem_+_+
Crem_+_(840r)	Crem_+_(572g)	Crem	FALSE	chr13:112768702-112770068	Slc38a9	0.0258304	0.150291	0.00388207	0.00388207	0.79775	1	0.139854	0.111569	0.111569	Crem_+_+
Crem_+_(840r)	Crem_+_(572g)	Crem	FALSE	chr10:126961597-126962577	Os9	0.0283598	0.0793825	0.00225127	0.00225127	0.781364	1	0.0604102	0.0472023	0.0472023	Crem_+_+
Crem_+_(840r)	Crem_+_(572g)	Crem	FALSE	chr10:127120748-127121629	Os9	0.0354994	0.0904391	0.00321053	0.00321053	0.781364	1	0.0604102	0.0472023	0.0472023	Crem_+_+
Crem_+_(840r)	Crem_+_(572g)	Crem	FALSE	chr14:39219658-39220493	Nrg3	0.0377355	0.581211	0.0219323	0.0219323	1.49677	1	0.327348	0.489964	0.489964	Crem_+_+
Crem_+_(840r)	Crem_+_(572g)	Crem	FALSE	chr14:38325549-38326907	Nrg3	0.0438222	0.479094	0.020995	0.020995	1.49677	1	0.327348	0.489964	0.489964	Crem_+_+
Crem_+_(840r)	Crem_+_(572g)	Crem	FALSE	chr17:28066323-28067142	Tcp11	0.103149	0.534512	0.0551345	0.0551345	6.819	1	0.366058	2.49615	2.49615	Crem_+_+
Crem_+_(840r)	Crem_+_(572g)	Crem	FALSE	chr15:98167416-98168302	Ccdc184	0.0410624	0.219853	0.00902768	0.00902768	0.672143	1	0.205532	0.138147	0.138147	Crem_+_+
Crem_+_(840r)	Crem_+_(572g)	Crem	FALSE	chr2:18698517-18699435	Spag6	0.151033	0.476041	0.0718979	0.0718979	0.702679	1	0.337934	0.237459	0.237459	Crem_+_+
Crem_+_(840r)	Crem_+_(572g)	Crem	FALSE	chr2:18799667-18800658	Spag6	0.0947396	0.446782	0.042328	0.042328	0.702679	1	0.337934	0.237459	0.237459	Crem_+_+
Crem_+_(840r)	Crem_+_(572g)	Crem	FALSE	chr11:73139822-73140784	Haspin	0.0570734	0.168406	0.00961149	0.00961149	0.718859	1	0.138509	0.0995686	0.0995686	Crem_+_+
Crem_+_(840r)	Crem_+_(572g)	Crem	FALSE	chr2:129834958-129835924	Stk35	0.0691807	0.109491	0.00757467	0.00757467	0.921201	1	0.0675234	0.0622027	0.0622027	Crem_+_+
Crem_+_(840r)	Crem_+_(572g)	Crem	FALSE	chr11:96123900-96124975	Ttll6	0.121268	0.498096	0.060403	0.060403	0.714186	1	0.237478	0.169603	0.169603	Crem_+_+
Crem_+_(840r)	Crem_+_(572g)	Crem	FALSE	chr11:96145461-96146490	Ttll6	0.135351	0.499002	0.0675405	0.0675405	0.714186	1	0.237478	0.169603	0.169603	Crem_+_+
Crem_+_(840r)	Crem_+_(572g)	Crem	FALSE	chr1:97126219-97127176	Slco6c1	0.0189139	0.602961	0.0114044	0.0114044	1.04854	1	0.323511	0.339213	0.339213	Crem_+_+
Crem_+_(840r)	Crem_+_(572g)	Crem	FALSE	chr11:62950762-62951647	Cdrt4	0.131542	0.311656	0.0409961	0.0409961	0.850957	1	0.21244	0.180777	0.180777	Crem_+_+
Crem_+_(840r)	Crem_+_(572g)	Crem	FALSE	chr11:63003353-63004945	Cdrt4	0.144209	0.278156	0.0401127	0.0401127	0.850957	1	0.21244	0.180777	0.180777	Crem_+_+
Crem_+_(840r)	Crem_+_(572g)	Crem	FALSE	chr19:11313943-11314904	Ms4a5	0.144537	0.379971	0.0549199	0.0549199	0.886258	1	0.228115	0.202169	0.202169	Crem_+_+
Crem_+_(840r)	Crem_+_(572g)	Crem	FALSE	chr12:4711985-4712769	Pfn4	0.112692	0.255335	0.0287741	0.0287741	2.45721	1	0.168802	0.414782	0.414782	Crem_+_+
Crem_+_(840r)	Crem_+_(572g)	Crem	FALSE	chr14:52151857-52152705	Rab2b	0.103171	0.167674	0.0172992	0.0172992	1.41613	1	0.0906983	0.128441	0.128441	Crem_+_+
Crem_+_(840r)	Crem_+_(572g)	Crem	FALSE	chr2:120976948-120977889	Ttbk2	0.0549185	0.0719238	0.00394994	0.00394994	0.868839	1	0.0563679	0.0489746	0.0489746	Crem_+_+
Crem_+_(840r)	Crem_+_(572g)	Crem	FALSE	chr2:120692294-120693900	Ttbk2	0.0283072	0.0729006	0.00206362	0.00206362	0.868839	1	0.0563679	0.0489746	0.0489746	Crem_+_+
Crem_+_(840r)	Crem_+_(572g)	Crem	FALSE	chr2:120970173-120971090	Ttbk2	0.0821051	0.111969	0.00919319	0.00919319	0.868839	1	0.0563679	0.0489746	0.0489746	Crem_+_+
Crem_+_(840r)	Crem_+_(572g)	Crem	FALSE	chr3:106002682-106003636	Pifo	0.101513	0.359281	0.0364716	0.0364716	1.01593	1	0.209844	0.213186	0.213186	Crem_+_+
Crem_+_(840r)	Crem_+_(572g)	Crem	FALSE	chr15:10606335-10607468	Rai14	0.096057	0.454087	0.0436182	0.0436182	0.784531	1	0.234764	0.18418	0.18418	Crem_+_+
Crem_+_(840r)	Crem_+_(572g)	Crem	FALSE	chr15:10713597-10715385	Rai14	0.0358957	0.388352	0.0139402	0.0139402	0.784531	1	0.234764	0.18418	0.18418	Crem_+_+
Crem_+_(840r)	Crem_+_(572g)	Crem	FALSE	chr3:94435995-94437022	Oaz3	0.0871244	0.276655	0.0241034	0.0241034	0.707612	1	0.232094	0.164233	0.164233	Crem_+_+
Crem_+_(840r)	Crem_+_(572g)	Crem	FALSE	chr3:94483787-94484731	Oaz3	0.0837125	0.363631	0.0304404	0.0304404	0.707612	1	0.232094	0.164233	0.164233	Crem_+_+
Crem_+_(840r)	Crem_+_(572g)	Crem	FALSE	chr3:94477701-94478599	Oaz3	0.068339	0.352468	0.0240873	0.0240873	0.707612	1	0.232094	0.164233	0.164233	Crem_+_+
Crem_+_(840r)	Crem_+_(572g)	Crem	FALSE	chr11:76133340-76134384	1700016K19Rik	0.149236	0.315663	0.0471083	0.0471083	1.53427	1	0.225727	0.346328	0.346328	Crem_+_+
Crem_+_(840r)	Crem_+_(572g)	Crem	FALSE	chr3:79413393-79414492	Gm17359	0.045722	0.611468	0.0279575	0.0279575	5.32373	1	0.369854	1.969	1.969	Crem_+_+
Crem_+_(840r)	Crem_+_(572g)	Crem	FALSE	chr7:120409189-120410103	Abca16	0.116046	0.55897	0.0648661	0.0648661	0.862951	1	0.270803	0.23369	0.23369	Crem_+_+
Crem_+_(840r)	Crem_+_(572g)	Crem	FALSE	chr3:152193385-152194311	Dnajb4	0.030699	0.240544	0.00738447	0.00738447	0.92033	1	0.147607	0.135847	0.135847	Crem_+_+
Crem_+_(840r)	Crem_+_(572g)	Crem	FALSE	chr3:152106359-152107585	Dnajb4	0.112922	0.28948	0.0326886	0.0326886	0.92033	1	0.147607	0.135847	0.135847	Crem_+_+
Crem_+_(840r)	Crem_+_(572g)	Crem	FALSE	chr3:107793112-107794131	Gstm5	0.134429	0.350219	0.0470795	0.0470795	1.7526	1	0.211212	0.370172	0.370172	Crem_+_+
Crem_+_(840r)	Crem_+_(572g)	Crem	FALSE	chr6:30604579-30606101	Cep41	0.109609	0.179641	0.0196903	0.0196903	3.42626	1	0.118294	0.405307	0.405307	Crem_+_+
Crem_+_(840r)	Crem_+_(572g)	Crem	FALSE	chr4:41314358-41315204	Dcaf12	0.0196018	0.0573111	0.0011234	0.0011234	0.815998	1	0.151532	0.12365	0.12365	Crem_+_+
Crem_+_(840r)	Crem_+_(572g)	Crem	FALSE	chr9:110077673-110078530	Map4	0.115298	0.298469	0.034413	0.034413	4.23638	1	0.189879	0.804399	0.804399	Crem_+_+
Crem_+_(840r)	Crem_+_(572g)	Crem	FALSE	chr5:65129271-65130222	Wdr19	0.0962909	0.316255	0.0304525	0.0304525	0.860518	1	0.157984	0.135948	0.135948	Crem_+_+
Crem_+_(840r)	Crem_+_(572g)	Crem	FALSE	chr17:46253515-46254432	Rsph9	0.0312466	0.197164	0.00616069	0.00616069	1.20069	1	0.148603	0.178425	0.178425	Crem_+_+
Crem_+_(840r)	Crem_+_(572g)	Crem	FALSE	chr11:31832180-31833060	Cpeb4	0.0184705	0.0720806	0.00133136	0.00133136	1.53787	1	0.0918521	0.141257	0.141257	Crem_+_+
Crem_+_(840r)	Crem_+_(572g)	Crem	FALSE	chr11:31916570-31917598	Cpeb4	0.0449662	0.12662	0.0056936	0.0056936	1.53787	1	0.0918521	0.141257	0.141257	Crem_+_+
Crem_+_(840r)	Crem_+_(572g)	Crem	FALSE	chr15:66291127-66292002	Lrrc6	0.0474528	0.523213	0.024828	0.024828	2.40869	1	0.315799	0.760661	0.760661	Crem_+_+
Crem_+_(840r)	Crem_+_(572g)	Crem	FALSE	chr15:66373512-66374474	Lrrc6	0.0187359	0.233645	0.00437756	0.00437756	2.40869	1	0.315799	0.760661	0.760661	Crem_+_+
Crem_+_(840r)	Crem_+_(572g)	Crem	FALSE	chr12:10374624-10375616	Nt5c1b	0.141349	0.27315	0.0386094	0.0386094	0.679485	1	0.211149	0.143473	0.143473	Crem_+_+
Crem_+_(840r)	Crem_+_(572g)	Crem	FALSE	chr12:10369591-10370420	Nt5c1b	0.163184	0.3597	0.0586974	0.0586974	0.679485	1	0.211149	0.143473	0.143473	Crem_+_+
Crem_+_(840r)	Crem_+_(572g)	Crem	FALSE	chr13:21201739-21203994	Trim27	0.0995286	0.20016	0.0199217	0.0199217	0.779417	1	0.104957	0.0818052	0.0818052	Crem_+_+
Crem_+_(840r)	Crem_+_(572g)	Crem	FALSE	chr17:36951260-36952168	Znrd1as	0.0629199	0.161231	0.0101447	0.0101447	2.18214	1	0.131775	0.287551	0.287551	Crem_+_+
Crem_+_(840r)	Crem_+_(572g)	Crem	FALSE	chr17:37028357-37029300	Znrd1as	0.0168036	0.0590692	0.000992576	0.000992576	2.18214	1	0.131775	0.287551	0.287551	Crem_+_+
Crem_+_(840r)	Crem_+_(572g)	Crem	FALSE	chr17:36958075-36958994	Znrd1as	0.0437166	0.106834	0.00467044	0.00467044	2.18214	1	0.131775	0.287551	0.287551	Crem_+_+
Crem_+_(840r)	Crem_+_(572g)	Crem	FALSE	chr6:34445072-34445928	Bpgm	0.119577	0.170306	0.0203647	0.0203647	0.997084	1	0.101598	0.101301	0.101301	Crem_+_+
Crem_+_(840r)	Crem_+_(572g)	Crem	FALSE	chr18:52331157-52332004	Ftmt	0.0576776	0.153998	0.00888221	0.00888221	0.735614	1	0.185909	0.136757	0.136757	Crem_+_+
Crem_+_(840r)	Crem_+_(572g)	Crem	FALSE	chr1:172544739-172545785	Cfap45	0.0781053	0.35653	0.0278469	0.0278469	1.37673	1	0.241829	0.332933	0.332933	Crem_+_+
Crem_+_(840r)	Crem_+_(572g)	Crem	FALSE	chr1:172520567-172521515	Cfap45	0.0500741	0.343375	0.0171942	0.0171942	1.37673	1	0.241829	0.332933	0.332933	Crem_+_+
Crem_+_(840r)	Crem_+_(572g)	Crem	FALSE	chr1:74608809-74609860	Plcd4	0.0671215	0.326614	0.0219229	0.0219229	1.45065	1	0.210012	0.304654	0.304654	Crem_+_+
Crem_+_(840r)	Crem_+_(572g)	Crem	FALSE	chr9:22408408-22410126	9530077C05Rik	0.0235001	0.319241	0.00750219	0.00750219	1.56397	1	0.257815	0.403217	0.403217	Crem_+_+
Crem_+_(840r)	Crem_+_(572g)	Crem	FALSE	chr13:112768702-112770068	Ddx4	0.0148355	0.147069	0.00218184	0.00218184	0.697542	1	0.187095	0.130507	0.130507	Crem_+_+
Crem_+_(840r)	Crem_+_(572g)	Crem	FALSE	chr6:125049498-125050395	Acrbp	0.0454159	0.425312	0.0193159	0.0193159	1.15504	1	0.29367	0.339202	0.339202	Crem_+_+
Crem_+_(840r)	Crem_+_(572g)	Crem	FALSE	chr3:9061292-9062342	Mrps28	0.0879233	0.223801	0.0196773	0.0196773	1.18387	1	0.168693	0.19971	0.19971	Crem_+_+
Crem_+_(840r)	Crem_+_(572g)	Crem	FALSE	chr3:8985643-8986492	Mrps28	0.0316588	0.228734	0.00724145	0.00724145	1.18387	1	0.168693	0.19971	0.19971	Crem_+_+
Crem_+_(840r)	Crem_+_(572g)	Crem	FALSE	chr3:8743303-8744286	Mrps28	0.0594371	0.205505	0.0122146	0.0122146	1.18387	1	0.168693	0.19971	0.19971	Crem_+_+
Crem_+_(840r)	Crem_+_(572g)	Crem	FALSE	chr5:135884155-135885067	Styxl1	0.0610342	0.152743	0.00932258	0.00932258	0.982116	1	0.124705	0.122474	0.122474	Crem_+_+
Crem_+_(840r)	Crem_+_(572g)	Crem	FALSE	chr5:135702524-135703383	Styxl1	0.0559175	0.239609	0.0133983	0.0133983	0.982116	1	0.124705	0.122474	0.122474	Crem_+_+
Crem_+_(840r)	Crem_+_(572g)	Crem	FALSE	chr7:120121487-120122600	Abca14	0.0221576	0.569917	0.012628	0.012628	1.01501	1	0.271848	0.275928	0.275928	Crem_+_+
Crem_+_(840r)	Crem_+_(572g)	Crem	FALSE	chr2:152653955-152654871	Defb19	0.0937145	0.242553	0.0227308	0.0227308	0.828771	1	0.121882	0.101012	0.101012	Crem_+_+
Crem_+_(840r)	Crem_+_(572g)	Crem	FALSE	chr9:7965345-7967271	Cep126	0.0307387	0.307037	0.00943791	0.00943791	7.02215	1	0.238918	1.67772	1.67772	Crem_+_+
Crem_+_(840r)	Crem_+_(572g)	Crem	FALSE	chr9:56849160-56850114	Odf3l1	0.0251946	0.141625	0.00356819	0.00356819	0.829654	1	0.189249	0.157011	0.157011	Crem_+_+
Crem_+_(840r)	Crem_+_(572g)	Crem	FALSE	chr9:56851516-56852452	Odf3l1	0.127669	0.275539	0.0351778	0.0351778	0.829654	1	0.189249	0.157011	0.157011	Crem_+_+
Crem_+_(840r)	Crem_+_(572g)	Crem	FALSE	chr9:56931142-56932041	Odf3l1	0.132351	0.282113	0.0373379	0.0373379	0.829654	1	0.189249	0.157011	0.157011	Crem_+_+
Crem_+_(840r)	Crem_+_(572g)	Crem	FALSE	chr4:100478316-100479254	Ube2u	0.115237	0.495864	0.0571419	0.0571419	1.74881	1	0.2861	0.500335	0.500335	Crem_+_+
Crem_+_(840r)	Crem_+_(572g)	Crem	FALSE	chr4:100527191-100528202	Ube2u	0.0390646	0.414309	0.0161848	0.0161848	1.74881	1	0.2861	0.500335	0.500335	Crem_+_+
Crem_+_(840r)	Crem_+_(572g)	Crem	FALSE	chr11:54378852-54379830	Meikin	0.0396708	0.158937	0.00630517	0.00630517	0.635794	1	0.157077	0.0998688	0.0998688	Crem_+_+
Crem_+_(840r)	Crem_+_(572g)	Crem	FALSE	chr8:95056583-95057596	Drc7	0.0275578	0.12153	0.00334909	0.00334909	2.0184	1	0.19742	0.398474	0.398474	Crem_+_+
Crem_+_(840r)	Crem_+_(572g)	Crem	FALSE	chr2:91028066-91028978	C1qtnf4	0.0652234	0.370651	0.0241751	0.0241751	2.91257	1	0.231397	0.673959	0.673959	Crem_+_+
Crem_+_(840r)	Crem_+_(572g)	Crem	FALSE	chr18:7272969-7274000	Armc4	0.116464	0.638187	0.074326	0.074326	4.12546	1	0.41584	1.71553	1.71553	Crem_+_+
Crem_+_(840r)	Crem_+_(572g)	Crem	FALSE	chr18:7151177-7152236	Armc4	0.117557	0.685151	0.0805442	0.0805442	4.12546	1	0.41584	1.71553	1.71553	Crem_+_+
Crem_+_(840r)	Crem_+_(572g)	Crem	FALSE	chr15:6653765-6654710	Fyb	0.0768385	0.40152	0.0308522	0.0308522	0.760309	1	0.297843	0.226453	0.226453	Crem_+_+
Crem_+_(840r)	Crem_+_(572g)	Crem	FALSE	chr15:6627445-6628427	Fyb	0.0226494	0.315693	0.00715026	0.00715026	0.760309	1	0.297843	0.226453	0.226453	Crem_+_+
Crem_+_(840r)	Crem_+_(572g)	Crem	FALSE	chr15:6390541-6391433	Fyb	0.0383065	0.398637	0.0152704	0.0152704	0.760309	1	0.297843	0.226453	0.226453	Crem_+_+
Crem_+_(840r)	Crem_+_(572g)	Crem	FALSE	chr1:143672524-143673488	B3galt2	0.0479724	0.121384	0.00582309	0.00582309	0.655208	1	0.072786	0.04769	0.04769	Crem_+_+
Crem_+_(840r)	Crem_+_(572g)	Crem	FALSE	chr1:74340463-74341527	Aamp	0.0271269	0.0717259	0.0019457	0.0019457	0.799505	1	0.0761418	0.0608758	0.0608758	Crem_+_+
Crem_+_(840r)	Crem_+_(572g)	Crem	FALSE	chr17:14777882-14778783	Wdr27	0.145911	0.566978	0.0827284	0.0827284	3.94201	1	0.290826	1.14644	1.14644	Crem_+_+
Crem_+_(840r)	Crem_+_(572g)	Crem	FALSE	chr6:83185599-83186559	Wdr54	0.0136523	0.108683	0.00148378	0.00148378	0.94883	1	0.0879335	0.083434	0.083434	Crem_+_+
Crem_+_(840r)	Crem_+_(572g)	Crem	FALSE	chr7:131507172-131508467	Acadsb	0.0655764	0.192288	0.0126095	0.0126095	1.34503	1	0.110065	0.148041	0.148041	Crem_+_+
Crem_+_(840r)	Crem_+_(572g)	Crem	FALSE	chr7:131334272-131334998	Acadsb	0.0426775	0.132952	0.00567408	0.00567408	1.34503	1	0.110065	0.148041	0.148041	Crem_+_+
Crem_+_(840r)	Crem_+_(572g)	Crem	FALSE	chr7:131410101-131410970	Acadsb	0.0478459	0.0591809	0.00283157	0.00283157	1.34503	1	0.110065	0.148041	0.148041	Crem_+_+
Crem_+_(840r)	Crem_+_(572g)	Crem	FALSE	chr7:24869526-24870436	Dmrtc2	0.0223619	0.26847	0.0060035	0.0060035	0.763943	1	0.19891	0.151956	0.151956	Crem_+_+
Crem_+_(840r)	Crem_+_(572g)	Crem	FALSE	chr7:24862533-24863470	Dmrtc2	0.0394496	0.341043	0.013454	0.013454	0.763943	1	0.19891	0.151956	0.151956	Crem_+_+
Crem_+_(840r)	Crem_+_(572g)	Crem	FALSE	chr2:75955354-75956366	Ttc30a2	0.0715595	0.224498	0.0160649	0.0160649	0.809115	1	0.117048	0.094705	0.094705	Crem_+_+
Crem_+_(840r)	Crem_+_(572g)	Crem	FALSE	chr2:76060358-76061558	Ttc30a2	0.0934009	0.240965	0.0225064	0.0225064	0.809115	1	0.117048	0.094705	0.094705	Crem_+_+
Crem_+_(840r)	Crem_+_(572g)	Crem	FALSE	chr11:70739090-70740062	Chrne	0.0376897	0.265854	0.01002	0.01002	0.731744	1	0.203068	0.148594	0.148594	Crem_+_+
Crem_+_(840r)	Crem_+_(572g)	Crem	FALSE	chr11:70614865-70615860	Chrne	0.155091	0.316266	0.0490499	0.0490499	0.731744	1	0.203068	0.148594	0.148594	Crem_+_+
Crem_+_(840r)	Crem_+_(572g)	Crem	FALSE	chr8:116850991-116851905	1700030J22Rik	0.0476528	0.198143	0.00944207	0.00944207	1.54554	1	0.154385	0.238608	0.238608	Crem_+_+
Crem_+_(840r)	Crem_+_(572g)	Crem	FALSE	chr8:117061198-117062371	1700030J22Rik	0.0399165	0.217223	0.00867079	0.00867079	1.54554	1	0.154385	0.238608	0.238608	Crem_+_+
Crem_+_(840r)	Crem_+_(572g)	Crem	FALSE	chr8:117115318-117116298	1700030J22Rik	0.13033	0.23211	0.0302508	0.0302508	1.54554	1	0.154385	0.238608	0.238608	Crem_+_+
Crem_+_(840r)	Crem_+_(572g)	Crem	FALSE	chr19:47913945-47914880	Cfap58	0.0425757	0.436715	0.0185934	0.0185934	0.795315	1	0.271759	0.216134	0.216134	Crem_+_+
Crem_+_(840r)	Crem_+_(572g)	Crem	FALSE	chr13:77184655-77185771	Slf1	0.0447348	0.176961	0.00791633	0.00791633	1.70286	1	0.114595	0.19514	0.19514	Crem_+_+
Crem_+_(840r)	Crem_+_(572g)	Crem	FALSE	chr5:30731225-30732390	Mapre3	0.0213558	0.126767	0.00270721	0.00270721	1.0876	1	0.0982511	0.106858	0.106858	Crem_+_+
Crem_+_(840r)	Crem_+_(572g)	Crem	FALSE	chr6:18309479-18310425	Cftr	0.0205889	0.557426	0.0114768	0.0114768	5.48551	1	0.400917	2.19923	2.19923	Crem_+_+
Crem_+_(840r)	Crem_+_(572g)	Crem	FALSE	chr9:108824560-108825498	Tmem89	0.126613	0.399209	0.0505451	0.0505451	0.945998	1	0.262732	0.248544	0.248544	Crem_+_+
Crem_+_(840r)	Crem_+_(572g)	Crem	FALSE	chr9:73094448-73095180	Rab27a	0.134561	0.253088	0.0340558	0.0340558	1.03404	1	0.129672	0.134085	0.134085	Crem_+_+
Crem_+_(840r)	Crem_+_(572g)	Crem	FALSE	chr9:73113010-73113954	Rab27a	0.0881919	0.209287	0.0184574	0.0184574	1.03404	1	0.129672	0.134085	0.134085	Crem_+_+
Crem_+_(840r)	Crem_+_(572g)	Crem	FALSE	chr9:108048703-108049656	Mst1r	0.053272	0.0574579	0.00306089	0.00306089	0.960852	1	0.0631972	0.0607232	0.0607232	Crem_+_+
Crem_+_(840r)	Crem_+_(572g)	Crem	FALSE	chr12:85166702-85167548	Acyp1	0.13073	0.365325	0.0477589	0.0477589	1.754	1	0.245452	0.430522	0.430522	Crem_+_+
Crem_+_(840r)	Crem_+_(572g)	Crem	FALSE	chr17:40939203-40940225	Crisp2	0.0685067	0.415788	0.0284842	0.0284842	3.29055	1	0.317969	1.04629	1.04629	Crem_+_+
Crem_+_(840r)	Crem_+_(572g)	Crem	FALSE	chr16:32682189-32683979	Zdhhc19	0.00370667	0.0990916	0.0003673	0.0003673	0.732348	1	0.238065	0.174346	0.174346	Crem_+_+
Crem_+_(840r)	Crem_+_(572g)	Crem	FALSE	chr9:44078538-44079618	Usp2	0.031769	0.288263	0.00915781	0.00915781	1.5994	1	0.218005	0.348677	0.348677	Crem_+_+
Crem_+_(840r)	Crem_+_(572g)	Crem	FALSE	chr9:43927711-43929435	Usp2	0.0317571	0.296236	0.00940759	0.00940759	1.5994	1	0.218005	0.348677	0.348677	Crem_+_+
Crem_+_(840r)	Crem_+_(572g)	Crem	FALSE	chr8:86613967-86614988	Siah1a	0.0263234	0.145282	0.00382432	0.00382432	1.40952	1	0.132899	0.187324	0.187324	Crem_+_+
Crem_+_(840r)	Crem_+_(572g)	Crem	FALSE	chr9:55899018-55900010	4930563M21Rik	0.0886696	0.301992	0.0267775	0.0267775	1.04314	1	0.290769	0.303313	0.303313	Crem_+_+
Crem_+_(840r)	Crem_+_(572g)	Crem	FALSE	chr9:56010278-56011213	4930563M21Rik	0.10982	0.496709	0.0545487	0.0545487	1.04314	1	0.290769	0.303313	0.303313	Crem_+_+
Crem_+_(840r)	Crem_+_(572g)	Crem	FALSE	chr9:14689177-14690192	1700012B09Rik	0.0844416	0.400798	0.033844	0.033844	1.68487	1	0.236379	0.398269	0.398269	Crem_+_+
Crem_+_(840r)	Crem_+_(572g)	Crem	FALSE	chr9:62256981-62258285	Spesp1	0.021889	0.239263	0.00523722	0.00523722	1.57113	1	0.226843	0.3564	0.3564	Crem_+_+
Crem_+_(840r)	Crem_+_(572g)	Crem	FALSE	chr7:82292502-82293363	Sh3gl3	0.0178691	0.564251	0.0100827	0.0100827	4.38701	1	0.33326	1.46202	1.46202	Crem_+_+
Crem_+_(840r)	Crem_+_(572g)	Crem	FALSE	chr7:120121487-120122600	Dnah3	0.0163491	0.313124	0.00511929	0.00511929	1.57825	1	0.348846	0.550568	0.550568	Crem_+_+
Crem_+_(840r)	Crem_+_(572g)	Crem	FALSE	chr1:164053554-164054522	Kifap3	0.0344464	0.373728	0.0128736	0.0128736	1.44358	1	0.271653	0.392153	0.392153	Crem_+_+
Crem_+_(840r)	Crem_+_(572g)	Crem	FALSE	chr1:163761889-163762642	Kifap3	0.0798687	0.350603	0.0280022	0.0280022	1.44358	1	0.271653	0.392153	0.392153	Crem_+_+
Crem_+_(840r)	Crem_+_(572g)	Crem	FALSE	chr15:79317105-79317961	Pla2g6	0.0436483	0.221707	0.00967715	0.00967715	1.30657	1	0.126889	0.16579	0.16579	Crem_+_+
Crem_+_(840r)	Crem_+_(572g)	Crem	FALSE	chr15:79464124-79465006	Pla2g6	0.0153641	0.166727	0.0025616	0.0025616	1.30657	1	0.126889	0.16579	0.16579	Crem_+_+
Crem_+_(840r)	Crem_+_(572g)	Crem	FALSE	chr1:46463124-46464092	Dnah7c	0.116212	0.771512	0.0896591	0.0896591	4.89091	1	0.417396	2.04145	2.04145	Crem_+_+
Crem_+_(840r)	Crem_+_(572g)	Crem	FALSE	chr1:46636654-46637621	Dnah7c	0.0611177	0.801112	0.0489621	0.0489621	4.89091	1	0.417396	2.04145	2.04145	Crem_+_+
Crem_+_(840r)	Crem_+_(572g)	Crem	FALSE	chr7:3474338-3475279	Cacng8	0.15644	0.306882	0.0480088	0.0480088	1.57721	1	0.154969	0.244419	0.244419	Crem_+_+
Crem_+_(840r)	Crem_+_(572g)	Crem	FALSE	chr10:111942336-111943357	Glipr1l1	0.037266	0.25882	0.00964518	0.00964518	0.666176	1	0.283562	0.188902	0.188902	Crem_+_+
Crem_+_(840r)	Crem_+_(572g)	Crem	FALSE	chr12:72184502-72185420	Ccdc175	0.0707019	0.521272	0.0368549	0.0368549	2.84862	1	0.338735	0.964927	0.964927	Crem_+_+
Crem_+_(840r)	Crem_+_(572g)	Crem	FALSE	chr2:19315484-19316512	4921504E06Rik	0.0268746	0.374503	0.0100646	0.0100646	0.802146	1	0.30975	0.248465	0.248465	Crem_+_+
Crem_+_(840r)	Crem_+_(572g)	Crem	FALSE	chr2:19685484-19686739	4921504E06Rik	0.0284581	0.289865	0.008249	0.008249	0.802146	1	0.30975	0.248465	0.248465	Crem_+_+
Crem_+_(840r)	Crem_+_(572g)	Crem	FALSE	chr11:85177930-85179156	1700125H20Rik	0.100144	0.242353	0.0242702	0.0242702	0.639	1	0.173584	0.11092	0.11092	Crem_+_+
Crem_+_(840r)	Crem_+_(572g)	Crem	FALSE	chr11:85280781-85281941	1700125H20Rik	0.0673336	0.251516	0.0169355	0.0169355	0.639	1	0.173584	0.11092	0.11092	Crem_+_+
Crem_+_(840r)	Crem_+_(572g)	Crem	FALSE	chr3:40799765-40800601	Larp1b	0.0178759	0.157769	0.00282027	0.00282027	1.33027	1	0.182966	0.243393	0.243393	Crem_+_+
Crem_+_(840r)	Crem_+_(572g)	Crem	FALSE	chr11:72280676-72282198	4930563E22Rik	0.0963679	0.0959213	0.00924374	0.00924374	0.64345	1	0.101477	0.0652952	0.0652952	Crem_+_+
Crem_+_(840r)	Crem_+_(572g)	Crem	FALSE	chr7:79754233-79755194	Wdr93	0.0424681	0.364791	0.015492	0.015492	1.26737	1	0.29243	0.370616	0.370616	Crem_+_+
Crem_+_(840r)	Crem_+_(572g)	Crem	FALSE	chr7:79905687-79906696	Wdr93	0.132961	0.477494	0.0634883	0.0634883	1.26737	1	0.29243	0.370616	0.370616	Crem_+_+
Crem_+_(840r)	Crem_+_(572g)	Crem	FALSE	chr13:53414190-53415004	Ror2	0.12973	0.17224	0.0223448	0.0223448	0.892647	1	0.115174	0.10281	0.10281	Crem_+_+
Crem_+_(840r)	Crem_+_(572g)	Crem	FALSE	chr10:58687559-58688400	Ccdc138	0.0616197	0.30666	0.0188963	0.0188963	4.15556	1	0.262667	1.09153	1.09153	Crem_+_+
Crem_+_(840r)	Crem_+_(572g)	Crem	FALSE	chr2:104579057-104580568	Tcp11l1	0.0123942	0.0856664	0.00106177	0.00106177	0.903051	1	0.10702	0.0966447	0.0966447	Crem_+_+
Crem_+_(840r)	Crem_+_(572g)	Crem	FALSE	chr15:75904921-75905850	Iqank1	0.0209795	0.252418	0.0052956	0.0052956	1.15818	1	0.253664	0.29379	0.29379	Crem_+_+
Crem_+_(840r)	Crem_+_(572g)	Crem	FALSE	chr15:75968731-75969660	Iqank1	0.028523	0.239986	0.00684512	0.00684512	1.15818	1	0.253664	0.29379	0.29379	Crem_+_+
Crem_+_(840r)	Crem_+_(572g)	Crem	FALSE	chr5:129123731-129124745	Stx2	0.0421216	0.200393	0.00844089	0.00844089	2.18224	1	0.163319	0.356401	0.356401	Crem_+_+
Crem_+_(840r)	Crem_+_(572g)	Crem	FALSE	chr5:128907106-128908066	Stx2	0.0895837	0.225187	0.0201731	0.0201731	2.18224	1	0.163319	0.356401	0.356401	Crem_+_+
Crem_+_(840r)	Crem_+_(572g)	Crem	FALSE	chr5:123614093-123615247	Lrrc43	0.0455086	0.171779	0.00781739	0.00781739	1.12751	1	0.240757	0.271457	0.271457	Crem_+_+
Crem_+_(840r)	Crem_+_(572g)	Crem	FALSE	chr8:47083306-47084362	Enpp6	0.117027	0.166809	0.0195212	0.0195212	0.636169	1	0.088087	0.0560382	0.0560382	Crem_+_+
Crem_+_(840r)	Crem_+_(572g)	Crem	FALSE	chr18:39773212-39774112	Pabpc2	0.113121	0.294175	0.0332775	0.0332775	0.990485	1	0.205899	0.20394	0.20394	Crem_+_+
Crem_+_(840r)	Crem_+_(572g)	Crem	FALSE	chr18:39626528-39627669	Pabpc2	0.133389	0.379648	0.0506408	0.0506408	0.990485	1	0.205899	0.20394	0.20394	Crem_+_+
Crem_+_(840r)	Crem_+_(572g)	Crem	FALSE	chr15:98695796-98696735	Ccdc65	0.0853139	0.398296	0.0339802	0.0339802	1.38472	1	0.213225	0.295257	0.295257	Crem_+_+
Crem_+_(840r)	Crem_+_(572g)	Crem	FALSE	chr15:98593898-98594743	Ccdc65	0.110403	0.402684	0.0444575	0.0444575	1.38472	1	0.213225	0.295257	0.295257	Crem_+_+
Crem_+_(840r)	Crem_+_(572g)	Crem	FALSE	chr12:89254908-89255879	Nrxn3	0.114543	0.477504	0.0546948	0.0546948	0.752508	1	0.279152	0.210064	0.210064	Crem_+_+
Crem_+_(840r)	Crem_+_(572g)	Crem	FALSE	chr1:88205252-88206155	Dnajb3	0.043833	0.157052	0.00688404	0.00688404	2.47922	1	0.295379	0.732309	0.732309	Crem_+_+
Crem_+_(840r)	Crem_+_(572g)	Crem	FALSE	chr1:83137485-83139212	Daw1	0.154344	0.527607	0.0814328	0.0814328	1.43812	1	0.275015	0.395504	0.395504	Crem_+_+
Crem_+_(840r)	Crem_+_(572g)	Crem	FALSE	chr3:10241295-10242338	Fabp9	0.0188601	0.35185	0.00663594	0.00663594	3.96616	1	0.273951	1.08653	1.08653	Crem_+_+
Crem_+_(840r)	Crem_+_(572g)	Crem	FALSE	chr10:56083419-56084257	Tbc1d32	0.0751599	0.194048	0.0145847	0.0145847	0.725937	1	0.170734	0.123942	0.123942	Crem_+_+
Crem_+_(840r)	Crem_+_(572g)	Crem	FALSE	chr10:56228386-56229318	Tbc1d32	0.028382	0.145567	0.00413149	0.00413149	0.725937	1	0.170734	0.123942	0.123942	Crem_+_+
Crem_+_(840r)	Crem_+_(572g)	Crem	FALSE	chr3:67386008-67386928	Rsrc1	0.0227679	0.117679	0.00267931	0.00267931	0.838322	1	0.193544	0.162252	0.162252	Crem_+_+
Crem_+_(840r)	Crem_+_(572g)	Crem	FALSE	chr3:67380940-67381970	Rsrc1	0.0216462	0.0975982	0.00211263	0.00211263	0.838322	1	0.193544	0.162252	0.162252	Crem_+_+
Crem_+_(840r)	Crem_+_(572g)	Crem	FALSE	chr7:141020430-141021276	Ptdss2	0.0811764	0.178879	0.0145207	0.0145207	1.79698	1	0.11136	0.200113	0.200113	Crem_+_+
Crem_+_(840r)	Crem_+_(572g)	Crem	FALSE	chr7:141182977-141183781	Ptdss2	0.0348711	0.120872	0.00421495	0.00421495	1.79698	1	0.11136	0.200113	0.200113	Crem_+_+
Crem_+_(840r)	Crem_+_(572g)	Crem	FALSE	chr7:141060665-141061690	Ptdss2	0.065515	0.174759	0.0114493	0.0114493	1.79698	1	0.11136	0.200113	0.200113	Crem_+_+
Crem_+_(840r)	Crem_+_(572g)	Crem	FALSE	chr5:114065122-114066106	Usp30	0.08031	0.207446	0.01666	0.01666	1.36445	1	0.136094	0.185694	0.185694	Crem_+_+
Crem_+_(840r)	Crem_+_(572g)	Crem	FALSE	chr5:114066359-114067219	Usp30	0.0326919	0.208837	0.00682728	0.00682728	1.36445	1	0.136094	0.185694	0.185694	Crem_+_+
Crem_+_(840r)	Crem_+_(572g)	Crem	FALSE	chr5:114159456-114160341	Usp30	0.0859283	0.133539	0.0114748	0.0114748	1.36445	1	0.136094	0.185694	0.185694	Crem_+_+
Crem_+_(840r)	Crem_+_(572g)	Crem	FALSE	chr8:123234542-123235540	Spata33	0.105155	0.236865	0.0249075	0.0249075	1.36058	1	0.195463	0.265942	0.265942	Crem_+_+
Crem_+_(840r)	Crem_+_(572g)	Crem	FALSE	chr2:3338850-3339885	Meig1	0.0706869	0.464588	0.0328402	0.0328402	4.65016	1	0.294886	1.37127	1.37127	Crem_+_+
Crem_+_(840r)	Crem_+_(572g)	Crem	FALSE	chr14:59142444-59143429	Gm5142	0.133287	0.388911	0.0518368	0.0518368	0.671541	1	0.234577	0.157528	0.157528	Crem_+_+
Crem_+_(840r)	Crem_+_(572g)	Crem	FALSE	chr1:54329470-54330388	Ccdc150	0.0588519	0.403499	0.0237467	0.0237467	2.28765	1	0.305248	0.698299	0.698299	Crem_+_+
Crem_+_(840r)	Crem_+_(572g)	Crem	FALSE	chr1:54382486-54383386	Ccdc150	0.133593	0.437552	0.0584537	0.0584537	2.28765	1	0.305248	0.698299	0.698299	Crem_+_+
Crem_+_(840r)	Crem_+_(572g)	Crem	FALSE	chr4:138584723-138585617	Pla2g2c	0.0423962	0.141611	0.00600378	0.00600378	1.59262	1	0.107348	0.170965	0.170965	Crem_+_+
Crem_+_(840r)	Crem_+_(572g)	Crem	FALSE	chr4:117339519-117340458	Armh1	0.0209065	0.39004	0.00815439	0.00815439	2.26796	1	0.271771	0.616366	0.616366	Crem_+_+
Crem_+_(840r)	Crem_+_(572g)	Crem	FALSE	chr4:44669201-44670123	Zcchc7	0.018453	0.113817	0.00210026	0.00210026	2.44907	1	0.153226	0.375261	0.375261	Crem_+_+
Crem_+_(840r)	Crem_+_(572g)	Crem	FALSE	chr9:121215354-121216248	Ulk4	0.026723	0.382555	0.010223	0.010223	3.7495	1	0.295681	1.10866	1.10866	Crem_+_+
Crem_+_(840r)	Crem_+_(572g)	Crem	FALSE	chr9:121066861-121067685	Ulk4	0.0334284	0.468892	0.0156743	0.0156743	3.7495	1	0.295681	1.10866	1.10866	Crem_+_+
Crem_+_(840r)	Crem_+_(572g)	Crem	FALSE	chr9:121054095-121054899	Ulk4	0.0423975	0.490684	0.0208038	0.0208038	3.7495	1	0.295681	1.10866	1.10866	Crem_+_+
Crem_+_(840r)	Crem_+_(572g)	Crem	FALSE	chr9:121285567-121286534	Ulk4	0.0235961	0.402697	0.00950207	0.00950207	3.7495	1	0.295681	1.10866	1.10866	Crem_+_+
Crem_+_(840r)	Crem_+_(572g)	Crem	FALSE	chr14:79741707-79742612	Sugt1	0.022897	0.205057	0.00469517	0.00469517	1.05073	1	0.143891	0.15119	0.15119	Crem_+_+
Crem_+_(840r)	Crem_+_(572g)	Crem	FALSE	chr14:79769397-79770336	Sugt1	0.0585373	0.219204	0.0128316	0.0128316	1.05073	1	0.143891	0.15119	0.15119	Crem_+_+
Crem_+_(840r)	Crem_+_(572g)	Crem	FALSE	chr6:115823335-115824502	Ift122	0.0720347	0.228462	0.0164572	0.0164572	1.2821	1	0.196548	0.251994	0.251994	Crem_+_+
Crem_+_(840r)	Crem_+_(572g)	Crem	FALSE	chr12:103388284-103389190	Fam181a	0.0591354	0.233741	0.0138223	0.0138223	1.15827	1	0.182178	0.211011	0.211011	Crem_+_+
Crem_+_(840r)	Crem_+_(572g)	Crem	FALSE	chr13:58281796-58282668	Kif27	0.0485137	0.0953224	0.00462444	0.00462444	2.03576	1	0.20927	0.426023	0.426023	Crem_+_+
Crem_+_(840r)	Crem_+_(572g)	Crem	FALSE	chr2:68568087-68569038	4932414N04Rik	0.0375375	0.64106	0.0240638	0.0240638	4.84525	1	0.375002	1.81698	1.81698	Crem_+_+
Crem_+_(840r)	Crem_+_(572g)	Crem	FALSE	chr4:133535973-133536895	Tent5b	0.0148974	0.0816662	0.00121662	0.00121662	0.638854	1	0.0595354	0.0380344	0.0380344	Crem_+_+
Crem_+_(840r)	Crem_+_(572g)	Crem	FALSE	chr14:70577315-70578233	Nudt18	0.0353183	0.21118	0.00745852	0.00745852	0.830304	1	0.167795	0.139321	0.139321	Crem_+_+
Crem_+_(840r)	Crem_+_(572g)	Crem	FALSE	chr10:62379508-62380389	Hk1	0.0747653	0.477898	0.0357302	0.0357302	0.821734	1	0.29491	0.242338	0.242338	Crem_+_+
Crem_+_(840r)	Crem_+_(572g)	Crem	FALSE	chr3:58372148-58373057	Serp1	0.113918	0.199817	0.0227627	0.0227627	1.51388	1	0.110556	0.167369	0.167369	Crem_+_+
Crem_+_(840r)	Crem_+_(572g)	Crem	FALSE	chr14:19986704-19987627	Saysd1	0.0357798	0.320592	0.0114707	0.0114707	1.99876	1	0.251317	0.502324	0.502324	Crem_+_+
Crem_+_(840r)	Crem_+_(572g)	Crem	FALSE	chr2:163587318-163588101	Pkig	0.114088	0.26925	0.0307183	0.0307183	2.70809	1	0.203982	0.552403	0.552403	Crem_+_+
Crem_+_(840r)	Crem_+_(572g)	Crem	FALSE	chr7:39412801-39413828	Gm5114	0.193218	0.290028	0.0560387	0.0560387	1.745	1	0.188606	0.329118	0.329118	Crem_+_+
Crem_+_(840r)	Crem_+_(572g)	Crem	FALSE	chr19:6095367-6096164	Batf2	0.055427	0.102869	0.00570171	0.00570171	1.94874	1	0.0872038	0.169938	0.169938	Crem_+_+
Crem_+_(840r)	Crem_+_(572g)	Crem	FALSE	chr17:80112628-80114047	Ttc39d	0.0369273	0.142225	0.00525201	0.00525201	0.682021	1	0.114092	0.0778134	0.0778134	Crem_+_+
Crem_+_(840r)	Crem_+_(572g)	Crem	FALSE	chr1:74608809-74609860	Rnf25	0.0602111	0.193259	0.0116363	0.0116363	0.889987	1	0.144941	0.128996	0.128996	Crem_+_+
Crem_+_(840r)	Crem_+_(572g)	Crem	FALSE	chr5:140593874-140594795	Iqce	0.0442596	0.268535	0.0118853	0.0118853	1.5306	1	0.203421	0.311356	0.311356	Crem_+_+
Crem_+_(840r)	Crem_+_(572g)	Crem	FALSE	chr5:140735194-140736108	Iqce	0.034055	0.243448	0.00829062	0.00829062	1.5306	1	0.203421	0.311356	0.311356	Crem_+_+
Crem_+_(840r)	Crem_+_(572g)	Crem	FALSE	chr14:75592744-75593725	Erich6b	0.154808	0.25891	0.0400812	0.0400812	0.789328	1	0.175503	0.138529	0.138529	Crem_+_+
Crem_+_(840r)	Crem_+_(572g)	Crem	FALSE	chr14:75803481-75804497	Erich6b	0.0354284	0.143942	0.00509963	0.00509963	0.789328	1	0.175503	0.138529	0.138529	Crem_+_+
Crem_+_(840r)	Crem_+_(572g)	Crem	FALSE	chr17:31295864-31296843	Rsph1	0.0170724	0.200596	0.00342464	0.00342464	0.684798	1	0.25373	0.173754	0.173754	Crem_+_+
Crem_+_(840r)	Crem_+_(572g)	Crem	FALSE	chr17:31276912-31277833	Rsph1	0.12215	0.507822	0.0620305	0.0620305	0.684798	1	0.25373	0.173754	0.173754	Crem_+_+
Crem_+_(840r)	Crem_+_(572g)	Crem	FALSE	chr13:58070883-58071729	Klhl3	0.0501423	0.199842	0.0100205	0.0100205	1.1714	1	0.139656	0.163594	0.163594	Crem_+_+
Crem_+_(840r)	Crem_+_(572g)	Crem	FALSE	chr10:93473416-93474601	Ccdc38	0.0221184	0.309608	0.00684803	0.00684803	0.678511	1	0.251803	0.170851	0.170851	Crem_+_+
Crem_+_(840r)	Crem_+_(572g)	Crem	FALSE	chr8:43699171-43700053	Adam34	0.102545	0.519671	0.0532899	0.0532899	0.651427	1	0.259792	0.169236	0.169236	Crem_+_+
Crem_+_(840r)	Crem_+_(572g)	Crem	FALSE	chr19:11313943-11314904	Ms4a13	0.0819163	0.407217	0.0333577	0.0333577	1.55733	1	0.235826	0.367259	0.367259	Crem_+_+
Crem_+_(840r)	Crem_+_(572g)	Crem	FALSE	chr8:13709658-13710704	Rasa3	0.04742	0.140704	0.0066722	0.0066722	0.985749	1	0.069486	0.0684958	0.0684958	Crem_+_+
Crem_+_(840r)	Crem_+_(572g)	Crem	FALSE	chr8:13695048-13696182	Rasa3	0.0781279	0.141608	0.0110635	0.0110635	0.985749	1	0.069486	0.0684958	0.0684958	Crem_+_+
Crem_+_(840r)	Crem_+_(572g)	Crem	FALSE	chr1:152648346-152649311	Apobec4	0.0176565	0.103058	0.00181964	0.00181964	0.646703	1	0.151082	0.0977051	0.0977051	Crem_+_+
Crem_+_(840r)	Crem_+_(572g)	Crem	FALSE	chr14:32311297-32312288	1700024G13Rik	0.0685265	0.262632	0.0179973	0.0179973	0.960705	1	0.17528	0.168393	0.168393	Crem_+_+
Crem_+_(840r)	Crem_+_(572g)	Crem	FALSE	chr5:24203152-24203961	Nupl2	0.094229	0.266032	0.025068	0.025068	1.78379	1	0.192715	0.343764	0.343764	Crem_+_+
Crem_+_(840r)	Crem_+_(572g)	Crem	FALSE	chr2:139890306-139892188	Tasp1	0.0723601	0.219874	0.0159101	0.0159101	2.07362	1	0.217039	0.450057	0.450057	Crem_+_+
Crem_+_(840r)	Crem_+_(572g)	Crem	FALSE	chr14:70076371-70077398	Sorbs3	0.109035	0.216183	0.0235715	0.0235715	0.859253	1	0.16181	0.139036	0.139036	Crem_+_+
Crem_+_(840r)	Crem_+_(572g)	Crem	FALSE	chr2:30718065-30718938	1700001O22Rik	0.0220564	0.192548	0.00424691	0.00424691	1.08199	1	0.176922	0.191428	0.191428	Crem_+_+
Crem_+_(840r)	Crem_+_(572g)	Crem	FALSE	chr2:30646781-30647976	1700001O22Rik	0.11915	0.268909	0.0320406	0.0320406	1.08199	1	0.176922	0.191428	0.191428	Crem_+_+
Crem_+_(840r)	Crem_+_(572g)	Crem	FALSE	chr2:164060290-164061123	Wfdc15a	0.0526228	0.151108	0.00795172	0.00795172	0.984384	1	0.106132	0.104475	0.104475	Crem_+_+
Crem_+_(840r)	Crem_+_(572g)	Crem	FALSE	chr18:57587933-57588993	Ccdc192	0.0583605	0.658718	0.0384431	0.0384431	9.21356	1	0.424106	3.90753	3.90753	Crem_+_+
Crem_+_(840r)	Crem_+_(572g)	Crem	FALSE	chr17:80112628-80114047	Galm	0.130189	0.295003	0.038406	0.038406	0.641669	1	0.184995	0.118705	0.118705	Crem_+_+
Crem_+_(840r)	Crem_+_(572g)	Crem	FALSE	chr2:116888609-116889492	Tmco5	0.176531	0.572353	0.101038	0.101038	1.43208	1	0.314829	0.450862	0.450862	Crem_+_+
Crem_+_(840r)	Crem_+_(572g)	Crem	FALSE	chr17:46253515-46254432	Lrrc73	0.0454358	0.121829	0.00553538	0.00553538	2.31134	1	0.122098	0.28221	0.28221	Crem_+_+
Crem_+_(840r)	Crem_+_(572g)	Crem	FALSE	chr7:105374592-105375490	Olfr690	0.0980237	0.100066	0.00980882	0.00980882	0.966533	1	0.0720832	0.0696708	0.0696708	Crem_+_+
Crem_+_(840r)	Crem_+_(572g)	Crem	FALSE	chr12:116397986-116399117	Wdr60	0.0641793	0.31755	0.0203801	0.0203801	3.86595	1	0.261474	1.01085	1.01085	Crem_+_+
Crem_+_(840r)	Crem_+_(572g)	Crem	FALSE	chr6:33991714-33993365	Lrguk	0.078835	0.473793	0.0373515	0.0373515	1.38335	1	0.290155	0.401386	0.401386	Crem_+_+
Crem_+_(840r)	Crem_+_(572g)	Crem	FALSE	chr10:5326517-5327541	Syne1	0.0322802	0.263444	0.00850404	0.00850404	1.1352	1	0.190605	0.216376	0.216376	Crem_+_+
Crem_+_(840r)	Crem_+_(572g)	Crem	FALSE	chr12:86756503-86757697	Angel1	0.111348	0.278436	0.0310032	0.0310032	1.33789	1	0.164161	0.21963	0.21963	Crem_+_+
Crem_+_(840r)	Crem_+_(572g)	Crem	FALSE	chr12:86733902-86734904	Angel1	0.0973131	0.259654	0.0252677	0.0252677	1.33789	1	0.164161	0.21963	0.21963	Crem_+_+
Crem_+_(840r)	Crem_+_(572g)	Crem	FALSE	chr2:28637019-28637917	Ak8	0.0408773	0.437259	0.017874	0.017874	2.37929	1	0.33108	0.787736	0.787736	Crem_+_+
Crem_+_(840r)	Crem_+_(572g)	Crem	FALSE	chr5:21568856-21569990	Ccdc146	0.0776611	0.602951	0.0468258	0.0468258	2.09497	1	0.341565	0.715567	0.715567	Crem_+_+
Crem_+_(840r)	Crem_+_(572g)	Crem	FALSE	chr5:136584885-136585799	Myl10	0.0878204	0.343541	0.0301699	0.0301699	1.11359	1	0.22605	0.251727	0.251727	Crem_+_+
Crem_+_(840r)	Crem_+_(572g)	Crem	FALSE	chr17:56873876-56874847	Gm17949	0.0873851	0.170516	0.0149005	0.0149005	0.927942	1	0.107469	0.0997249	0.0997249	Crem_+_+
Crem_+_(840r)	Crem_+_(572g)	Crem	FALSE	chr1:153777302-153778210	Rgsl1	0.0535744	0.177921	0.00953203	0.00953203	0.697813	1	0.180348	0.125849	0.125849	Crem_+_+
Crem_+_(840r)	Crem_+_(572g)	Crem	FALSE	chr1:24085769-24086864	Sdhaf4	0.0543025	0.121867	0.00661769	0.00661769	1.05348	1	0.0879989	0.0927051	0.0927051	Crem_+_+
Crem_+_(840r)	Crem_+_(572g)	Crem	FALSE	chr1:23909405-23910307	Sdhaf4	0.0367	0.0867083	0.0031822	0.0031822	1.05348	1	0.0879989	0.0927051	0.0927051	Crem_+_+
Crem_+_(840r)	Crem_+_(572g)	Crem	FALSE	chr7:90328012-90329117	Ccdc89	0.132758	0.445652	0.0591641	0.0591641	0.843004	1	0.273936	0.230929	0.230929	Crem_+_+
Crem_+_(840r)	Crem_+_(572g)	Crem	FALSE	chr7:90429848-90430763	Ccdc89	0.147594	0.439479	0.0648645	0.0648645	0.843004	1	0.273936	0.230929	0.230929	Crem_+_+
Crem_+_(840r)	Crem_+_(572g)	Crem	FALSE	chr13:97021736-97022729	1700029F12Rik	0.0881505	0.471063	0.0415244	0.0415244	1.44884	1	0.242636	0.351542	0.351542	Crem_+_+
Crem_+_(840r)	Crem_+_(572g)	Crem	FALSE	chr13:97029981-97030998	1700029F12Rik	0.110123	0.477634	0.0525983	0.0525983	1.44884	1	0.242636	0.351542	0.351542	Crem_+_+
Crem_+_(840r)	Crem_+_(572g)	Crem	FALSE	chr15:38486353-38487799	Azin1	0.0224189	0.0994219	0.00222893	0.00222893	0.741895	1	0.0780489	0.0579041	0.0579041	Crem_+_+
Crem_+_(840r)	Crem_+_(572g)	Crem	FALSE	chr2:80707648-80709566	Nup35	0.0415499	0.146075	0.00606941	0.00606941	1.62817	1	0.0957527	0.155902	0.155902	Crem_+_+
Crem_+_(840r)	Crem_+_(572g)	Crem	FALSE	chr11:105055163-105056061	Gm11639	0.0493959	0.50981	0.0251825	0.0251825	0.637176	1	0.296466	0.188901	0.188901	Crem_+_+
Crem_+_(840r)	Crem_+_(572g)	Crem	FALSE	chr4:110797496-110798570	Agbl4	0.0438384	0.633777	0.0277838	0.0277838	7.93425	1	0.36053	2.86053	2.86053	Crem_+_+
Crem_+_(840r)	Crem_+_(572g)	Crem	FALSE	chr4:111777066-111778065	Agbl4	0.00522638	0.513761	0.00268511	0.00268511	7.93425	1	0.36053	2.86053	2.86053	Crem_+_+
Crem_+_(840r)	Crem_+_(572g)	Crem	FALSE	chr4:111719557-111720466	Agbl4	0.0122964	0.131039	0.00161131	0.00161131	7.93425	1	0.36053	2.86053	2.86053	Crem_+_+
Crem_+_(840r)	Crem_+_(572g)	Crem	FALSE	chr16:3908428-3909397	Cluap1	0.0781998	0.147291	0.0115181	0.0115181	2.41319	1	0.132359	0.319408	0.319408	Crem_+_+
Crem_+_(840r)	Crem_+_(572g)	Crem	FALSE	chr1:119798771-119800689	Cfap221	0.0961159	0.262735	0.025253	0.025253	2.99942	1	0.255392	0.766027	0.766027	Crem_+_+
Crem_+_(840r)	Crem_+_(572g)	Crem	FALSE	chr12:87020806-87021735	Pomt2	0.0209965	0.114427	0.00240257	0.00240257	1.82982	1	0.0901168	0.164898	0.164898	Crem_+_+
Crem_+_(840r)	Crem_+_(572g)	Crem	FALSE	chr1:21043309-21044068	Efhc1	0.0345044	0.397972	0.0137318	0.0137318	2.06491	1	0.265429	0.548087	0.548087	Crem_+_+
Crem_+_(840r)	Crem_+_(572g)	Crem	FALSE	chr1:20939974-20941161	Efhc1	0.0230764	0.322252	0.00743641	0.00743641	2.06491	1	0.265429	0.548087	0.548087	Crem_+_+
Crem_+_(840r)	Crem_+_(572g)	Crem	FALSE	chr8:116587334-116588332	Dynlrb2	0.0537264	0.347889	0.0186908	0.0186908	1.52976	1	0.217019	0.331987	0.331987	Crem_+_+
Crem_+_(840r)	Crem_+_(572g)	Crem	FALSE	chr1:161142311-161143224	Ankrd45	0.0339393	0.216994	0.00736462	0.00736462	3.05366	1	0.252122	0.769894	0.769894	Crem_+_+
Crem_+_(840r)	Crem_+_(572g)	Crem	FALSE	chr8:3467160-3468053	Pex11g	0.0720695	0.263339	0.0189787	0.0189787	0.778556	1	0.140542	0.109419	0.109419	Crem_+_+
Crem_+_(840r)	Crem_+_(572g)	Crem	FALSE	chr19:8754838-8755765	Nxf1	0.0219333	0.0890191	0.00195248	0.00195248	1.07331	1	0.119279	0.128023	0.128023	Crem_+_+
Crem_+_(840r)	Crem_+_(572g)	Crem	FALSE	chr3:37184823-37185857	Adad1	0.0470645	0.256908	0.0120913	0.0120913	2.10311	1	0.181322	0.381339	0.381339	Crem_+_+
Crem_+_(840r)	Crem_+_(572g)	Crem	FALSE	chr16:45141643-45142504	Slc35a5	0.121713	0.149555	0.0182028	0.0182028	0.679878	1	0.0873945	0.0594176	0.0594176	Crem_+_+
Crem_+_(840r)	Crem_+_(572g)	Crem	FALSE	chr11:103638450-103640048	Gm884	0.0480316	0.286436	0.013758	0.013758	5.11587	1	0.323535	1.65516	1.65516	Crem_+_+
Crem_+_(840r)	Crem_+_(572g)	Crem	FALSE	chr12:83561522-83562628	Dpf3	0.0548435	0.445721	0.0244449	0.0244449	0.702346	1	0.302936	0.212766	0.212766	Crem_+_+
Crem_+_(840r)	Crem_+_(572g)	Crem	FALSE	chr12:83440504-83441296	Dpf3	0.099899	0.507672	0.0507159	0.0507159	0.702346	1	0.302936	0.212766	0.212766	Crem_+_+
Crem_+_(840r)	Crem_+_(572g)	Crem	FALSE	chr12:33329976-33330881	Efcab10	0.0301726	0.226258	0.00682681	0.00682681	0.962321	1	0.191075	0.183876	0.183876	Crem_+_+
Crem_+_(840r)	Crem_+_(572g)	Crem	FALSE	chr19:3918170-3919164	Aldh3b1	0.0602241	0.202736	0.0122096	0.0122096	1.04657	1	0.132528	0.1387	0.1387	Crem_+_+
Crem_+_(840r)	Crem_+_(572g)	Crem	FALSE	chr5:37241626-37242525	Gm1043	0.0340974	0.10431	0.00355671	0.00355671	1.28825	1	0.107223	0.13813	0.13813	Crem_+_+
Crem_+_(840r)	Crem_+_(572g)	Crem	FALSE	chr19:58967254-58968725	Eno4	0.0351209	0.312183	0.0109642	0.0109642	1.49497	1	0.205113	0.306638	0.306638	Crem_+_+
Crem_+_(840r)	Crem_+_(572g)	Crem	FALSE	chr5:121525892-121526519	Adam1b	0.0961096	0.23359	0.0224502	0.0224502	0.768967	1	0.174458	0.134152	0.134152	Crem_+_+
Crem_+_(840r)	Crem_+_(572g)	Crem	FALSE	chr5:150022144-150023196	Rxfp2	0.0468736	0.161146	0.00755347	0.00755347	0.650301	1	0.103339	0.0672013	0.0672013	Crem_+_+
Crem_+_(840r)	Crem_+_(572g)	Crem	FALSE	chr10:97693837-97694664	Ccer1	0.127639	0.308747	0.0394082	0.0394082	0.634183	1	0.223818	0.141942	0.141942	Crem_+_+
Crem_+_(840r)	Crem_+_(572g)	Crem	FALSE	chr10:97692587-97693467	Ccer1	0.110262	0.303671	0.0334835	0.0334835	0.634183	1	0.223818	0.141942	0.141942	Crem_+_+
Crem_+_(840r)	Crem_+_(572g)	Crem	FALSE	chr2:152290343-152291197	6820408C15Rik	0.0945854	0.222857	0.021079	0.021079	2.71176	1	0.141567	0.383895	0.383895	Crem_+_+
Crem_+_(840r)	Crem_+_(572g)	Crem	FALSE	chr5:143759378-143760264	Usp42	0.0897194	0.202999	0.018213	0.018213	0.641431	1	0.119646	0.0767447	0.0767447	Crem_+_+
Crem_+_(840r)	Crem_+_(572g)	Crem	FALSE	chr11:32435339-32436339	Ubtd2	0.0243913	0.0705387	0.00172053	0.00172053	1.23789	1	0.0695218	0.0860604	0.0860604	Crem_+_+
Crem_+_(840r)	Crem_+_(572g)	Crem	FALSE	chr1:90286063-90287210	Iqca	0.039081	0.359186	0.0140374	0.0140374	0.941666	1	0.279221	0.262933	0.262933	Crem_+_+
Crem_+_(840r)	Crem_+_(572g)	Crem	FALSE	chr12:34883348-34884048	Prps1l1	0.120451	0.392283	0.0472507	0.0472507	0.714949	1	0.187805	0.134271	0.134271	Crem_+_+
Crem_+_(840r)	Crem_+_(572g)	Crem	FALSE	chr12:34984520-34986387	Prps1l1	0.0965573	0.284925	0.0275116	0.0275116	0.714949	1	0.187805	0.134271	0.134271	Crem_+_+
Crem_+_(840r)	Crem_+_(572g)	Crem	FALSE	chr6:116136890-116137707	Zfand4	0.00501245	0.0989141	0.000495802	0.000495802	3.5747	1	0.271582	0.970826	0.970826	Crem_+_+
Crem_+_(840r)	Crem_+_(572g)	Crem	FALSE	chr14:16283585-16284605	Ngly1	0.0881701	0.294342	0.0259522	0.0259522	3.50434	1	0.183778	0.644019	0.644019	Crem_+_+
Crem_+_(840r)	Crem_+_(572g)	Crem	FALSE	chr3:63796254-63797192	Slc33a1	0.178039	0.0993833	0.0176941	0.0176941	2.66222	1	0.0843442	0.224543	0.224543	Crem_+_+
Crem_+_(840r)	Crem_+_(572g)	Crem	FALSE	chr5:122625706-122626510	Ift81	0.0407079	0.091004	0.00370458	0.00370458	3.34203	1	0.154533	0.516453	0.516453	Crem_+_+
Crem_+_(840r)	Crem_+_(572g)	Crem	FALSE	chr5:122579716-122580702	Ift81	0.0290775	0.174329	0.00506906	0.00506906	3.34203	1	0.154533	0.516453	0.516453	Crem_+_+
Crem_+_(840r)	Crem_+_(572g)	Crem	FALSE	chr10:82790156-82791108	Eid3	0.0996508	0.368194	0.0366908	0.0366908	1.16597	1	0.219951	0.256456	0.256456	Crem_+_+
Crem_+_(840r)	Crem_+_(572g)	Crem	FALSE	chr10:82899595-82900601	Eid3	0.0492342	0.229005	0.0112749	0.0112749	1.16597	1	0.219951	0.256456	0.256456	Crem_+_+
Crem_+_(840r)	Crem_+_(572g)	Crem	FALSE	chr9:40032205-40033048	Olfr979	0.0538612	0.110609	0.00595751	0.00595751	0.655698	1	0.0773697	0.0507312	0.0507312	Crem_+_+
Crem_+_(840r)	Crem_+_(572g)	Crem	FALSE	chr16:16717794-16718703	Spag6l	0.0263421	0.4922	0.0129656	0.0129656	0.755354	1	0.318933	0.240907	0.240907	Crem_+_+
Crem_+_(840r)	Crem_+_(572g)	Crem	FALSE	chr16:16828850-16829764	Spag6l	0.132909	0.636832	0.0846409	0.0846409	0.755354	1	0.318933	0.240907	0.240907	Crem_+_+
Crem_+_(840r)	Crem_+_(572g)	Crem	FALSE	chr5:123149504-123150510	Wdr66	0.0450737	0.500197	0.0225457	0.0225457	1.83825	1	0.294419	0.541216	0.541216	Crem_+_+
Crem_+_(840r)	Crem_+_(572g)	Crem	FALSE	chr18:77046825-77047763	Pias2	0.0202605	0.0556521	0.00112754	0.00112754	1.68357	1	0.0987753	0.166295	0.166295	Crem_+_+
Crem_+_(840r)	Crem_+_(572g)	Crem	FALSE	chr7:101920751-101921616	Lrrc51	0.119232	0.311232	0.0371087	0.0371087	1.56391	1	0.223546	0.349606	0.349606	Crem_+_+
Crem_+_(840r)	Crem_+_(572g)	Crem	FALSE	chr16:32921908-32923012	Iqcg	0.0417247	0.140983	0.00588247	0.00588247	1.80788	1	0.109735	0.198389	0.198389	Crem_+_+
Crem_+_(840r)	Crem_+_(572g)	Crem	FALSE	chr10:84761820-84762788	Rfx4	0.0427994	0.592669	0.0253659	0.0253659	3.89439	1	0.359861	1.40144	1.40144	Crem_+_+
Crem_+_(840r)	Crem_+_(572g)	Crem	FALSE	chr10:84798982-84799869	Rfx4	0.0817344	0.650788	0.0531918	0.0531918	3.89439	1	0.359861	1.40144	1.40144	Crem_+_+
Crem_+_(840r)	Crem_+_(572g)	Crem	FALSE	chr17:43628575-43629386	Tdrd6	0.109195	0.528674	0.0577285	0.0577285	1.60401	1	0.286325	0.459266	0.459266	Crem_+_+
Crem_+_(840r)	Crem_+_(572g)	Crem	FALSE	chr17:36951260-36952168	Ppp1r11	0.0452825	0.298678	0.0135249	0.0135249	1.65622	1	0.213848	0.354179	0.354179	Crem_+_+
Crem_+_(840r)	Crem_+_(572g)	Crem	FALSE	chr17:36958075-36958994	Ppp1r11	0.0180233	0.189262	0.00341112	0.00341112	1.65622	1	0.213848	0.354179	0.354179	Crem_+_+
Crem_+_(840r)	Crem_+_(572g)	Crem	FALSE	chr14:119544556-119545626	Hs6st3	0.0963799	0.438596	0.0422718	0.0422718	1.24306	1	0.210935	0.262206	0.262206	Crem_+_+
Crem_+_(840r)	Crem_+_(572g)	Crem	FALSE	chr14:119845507-119846310	Hs6st3	0.024529	0.380245	0.00932704	0.00932704	1.24306	1	0.210935	0.262206	0.262206	Crem_+_+
Crem_+_(840r)	Crem_+_(572g)	Crem	FALSE	chr16:46317466-46318551	Nectin3	0.0267672	0.304929	0.00816208	0.00816208	5.09126	1	0.248171	1.2635	1.2635	Crem_+_+
Crem_+_(840r)	Crem_+_(572g)	Crem	FALSE	chr2:104122339-104123227	A930018P22Rik	0.0143543	0.141471	0.00203071	0.00203071	0.840071	1	0.234441	0.196947	0.196947	Crem_+_+
Crem_+_(840r)	Crem_+_(572g)	Crem	FALSE	chr9:7965345-7967271	Cfap300	0.0779851	0.192731	0.0150302	0.0150302	1.81786	1	0.124162	0.225709	0.225709	Crem_+_+
Crem_+_(840r)	Crem_+_(572g)	Crem	FALSE	chr1:170308106-170309237	Spata46	0.336324	0.469926	0.158047	0.158047	0.777127	1	0.286537	0.222676	0.222676	Crem_+_+
Crem_+_(840r)	Crem_+_(572g)	Crem	FALSE	chr1:75236112-75237035	Dnajb2	0.0537324	0.319892	0.0171886	0.0171886	1.6519	1	0.201488	0.332838	0.332838	Crem_+_+
Crem_+_(840r)	Crem_+_(572g)	Crem	FALSE	chr14:20784897-20785880	Usp54	0.102542	0.327892	0.0336226	0.0336226	1.48963	1	0.178051	0.265229	0.265229	Crem_+_+
Crem_+_(840r)	Crem_+_(572g)	Crem	FALSE	chr6:83185599-83186559	1700003E16Rik	0.0515778	0.27815	0.0143464	0.0143464	1.42419	1	0.18097	0.257734	0.257734	Crem_+_+
Crem_+_(840r)	Crem_+_(572g)	Crem	FALSE	chr1:171120957-171122299	Cfap126	0.160917	0.301705	0.0485493	0.0485493	0.832422	1	0.198259	0.165035	0.165035	Crem_+_+
Crem_+_(840r)	Crem_+_(572g)	Crem	FALSE	chr12:86202677-86203579	Ift43	0.0587558	0.107479	0.00631501	0.00631501	2.04135	1	0.239041	0.487965	0.487965	Crem_+_+
Crem_+_(840r)	Crem_+_(572g)	Crem	FALSE	chr10:56083419-56084257	Msl3l2	0.0871946	0.161295	0.014064	0.014064	1.37288	1	0.107458	0.147527	0.147527	Crem_+_+
Crem_+_(840r)	Crem_+_(572g)	Crem	FALSE	chr17:30590341-30591320	Dnah8	0.11629	0.735394	0.0855187	0.0855187	1.07063	1	0.342567	0.366763	0.366763	Crem_+_+
Crem_+_(840r)	Crem_+_(572g)	Crem	FALSE	chr1:74608809-74609860	Stk36	0.135552	0.27256	0.036946	0.036946	1.14767	1	0.188919	0.216816	0.216816	Crem_+_+
Crem_+_(840r)	Crem_+_(572g)	Crem	FALSE	chr1:98421904-98422727	Slco6d1	0.0721946	0.731245	0.0527919	0.0527919	2.67122	1	0.333691	0.891359	0.891359	Crem_+_+
Crem_+_(840r)	Crem_+_(572g)	Crem	FALSE	chr2:59470583-59471623	Dapl1	0.0835668	0.123264	0.0103008	0.0103008	0.759023	1	0.106451	0.080799	0.080799	Crem_+_+
Crem_+_(840r)	Crem_+_(572g)	Crem	FALSE	chr13:103900653-103901704	Erbin	0.0201709	0.149168	0.00300885	0.00300885	0.755168	1	0.160079	0.120886	0.120886	Crem_+_+
Crem_+_(840r)	Crem_+_(572g)	Crem	FALSE	chr4:40845073-40846239	B4galt1	0.0840629	0.218655	0.0183808	0.0183808	1.45933	1	0.169591	0.24749	0.24749	Crem_+_+
Crem_+_(840r)	Crem_+_(572g)	Crem	FALSE	chr4:40921330-40922324	B4galt1	0.163321	0.205273	0.0335254	0.0335254	1.45933	1	0.169591	0.24749	0.24749	Crem_+_+
Crem_+_(840r)	Crem_+_(572g)	Crem	FALSE	chr12:70939399-70940299	Actr10	0.0808217	0.164749	0.0133153	0.0133153	2.22454	1	0.121932	0.271243	0.271243	Crem_+_+
Crem_+_(840r)	Crem_+_(572g)	Crem	FALSE	chr1:73015385-73016348	Tnp1	0.0805601	0.418472	0.0337122	0.0337122	1.34159	1	0.273402	0.366793	0.366793	Crem_+_+
Crem_+_(840r)	Crem_+_(572g)	Crem	FALSE	chr11:76133340-76134384	Dbil5	0.167189	0.407806	0.0681809	0.0681809	0.764049	1	0.267948	0.204726	0.204726	Crem_+_+
Crem_+_(840r)	Crem_+_(572g)	Crem	FALSE	chr6:136813949-136814950	BC049715	0.0254914	0.319418	0.00814242	0.00814242	1.58901	1	0.227487	0.361478	0.361478	Crem_+_+
Crem_+_(840r)	Crem_+_(572g)	Crem	FALSE	chr9:120010848-120011762	Ttc21a	0.0680578	0.34309	0.02335	0.02335	2.20727	1	0.248669	0.548881	0.548881	Crem_+_+
Crem_+_(840r)	Crem_+_(572g)	Crem	FALSE	chr7:100062130-100063206	Xrra1	0.0350645	0.367796	0.0128966	0.0128966	2.7198	1	0.239111	0.650333	0.650333	Crem_+_+
Crem_+_(840r)	Crem_+_(572g)	Crem	FALSE	chr16:69800323-69801217	Speer2	0.0615778	0.248762	0.0153182	0.0153182	1.223	1	0.146615	0.17931	0.17931	Crem_+_+
Crem_+_(840r)	Crem_+_(572g)	Crem	FALSE	chr5:31350195-31351239	Ppm1g	0.0193401	0.0503192	0.000973178	0.000973178	2.51043	1	0.0535185	0.134355	0.134355	Crem_+_+
Crem_+_(840r)	Crem_+_(572g)	Crem	FALSE	chr8:104267545-104269530	Cmtm2b	0.11017	0.464395	0.0511624	0.0511624	0.877972	1	0.244467	0.214635	0.214635	Crem_+_+
Crem_+_(840r)	Crem_+_(572g)	Crem	FALSE	chr3:69253312-69254189	Kpna4	0.0685266	0.157349	0.0107826	0.0107826	0.830356	1	0.146398	0.121563	0.121563	Crem_+_+
Crem_+_(840r)	Crem_+_(572g)	Crem	FALSE	chr2:30718065-30718938	Ntmt1	0.0261105	0.133177	0.00347733	0.00347733	0.736237	1	0.103909	0.0765015	0.0765015	Crem_+_+
Crem_+_(840r)	Crem_+_(572g)	Crem	FALSE	chr1:178274437-178275219	Catspere2	0.0430869	0.10626	0.0045784	0.0045784	0.84488	1	0.231647	0.195714	0.195714	Crem_+_+
Crem_+_(840r)	Crem_+_(572g)	Crem	FALSE	chr11:29163016-29163939	Cfap36	0.137243	0.322295	0.0442328	0.0442328	1.97812	1	0.233544	0.461979	0.461979	Crem_+_+
Crem_+_(840r)	Crem_+_(572g)	Crem	FALSE	chr11:4229602-4230686	Ccdc157	0.050972	0.13349	0.00680423	0.00680423	2.53938	1	0.134261	0.340939	0.340939	Crem_+_+
Crem_+_(840r)	Crem_+_(572g)	Crem	FALSE	chr3:106002682-106003636	Ovgp1	0.0722447	0.19961	0.0144207	0.0144207	1.72598	1	0.123555	0.213254	0.213254	Crem_+_+
Crem_+_(840r)	Crem_+_(572g)	Crem	FALSE	chr1:10008558-10009606	Ppp1r42	0.0395869	0.348698	0.0138039	0.0138039	0.960651	1	0.248114	0.238351	0.238351	Crem_+_+
Ctcfl_+_(230r)	Ctcfl_+_(82g)	Ctcfl	FALSE	chr8:22399442-22400166	Smim19	0.0941974	0.084505	0.00796015	0.00796015	0.411388	1	0.0503853	0.0207279	0.0207279	Ctcfl_+_+
Ctcfl_+_(230r)	Ctcfl_+_(82g)	Ctcfl	FALSE	chr3:87504062-87505127	Etv3	0.0532422	0.12877	0.00685598	0.00685598	1.64404	1	0.0898187	0.147666	0.147666	Ctcfl_+_+
Ctcfl_+_(230r)	Ctcfl_+_(82g)	Ctcfl	FALSE	chr11:87020151-87021126	Ska2	0.122316	0.181694	0.0222241	0.0222241	0.826769	1	0.0861127	0.0711953	0.0711953	Ctcfl_+_+
Ctcfl_+_(230r)	Ctcfl_+_(82g)	Ctcfl	FALSE	chr11:86995331-86996258	Ska2	0.149998	0.190898	0.0286342	0.0286342	0.826769	1	0.0861127	0.0711953	0.0711953	Ctcfl_+_+
Ctcfl_+_(230r)	Ctcfl_+_(82g)	Ctcfl	FALSE	chr11:87010219-87011177	Ska2	0.0760936	0.157303	0.0119698	0.0119698	0.826769	1	0.0861127	0.0711953	0.0711953	Ctcfl_+_+
Ctcfl_+_(230r)	Ctcfl_+_(82g)	Ctcfl	FALSE	chrX:98890244-98891280	Yipf6	0.188591	0.174531	0.0329148	0.0329148	0.227145	1	0.0638432	0.0145016	0.0145016	Ctcfl_+_+
Ctcfl_+_(230r)	Ctcfl_+_(82g)	Ctcfl	FALSE	chr12:4476267-4477591	Ncoa1	0.0464403	0.203162	0.00943492	0.00943492	0.287702	1	0.103695	0.0298334	0.0298334	Ctcfl_+_+
Ctcfl_+_(230r)	Ctcfl_+_(82g)	Ctcfl	FALSE	chr11:49652527-49653579	Cnot6	0.0517063	0.107719	0.00556976	0.00556976	0.249929	1	0.0517228	0.012927	0.012927	Ctcfl_+_+
Ctcfl_+_(230r)	Ctcfl_+_(82g)	Ctcfl	FALSE	chr11:49636237-49637175	Cnot6	0.0625637	0.122174	0.00764365	0.00764365	0.249929	1	0.0517228	0.012927	0.012927	Ctcfl_+_+
Ctcfl_+_(230r)	Ctcfl_+_(82g)	Ctcfl	FALSE	chr11:97738567-97739615	Pcgf2	0.0705114	0.197621	0.0139345	0.0139345	0.218176	1	0.0667265	0.0145581	0.0145581	Ctcfl_+_+
Ctcfl_+_(230r)	Ctcfl_+_(82g)	Ctcfl	FALSE	chr11:97573581-97574738	Pcgf2	0.0723854	0.189385	0.0137087	0.0137087	0.218176	1	0.0667265	0.0145581	0.0145581	Ctcfl_+_+
Ctcfl_+_(230r)	Ctcfl_+_(82g)	Ctcfl	FALSE	chr11:97622083-97623121	Pcgf2	0.0450856	0.191407	0.0086297	0.0086297	0.218176	1	0.0667265	0.0145581	0.0145581	Ctcfl_+_+
Ctcfl_+_(230r)	Ctcfl_+_(82g)	Ctcfl	FALSE	chr5:149713066-149713930	B3glct	0.0429662	0.18258	0.00784477	0.00784477	0.367273	1	0.0868887	0.0319119	0.0319119	Ctcfl_+_+
Ctcfl_+_(230r)	Ctcfl_+_(82g)	Ctcfl	FALSE	chr5:149740126-149740997	B3glct	0.0222669	0.146545	0.00326311	0.00326311	0.367273	1	0.0868887	0.0319119	0.0319119	Ctcfl_+_+
Ctcfl_+_(230r)	Ctcfl_+_(82g)	Ctcfl	FALSE	chr5:149850668-149851645	B3glct	0.0120136	0.122529	0.00147202	0.00147202	0.367273	1	0.0868887	0.0319119	0.0319119	Ctcfl_+_+
Ctcfl_+_(230r)	Ctcfl_+_(82g)	Ctcfl	FALSE	chr5:149552494-149553416	B3glct	0.0351503	0.168816	0.00593395	0.00593395	0.367273	1	0.0868887	0.0319119	0.0319119	Ctcfl_+_+
Ctcfl_+_(230r)	Ctcfl_+_(82g)	Ctcfl	FALSE	chr5:149692594-149693339	B3glct	0.0244511	0.119404	0.00291956	0.00291956	0.367273	1	0.0868887	0.0319119	0.0319119	Ctcfl_+_+
Ctcfl_+_(230r)	Ctcfl_+_(82g)	Ctcfl	FALSE	chr5:149677953-149678865	B3glct	0.019459	0.102101	0.00198677	0.00198677	0.367273	1	0.0868887	0.0319119	0.0319119	Ctcfl_+_+
Ctcfl_+_(230r)	Ctcfl_+_(82g)	Ctcfl	FALSE	chr11:58914182-58915171	Hist3h2ba	0.0133565	0.118966	0.00158898	0.00158898	1.68931	1	0.092582	0.1564	0.1564	Ctcfl_+_+
Ctcfl_+_(230r)	Ctcfl_+_(82g)	Ctcfl	FALSE	chr11:58927915-58928876	Hist3h2ba	0.0619274	0.15261	0.00945075	0.00945075	1.68931	1	0.092582	0.1564	0.1564	Ctcfl_+_+
Ctcfl_+_(230r)	Ctcfl_+_(82g)	Ctcfl	FALSE	chr11:58961435-58962354	Hist3h2ba	0.0629468	0.145256	0.00914339	0.00914339	1.68931	1	0.092582	0.1564	0.1564	Ctcfl_+_+
Ctcfl_+_(230r)	Ctcfl_+_(82g)	Ctcfl	FALSE	chr11:59093991-59094948	Hist3h2ba	0.0168159	0.112077	0.00188468	0.00188468	1.68931	1	0.092582	0.1564	0.1564	Ctcfl_+_+
Ctcfl_+_(230r)	Ctcfl_+_(82g)	Ctcfl	FALSE	chr11:58916654-58917696	Hist3h2ba	0.0503212	0.131801	0.00663239	0.00663239	1.68931	1	0.092582	0.1564	0.1564	Ctcfl_+_+
Ctcfl_+_(230r)	Ctcfl_+_(82g)	Ctcfl	FALSE	chr11:58954364-58955246	Hist3h2ba	0.044525	0.152554	0.00679245	0.00679245	1.68931	1	0.092582	0.1564	0.1564	Ctcfl_+_+
Ctcfl_+_(230r)	Ctcfl_+_(82g)	Ctcfl	FALSE	chr6:124917043-124917820	Ptms	0.0226696	0.0510821	0.00115801	0.00115801	0.395019	1	0.0757992	0.0299421	0.0299421	Ctcfl_+_+
Ctcfl_+_(230r)	Ctcfl_+_(82g)	Ctcfl	FALSE	chr6:124856802-124857803	Ptms	0.0405559	0.156227	0.00633591	0.00633591	0.395019	1	0.0757992	0.0299421	0.0299421	Ctcfl_+_+
Ctcfl_+_(230r)	Ctcfl_+_(82g)	Ctcfl	FALSE	chr6:124782106-124783019	Ptms	0.0337733	0.158453	0.00535147	0.00535147	0.395019	1	0.0757992	0.0299421	0.0299421	Ctcfl_+_+
Ctcfl_+_(230r)	Ctcfl_+_(82g)	Ctcfl	FALSE	chr6:124846881-124848045	Ptms	0.0386387	0.0808754	0.00312492	0.00312492	0.395019	1	0.0757992	0.0299421	0.0299421	Ctcfl_+_+
Ctcfl_+_(230r)	Ctcfl_+_(82g)	Ctcfl	FALSE	chr6:124829861-124830545	Ptms	0.0338769	0.0572767	0.00194035	0.00194035	0.395019	1	0.0757992	0.0299421	0.0299421	Ctcfl_+_+
Ctcfl_+_(230r)	Ctcfl_+_(82g)	Ctcfl	FALSE	chr6:124859486-124860401	Ptms	0.0218332	0.144671	0.00315863	0.00315863	0.395019	1	0.0757992	0.0299421	0.0299421	Ctcfl_+_+
Ctcfl_+_(230r)	Ctcfl_+_(82g)	Ctcfl	FALSE	chr11:69682808-69683439	Mpdu1	0.015101	0.0843478	0.00127374	0.00127374	0.892514	1	0.051715	0.0461564	0.0461564	Ctcfl_+_+
Ctcfl_+_(230r)	Ctcfl_+_(82g)	Ctcfl	FALSE	chr11:69613637-69614578	Mpdu1	0.0342978	0.0893065	0.00306302	0.00306302	0.892514	1	0.051715	0.0461564	0.0461564	Ctcfl_+_+
Ctcfl_+_(230r)	Ctcfl_+_(82g)	Ctcfl	FALSE	chr11:69655057-69655964	Mpdu1	0.0459924	0.115746	0.00532343	0.00532343	0.892514	1	0.051715	0.0461564	0.0461564	Ctcfl_+_+
Ctcfl_+_(230r)	Ctcfl_+_(82g)	Ctcfl	FALSE	chr11:69534108-69535041	Mpdu1	0.0936652	0.138283	0.0129523	0.0129523	0.892514	1	0.051715	0.0461564	0.0461564	Ctcfl_+_+
Ctcfl_+_(230r)	Ctcfl_+_(82g)	Ctcfl	FALSE	chr11:69605559-69606457	Mpdu1	0.0240856	0.0845603	0.00203668	0.00203668	0.892514	1	0.051715	0.0461564	0.0461564	Ctcfl_+_+
Ctcfl_+_(230r)	Ctcfl_+_(82g)	Ctcfl	FALSE	chr11:69625690-69626604	Mpdu1	0.0513194	0.0976938	0.00501359	0.00501359	0.892514	1	0.051715	0.0461564	0.0461564	Ctcfl_+_+
Ctcfl_+_(230r)	Ctcfl_+_(82g)	Ctcfl	FALSE	chr14:55681377-55682281	Rnf31	0.0254309	0.123301	0.00313566	0.00313566	0.346344	1	0.0795236	0.0275425	0.0275425	Ctcfl_+_+
Ctcfl_+_(230r)	Ctcfl_+_(82g)	Ctcfl	FALSE	chr14:55496916-55498022	Rnf31	0.117932	0.21518	0.0253766	0.0253766	0.346344	1	0.0795236	0.0275425	0.0275425	Ctcfl_+_+
Ctcfl_+_(230r)	Ctcfl_+_(82g)	Ctcfl	FALSE	chr14:55590918-55591917	Rnf31	0.117591	0.209502	0.0246356	0.0246356	0.346344	1	0.0795236	0.0275425	0.0275425	Ctcfl_+_+
Ctcfl_+_(230r)	Ctcfl_+_(82g)	Ctcfl	FALSE	chr14:55743442-55744344	Rnf31	0.0332719	0.13999	0.00465774	0.00465774	0.346344	1	0.0795236	0.0275425	0.0275425	Ctcfl_+_+
Ctcfl_+_(230r)	Ctcfl_+_(82g)	Ctcfl	FALSE	chr4:128908348-128909472	Zfp362	0.0282822	0.0735125	0.0020791	0.0020791	1.74996	1	0.0859771	0.150456	0.150456	Ctcfl_+_+
Ctcfl_+_(230r)	Ctcfl_+_(82g)	Ctcfl	FALSE	chr4:128947113-128948834	Zfp362	0.0285902	0.0776842	0.00222101	0.00222101	1.74996	1	0.0859771	0.150456	0.150456	Ctcfl_+_+
Ctcfl_+_(230r)	Ctcfl_+_(82g)	Ctcfl	FALSE	chr4:128805767-128806647	Zfp362	0.0445542	0.0916847	0.00408494	0.00408494	1.74996	1	0.0859771	0.150456	0.150456	Ctcfl_+_+
Ctcfl_+_(230r)	Ctcfl_+_(82g)	Ctcfl	FALSE	chr4:128795231-128796335	Zfp362	0.0824517	0.146958	0.012117	0.012117	1.74996	1	0.0859771	0.150456	0.150456	Ctcfl_+_+
Ctcfl_+_(230r)	Ctcfl_+_(82g)	Ctcfl	FALSE	chr4:128711096-128712029	Zfp362	0.0317925	0.0808581	0.00257068	0.00257068	1.74996	1	0.0859771	0.150456	0.150456	Ctcfl_+_+
Ctcfl_+_(230r)	Ctcfl_+_(82g)	Ctcfl	FALSE	chr7:45403235-45404148	Nucb1	0.0855161	0.293367	0.0250876	0.0250876	0.28601	1	0.100997	0.0288862	0.0288862	Ctcfl_+_+
Ctcfl_+_(230r)	Ctcfl_+_(82g)	Ctcfl	FALSE	chr7:45370119-45371041	Nucb1	0.0549662	0.292133	0.0160574	0.0160574	0.28601	1	0.100997	0.0288862	0.0288862	Ctcfl_+_+
Ctcfl_+_(230r)	Ctcfl_+_(82g)	Ctcfl	FALSE	chr7:45341083-45341874	Nucb1	0.0341597	0.28205	0.00963476	0.00963476	0.28601	1	0.100997	0.0288862	0.0288862	Ctcfl_+_+
Ctcfl_+_(230r)	Ctcfl_+_(82g)	Ctcfl	FALSE	chr7:45404546-45405682	Nucb1	0.0206437	0.261058	0.00538921	0.00538921	0.28601	1	0.100997	0.0288862	0.0288862	Ctcfl_+_+
Ctcfl_+_(230r)	Ctcfl_+_(82g)	Ctcfl	FALSE	chr7:45521586-45522537	Nucb1	0.0160075	0.217305	0.00347851	0.00347851	0.28601	1	0.100997	0.0288862	0.0288862	Ctcfl_+_+
Ctcfl_+_(230r)	Ctcfl_+_(82g)	Ctcfl	FALSE	chr7:45628435-45629370	Nucb1	0.0257943	0.268145	0.00691662	0.00691662	0.28601	1	0.100997	0.0288862	0.0288862	Ctcfl_+_+
Ctcfl_+_(230r)	Ctcfl_+_(82g)	Ctcfl	FALSE	chr15:80066489-80067242	Syngr1	0.0203886	0.241001	0.00491367	0.00491367	0.527067	1	0.127836	0.0673781	0.0673781	Ctcfl_+_+
Ctcfl_+_(230r)	Ctcfl_+_(82g)	Ctcfl	FALSE	chr15:80065006-80065968	Syngr1	0.0353984	0.262131	0.00927901	0.00927901	0.527067	1	0.127836	0.0673781	0.0673781	Ctcfl_+_+
Ctcfl_+_(230r)	Ctcfl_+_(82g)	Ctcfl	FALSE	chr15:80052839-80054642	Syngr1	0.0149892	0.215158	0.00322504	0.00322504	0.527067	1	0.127836	0.0673781	0.0673781	Ctcfl_+_+
Ctcfl_+_(230r)	Ctcfl_+_(82g)	Ctcfl	FALSE	chr15:80088394-80089312	Syngr1	0.114469	0.30974	0.0354555	0.0354555	0.527067	1	0.127836	0.0673781	0.0673781	Ctcfl_+_+
Ctcfl_+_(230r)	Ctcfl_+_(82g)	Ctcfl	FALSE	chr15:80107438-80108412	Syngr1	0.111905	0.288302	0.0322625	0.0322625	0.527067	1	0.127836	0.0673781	0.0673781	Ctcfl_+_+
Ctcfl_+_(230r)	Ctcfl_+_(82g)	Ctcfl	FALSE	chr15:80030698-80031704	Syngr1	0.0229135	0.226694	0.00519436	0.00519436	0.527067	1	0.127836	0.0673781	0.0673781	Ctcfl_+_+
Ctcfl_+_(230r)	Ctcfl_+_(82g)	Ctcfl	FALSE	chr15:80090783-80091791	Syngr1	0.0708204	0.265323	0.0187903	0.0187903	0.527067	1	0.127836	0.0673781	0.0673781	Ctcfl_+_+
Ctcfl_+_(230r)	Ctcfl_+_(82g)	Ctcfl	FALSE	chr11:100363150-100363911	P3h4	0.0438185	0.181692	0.00796149	0.00796149	0.879802	1	0.0946599	0.083282	0.083282	Ctcfl_+_+
Ctcfl_+_(230r)	Ctcfl_+_(82g)	Ctcfl	FALSE	chr11:100294902-100296049	P3h4	0.116476	0.194258	0.0226264	0.0226264	0.879802	1	0.0946599	0.083282	0.083282	Ctcfl_+_+
Ctcfl_+_(230r)	Ctcfl_+_(82g)	Ctcfl	FALSE	chr11:100362121-100363051	P3h4	0.0492598	0.189796	0.00934931	0.00934931	0.879802	1	0.0946599	0.083282	0.083282	Ctcfl_+_+
Ctcfl_+_(230r)	Ctcfl_+_(82g)	Ctcfl	FALSE	chr11:100297900-100298852	P3h4	0.0214137	0.161329	0.00345464	0.00345464	0.879802	1	0.0946599	0.083282	0.083282	Ctcfl_+_+
Ctcfl_+_(230r)	Ctcfl_+_(82g)	Ctcfl	FALSE	chr11:102334694-102335856	Hdac5	0.0352215	0.142896	0.00503302	0.00503302	0.24698	1	0.0627738	0.0155039	0.0155039	Ctcfl_+_+
Ctcfl_+_(230r)	Ctcfl_+_(82g)	Ctcfl	FALSE	chr11:102068217-102069225	Hdac5	0.0142023	0.11764	0.00167076	0.00167076	0.24698	1	0.0627738	0.0155039	0.0155039	Ctcfl_+_+
Ctcfl_+_(230r)	Ctcfl_+_(82g)	Ctcfl	FALSE	chr3:96691167-96692035	Pias3	0.160606	0.150821	0.0242227	0.0242227	0.446887	1	0.0665213	0.0297275	0.0297275	Ctcfl_+_+
Ctcfl_+_(230r)	Ctcfl_+_(82g)	Ctcfl	FALSE	chr3:96708044-96708939	Pias3	0.0260205	0.0704451	0.00183302	0.00183302	0.446887	1	0.0665213	0.0297275	0.0297275	Ctcfl_+_+
Ctcfl_+_(230r)	Ctcfl_+_(82g)	Ctcfl	FALSE	chr19:44198792-44199675	Bloc1s2	0.0722904	0.105503	0.00762687	0.00762687	0.286231	1	0.054058	0.0154731	0.0154731	Ctcfl_+_+
Ctcfl_+_(230r)	Ctcfl_+_(82g)	Ctcfl	FALSE	chr19:44294620-44295383	Bloc1s2	0.0447036	0.109302	0.00488621	0.00488621	0.286231	1	0.054058	0.0154731	0.0154731	Ctcfl_+_+
Ctcfl_+_(230r)	Ctcfl_+_(82g)	Ctcfl	FALSE	chr19:44295624-44296420	Bloc1s2	0.0251415	0.0735854	0.00185005	0.00185005	0.286231	1	0.054058	0.0154731	0.0154731	Ctcfl_+_+
Ctcfl_+_(230r)	Ctcfl_+_(82g)	Ctcfl	FALSE	chr3:108017447-108018382	Gnai3	0.0484155	0.190882	0.00924162	0.00924162	0.249449	1	0.0925933	0.0230973	0.0230973	Ctcfl_+_+
Ctcfl_+_(230r)	Ctcfl_+_(82g)	Ctcfl	FALSE	chr3:108200197-108201148	Gnai3	0.0552393	0.176065	0.00972572	0.00972572	0.249449	1	0.0925933	0.0230973	0.0230973	Ctcfl_+_+
Ctcfl_+_(230r)	Ctcfl_+_(82g)	Ctcfl	FALSE	chr3:108237211-108238172	Gnai3	0.0501174	0.167882	0.0084138	0.0084138	0.249449	1	0.0925933	0.0230973	0.0230973	Ctcfl_+_+
Ctcfl_+_(230r)	Ctcfl_+_(82g)	Ctcfl	FALSE	chr11:103987076-103988052	Arf2	0.0200222	0.155728	0.00311802	0.00311802	0.323633	1	0.110244	0.0356786	0.0356786	Ctcfl_+_+
Ctcfl_+_(230r)	Ctcfl_+_(82g)	Ctcfl	FALSE	chr11:104057529-104058453	Arf2	0.0952571	0.217062	0.0206767	0.0206767	0.323633	1	0.110244	0.0356786	0.0356786	Ctcfl_+_+
Ctcfl_+_(230r)	Ctcfl_+_(82g)	Ctcfl	FALSE	chr11:103989953-103990906	Arf2	0.0460654	0.181634	0.00836703	0.00836703	0.323633	1	0.110244	0.0356786	0.0356786	Ctcfl_+_+
Ctcfl_+_(230r)	Ctcfl_+_(82g)	Ctcfl	FALSE	chr11:104131481-104132415	Arf2	0.154357	0.258711	0.0399339	0.0399339	0.323633	1	0.110244	0.0356786	0.0356786	Ctcfl_+_+
Ctcfl_+_(230r)	Ctcfl_+_(82g)	Ctcfl	FALSE	chr11:103903190-103904219	Arf2	0.0644307	0.203643	0.0131209	0.0131209	0.323633	1	0.110244	0.0356786	0.0356786	Ctcfl_+_+
Ctcfl_+_(230r)	Ctcfl_+_(82g)	Ctcfl	FALSE	chr11:103997042-103998120	Arf2	0.0265985	0.134374	0.00357415	0.00357415	0.323633	1	0.110244	0.0356786	0.0356786	Ctcfl_+_+
Ctcfl_+_(230r)	Ctcfl_+_(82g)	Ctcfl	FALSE	chr19:7057528-7058419	Vegfb	0.0909737	0.242396	0.0220516	0.0220516	0.490773	1	0.100521	0.0493332	0.0493332	Ctcfl_+_+
Ctcfl_+_(230r)	Ctcfl_+_(82g)	Ctcfl	FALSE	chr19:6936008-6936901	Vegfb	0.028275	0.174169	0.00492463	0.00492463	0.490773	1	0.100521	0.0493332	0.0493332	Ctcfl_+_+
Ctcfl_+_(230r)	Ctcfl_+_(82g)	Ctcfl	FALSE	chr19:7064274-7065634	Vegfb	0.0553336	0.171212	0.00947378	0.00947378	0.490773	1	0.100521	0.0493332	0.0493332	Ctcfl_+_+
Ctcfl_+_(230r)	Ctcfl_+_(82g)	Ctcfl	FALSE	chr19:6969358-6970287	Vegfb	0.0315235	0.12215	0.0038506	0.0038506	0.490773	1	0.100521	0.0493332	0.0493332	Ctcfl_+_+
Ctcfl_+_(230r)	Ctcfl_+_(82g)	Ctcfl	FALSE	chr14:55780916-55782015	Mdp1	0.130936	0.246515	0.0322777	0.0322777	0.265658	1	0.10635	0.0282527	0.0282527	Ctcfl_+_+
Ctcfl_+_(230r)	Ctcfl_+_(82g)	Ctcfl	FALSE	chr14:55590918-55591917	Mdp1	0.143362	0.24494	0.0351151	0.0351151	0.265658	1	0.10635	0.0282527	0.0282527	Ctcfl_+_+
Ctcfl_+_(230r)	Ctcfl_+_(82g)	Ctcfl	FALSE	chr14:55681377-55682281	Mdp1	0.0471033	0.189835	0.00894185	0.00894185	0.265658	1	0.10635	0.0282527	0.0282527	Ctcfl_+_+
Ctcfl_+_(230r)	Ctcfl_+_(82g)	Ctcfl	FALSE	chr1:136050892-136051900	Tmem9	0.0799357	0.194529	0.0155498	0.0155498	0.389687	1	0.0835429	0.0325556	0.0325556	Ctcfl_+_+
Ctcfl_+_(230r)	Ctcfl_+_(82g)	Ctcfl	FALSE	chr1:135958215-135959341	Tmem9	0.0185516	0.0726391	0.00134757	0.00134757	0.389687	1	0.0835429	0.0325556	0.0325556	Ctcfl_+_+
Ctcfl_+_(230r)	Ctcfl_+_(82g)	Ctcfl	FALSE	chr1:136047154-136048191	Tmem9	0.0650811	0.182921	0.0119047	0.0119047	0.389687	1	0.0835429	0.0325556	0.0325556	Ctcfl_+_+
Ctcfl_+_(230r)	Ctcfl_+_(82g)	Ctcfl	FALSE	chr1:136174976-136175917	Tmem9	0.0314997	0.101356	0.00319269	0.00319269	0.389687	1	0.0835429	0.0325556	0.0325556	Ctcfl_+_+
Ctcfl_+_(230r)	Ctcfl_+_(82g)	Ctcfl	FALSE	chr1:136045403-136046406	Tmem9	0.114085	0.190191	0.021698	0.021698	0.389687	1	0.0835429	0.0325556	0.0325556	Ctcfl_+_+
Ctcfl_+_(230r)	Ctcfl_+_(82g)	Ctcfl	FALSE	chr15:97782387-97783259	Slc48a1	0.109987	0.119207	0.0131112	0.0131112	0.267028	1	0.0693855	0.0185278	0.0185278	Ctcfl_+_+
Ctcfl_+_(230r)	Ctcfl_+_(82g)	Ctcfl	FALSE	chr15:97784003-97784890	Slc48a1	0.11383	0.119558	0.0136092	0.0136092	0.267028	1	0.0693855	0.0185278	0.0185278	Ctcfl_+_+
Ctcfl_+_(230r)	Ctcfl_+_(82g)	Ctcfl	FALSE	chr15:97793975-97794879	Slc48a1	0.0351022	0.0721496	0.00253261	0.00253261	0.267028	1	0.0693855	0.0185278	0.0185278	Ctcfl_+_+
Ctcfl_+_(230r)	Ctcfl_+_(82g)	Ctcfl	FALSE	chr15:100728933-100729882	Scn8a	0.0357966	0.105593	0.00377987	0.00377987	0.676486	1	0.0555811	0.0375999	0.0375999	Ctcfl_+_+
Ctcfl_+_(230r)	Ctcfl_+_(82g)	Ctcfl	FALSE	chr15:101052485-101053423	Scn8a	0.0605986	0.109077	0.00660993	0.00660993	0.676486	1	0.0555811	0.0375999	0.0375999	Ctcfl_+_+
Ctcfl_+_(230r)	Ctcfl_+_(82g)	Ctcfl	FALSE	chr15:101145130-101146098	Scn8a	0.0448298	0.133211	0.00597184	0.00597184	0.676486	1	0.0555811	0.0375999	0.0375999	Ctcfl_+_+
Ctcfl_+_(230r)	Ctcfl_+_(82g)	Ctcfl	FALSE	chr15:101042302-101043373	Scn8a	0.0410132	0.128059	0.00525211	0.00525211	0.676486	1	0.0555811	0.0375999	0.0375999	Ctcfl_+_+
Ctcfl_+_(230r)	Ctcfl_+_(82g)	Ctcfl	FALSE	chr4:122897985-122898891	Ppt1	0.0629949	0.0926077	0.00583381	0.00583381	0.715575	1	0.0744381	0.053266	0.053266	Ctcfl_+_+
Ctcfl_+_(230r)	Ctcfl_+_(82g)	Ctcfl	FALSE	chr4:122995381-122996423	Ppt1	0.0432217	0.0644377	0.0027851	0.0027851	0.715575	1	0.0744381	0.053266	0.053266	Ctcfl_+_+
Ctcfl_+_(230r)	Ctcfl_+_(82g)	Ctcfl	FALSE	chr4:122835741-122836750	Ppt1	0.0596281	0.151277	0.00902036	0.00902036	0.715575	1	0.0744381	0.053266	0.053266	Ctcfl_+_+
Ctcfl_+_(230r)	Ctcfl_+_(82g)	Ctcfl	FALSE	chr7:122474820-122475741	Prkcb	0.017801	0.0705685	0.00125619	0.00125619	0.40387	1	0.0753948	0.0304497	0.0304497	Ctcfl_+_+
Ctcfl_+_(230r)	Ctcfl_+_(82g)	Ctcfl	FALSE	chr7:122459150-122460413	Prkcb	0.0161473	0.073829	0.00119214	0.00119214	0.40387	1	0.0753948	0.0304497	0.0304497	Ctcfl_+_+
Ctcfl_+_(230r)	Ctcfl_+_(82g)	Ctcfl	FALSE	chr13:23750696-23751639	Hist1h2bb	0.0401405	0.072002	0.0028902	0.0028902	0.376695	1	0.0514289	0.019373	0.019373	Ctcfl_+_+
Ctcfl_+_(230r)	Ctcfl_+_(82g)	Ctcfl	FALSE	chr13:23683622-23684482	Hist1h2bb	0.0291356	0.0536619	0.00156347	0.00156347	0.376695	1	0.0514289	0.019373	0.019373	Ctcfl_+_+
Ctcfl_+_(230r)	Ctcfl_+_(82g)	Ctcfl	FALSE	chr13:23746146-23747085	Hist1h2bb	0.0615006	0.0915163	0.00562831	0.00562831	0.376695	1	0.0514289	0.019373	0.019373	Ctcfl_+_+
Ctcfl_+_(230r)	Ctcfl_+_(82g)	Ctcfl	FALSE	chr13:23738483-23739278	Hist1h2bb	0.0566163	0.0804765	0.00455629	0.00455629	0.376695	1	0.0514289	0.019373	0.019373	Ctcfl_+_+
Ctcfl_+_(230r)	Ctcfl_+_(82g)	Ctcfl	FALSE	chr11:70201378-70202448	Rnasek	0.100505	0.135111	0.0135794	0.0135794	1.36397	1	0.0797702	0.108804	0.108804	Ctcfl_+_+
Ctcfl_+_(230r)	Ctcfl_+_(82g)	Ctcfl	FALSE	chr11:70230139-70231158	Rnasek	0.0560896	0.0961774	0.00539455	0.00539455	1.36397	1	0.0797702	0.108804	0.108804	Ctcfl_+_+
Ctcfl_+_(230r)	Ctcfl_+_(82g)	Ctcfl	FALSE	chr11:70321451-70322395	Rnasek	0.10738	0.117761	0.0126451	0.0126451	1.36397	1	0.0797702	0.108804	0.108804	Ctcfl_+_+
Ctcfl_+_(230r)	Ctcfl_+_(82g)	Ctcfl	FALSE	chr11:70177421-70178335	Rnasek	0.0243762	0.101018	0.00246243	0.00246243	1.36397	1	0.0797702	0.108804	0.108804	Ctcfl_+_+
Ctcfl_+_(230r)	Ctcfl_+_(82g)	Ctcfl	FALSE	chr11:70171900-70172813	Rnasek	0.0454079	0.10285	0.00467018	0.00467018	1.36397	1	0.0797702	0.108804	0.108804	Ctcfl_+_+
Ctcfl_+_(230r)	Ctcfl_+_(82g)	Ctcfl	FALSE	chr11:70247151-70248095	Rnasek	0.0312725	0.0874821	0.00273578	0.00273578	1.36397	1	0.0797702	0.108804	0.108804	Ctcfl_+_+
Ctcfl_+_(230r)	Ctcfl_+_(82g)	Ctcfl	FALSE	chr11:70109920-70110845	Rnasek	0.0383882	0.103753	0.00398287	0.00398287	1.36397	1	0.0797702	0.108804	0.108804	Ctcfl_+_+
Ctcfl_+_(230r)	Ctcfl_+_(82g)	Ctcfl	FALSE	chr11:70333750-70335180	Rnasek	0.0624528	0.127775	0.00797991	0.00797991	1.36397	1	0.0797702	0.108804	0.108804	Ctcfl_+_+
Ctcfl_+_(230r)	Ctcfl_+_(82g)	Ctcfl	FALSE	chr2:168764877-168765721	Zfp64	0.0561209	0.265182	0.0148823	0.0148823	0.633623	1	0.100858	0.0639059	0.0639059	Ctcfl_+_+
Ctcfl_+_(230r)	Ctcfl_+_(82g)	Ctcfl	FALSE	chr2:169089887-169090979	Zfp64	0.0427908	0.253465	0.010846	0.010846	0.633623	1	0.100858	0.0639059	0.0639059	Ctcfl_+_+
Ctcfl_+_(230r)	Ctcfl_+_(82g)	Ctcfl	FALSE	chr2:169028339-169029175	Zfp64	0.0187974	0.252261	0.00474185	0.00474185	0.633623	1	0.100858	0.0639059	0.0639059	Ctcfl_+_+
Ctcfl_+_(230r)	Ctcfl_+_(82g)	Ctcfl	FALSE	chr2:168842346-168843246	Zfp64	0.0250138	0.238758	0.00597227	0.00597227	0.633623	1	0.100858	0.0639059	0.0639059	Ctcfl_+_+
Ctcfl_+_(230r)	Ctcfl_+_(82g)	Ctcfl	FALSE	chr2:168911997-168914004	Zfp64	0.0861875	0.267145	0.0230246	0.0230246	0.633623	1	0.100858	0.0639059	0.0639059	Ctcfl_+_+
Ctcfl_+_(230r)	Ctcfl_+_(82g)	Ctcfl	FALSE	chr2:168791553-168792354	Zfp64	0.0891384	0.26046	0.023217	0.023217	0.633623	1	0.100858	0.0639059	0.0639059	Ctcfl_+_+
Ctcfl_+_(230r)	Ctcfl_+_(82g)	Ctcfl	FALSE	chr1:135368028-135369557	Timm17a	0.117772	0.103481	0.0121872	0.0121872	0.221024	1	0.0531233	0.0117415	0.0117415	Ctcfl_+_+
Ctcfl_+_(230r)	Ctcfl_+_(82g)	Ctcfl	FALSE	chr14:55780916-55782015	Tm9sf1	0.0365261	0.105276	0.00384533	0.00384533	0.685771	1	0.0583519	0.040016	0.040016	Ctcfl_+_+
Ctcfl_+_(230r)	Ctcfl_+_(82g)	Ctcfl	FALSE	chr14:55743442-55744344	Tm9sf1	0.0125756	0.0541271	0.00068068	0.00068068	0.685771	1	0.0583519	0.040016	0.040016	Ctcfl_+_+
Ctcfl_+_(230r)	Ctcfl_+_(82g)	Ctcfl	FALSE	chr14:55496916-55498022	Tm9sf1	0.11403	0.120425	0.0137321	0.0137321	0.685771	1	0.0583519	0.040016	0.040016	Ctcfl_+_+
Ctcfl_+_(230r)	Ctcfl_+_(82g)	Ctcfl	FALSE	chr14:55590918-55591917	Tm9sf1	0.0544426	0.0982018	0.00534636	0.00534636	0.685771	1	0.0583519	0.040016	0.040016	Ctcfl_+_+
Ctcfl_+_(230r)	Ctcfl_+_(82g)	Ctcfl	FALSE	chrX:73653846-73654777	Idh3g	0.112	0.279594	0.0313144	0.0313144	0.491997	1	0.107527	0.052903	0.052903	Ctcfl_+_+
Ctcfl_+_(230r)	Ctcfl_+_(82g)	Ctcfl	FALSE	chrX:73786478-73787435	Idh3g	0.114652	0.239314	0.0274378	0.0274378	0.491997	1	0.107527	0.052903	0.052903	Ctcfl_+_+
Ctcfl_+_(230r)	Ctcfl_+_(82g)	Ctcfl	FALSE	chrX:74249375-74250512	Gdi1	0.0512074	0.215465	0.0110334	0.0110334	0.228709	1	0.0892271	0.0204071	0.0204071	Ctcfl_+_+
Ctcfl_+_(230r)	Ctcfl_+_(82g)	Ctcfl	FALSE	chrX:74328442-74329434	Gdi1	0.0757957	0.221338	0.0167765	0.0167765	0.228709	1	0.0892271	0.0204071	0.0204071	Ctcfl_+_+
Ctcfl_+_(230r)	Ctcfl_+_(82g)	Ctcfl	FALSE	chr3:27345258-27346228	Nceh1	0.0200695	0.0933493	0.00187347	0.00187347	0.315179	1	0.0806851	0.0254302	0.0254302	Ctcfl_+_+
Ctcfl_+_(230r)	Ctcfl_+_(82g)	Ctcfl	FALSE	chr3:27182521-27183408	Nceh1	0.254337	0.206785	0.0525931	0.0525931	0.315179	1	0.0806851	0.0254302	0.0254302	Ctcfl_+_+
Ctcfl_+_(230r)	Ctcfl_+_(82g)	Ctcfl	FALSE	chr19:10100361-10101210	Fads1	0.103332	0.216043	0.0223241	0.0223241	0.481787	1	0.0889714	0.0428653	0.0428653	Ctcfl_+_+
Ctcfl_+_(230r)	Ctcfl_+_(82g)	Ctcfl	FALSE	chr19:10333258-10334505	Fads1	0.0224178	0.0977859	0.00219215	0.00219215	0.481787	1	0.0889714	0.0428653	0.0428653	Ctcfl_+_+
Ctcfl_+_(230r)	Ctcfl_+_(82g)	Ctcfl	FALSE	chr19:10101371-10102299	Fads1	0.107651	0.21624	0.0232786	0.0232786	0.481787	1	0.0889714	0.0428653	0.0428653	Ctcfl_+_+
Ctcfl_+_(230r)	Ctcfl_+_(82g)	Ctcfl	FALSE	chr19:10240311-10241206	Fads1	0.0514583	0.144046	0.00741236	0.00741236	0.481787	1	0.0889714	0.0428653	0.0428653	Ctcfl_+_+
Ctcfl_+_(230r)	Ctcfl_+_(82g)	Ctcfl	FALSE	chr19:10033344-10034224	Fads1	0.0855599	0.171383	0.0146635	0.0146635	0.481787	1	0.0889714	0.0428653	0.0428653	Ctcfl_+_+
Ctcfl_+_(230r)	Ctcfl_+_(82g)	Ctcfl	FALSE	chr19:10182462-10183380	Fads1	0.110501	0.193137	0.021342	0.021342	0.481787	1	0.0889714	0.0428653	0.0428653	Ctcfl_+_+
Ctcfl_+_(230r)	Ctcfl_+_(82g)	Ctcfl	FALSE	chr19:10190702-10191598	Fads1	0.0332243	0.145419	0.00483142	0.00483142	0.481787	1	0.0889714	0.0428653	0.0428653	Ctcfl_+_+
Ctcfl_+_(230r)	Ctcfl_+_(82g)	Ctcfl	FALSE	chr6:146685643-146686550	Tm7sf3	0.16373	0.251545	0.0411854	0.0411854	1.6916	1	0.133297	0.225486	0.225486	Ctcfl_+_+
Ctcfl_+_(230r)	Ctcfl_+_(82g)	Ctcfl	FALSE	chr6:146632783-146633583	Tm7sf3	0.0922311	0.250148	0.0230714	0.0230714	1.6916	1	0.133297	0.225486	0.225486	Ctcfl_+_+
Ctcfl_+_(230r)	Ctcfl_+_(82g)	Ctcfl	FALSE	chr8:105374362-105375322	E2f4	0.0208704	0.052811	0.00110218	0.00110218	0.904773	1	0.0682807	0.0617786	0.0617786	Ctcfl_+_+
Ctcfl_+_(230r)	Ctcfl_+_(82g)	Ctcfl	FALSE	chr8:105282816-105283813	E2f4	0.0755544	0.140971	0.010651	0.010651	0.904773	1	0.0682807	0.0617786	0.0617786	Ctcfl_+_+
Ctcfl_+_(230r)	Ctcfl_+_(82g)	Ctcfl	FALSE	chr8:105290644-105291659	E2f4	0.0382713	0.130964	0.00501217	0.00501217	0.904773	1	0.0682807	0.0617786	0.0617786	Ctcfl_+_+
Ctcfl_+_(230r)	Ctcfl_+_(82g)	Ctcfl	FALSE	chr8:105253993-105254957	E2f4	0.048799	0.145215	0.00708635	0.00708635	0.904773	1	0.0682807	0.0617786	0.0617786	Ctcfl_+_+
Ctcfl_+_(230r)	Ctcfl_+_(82g)	Ctcfl	FALSE	chr8:105259355-105260215	E2f4	0.0800916	0.166209	0.013312	0.013312	0.904773	1	0.0682807	0.0617786	0.0617786	Ctcfl_+_+
Ctcfl_+_(230r)	Ctcfl_+_(82g)	Ctcfl	FALSE	chr8:105348837-105349734	E2f4	0.0254165	0.0940457	0.00239031	0.00239031	0.904773	1	0.0682807	0.0617786	0.0617786	Ctcfl_+_+
Ctcfl_+_(230r)	Ctcfl_+_(82g)	Ctcfl	FALSE	chrX:136867925-136868880	Plp1	0.0570358	0.0758562	0.00432652	0.00432652	0.34783	1	0.0518022	0.0180184	0.0180184	Ctcfl_+_+
Ctcfl_+_(230r)	Ctcfl_+_(82g)	Ctcfl	FALSE	chr9:108200876-108201796	Apeh	0.0913889	0.129327	0.011819	0.011819	0.923396	1	0.0598378	0.055254	0.055254	Ctcfl_+_+
Ctcfl_+_(230r)	Ctcfl_+_(82g)	Ctcfl	FALSE	chr9:108105914-108106818	Apeh	0.0431191	0.0914483	0.00394317	0.00394317	0.923396	1	0.0598378	0.055254	0.055254	Ctcfl_+_+
Ctcfl_+_(230r)	Ctcfl_+_(82g)	Ctcfl	FALSE	chr9:107986399-107986861	Apeh	0.0773696	0.12337	0.00954511	0.00954511	0.923396	1	0.0598378	0.055254	0.055254	Ctcfl_+_+
Ctcfl_+_(230r)	Ctcfl_+_(82g)	Ctcfl	FALSE	chr9:108094070-108095002	Apeh	0.0592188	0.0807322	0.00478087	0.00478087	0.923396	1	0.0598378	0.055254	0.055254	Ctcfl_+_+
Ctcfl_+_(230r)	Ctcfl_+_(82g)	Ctcfl	FALSE	chr9:108067612-108068549	Apeh	0.0366507	0.0817446	0.002996	0.002996	0.923396	1	0.0598378	0.055254	0.055254	Ctcfl_+_+
Ctcfl_+_(230r)	Ctcfl_+_(82g)	Ctcfl	FALSE	chr14:55743442-55744344	Rec8	0.0202872	0.153159	0.00310717	0.00310717	1.95675	1	0.101278	0.198176	0.198176	Ctcfl_+_+
Ctcfl_+_(230r)	Ctcfl_+_(82g)	Ctcfl	FALSE	chr14:55496916-55498022	Rec8	0.103196	0.147245	0.0151951	0.0151951	1.95675	1	0.101278	0.198176	0.198176	Ctcfl_+_+
Ctcfl_+_(230r)	Ctcfl_+_(82g)	Ctcfl	FALSE	chr14:55681377-55682281	Rec8	0.0221537	0.0937351	0.00207658	0.00207658	1.95675	1	0.101278	0.198176	0.198176	Ctcfl_+_+
Ctcfl_+_(230r)	Ctcfl_+_(82g)	Ctcfl	FALSE	chr14:55590918-55591917	Rec8	0.0453581	0.0887514	0.0040256	0.0040256	1.95675	1	0.101278	0.198176	0.198176	Ctcfl_+_+
Ctcfl_+_(230r)	Ctcfl_+_(82g)	Ctcfl	FALSE	chrX:137117868-137118836	Esx1	0.0473716	0.25334	0.0120011	0.0120011	0.495589	1	0.157134	0.0778737	0.0778737	Ctcfl_+_+
Ctcfl_+_(230r)	Ctcfl_+_(82g)	Ctcfl	FALSE	chrX:137049129-137050057	Esx1	0.0639583	0.235755	0.0150785	0.0150785	0.495589	1	0.157134	0.0778737	0.0778737	Ctcfl_+_+
Ctcfl_+_(230r)	Ctcfl_+_(82g)	Ctcfl	FALSE	chr3:107612651-107613578	Strip1	0.0338495	0.0652408	0.00220837	0.00220837	0.452167	1	0.0566184	0.025601	0.025601	Ctcfl_+_+
Ctcfl_+_(230r)	Ctcfl_+_(82g)	Ctcfl	FALSE	chr3:107579148-107580245	Strip1	0.0244224	0.0753727	0.00184078	0.00184078	0.452167	1	0.0566184	0.025601	0.025601	Ctcfl_+_+
Ctcfl_+_(230r)	Ctcfl_+_(82g)	Ctcfl	FALSE	chr3:107471911-107472988	Strip1	0.0539047	0.118568	0.00639139	0.00639139	0.452167	1	0.0566184	0.025601	0.025601	Ctcfl_+_+
Ctcfl_+_(230r)	Ctcfl_+_(82g)	Ctcfl	FALSE	chrX:137049129-137050057	H2bfm	0.131934	0.12104	0.0159693	0.0159693	1.05638	1	0.0617185	0.0651981	0.0651981	Ctcfl_+_+
Ctcfl_+_(230r)	Ctcfl_+_(82g)	Ctcfl	FALSE	chrX:136867925-136868880	H2bfm	0.0615883	0.0980751	0.00604028	0.00604028	1.05638	1	0.0617185	0.0651981	0.0651981	Ctcfl_+_+
Ctcfl_+_(230r)	Ctcfl_+_(82g)	Ctcfl	FALSE	chr2:173159130-173160024	Ctcfl	0.141815	0.237066	0.0336194	0.0336194	6.27308	1	1	6.27308	6.27308	Ctcfl_+_+
Ctcfl_+_(230r)	Ctcfl_+_(82g)	Ctcfl	FALSE	chr2:173119027-173119993	Ctcfl	0.0871517	0.239158	0.0208431	0.0208431	6.27308	1	1	6.27308	6.27308	Ctcfl_+_+
Ctcfl_+_(230r)	Ctcfl_+_(82g)	Ctcfl	FALSE	chr2:173097051-173098041	Ctcfl	0.0343975	0.163333	0.00561824	0.00561824	6.27308	1	1	6.27308	6.27308	Ctcfl_+_+
Ctcfl_+_(230r)	Ctcfl_+_(82g)	Ctcfl	FALSE	chr2:173229317-173230267	Ctcfl	0.0245095	0.184066	0.00451137	0.00451137	6.27308	1	1	6.27308	6.27308	Ctcfl_+_+
Ctcfl_+_(230r)	Ctcfl_+_(82g)	Ctcfl	FALSE	chr13:46809873-46810786	Fam8a1	0.11682	0.0523514	0.00611568	0.00611568	0.998769	1	0.0513188	0.0512556	0.0512556	Ctcfl_+_+
Ctcfl_+_(230r)	Ctcfl_+_(82g)	Ctcfl	FALSE	chr7:127895136-127896084	Bckdk	0.0942876	0.17856	0.0168359	0.0168359	0.439916	1	0.0815425	0.0358718	0.0358718	Ctcfl_+_+
Ctcfl_+_(230r)	Ctcfl_+_(82g)	Ctcfl	FALSE	chr7:127935157-127936068	Bckdk	0.0537061	0.124024	0.00666082	0.00666082	0.439916	1	0.0815425	0.0358718	0.0358718	Ctcfl_+_+
Ctcfl_+_(230r)	Ctcfl_+_(82g)	Ctcfl	FALSE	chr14:31472300-31473173	Sh3bp5	0.0323353	0.11166	0.00361055	0.00361055	0.211972	1	0.0587096	0.0124448	0.0124448	Ctcfl_+_+
Ctcfl_+_(230r)	Ctcfl_+_(82g)	Ctcfl	FALSE	chrX:103481430-103482640	Chic1	0.122521	0.161165	0.0197461	0.0197461	0.225959	1	0.0719765	0.0162638	0.0162638	Ctcfl_+_+
Ctcfl_+_(230r)	Ctcfl_+_(82g)	Ctcfl	FALSE	chrX:103356085-103356971	Chic1	0.118373	0.186271	0.0220495	0.0220495	0.225959	1	0.0719765	0.0162638	0.0162638	Ctcfl_+_+
Ctcfl_+_(230r)	Ctcfl_+_(82g)	Ctcfl	FALSE	chr8:70158135-70159039	Tmem161a	0.0571084	0.133512	0.00762465	0.00762465	0.725138	1	0.0737972	0.0535132	0.0535132	Ctcfl_+_+
Ctcfl_+_(230r)	Ctcfl_+_(82g)	Ctcfl	FALSE	chr8:70087703-70088651	Tmem161a	0.0583487	0.138008	0.00805258	0.00805258	0.725138	1	0.0737972	0.0535132	0.0535132	Ctcfl_+_+
Ctcfl_+_(230r)	Ctcfl_+_(82g)	Ctcfl	FALSE	chr8:70315360-70316496	Tmem161a	0.0522434	0.148855	0.00777667	0.00777667	0.725138	1	0.0737972	0.0535132	0.0535132	Ctcfl_+_+
Ctcfl_+_(230r)	Ctcfl_+_(82g)	Ctcfl	FALSE	chr8:70166424-70167375	Tmem161a	0.0533679	0.110914	0.00591923	0.00591923	0.725138	1	0.0737972	0.0535132	0.0535132	Ctcfl_+_+
Ctcfl_+_(230r)	Ctcfl_+_(82g)	Ctcfl	FALSE	chr8:70282489-70283443	Tmem161a	0.041779	0.0906377	0.00378675	0.00378675	0.725138	1	0.0737972	0.0535132	0.0535132	Ctcfl_+_+
Ctcfl_+_(230r)	Ctcfl_+_(82g)	Ctcfl	FALSE	chr12:84468312-84469333	Entpd5	0.026362	0.057941	0.00152744	0.00152744	1.74713	1	0.0597289	0.104354	0.104354	Ctcfl_+_+
Ctcfl_+_(230r)	Ctcfl_+_(82g)	Ctcfl	FALSE	chr12:84539344-84540241	Entpd5	0.0175429	0.0707166	0.00124058	0.00124058	1.74713	1	0.0597289	0.104354	0.104354	Ctcfl_+_+
Ctcfl_+_(230r)	Ctcfl_+_(82g)	Ctcfl	FALSE	chr5:121564207-121565144	Erp29	0.0313783	0.0755291	0.00236998	0.00236998	0.453422	1	0.101841	0.0461769	0.0461769	Ctcfl_+_+
Ctcfl_+_(230r)	Ctcfl_+_(82g)	Ctcfl	FALSE	chr5:121601596-121602515	Erp29	0.0395622	0.0611103	0.00241766	0.00241766	0.453422	1	0.101841	0.0461769	0.0461769	Ctcfl_+_+
Ctcfl_+_(230r)	Ctcfl_+_(82g)	Ctcfl	FALSE	chr12:112976226-112977197	Jag2	0.117257	0.298305	0.0349782	0.0349782	0.271288	1	0.148588	0.0403101	0.0403101	Ctcfl_+_+
Ctcfl_+_(230r)	Ctcfl_+_(82g)	Ctcfl	FALSE	chr12:112843345-112844669	Jag2	0.0699526	0.292186	0.0204392	0.0204392	0.271288	1	0.148588	0.0403101	0.0403101	Ctcfl_+_+
Ctcfl_+_(230r)	Ctcfl_+_(82g)	Ctcfl	FALSE	chr12:113013943-113014853	Jag2	0.0142433	0.0814115	0.00115957	0.00115957	0.271288	1	0.148588	0.0403101	0.0403101	Ctcfl_+_+
Ctcfl_+_(230r)	Ctcfl_+_(82g)	Ctcfl	FALSE	chr12:112987587-112988350	Jag2	0.0173497	0.130535	0.00226474	0.00226474	0.271288	1	0.148588	0.0403101	0.0403101	Ctcfl_+_+
Ctcfl_+_(230r)	Ctcfl_+_(82g)	Ctcfl	FALSE	chr12:112929474-112930565	Jag2	0.154486	0.356517	0.0550768	0.0550768	0.271288	1	0.148588	0.0403101	0.0403101	Ctcfl_+_+
Ctcfl_+_(230r)	Ctcfl_+_(82g)	Ctcfl	FALSE	chr12:112873435-112874248	Jag2	0.12248	0.348561	0.0426916	0.0426916	0.271288	1	0.148588	0.0403101	0.0403101	Ctcfl_+_+
Ctcfl_+_(230r)	Ctcfl_+_(82g)	Ctcfl	FALSE	chr10:63099817-63100736	Dna2	0.0206308	0.05808	0.00119823	0.00119823	1.03815	1	0.0603157	0.0626169	0.0626169	Ctcfl_+_+
Ctcfl_+_(230r)	Ctcfl_+_(82g)	Ctcfl	FALSE	chr10:62865047-62867006	Dna2	0.0935884	0.128013	0.0119806	0.0119806	1.03815	1	0.0603157	0.0626169	0.0626169	Ctcfl_+_+
Ctcfl_+_(230r)	Ctcfl_+_(82g)	Ctcfl	FALSE	chr10:128376642-128377578	Coq10a	0.0251473	0.0630018	0.00158433	0.00158433	0.222199	1	0.0705993	0.0156871	0.0156871	Ctcfl_+_+
Ctcfl_+_(230r)	Ctcfl_+_(82g)	Ctcfl	FALSE	chr10:128332456-128333418	Coq10a	0.0362131	0.120418	0.0043607	0.0043607	0.222199	1	0.0705993	0.0156871	0.0156871	Ctcfl_+_+
Ctcfl_+_(230r)	Ctcfl_+_(82g)	Ctcfl	FALSE	chr10:128335314-128336183	Coq10a	0.0598171	0.148545	0.00888556	0.00888556	0.222199	1	0.0705993	0.0156871	0.0156871	Ctcfl_+_+
Ctcfl_+_(230r)	Ctcfl_+_(82g)	Ctcfl	FALSE	chr10:128283731-128284661	Coq10a	0.0396584	0.150609	0.00597291	0.00597291	0.222199	1	0.0705993	0.0156871	0.0156871	Ctcfl_+_+
Ctcfl_+_(230r)	Ctcfl_+_(82g)	Ctcfl	FALSE	chr10:128409391-128410286	Coq10a	0.0735297	0.103432	0.00760536	0.00760536	0.222199	1	0.0705993	0.0156871	0.0156871	Ctcfl_+_+
Ctcfl_+_(230r)	Ctcfl_+_(82g)	Ctcfl	FALSE	chr9:22054254-22055346	Pigyl	0.113516	0.119066	0.0135159	0.0135159	0.672887	1	0.0582615	0.0392034	0.0392034	Ctcfl_+_+
Ctcfl_+_(230r)	Ctcfl_+_(82g)	Ctcfl	FALSE	chr5:73641847-73642764	Sgcb	0.0381483	0.0903833	0.00344797	0.00344797	1.35706	1	0.0514935	0.0698797	0.0698797	Ctcfl_+_+
Ctcfl_+_(230r)	Ctcfl_+_(82g)	Ctcfl	FALSE	chr5:73495004-73495911	Sgcb	0.0848699	0.0563483	0.00478228	0.00478228	1.35706	1	0.0514935	0.0698797	0.0698797	Ctcfl_+_+
Ctcfl_+_(230r)	Ctcfl_+_(82g)	Ctcfl	FALSE	chr17:26011764-26012655	Mettl26	0.0457798	0.125723	0.00575558	0.00575558	0.265408	1	0.0813429	0.021589	0.021589	Ctcfl_+_+
Ctcfl_+_(230r)	Ctcfl_+_(82g)	Ctcfl	FALSE	chr17:25807148-25807941	Mettl26	0.0873038	0.191146	0.0166877	0.0166877	0.265408	1	0.0813429	0.021589	0.021589	Ctcfl_+_+
Ctcfl_+_(230r)	Ctcfl_+_(82g)	Ctcfl	FALSE	chr10:121409247-121410272	Gns	0.0235772	0.118283	0.00278879	0.00278879	0.247663	1	0.0531949	0.0131744	0.0131744	Ctcfl_+_+
Ctcfl_+_(230r)	Ctcfl_+_(82g)	Ctcfl	FALSE	chr10:121532240-121533796	Gns	0.0524441	0.160902	0.00843837	0.00843837	0.247663	1	0.0531949	0.0131744	0.0131744	Ctcfl_+_+
Ctcfl_+_(230r)	Ctcfl_+_(82g)	Ctcfl	FALSE	chr7:46009362-46010284	Kdelr1	0.0288277	0.114862	0.00331122	0.00331122	0.393202	1	0.0623675	0.024523	0.024523	Ctcfl_+_+
Ctcfl_+_(230r)	Ctcfl_+_(82g)	Ctcfl	FALSE	chr11:51534154-51534884	Phykpl	0.0357685	0.0957337	0.00342425	0.00342425	0.223232	1	0.0666665	0.0148821	0.0148821	Ctcfl_+_+
Ctcfl_+_(230r)	Ctcfl_+_(82g)	Ctcfl	FALSE	chr11:51565766-51566633	Phykpl	0.0437527	0.0789436	0.003454	0.003454	0.223232	1	0.0666665	0.0148821	0.0148821	Ctcfl_+_+
Ctcfl_+_(230r)	Ctcfl_+_(82g)	Ctcfl	FALSE	chr17:35735912-35737052	Flot1	0.0722353	0.10599	0.00765623	0.00765623	1.18113	1	0.0844135	0.0997034	0.0997034	Ctcfl_+_+
Ctcfl_+_(230r)	Ctcfl_+_(82g)	Ctcfl	FALSE	chr17:35871106-35871990	Flot1	0.0265177	0.114343	0.00303211	0.00303211	1.18113	1	0.0844135	0.0997034	0.0997034	Ctcfl_+_+
Ctcfl_+_(230r)	Ctcfl_+_(82g)	Ctcfl	FALSE	chr17:35873267-35874581	Flot1	0.0206166	0.099039	0.00204185	0.00204185	1.18113	1	0.0844135	0.0997034	0.0997034	Ctcfl_+_+
Ctcfl_+_(230r)	Ctcfl_+_(82g)	Ctcfl	FALSE	chr17:35937201-35938347	Flot1	0.018263	0.090121	0.00164588	0.00164588	1.18113	1	0.0844135	0.0997034	0.0997034	Ctcfl_+_+
Ctcfl_+_(230r)	Ctcfl_+_(82g)	Ctcfl	FALSE	chr17:35835843-35836679	Flot1	0.0345315	0.098707	0.0034085	0.0034085	1.18113	1	0.0844135	0.0997034	0.0997034	Ctcfl_+_+
Ctcfl_+_(230r)	Ctcfl_+_(82g)	Ctcfl	FALSE	chr17:35829422-35830680	Flot1	0.0570912	0.145913	0.00833036	0.00833036	1.18113	1	0.0844135	0.0997034	0.0997034	Ctcfl_+_+
Ctcfl_+_(230r)	Ctcfl_+_(82g)	Ctcfl	FALSE	chr19:53402562-53403502	Dusp5	0.0886044	0.144244	0.0127807	0.0127807	0.578159	1	0.0656399	0.0379503	0.0379503	Ctcfl_+_+
Ctcfl_+_(230r)	Ctcfl_+_(82g)	Ctcfl	FALSE	chr15:89209783-89210624	Trabd	0.0347912	0.0914855	0.00318289	0.00318289	0.316114	1	0.0502703	0.0158911	0.0158911	Ctcfl_+_+
Ctcfl_+_(230r)	Ctcfl_+_(82g)	Ctcfl	FALSE	chr15:89128092-89129055	Trabd	0.0869846	0.143083	0.012446	0.012446	0.316114	1	0.0502703	0.0158911	0.0158911	Ctcfl_+_+
Ctcfl_+_(230r)	Ctcfl_+_(82g)	Ctcfl	FALSE	chr8:25993678-25994625	Hgsnat	0.0392979	0.108509	0.00426418	0.00426418	0.446184	1	0.0624599	0.0278686	0.0278686	Ctcfl_+_+
Ctcfl_+_(230r)	Ctcfl_+_(82g)	Ctcfl	FALSE	chr9:21066648-21067619	Zglp1	0.112834	0.300288	0.0338826	0.0338826	0.300477	1	0.118931	0.0357359	0.0357359	Ctcfl_+_+
Ctcfl_+_(230r)	Ctcfl_+_(82g)	Ctcfl	FALSE	chr9:21030607-21031364	Zglp1	0.0891324	0.259218	0.0231048	0.0231048	0.300477	1	0.118931	0.0357359	0.0357359	Ctcfl_+_+
Ctcfl_+_(230r)	Ctcfl_+_(82g)	Ctcfl	FALSE	chr9:21029143-21030088	Zglp1	0.0809846	0.298791	0.0241974	0.0241974	0.300477	1	0.118931	0.0357359	0.0357359	Ctcfl_+_+
Ctcfl_+_(230r)	Ctcfl_+_(82g)	Ctcfl	FALSE	chr12:84258428-84259445	Zfp410	0.0113546	0.116236	0.00131981	0.00131981	0.26829	1	0.078647	0.0211002	0.0211002	Ctcfl_+_+
Ctcfl_+_(230r)	Ctcfl_+_(82g)	Ctcfl	FALSE	chr12:84468312-84469333	Zfp410	0.0837173	0.133147	0.0111467	0.0111467	0.26829	1	0.078647	0.0211002	0.0211002	Ctcfl_+_+
Ctcfl_+_(230r)	Ctcfl_+_(82g)	Ctcfl	FALSE	chr4:119142062-119143116	P3h1	0.100322	0.209226	0.0209898	0.0209898	1.56152	1	0.110618	0.172733	0.172733	Ctcfl_+_+
Ctcfl_+_(230r)	Ctcfl_+_(82g)	Ctcfl	FALSE	chr4:119223403-119224319	P3h1	0.0715734	0.202126	0.0144668	0.0144668	1.56152	1	0.110618	0.172733	0.172733	Ctcfl_+_+
Ctcfl_+_(230r)	Ctcfl_+_(82g)	Ctcfl	FALSE	chr4:119238857-119240114	P3h1	0.0273973	0.188377	0.00516103	0.00516103	1.56152	1	0.110618	0.172733	0.172733	Ctcfl_+_+
Ctcfl_+_(230r)	Ctcfl_+_(82g)	Ctcfl	FALSE	chr2:11663761-11664689	Fbh1	0.118187	0.181172	0.0214122	0.0214122	0.222751	1	0.0647815	0.0144301	0.0144301	Ctcfl_+_+
Ctcfl_+_(230r)	Ctcfl_+_(82g)	Ctcfl	FALSE	chr2:11778319-11779056	Fbh1	0.0610758	0.127623	0.00779467	0.00779467	0.222751	1	0.0647815	0.0144301	0.0144301	Ctcfl_+_+
Ctcfl_+_(230r)	Ctcfl_+_(82g)	Ctcfl	FALSE	chr7:6283282-6284224	Zfp583	0.0278836	0.0530393	0.00147893	0.00147893	1.5597	1	0.0544787	0.0849705	0.0849705	Ctcfl_+_+
Ctcfl_+_(230r)	Ctcfl_+_(82g)	Ctcfl	FALSE	chr17:34571749-34572716	Ppt2	0.0574358	0.151727	0.00871457	0.00871457	0.236841	1	0.0635141	0.0150427	0.0150427	Ctcfl_+_+
Ctcfl_+_(230r)	Ctcfl_+_(82g)	Ctcfl	FALSE	chr17:34712710-34713604	Ppt2	0.0570905	0.154459	0.00881817	0.00881817	0.236841	1	0.0635141	0.0150427	0.0150427	Ctcfl_+_+
Ctcfl_+_(230r)	Ctcfl_+_(82g)	Ctcfl	FALSE	chr3:96708044-96708939	Nudt17	0.103988	0.219033	0.0227767	0.0227767	2.8847	1	0.132634	0.382609	0.382609	Ctcfl_+_+
Ctcfl_+_(230r)	Ctcfl_+_(82g)	Ctcfl	FALSE	chrX:106171007-106171886	Pgk1	0.128999	0.0641641	0.00827707	0.00827707	0.21436	1	0.05114	0.0109624	0.0109624	Ctcfl_+_+
Ctcfl_+_(230r)	Ctcfl_+_(82g)	Ctcfl	FALSE	chr13:49172913-49173847	Card19	0.0307248	0.0962962	0.00295868	0.00295868	0.512185	1	0.0778725	0.0398851	0.0398851	Ctcfl_+_+
Ctcfl_+_(230r)	Ctcfl_+_(82g)	Ctcfl	FALSE	chr13:49205358-49206318	Card19	0.0138231	0.0563488	0.000778917	0.000778917	0.512185	1	0.0778725	0.0398851	0.0398851	Ctcfl_+_+
Ctcfl_+_(230r)	Ctcfl_+_(82g)	Ctcfl	FALSE	chrX:37074263-37075208	Rhox1	0.0411294	0.123674	0.00508661	0.00508661	0.229801	1	0.0729283	0.016759	0.016759	Ctcfl_+_+
Ctcfl_+_(230r)	Ctcfl_+_(82g)	Ctcfl	FALSE	chr6:85137164-85138086	Spr	0.068817	0.154642	0.010642	0.010642	0.227017	1	0.0683739	0.015522	0.015522	Ctcfl_+_+
Ctcfl_+_(230r)	Ctcfl_+_(82g)	Ctcfl	FALSE	chr6:85153557-85154499	Spr	0.105812	0.179287	0.0189708	0.0189708	0.227017	1	0.0683739	0.015522	0.015522	Ctcfl_+_+
Ctcfl_+_(230r)	Ctcfl_+_(82g)	Ctcfl	FALSE	chr6:85238712-85239814	Spr	0.0495269	0.122651	0.00607455	0.00607455	0.227017	1	0.0683739	0.015522	0.015522	Ctcfl_+_+
Ctcfl_+_(230r)	Ctcfl_+_(82g)	Ctcfl	FALSE	chr2:25581274-25582241	Bmyc	0.0323309	0.144945	0.0046862	0.0046862	0.320903	1	0.0886465	0.0284469	0.0284469	Ctcfl_+_+
Ctcfl_+_(230r)	Ctcfl_+_(82g)	Ctcfl	FALSE	chr2:25694159-25695234	Bmyc	0.0420927	0.111214	0.00468131	0.00468131	0.320903	1	0.0886465	0.0284469	0.0284469	Ctcfl_+_+
Ctcfl_+_(230r)	Ctcfl_+_(82g)	Ctcfl	FALSE	chrX:135885327-135886388	Gprasp2	0.128114	0.0873143	0.0111862	0.0111862	0.27486	1	0.0546232	0.0150137	0.0150137	Ctcfl_+_+
Ctcfl_+_(230r)	Ctcfl_+_(82g)	Ctcfl	FALSE	chr11:99039482-99040423	Igfbp4	0.0445635	0.0674578	0.00300616	0.00300616	0.398737	1	0.056655	0.0225905	0.0225905	Ctcfl_+_+
Ctcfl_+_(230r)	Ctcfl_+_(82g)	Ctcfl	FALSE	chr9:42123682-42124645	Sorl1	0.182549	0.255028	0.0465551	0.0465551	0.401108	1	0.114913	0.0460925	0.0460925	Ctcfl_+_+
Ctcfl_+_(230r)	Ctcfl_+_(82g)	Ctcfl	FALSE	chr9:41950759-41951711	Sorl1	0.0313829	0.189672	0.00595246	0.00595246	0.401108	1	0.114913	0.0460925	0.0460925	Ctcfl_+_+
Ctcfl_+_(230r)	Ctcfl_+_(82g)	Ctcfl	FALSE	chr9:42018752-42019746	Sorl1	0.0815476	0.22044	0.0179763	0.0179763	0.401108	1	0.114913	0.0460925	0.0460925	Ctcfl_+_+
Ctcfl_+_(230r)	Ctcfl_+_(82g)	Ctcfl	FALSE	chrX:53724510-53725424	1700013H16Rik	0.178189	0.40499	0.0721647	0.0721647	0.27185	1	0.168905	0.0459168	0.0459168	Ctcfl_+_+
Dmrt1_+_(5164r)	Dmrt1_+_(1774g)	Dmrt1	FALSE	chr6:128140387-128141371	Tspan9	0.05799	0.18225	0.0105687	0.0105687	1.63832	1	0.161196	0.26409	0.26409	Dmrt1_+_+
Dmrt1_+_(5164r)	Dmrt1_+_(1774g)	Dmrt1	FALSE	chr6:128108455-128109454	Tspan9	0.0627682	0.226409	0.0142113	0.0142113	1.63832	1	0.161196	0.26409	0.26409	Dmrt1_+_+
Dmrt1_+_(5164r)	Dmrt1_+_(1774g)	Dmrt1	FALSE	chr6:128057698-128058753	Tspan9	0.0312643	0.142185	0.00444532	0.00444532	1.63832	1	0.161196	0.26409	0.26409	Dmrt1_+_+
Dmrt1_+_(5164r)	Dmrt1_+_(1774g)	Dmrt1	FALSE	chr6:127845193-127846181	Tspan9	0.0452446	0.219179	0.00991667	0.00991667	1.63832	1	0.161196	0.26409	0.26409	Dmrt1_+_+
Dmrt1_+_(5164r)	Dmrt1_+_(1774g)	Dmrt1	FALSE	chr6:128097691-128098650	Tspan9	0.0389876	0.205834	0.00802497	0.00802497	1.63832	1	0.161196	0.26409	0.26409	Dmrt1_+_+
Dmrt1_+_(5164r)	Dmrt1_+_(1774g)	Dmrt1	FALSE	chr6:128187238-128188094	Tspan9	0.0565091	0.18204	0.0102869	0.0102869	1.63832	1	0.161196	0.26409	0.26409	Dmrt1_+_+
Dmrt1_+_(5164r)	Dmrt1_+_(1774g)	Dmrt1	FALSE	chr6:128110156-128111039	Tspan9	0.0246512	0.208426	0.00513796	0.00513796	1.63832	1	0.161196	0.26409	0.26409	Dmrt1_+_+
Dmrt1_+_(5164r)	Dmrt1_+_(1774g)	Dmrt1	FALSE	chr8:70768920-70769964	Jund	0.0409003	0.368507	0.0150721	0.0150721	4.22982	1	0.241211	1.02028	1.02028	Dmrt1_+_+
Dmrt1_+_(5164r)	Dmrt1_+_(1774g)	Dmrt1	FALSE	chr8:70691586-70692566	Jund	0.0494744	0.299949	0.0148398	0.0148398	4.22982	1	0.241211	1.02028	1.02028	Dmrt1_+_+
Dmrt1_+_(5164r)	Dmrt1_+_(1774g)	Dmrt1	FALSE	chr8:70745150-70746016	Jund	0.0235924	0.301678	0.0071173	0.0071173	4.22982	1	0.241211	1.02028	1.02028	Dmrt1_+_+
Dmrt1_+_(5164r)	Dmrt1_+_(1774g)	Dmrt1	FALSE	chr8:70819763-70820777	Jund	0.0619486	0.349952	0.021679	0.021679	4.22982	1	0.241211	1.02028	1.02028	Dmrt1_+_+
Dmrt1_+_(5164r)	Dmrt1_+_(1774g)	Dmrt1	FALSE	chr8:70742800-70743798	Jund	0.0301421	0.339887	0.0102449	0.0102449	4.22982	1	0.241211	1.02028	1.02028	Dmrt1_+_+
Dmrt1_+_(5164r)	Dmrt1_+_(1774g)	Dmrt1	FALSE	chr8:70565432-70566374	Jund	0.0736453	0.344232	0.025351	0.025351	4.22982	1	0.241211	1.02028	1.02028	Dmrt1_+_+
Dmrt1_+_(5164r)	Dmrt1_+_(1774g)	Dmrt1	FALSE	chr8:70752926-70753570	Jund	0.0495117	0.378072	0.018719	0.018719	4.22982	1	0.241211	1.02028	1.02028	Dmrt1_+_+
Dmrt1_+_(5164r)	Dmrt1_+_(1774g)	Dmrt1	FALSE	chr15:76039194-76040185	Zfp623	0.0736281	0.10566	0.00777953	0.00777953	1.71371	1	0.0850368	0.145728	0.145728	Dmrt1_+_+
Dmrt1_+_(5164r)	Dmrt1_+_(1774g)	Dmrt1	FALSE	chr15:75873072-75874046	Zfp623	0.0554874	0.117042	0.00649433	0.00649433	1.71371	1	0.0850368	0.145728	0.145728	Dmrt1_+_+
Dmrt1_+_(5164r)	Dmrt1_+_(1774g)	Dmrt1	FALSE	chr15:76027112-76028034	Zfp623	0.0771366	0.132994	0.0102587	0.0102587	1.71371	1	0.0850368	0.145728	0.145728	Dmrt1_+_+
Dmrt1_+_(5164r)	Dmrt1_+_(1774g)	Dmrt1	FALSE	chr17:24823159-24824110	Msrb1	0.0448029	0.20645	0.00924958	0.00924958	2.10519	1	0.176494	0.371555	0.371555	Dmrt1_+_+
Dmrt1_+_(5164r)	Dmrt1_+_(1774g)	Dmrt1	FALSE	chr17:24651185-24652015	Msrb1	0.037068	0.218133	0.00808575	0.00808575	2.10519	1	0.176494	0.371555	0.371555	Dmrt1_+_+
Dmrt1_+_(5164r)	Dmrt1_+_(1774g)	Dmrt1	FALSE	chr17:24752522-24753552	Msrb1	0.0729734	0.205112	0.0149677	0.0149677	2.10519	1	0.176494	0.371555	0.371555	Dmrt1_+_+
Dmrt1_+_(5164r)	Dmrt1_+_(1774g)	Dmrt1	FALSE	chr17:24861421-24862313	Msrb1	0.0883076	0.22025	0.0194497	0.0194497	2.10519	1	0.176494	0.371555	0.371555	Dmrt1_+_+
Dmrt1_+_(5164r)	Dmrt1_+_(1774g)	Dmrt1	FALSE	chr17:24646483-24647415	Msrb1	0.0356396	0.194231	0.00692231	0.00692231	2.10519	1	0.176494	0.371555	0.371555	Dmrt1_+_+
Dmrt1_+_(5164r)	Dmrt1_+_(1774g)	Dmrt1	FALSE	chr17:24627497-24628328	Msrb1	0.066739	0.224457	0.01498	0.01498	2.10519	1	0.176494	0.371555	0.371555	Dmrt1_+_+
Dmrt1_+_(5164r)	Dmrt1_+_(1774g)	Dmrt1	FALSE	chr17:24845307-24846136	Msrb1	0.0563444	0.204594	0.0115277	0.0115277	2.10519	1	0.176494	0.371555	0.371555	Dmrt1_+_+
Dmrt1_+_(5164r)	Dmrt1_+_(1774g)	Dmrt1	FALSE	chr8:78722781-78723772	Lsm6	0.0730891	0.131736	0.0096285	0.0096285	2.31121	1	0.198088	0.457823	0.457823	Dmrt1_+_+
Dmrt1_+_(5164r)	Dmrt1_+_(1774g)	Dmrt1	FALSE	chr8:78691597-78693046	Lsm6	0.0981937	0.159224	0.0156348	0.0156348	2.31121	1	0.198088	0.457823	0.457823	Dmrt1_+_+
Dmrt1_+_(5164r)	Dmrt1_+_(1774g)	Dmrt1	FALSE	chr14:63156402-63157330	Ctsb	0.0638273	0.291341	0.0185955	0.0185955	2.5371	1	0.234104	0.593945	0.593945	Dmrt1_+_+
Dmrt1_+_(5164r)	Dmrt1_+_(1774g)	Dmrt1	FALSE	chr14:63193238-63194255	Ctsb	0.149695	0.309318	0.0463033	0.0463033	2.5371	1	0.234104	0.593945	0.593945	Dmrt1_+_+
Dmrt1_+_(5164r)	Dmrt1_+_(1774g)	Dmrt1	FALSE	chr14:63251254-63252290	Ctsb	0.0595778	0.239334	0.014259	0.014259	2.5371	1	0.234104	0.593945	0.593945	Dmrt1_+_+
Dmrt1_+_(5164r)	Dmrt1_+_(1774g)	Dmrt1	FALSE	chr14:63014402-63015334	Ctsb	0.0539217	0.289546	0.0156128	0.0156128	2.5371	1	0.234104	0.593945	0.593945	Dmrt1_+_+
Dmrt1_+_(5164r)	Dmrt1_+_(1774g)	Dmrt1	FALSE	chr14:63036766-63037761	Ctsb	0.0479876	0.231725	0.0111199	0.0111199	2.5371	1	0.234104	0.593945	0.593945	Dmrt1_+_+
Dmrt1_+_(5164r)	Dmrt1_+_(1774g)	Dmrt1	FALSE	chr14:63065222-63066058	Ctsb	0.0525868	0.278464	0.0146435	0.0146435	2.5371	1	0.234104	0.593945	0.593945	Dmrt1_+_+
Dmrt1_+_(5164r)	Dmrt1_+_(1774g)	Dmrt1	FALSE	chr19:6426092-6427717	Map4k2	0.0325993	0.167433	0.00545819	0.00545819	3.23865	1	0.191312	0.619591	0.619591	Dmrt1_+_+
Dmrt1_+_(5164r)	Dmrt1_+_(1774g)	Dmrt1	FALSE	chr19:6412942-6413855	Map4k2	0.115088	0.262978	0.0302656	0.0302656	3.23865	1	0.191312	0.619591	0.619591	Dmrt1_+_+
Dmrt1_+_(5164r)	Dmrt1_+_(1774g)	Dmrt1	FALSE	chr7:127173855-127174869	Cd2bp2	0.0482706	0.0993435	0.00479538	0.00479538	1.24081	1	0.100239	0.124378	0.124378	Dmrt1_+_+
Dmrt1_+_(5164r)	Dmrt1_+_(1774g)	Dmrt1	FALSE	chr7:127093822-127094766	Cd2bp2	0.0332385	0.121968	0.00405402	0.00405402	1.24081	1	0.100239	0.124378	0.124378	Dmrt1_+_+
Dmrt1_+_(5164r)	Dmrt1_+_(1774g)	Dmrt1	FALSE	chr7:127295868-127296798	Cd2bp2	0.0274981	0.0631748	0.00173719	0.00173719	1.24081	1	0.100239	0.124378	0.124378	Dmrt1_+_+
Dmrt1_+_(5164r)	Dmrt1_+_(1774g)	Dmrt1	FALSE	chr7:127239409-127240314	Cd2bp2	0.0654364	0.126323	0.00826609	0.00826609	1.24081	1	0.100239	0.124378	0.124378	Dmrt1_+_+
Dmrt1_+_(5164r)	Dmrt1_+_(1774g)	Dmrt1	FALSE	chr7:127043031-127043684	Cd2bp2	0.0620176	0.115527	0.0071647	0.0071647	1.24081	1	0.100239	0.124378	0.124378	Dmrt1_+_+
Dmrt1_+_(5164r)	Dmrt1_+_(1774g)	Dmrt1	FALSE	chr11:69712904-69713770	Eif4a1	0.0673718	0.410642	0.0276656	0.0276656	10.7374	1	0.358718	3.85171	3.85171	Dmrt1_+_+
Dmrt1_+_(5164r)	Dmrt1_+_(1774g)	Dmrt1	FALSE	chr11:69605559-69606457	Eif4a1	0.022066	0.345502	0.00762385	0.00762385	10.7374	1	0.358718	3.85171	3.85171	Dmrt1_+_+
Dmrt1_+_(5164r)	Dmrt1_+_(1774g)	Dmrt1	FALSE	chr11:69534108-69535041	Eif4a1	0.156388	0.397377	0.0621451	0.0621451	10.7374	1	0.358718	3.85171	3.85171	Dmrt1_+_+
Dmrt1_+_(5164r)	Dmrt1_+_(1774g)	Dmrt1	FALSE	chr11:69625690-69626604	Eif4a1	0.0579556	0.328361	0.0190303	0.0190303	10.7374	1	0.358718	3.85171	3.85171	Dmrt1_+_+
Dmrt1_+_(5164r)	Dmrt1_+_(1774g)	Dmrt1	FALSE	chr9:96773167-96774147	Rasa2	0.0330756	0.26375	0.0087237	0.0087237	1.88781	1	0.225	0.424756	0.424756	Dmrt1_+_+
Dmrt1_+_(5164r)	Dmrt1_+_(1774g)	Dmrt1	FALSE	chr9:96426256-96427158	Rasa2	0.0245138	0.179091	0.00439019	0.00439019	1.88781	1	0.225	0.424756	0.424756	Dmrt1_+_+
Dmrt1_+_(5164r)	Dmrt1_+_(1774g)	Dmrt1	FALSE	chr9:96582615-96583539	Rasa2	0.0384478	0.269964	0.0103795	0.0103795	1.88781	1	0.225	0.424756	0.424756	Dmrt1_+_+
Dmrt1_+_(5164r)	Dmrt1_+_(1774g)	Dmrt1	FALSE	chr9:96403689-96404619	Rasa2	0.0949621	0.30697	0.0291505	0.0291505	1.88781	1	0.225	0.424756	0.424756	Dmrt1_+_+
Dmrt1_+_(5164r)	Dmrt1_+_(1774g)	Dmrt1	FALSE	chr9:96721625-96722554	Rasa2	0.0489265	0.281092	0.0137529	0.0137529	1.88781	1	0.225	0.424756	0.424756	Dmrt1_+_+
Dmrt1_+_(5164r)	Dmrt1_+_(1774g)	Dmrt1	FALSE	chr9:96512083-96513428	Rasa2	0.069428	0.288913	0.0200587	0.0200587	1.88781	1	0.225	0.424756	0.424756	Dmrt1_+_+
Dmrt1_+_(5164r)	Dmrt1_+_(1774g)	Dmrt1	FALSE	chr9:96420158-96421136	Rasa2	0.0782271	0.295689	0.0231309	0.0231309	1.88781	1	0.225	0.424756	0.424756	Dmrt1_+_+
Dmrt1_+_(5164r)	Dmrt1_+_(1774g)	Dmrt1	FALSE	chr16:5144008-5144837	Nagpa	0.0710192	0.167259	0.0118786	0.0118786	1.92263	1	0.133741	0.257135	0.257135	Dmrt1_+_+
Dmrt1_+_(5164r)	Dmrt1_+_(1774g)	Dmrt1	FALSE	chr16:5125671-5126629	Nagpa	0.049756	0.137142	0.00682366	0.00682366	1.92263	1	0.133741	0.257135	0.257135	Dmrt1_+_+
Dmrt1_+_(5164r)	Dmrt1_+_(1774g)	Dmrt1	FALSE	chr16:5324462-5325485	Nagpa	0.0485226	0.14478	0.00702511	0.00702511	1.92263	1	0.133741	0.257135	0.257135	Dmrt1_+_+
Dmrt1_+_(5164r)	Dmrt1_+_(1774g)	Dmrt1	FALSE	chr16:5110726-5111554	Nagpa	0.068882	0.160681	0.0110681	0.0110681	1.92263	1	0.133741	0.257135	0.257135	Dmrt1_+_+
Dmrt1_+_(5164r)	Dmrt1_+_(1774g)	Dmrt1	FALSE	chr2:3208018-3208863	Nmt2	0.0117534	0.159159	0.00187066	0.00187066	2.86714	1	0.276946	0.794042	0.794042	Dmrt1_+_+
Dmrt1_+_(5164r)	Dmrt1_+_(1774g)	Dmrt1	FALSE	chr2:3203074-3203998	Nmt2	0.0561635	0.46977	0.0263839	0.0263839	2.86714	1	0.276946	0.794042	0.794042	Dmrt1_+_+
Dmrt1_+_(5164r)	Dmrt1_+_(1774g)	Dmrt1	FALSE	chr8:84061621-84062505	Samd1	0.0766821	0.274634	0.0210595	0.0210595	2.58994	1	0.22838	0.59149	0.59149	Dmrt1_+_+
Dmrt1_+_(5164r)	Dmrt1_+_(1774g)	Dmrt1	FALSE	chr8:84130507-84131430	Samd1	0.0573203	0.286315	0.0164116	0.0164116	2.58994	1	0.22838	0.59149	0.59149	Dmrt1_+_+
Dmrt1_+_(5164r)	Dmrt1_+_(1774g)	Dmrt1	FALSE	chr8:84056489-84057494	Samd1	0.115375	0.294684	0.0339992	0.0339992	2.58994	1	0.22838	0.59149	0.59149	Dmrt1_+_+
Dmrt1_+_(5164r)	Dmrt1_+_(1774g)	Dmrt1	FALSE	chr8:84027140-84028058	Samd1	0.0898475	0.308423	0.027711	0.027711	2.58994	1	0.22838	0.59149	0.59149	Dmrt1_+_+
Dmrt1_+_(5164r)	Dmrt1_+_(1774g)	Dmrt1	FALSE	chr8:83996583-83997566	Samd1	0.026802	0.213745	0.00572879	0.00572879	2.58994	1	0.22838	0.59149	0.59149	Dmrt1_+_+
Dmrt1_+_(5164r)	Dmrt1_+_(1774g)	Dmrt1	FALSE	chr8:84070369-84071239	Samd1	0.0494824	0.25164	0.0124517	0.0124517	2.58994	1	0.22838	0.59149	0.59149	Dmrt1_+_+
Dmrt1_+_(5164r)	Dmrt1_+_(1774g)	Dmrt1	FALSE	chr10:88231529-88232464	Gnptab	0.0313459	0.0995832	0.00312152	0.00312152	1.40331	1	0.0717339	0.100665	0.100665	Dmrt1_+_+
Dmrt1_+_(5164r)	Dmrt1_+_(1774g)	Dmrt1	FALSE	chr10:88523738-88524741	Gnptab	0.0508583	0.107104	0.00544711	0.00544711	1.40331	1	0.0717339	0.100665	0.100665	Dmrt1_+_+
Dmrt1_+_(5164r)	Dmrt1_+_(1774g)	Dmrt1	FALSE	chr10:88456384-88457369	Gnptab	0.0142304	0.0553349	0.000787437	0.000787437	1.40331	1	0.0717339	0.100665	0.100665	Dmrt1_+_+
Dmrt1_+_(5164r)	Dmrt1_+_(1774g)	Dmrt1	FALSE	chr10:88417176-88418089	Gnptab	0.030918	0.115221	0.00356238	0.00356238	1.40331	1	0.0717339	0.100665	0.100665	Dmrt1_+_+
Dmrt1_+_(5164r)	Dmrt1_+_(1774g)	Dmrt1	FALSE	chr10:88514299-88515244	Gnptab	0.101444	0.110198	0.0111789	0.0111789	1.40331	1	0.0717339	0.100665	0.100665	Dmrt1_+_+
Dmrt1_+_(5164r)	Dmrt1_+_(1774g)	Dmrt1	FALSE	chr10:88377489-88378232	Gnptab	0.0175656	0.0777374	0.00136551	0.00136551	1.40331	1	0.0717339	0.100665	0.100665	Dmrt1_+_+
Dmrt1_+_(5164r)	Dmrt1_+_(1774g)	Dmrt1	FALSE	chr10:88376264-88377175	Gnptab	0.0181885	0.0590164	0.00107342	0.00107342	1.40331	1	0.0717339	0.100665	0.100665	Dmrt1_+_+
Dmrt1_+_(5164r)	Dmrt1_+_(1774g)	Dmrt1	FALSE	chr10:88351285-88352242	Gnptab	0.0427383	0.106503	0.00455173	0.00455173	1.40331	1	0.0717339	0.100665	0.100665	Dmrt1_+_+
Dmrt1_+_(5164r)	Dmrt1_+_(1774g)	Dmrt1	FALSE	chr11:96117333-96118175	Snf8	0.0276508	0.158407	0.00438008	0.00438008	1.616	1	0.203605	0.329026	0.329026	Dmrt1_+_+
Dmrt1_+_(5164r)	Dmrt1_+_(1774g)	Dmrt1	FALSE	chr11:96115842-96116761	Snf8	0.151763	0.237402	0.0360288	0.0360288	1.616	1	0.203605	0.329026	0.329026	Dmrt1_+_+
Dmrt1_+_(5164r)	Dmrt1_+_(1774g)	Dmrt1	FALSE	chr11:95997822-95998745	Snf8	0.0620607	0.145755	0.00904565	0.00904565	1.616	1	0.203605	0.329026	0.329026	Dmrt1_+_+
Dmrt1_+_(5164r)	Dmrt1_+_(1774g)	Dmrt1	FALSE	chr11:96188133-96189205	Snf8	0.0400338	0.122729	0.00491332	0.00491332	1.616	1	0.203605	0.329026	0.329026	Dmrt1_+_+
Dmrt1_+_(5164r)	Dmrt1_+_(1774g)	Dmrt1	FALSE	chr5:124411761-124412707	Kmt5a	0.109177	0.222654	0.0243088	0.0243088	2.56404	1	0.212466	0.544772	0.544772	Dmrt1_+_+
Dmrt1_+_(5164r)	Dmrt1_+_(1774g)	Dmrt1	FALSE	chr5:124445061-124445994	Kmt5a	0.0386473	0.161359	0.00623609	0.00623609	2.56404	1	0.212466	0.544772	0.544772	Dmrt1_+_+
Dmrt1_+_(5164r)	Dmrt1_+_(1774g)	Dmrt1	FALSE	chr5:124324268-124325186	Kmt5a	0.0497726	0.106217	0.00528667	0.00528667	2.56404	1	0.212466	0.544772	0.544772	Dmrt1_+_+
Dmrt1_+_(5164r)	Dmrt1_+_(1774g)	Dmrt1	FALSE	chr5:124529939-124530819	Kmt5a	0.0755195	0.237165	0.0179106	0.0179106	2.56404	1	0.212466	0.544772	0.544772	Dmrt1_+_+
Dmrt1_+_(5164r)	Dmrt1_+_(1774g)	Dmrt1	FALSE	chr5:124496323-124497281	Kmt5a	0.0402481	0.229452	0.00923501	0.00923501	2.56404	1	0.212466	0.544772	0.544772	Dmrt1_+_+
Dmrt1_+_(5164r)	Dmrt1_+_(1774g)	Dmrt1	FALSE	chr5:124532114-124532990	Kmt5a	0.150802	0.245092	0.0369604	0.0369604	2.56404	1	0.212466	0.544772	0.544772	Dmrt1_+_+
Dmrt1_+_(5164r)	Dmrt1_+_(1774g)	Dmrt1	FALSE	chr11:70415734-70416628	Arrb2	0.0437143	0.236657	0.0103453	0.0103453	1.95551	1	0.18625	0.364213	0.364213	Dmrt1_+_+
Dmrt1_+_(5164r)	Dmrt1_+_(1774g)	Dmrt1	FALSE	chr11:70548990-70549950	Arrb2	0.0655487	0.231063	0.0151459	0.0151459	1.95551	1	0.18625	0.364213	0.364213	Dmrt1_+_+
Dmrt1_+_(5164r)	Dmrt1_+_(1774g)	Dmrt1	FALSE	chr11:70318334-70319260	Arrb2	0.067134	0.232504	0.0156089	0.0156089	1.95551	1	0.18625	0.364213	0.364213	Dmrt1_+_+
Dmrt1_+_(5164r)	Dmrt1_+_(1774g)	Dmrt1	FALSE	chr11:70476793-70477760	Arrb2	0.060037	0.247773	0.0148755	0.0148755	1.95551	1	0.18625	0.364213	0.364213	Dmrt1_+_+
Dmrt1_+_(5164r)	Dmrt1_+_(1774g)	Dmrt1	FALSE	chr11:70383875-70384968	Arrb2	0.0617495	0.252556	0.0155952	0.0155952	1.95551	1	0.18625	0.364213	0.364213	Dmrt1_+_+
Dmrt1_+_(5164r)	Dmrt1_+_(1774g)	Dmrt1	FALSE	chr11:70501653-70502587	Arrb2	0.0778583	0.231904	0.0180556	0.0180556	1.95551	1	0.18625	0.364213	0.364213	Dmrt1_+_+
Dmrt1_+_(5164r)	Dmrt1_+_(1774g)	Dmrt1	FALSE	chr11:70443469-70444412	Arrb2	0.0688748	0.232015	0.01598	0.01598	1.95551	1	0.18625	0.364213	0.364213	Dmrt1_+_+
Dmrt1_+_(5164r)	Dmrt1_+_(1774g)	Dmrt1	FALSE	chr19:47049713-47050268	Taf5	0.0572175	0.125883	0.00720272	0.00720272	1.1521	1	0.122537	0.141175	0.141175	Dmrt1_+_+
Dmrt1_+_(5164r)	Dmrt1_+_(1774g)	Dmrt1	FALSE	chr19:46980661-46981606	Taf5	0.0270193	0.141037	0.00381072	0.00381072	1.1521	1	0.122537	0.141175	0.141175	Dmrt1_+_+
Dmrt1_+_(5164r)	Dmrt1_+_(1774g)	Dmrt1	FALSE	chr19:46974688-46975658	Taf5	0.0443198	0.13852	0.00613916	0.00613916	1.1521	1	0.122537	0.141175	0.141175	Dmrt1_+_+
Dmrt1_+_(5164r)	Dmrt1_+_(1774g)	Dmrt1	FALSE	chr19:47213399-47214438	Taf5	0.0287171	0.109126	0.00313377	0.00313377	1.1521	1	0.122537	0.141175	0.141175	Dmrt1_+_+
Dmrt1_+_(5164r)	Dmrt1_+_(1774g)	Dmrt1	FALSE	chr19:47136560-47137598	Taf5	0.0681544	0.154785	0.0105493	0.0105493	1.1521	1	0.122537	0.141175	0.141175	Dmrt1_+_+
Dmrt1_+_(5164r)	Dmrt1_+_(1774g)	Dmrt1	FALSE	chr17:24326378-24327299	Ccnf	0.137214	0.20113	0.0275978	0.0275978	2.09988	1	0.148471	0.311772	0.311772	Dmrt1_+_+
Dmrt1_+_(5164r)	Dmrt1_+_(1774g)	Dmrt1	FALSE	chr17:24173084-24174031	Ccnf	0.0278816	0.0916352	0.00255494	0.00255494	2.09988	1	0.148471	0.311772	0.311772	Dmrt1_+_+
Dmrt1_+_(5164r)	Dmrt1_+_(1774g)	Dmrt1	FALSE	chr9:54664230-54665351	Crabp1	0.0349094	0.18422	0.006431	0.006431	1.71255	1	0.298701	0.51154	0.51154	Dmrt1_+_+
Dmrt1_+_(5164r)	Dmrt1_+_(1774g)	Dmrt1	FALSE	chr9:54685853-54686824	Crabp1	0.109826	0.358582	0.0393817	0.0393817	1.71255	1	0.298701	0.51154	0.51154	Dmrt1_+_+
Dmrt1_+_(5164r)	Dmrt1_+_(1774g)	Dmrt1	FALSE	chr9:54764286-54765230	Crabp1	0.0601932	0.342989	0.0206456	0.0206456	1.71255	1	0.298701	0.51154	0.51154	Dmrt1_+_+
Dmrt1_+_(5164r)	Dmrt1_+_(1774g)	Dmrt1	FALSE	chr9:54799518-54800442	Crabp1	0.0942708	0.30427	0.0286838	0.0286838	1.71255	1	0.298701	0.51154	0.51154	Dmrt1_+_+
Dmrt1_+_(5164r)	Dmrt1_+_(1774g)	Dmrt1	FALSE	chr9:54635901-54636857	Crabp1	0.102918	0.361821	0.0372377	0.0372377	1.71255	1	0.298701	0.51154	0.51154	Dmrt1_+_+
Dmrt1_+_(5164r)	Dmrt1_+_(1774g)	Dmrt1	FALSE	chr9:54837470-54838397	Crabp1	0.0891616	0.363921	0.0324477	0.0324477	1.71255	1	0.298701	0.51154	0.51154	Dmrt1_+_+
Dmrt1_+_(5164r)	Dmrt1_+_(1774g)	Dmrt1	FALSE	chr9:54705210-54706157	Crabp1	0.0194403	0.218928	0.00425604	0.00425604	1.71255	1	0.298701	0.51154	0.51154	Dmrt1_+_+
Dmrt1_+_(5164r)	Dmrt1_+_(1774g)	Dmrt1	FALSE	chr9:54702380-54703341	Crabp1	0.0952054	0.319856	0.0304521	0.0304521	1.71255	1	0.298701	0.51154	0.51154	Dmrt1_+_+
Dmrt1_+_(5164r)	Dmrt1_+_(1774g)	Dmrt1	FALSE	chr9:54687333-54688305	Crabp1	0.0624785	0.334371	0.020891	0.020891	1.71255	1	0.298701	0.51154	0.51154	Dmrt1_+_+
Dmrt1_+_(5164r)	Dmrt1_+_(1774g)	Dmrt1	FALSE	chr1:51915092-51916198	Myo1b	0.117465	0.31007	0.0364224	0.0364224	2.46478	1	0.294133	0.724973	0.724973	Dmrt1_+_+
Dmrt1_+_(5164r)	Dmrt1_+_(1774g)	Dmrt1	FALSE	chr1:51797465-51798443	Myo1b	0.133576	0.363157	0.0485089	0.0485089	2.46478	1	0.294133	0.724973	0.724973	Dmrt1_+_+
Dmrt1_+_(5164r)	Dmrt1_+_(1774g)	Dmrt1	FALSE	chr1:51747407-51747887	Myo1b	0.0458606	0.205854	0.0094406	0.0094406	2.46478	1	0.294133	0.724973	0.724973	Dmrt1_+_+
Dmrt1_+_(5164r)	Dmrt1_+_(1774g)	Dmrt1	FALSE	chr1:51799273-51800131	Myo1b	0.109779	0.360627	0.0395893	0.0395893	2.46478	1	0.294133	0.724973	0.724973	Dmrt1_+_+
Dmrt1_+_(5164r)	Dmrt1_+_(1774g)	Dmrt1	FALSE	chr15:58145137-58146006	9130401M01Rik	0.0743112	0.239445	0.0177934	0.0177934	1.78563	1	0.168315	0.300548	0.300548	Dmrt1_+_+
Dmrt1_+_(5164r)	Dmrt1_+_(1774g)	Dmrt1	FALSE	chr15:58084462-58085813	9130401M01Rik	0.0205203	0.183499	0.00376546	0.00376546	1.78563	1	0.168315	0.300548	0.300548	Dmrt1_+_+
Dmrt1_+_(5164r)	Dmrt1_+_(1774g)	Dmrt1	FALSE	chr15:57954637-57955640	9130401M01Rik	0.097365	0.213601	0.0207973	0.0207973	1.78563	1	0.168315	0.300548	0.300548	Dmrt1_+_+
Dmrt1_+_(5164r)	Dmrt1_+_(1774g)	Dmrt1	FALSE	chr15:57990300-57991398	9130401M01Rik	0.0561075	0.207505	0.0116426	0.0116426	1.78563	1	0.168315	0.300548	0.300548	Dmrt1_+_+
Dmrt1_+_(5164r)	Dmrt1_+_(1774g)	Dmrt1	FALSE	chr15:58137031-58137898	9130401M01Rik	0.0797969	0.206444	0.0164736	0.0164736	1.78563	1	0.168315	0.300548	0.300548	Dmrt1_+_+
Dmrt1_+_(5164r)	Dmrt1_+_(1774g)	Dmrt1	FALSE	chr15:58087461-58088414	9130401M01Rik	0.0210734	0.157852	0.00332649	0.00332649	1.78563	1	0.168315	0.300548	0.300548	Dmrt1_+_+
Dmrt1_+_(5164r)	Dmrt1_+_(1774g)	Dmrt1	FALSE	chr15:58037956-58038922	9130401M01Rik	0.0304311	0.178413	0.00542931	0.00542931	1.78563	1	0.168315	0.300548	0.300548	Dmrt1_+_+
Dmrt1_+_(5164r)	Dmrt1_+_(1774g)	Dmrt1	FALSE	chr15:58021264-58022120	9130401M01Rik	0.0511457	0.194953	0.009971	0.009971	1.78563	1	0.168315	0.300548	0.300548	Dmrt1_+_+
Dmrt1_+_(5164r)	Dmrt1_+_(1774g)	Dmrt1	FALSE	chr15:57916325-57917260	9130401M01Rik	0.00461958	0.116086	0.000536266	0.000536266	1.78563	1	0.168315	0.300548	0.300548	Dmrt1_+_+
Dmrt1_+_(5164r)	Dmrt1_+_(1774g)	Dmrt1	FALSE	chr15:57921233-57922212	9130401M01Rik	0.0903966	0.206378	0.0186559	0.0186559	1.78563	1	0.168315	0.300548	0.300548	Dmrt1_+_+
Dmrt1_+_(5164r)	Dmrt1_+_(1774g)	Dmrt1	FALSE	chr10:81401467-81402452	Gna11	0.0336307	0.250378	0.00842039	0.00842039	1.82039	1	0.211085	0.384257	0.384257	Dmrt1_+_+
Dmrt1_+_(5164r)	Dmrt1_+_(1774g)	Dmrt1	FALSE	chr10:81557191-81558185	Gna11	0.0886788	0.219516	0.0194664	0.0194664	1.82039	1	0.211085	0.384257	0.384257	Dmrt1_+_+
Dmrt1_+_(5164r)	Dmrt1_+_(1774g)	Dmrt1	FALSE	chr10:81452396-81453348	Gna11	0.0627127	0.259822	0.0162941	0.0162941	1.82039	1	0.211085	0.384257	0.384257	Dmrt1_+_+
Dmrt1_+_(5164r)	Dmrt1_+_(1774g)	Dmrt1	FALSE	chr3:145460563-145461410	Znhit6	0.0459128	0.135594	0.00622548	0.00622548	1.37052	1	0.137454	0.188384	0.188384	Dmrt1_+_+
Dmrt1_+_(5164r)	Dmrt1_+_(1774g)	Dmrt1	FALSE	chr3:145742669-145743639	Znhit6	0.0663968	0.161393	0.010716	0.010716	1.37052	1	0.137454	0.188384	0.188384	Dmrt1_+_+
Dmrt1_+_(5164r)	Dmrt1_+_(1774g)	Dmrt1	FALSE	chr3:145550042-145551425	Znhit6	0.123301	0.182145	0.0224587	0.0224587	1.37052	1	0.137454	0.188384	0.188384	Dmrt1_+_+
Dmrt1_+_(5164r)	Dmrt1_+_(1774g)	Dmrt1	FALSE	chr3:145703226-145705144	Znhit6	0.019918	0.0883647	0.00176005	0.00176005	1.37052	1	0.137454	0.188384	0.188384	Dmrt1_+_+
Dmrt1_+_(5164r)	Dmrt1_+_(1774g)	Dmrt1	FALSE	chr3:145652852-145653869	Znhit6	0.0511215	0.114777	0.00586759	0.00586759	1.37052	1	0.137454	0.188384	0.188384	Dmrt1_+_+
Dmrt1_+_(5164r)	Dmrt1_+_(1774g)	Dmrt1	FALSE	chr3:96480490-96481388	Rbm8a	0.0599536	0.286623	0.0171841	0.0171841	2.43005	1	0.234152	0.569	0.569	Dmrt1_+_+
Dmrt1_+_(5164r)	Dmrt1_+_(1774g)	Dmrt1	FALSE	chr3:96654415-96655397	Rbm8a	0.0494907	0.167719	0.00830054	0.00830054	2.43005	1	0.234152	0.569	0.569	Dmrt1_+_+
Dmrt1_+_(5164r)	Dmrt1_+_(1774g)	Dmrt1	FALSE	chr3:96776670-96777620	Rbm8a	0.0341481	0.277659	0.00948152	0.00948152	2.43005	1	0.234152	0.569	0.569	Dmrt1_+_+
Dmrt1_+_(5164r)	Dmrt1_+_(1774g)	Dmrt1	FALSE	chr3:96570271-96571247	Rbm8a	0.108265	0.332671	0.0360166	0.0360166	2.43005	1	0.234152	0.569	0.569	Dmrt1_+_+
Dmrt1_+_(5164r)	Dmrt1_+_(1774g)	Dmrt1	FALSE	chr3:96691167-96692035	Rbm8a	0.0655313	0.23035	0.0150951	0.0150951	2.43005	1	0.234152	0.569	0.569	Dmrt1_+_+
Dmrt1_+_(5164r)	Dmrt1_+_(1774g)	Dmrt1	FALSE	chr9:21031455-21032297	Dnmt1	0.0963686	0.422391	0.0407053	0.0407053	6.76035	1	0.318036	2.15003	2.15003	Dmrt1_+_+
Dmrt1_+_(5164r)	Dmrt1_+_(1774g)	Dmrt1	FALSE	chr9:20793962-20795038	Dnmt1	0.0350145	0.373413	0.0130748	0.0130748	6.76035	1	0.318036	2.15003	2.15003	Dmrt1_+_+
Dmrt1_+_(5164r)	Dmrt1_+_(1774g)	Dmrt1	FALSE	chr9:20867967-20869351	Dnmt1	0.0282086	0.371359	0.0104755	0.0104755	6.76035	1	0.318036	2.15003	2.15003	Dmrt1_+_+
Dmrt1_+_(5164r)	Dmrt1_+_(1774g)	Dmrt1	FALSE	chr9:20863854-20864787	Dnmt1	0.0481642	0.366716	0.0176626	0.0176626	6.76035	1	0.318036	2.15003	2.15003	Dmrt1_+_+
Dmrt1_+_(5164r)	Dmrt1_+_(1774g)	Dmrt1	FALSE	chr9:20866380-20867502	Dnmt1	0.0399864	0.40852	0.0163353	0.0163353	6.76035	1	0.318036	2.15003	2.15003	Dmrt1_+_+
Dmrt1_+_(5164r)	Dmrt1_+_(1774g)	Dmrt1	FALSE	chr8:23149327-23150319	Gins4	0.0471638	0.0872933	0.00411708	0.00411708	1.27644	1	0.11349	0.144863	0.144863	Dmrt1_+_+
Dmrt1_+_(5164r)	Dmrt1_+_(1774g)	Dmrt1	FALSE	chr8:23097132-23098176	Gins4	0.0559178	0.133324	0.00745521	0.00745521	1.27644	1	0.11349	0.144863	0.144863	Dmrt1_+_+
Dmrt1_+_(5164r)	Dmrt1_+_(1774g)	Dmrt1	FALSE	chr8:23374968-23375802	Gins4	0.0517205	0.144284	0.00746245	0.00746245	1.27644	1	0.11349	0.144863	0.144863	Dmrt1_+_+
Dmrt1_+_(5164r)	Dmrt1_+_(1774g)	Dmrt1	FALSE	chr8:23104248-23105107	Gins4	0.0437695	0.136811	0.00598816	0.00598816	1.27644	1	0.11349	0.144863	0.144863	Dmrt1_+_+
Dmrt1_+_(5164r)	Dmrt1_+_(1774g)	Dmrt1	FALSE	chr8:23205277-23206173	Gins4	0.0619886	0.111079	0.00688564	0.00688564	1.27644	1	0.11349	0.144863	0.144863	Dmrt1_+_+
Dmrt1_+_(5164r)	Dmrt1_+_(1774g)	Dmrt1	FALSE	chr8:23109103-23110160	Gins4	0.073137	0.155234	0.0113533	0.0113533	1.27644	1	0.11349	0.144863	0.144863	Dmrt1_+_+
Dmrt1_+_(5164r)	Dmrt1_+_(1774g)	Dmrt1	FALSE	chr8:23139715-23140649	Gins4	0.0606209	0.137976	0.00836426	0.00836426	1.27644	1	0.11349	0.144863	0.144863	Dmrt1_+_+
Dmrt1_+_(5164r)	Dmrt1_+_(1774g)	Dmrt1	FALSE	chr8:23211996-23213003	Gins4	0.0169981	0.0665287	0.00113086	0.00113086	1.27644	1	0.11349	0.144863	0.144863	Dmrt1_+_+
Dmrt1_+_(5164r)	Dmrt1_+_(1774g)	Dmrt1	FALSE	chr8:23359630-23360627	Gins4	0.0224096	0.0926537	0.00207633	0.00207633	1.27644	1	0.11349	0.144863	0.144863	Dmrt1_+_+
Dmrt1_+_(5164r)	Dmrt1_+_(1774g)	Dmrt1	FALSE	chr1:86313563-86314540	Ncl	0.0606512	0.560777	0.0340118	0.0340118	2.06443	1	0.349015	0.720518	0.720518	Dmrt1_+_+
Dmrt1_+_(5164r)	Dmrt1_+_(1774g)	Dmrt1	FALSE	chr1:86215179-86216163	Ncl	0.0412474	0.392045	0.0161708	0.0161708	2.06443	1	0.349015	0.720518	0.720518	Dmrt1_+_+
Dmrt1_+_(5164r)	Dmrt1_+_(1774g)	Dmrt1	FALSE	chr1:86286546-86287682	Ncl	0.0248254	0.421728	0.0104696	0.0104696	2.06443	1	0.349015	0.720518	0.720518	Dmrt1_+_+
Dmrt1_+_(5164r)	Dmrt1_+_(1774g)	Dmrt1	FALSE	chr1:86303026-86303954	Ncl	0.0405326	0.480385	0.0194713	0.0194713	2.06443	1	0.349015	0.720518	0.720518	Dmrt1_+_+
Dmrt1_+_(5164r)	Dmrt1_+_(1774g)	Dmrt1	FALSE	chr1:86310269-86311337	Ncl	0.0135073	0.150892	0.00203814	0.00203814	2.06443	1	0.349015	0.720518	0.720518	Dmrt1_+_+
Dmrt1_+_(5164r)	Dmrt1_+_(1774g)	Dmrt1	FALSE	chr1:86257079-86258007	Ncl	0.0304564	0.436046	0.0132804	0.0132804	2.06443	1	0.349015	0.720518	0.720518	Dmrt1_+_+
Dmrt1_+_(5164r)	Dmrt1_+_(1774g)	Dmrt1	FALSE	chr15:80135642-80136688	Rpl3	0.0418323	0.31353	0.0131157	0.0131157	1.58659	1	0.240234	0.381153	0.381153	Dmrt1_+_+
Dmrt1_+_(5164r)	Dmrt1_+_(1774g)	Dmrt1	FALSE	chr15:80090783-80091791	Rpl3	0.0318199	0.307951	0.00979898	0.00979898	1.58659	1	0.240234	0.381153	0.381153	Dmrt1_+_+
Dmrt1_+_(5164r)	Dmrt1_+_(1774g)	Dmrt1	FALSE	chr15:79936784-79937705	Rpl3	0.0123948	0.0989335	0.00122626	0.00122626	1.58659	1	0.240234	0.381153	0.381153	Dmrt1_+_+
Dmrt1_+_(5164r)	Dmrt1_+_(1774g)	Dmrt1	FALSE	chr15:80107438-80108412	Rpl3	0.0335228	0.30029	0.0100666	0.0100666	1.58659	1	0.240234	0.381153	0.381153	Dmrt1_+_+
Dmrt1_+_(5164r)	Dmrt1_+_(1774g)	Dmrt1	FALSE	chr15:80130939-80131847	Rpl3	0.0430152	0.255363	0.0109845	0.0109845	1.58659	1	0.240234	0.381153	0.381153	Dmrt1_+_+
Dmrt1_+_(5164r)	Dmrt1_+_(1774g)	Dmrt1	FALSE	chr15:80206160-80207166	Rpl3	0.0137068	0.239891	0.00328815	0.00328815	1.58659	1	0.240234	0.381153	0.381153	Dmrt1_+_+
Dmrt1_+_(5164r)	Dmrt1_+_(1774g)	Dmrt1	FALSE	chr16:91966139-91967056	Atp5o	0.0278457	0.204958	0.00570721	0.00570721	2.13864	1	0.196155	0.419505	0.419505	Dmrt1_+_+
Dmrt1_+_(5164r)	Dmrt1_+_(1774g)	Dmrt1	FALSE	chr16:91638786-91639778	Atp5o	0.0453506	0.211294	0.00958231	0.00958231	2.13864	1	0.196155	0.419505	0.419505	Dmrt1_+_+
Dmrt1_+_(5164r)	Dmrt1_+_(1774g)	Dmrt1	FALSE	chr16:91735626-91736608	Atp5o	0.135348	0.231896	0.0313866	0.0313866	2.13864	1	0.196155	0.419505	0.419505	Dmrt1_+_+
Dmrt1_+_(5164r)	Dmrt1_+_(1774g)	Dmrt1	FALSE	chr16:91933559-91934248	Atp5o	0.0646973	0.216555	0.0140105	0.0140105	2.13864	1	0.196155	0.419505	0.419505	Dmrt1_+_+
Dmrt1_+_(5164r)	Dmrt1_+_(1774g)	Dmrt1	FALSE	chr16:91954601-91956505	Atp5o	0.00880925	0.0568499	0.000500805	0.000500805	2.13864	1	0.196155	0.419505	0.419505	Dmrt1_+_+
Dmrt1_+_(5164r)	Dmrt1_+_(1774g)	Dmrt1	FALSE	chr16:92034885-92036144	Atp5o	0.015895	0.209043	0.00332273	0.00332273	2.13864	1	0.196155	0.419505	0.419505	Dmrt1_+_+
Dmrt1_+_(5164r)	Dmrt1_+_(1774g)	Dmrt1	FALSE	chr16:91971154-91972098	Atp5o	0.0440822	0.197899	0.00872383	0.00872383	2.13864	1	0.196155	0.419505	0.419505	Dmrt1_+_+
Dmrt1_+_(5164r)	Dmrt1_+_(1774g)	Dmrt1	FALSE	chr16:91629853-91630798	Atp5o	0.0205725	0.190147	0.00391179	0.00391179	2.13864	1	0.196155	0.419505	0.419505	Dmrt1_+_+
Dmrt1_+_(5164r)	Dmrt1_+_(1774g)	Dmrt1	FALSE	chr15:80167244-80168200	Atf4	0.020771	0.0790574	0.0016421	0.0016421	2.83663	1	0.0875885	0.248456	0.248456	Dmrt1_+_+
Dmrt1_+_(5164r)	Dmrt1_+_(1774g)	Dmrt1	FALSE	chr15:80206160-80207166	Atf4	0.0228215	0.122058	0.00278555	0.00278555	2.83663	1	0.0875885	0.248456	0.248456	Dmrt1_+_+
Dmrt1_+_(5164r)	Dmrt1_+_(1774g)	Dmrt1	FALSE	chr15:80135642-80136688	Atf4	0.067254	0.0918227	0.00617544	0.00617544	2.83663	1	0.0875885	0.248456	0.248456	Dmrt1_+_+
Dmrt1_+_(5164r)	Dmrt1_+_(1774g)	Dmrt1	FALSE	chr15:80401073-80402031	Atf4	0.0821636	0.108206	0.00889058	0.00889058	2.83663	1	0.0875885	0.248456	0.248456	Dmrt1_+_+
Dmrt1_+_(5164r)	Dmrt1_+_(1774g)	Dmrt1	FALSE	chr15:80371502-80373421	Atf4	0.0708392	0.109393	0.00774933	0.00774933	2.83663	1	0.0875885	0.248456	0.248456	Dmrt1_+_+
Dmrt1_+_(5164r)	Dmrt1_+_(1774g)	Dmrt1	FALSE	chr15:80173056-80173887	Atf4	0.0295029	0.130551	0.00385164	0.00385164	2.83663	1	0.0875885	0.248456	0.248456	Dmrt1_+_+
Dmrt1_+_(5164r)	Dmrt1_+_(1774g)	Dmrt1	FALSE	chr15:80387111-80388030	Atf4	0.02076	0.0824205	0.00171105	0.00171105	2.83663	1	0.0875885	0.248456	0.248456	Dmrt1_+_+
Dmrt1_+_(5164r)	Dmrt1_+_(1774g)	Dmrt1	FALSE	chr15:80369238-80370207	Atf4	0.0462842	0.127278	0.00589096	0.00589096	2.83663	1	0.0875885	0.248456	0.248456	Dmrt1_+_+
Dmrt1_+_(5164r)	Dmrt1_+_(1774g)	Dmrt1	FALSE	chr15:80130939-80131847	Atf4	0.0514483	0.105946	0.00545076	0.00545076	2.83663	1	0.0875885	0.248456	0.248456	Dmrt1_+_+
Dmrt1_+_(5164r)	Dmrt1_+_(1774g)	Dmrt1	FALSE	chr17:31519632-31520549	U2af1	0.11667	0.230883	0.026937	0.026937	1.45966	1	0.161111	0.235167	0.235167	Dmrt1_+_+
Dmrt1_+_(5164r)	Dmrt1_+_(1774g)	Dmrt1	FALSE	chr17:31662331-31663473	U2af1	0.067414	0.179257	0.0120844	0.0120844	1.45966	1	0.161111	0.235167	0.235167	Dmrt1_+_+
Dmrt1_+_(5164r)	Dmrt1_+_(1774g)	Dmrt1	FALSE	chr17:31520851-31521441	U2af1	0.0952766	0.210146	0.020022	0.020022	1.45966	1	0.161111	0.235167	0.235167	Dmrt1_+_+
Dmrt1_+_(5164r)	Dmrt1_+_(1774g)	Dmrt1	FALSE	chr17:31712851-31713758	U2af1	0.0347402	0.142374	0.00494612	0.00494612	1.45966	1	0.161111	0.235167	0.235167	Dmrt1_+_+
Dmrt1_+_(5164r)	Dmrt1_+_(1774g)	Dmrt1	FALSE	chr17:31689503-31690360	U2af1	0.0120249	0.102932	0.00123775	0.00123775	1.45966	1	0.161111	0.235167	0.235167	Dmrt1_+_+
Dmrt1_+_(5164r)	Dmrt1_+_(1774g)	Dmrt1	FALSE	chr2:153772929-153774006	Commd7	0.1003	0.164939	0.0165433	0.0165433	1.95944	1	0.138127	0.270651	0.270651	Dmrt1_+_+
Dmrt1_+_(5164r)	Dmrt1_+_(1774g)	Dmrt1	FALSE	chr2:153527614-153528656	Commd7	0.0174152	0.0503754	0.000877299	0.000877299	1.95944	1	0.138127	0.270651	0.270651	Dmrt1_+_+
Dmrt1_+_(5164r)	Dmrt1_+_(1774g)	Dmrt1	FALSE	chr2:153524825-153525725	Commd7	0.0802942	0.181373	0.0145632	0.0145632	1.95944	1	0.138127	0.270651	0.270651	Dmrt1_+_+
Dmrt1_+_(5164r)	Dmrt1_+_(1774g)	Dmrt1	FALSE	chr2:153770670-153771614	Commd7	0.0515761	0.154922	0.00799025	0.00799025	1.95944	1	0.138127	0.270651	0.270651	Dmrt1_+_+
Dmrt1_+_(5164r)	Dmrt1_+_(1774g)	Dmrt1	FALSE	chr2:153564864-153565827	Commd7	0.0236071	0.115568	0.00272823	0.00272823	1.95944	1	0.138127	0.270651	0.270651	Dmrt1_+_+
Dmrt1_+_(5164r)	Dmrt1_+_(1774g)	Dmrt1	FALSE	chr2:153578769-153579642	Commd7	0.0643188	0.18151	0.0116745	0.0116745	1.95944	1	0.138127	0.270651	0.270651	Dmrt1_+_+
Dmrt1_+_(5164r)	Dmrt1_+_(1774g)	Dmrt1	FALSE	chr2:153568903-153570012	Commd7	0.0340236	0.142959	0.00486399	0.00486399	1.95944	1	0.138127	0.270651	0.270651	Dmrt1_+_+
Dmrt1_+_(5164r)	Dmrt1_+_(1774g)	Dmrt1	FALSE	chr2:153638756-153639950	Commd7	0.0831618	0.175697	0.0146113	0.0146113	1.95944	1	0.138127	0.270651	0.270651	Dmrt1_+_+
Dmrt1_+_(5164r)	Dmrt1_+_(1774g)	Dmrt1	FALSE	chr11:97573581-97574738	Psmb3	0.0227965	0.180877	0.00412335	0.00412335	2.03211	1	0.245634	0.499155	0.499155	Dmrt1_+_+
Dmrt1_+_(5164r)	Dmrt1_+_(1774g)	Dmrt1	FALSE	chr11:97776241-97777146	Psmb3	0.082304	0.249243	0.0205137	0.0205137	2.03211	1	0.245634	0.499155	0.499155	Dmrt1_+_+
Dmrt1_+_(5164r)	Dmrt1_+_(1774g)	Dmrt1	FALSE	chr11:97738567-97739615	Psmb3	0.0594129	0.217426	0.0129179	0.0129179	2.03211	1	0.245634	0.499155	0.499155	Dmrt1_+_+
Dmrt1_+_(5164r)	Dmrt1_+_(1774g)	Dmrt1	FALSE	chr11:97793880-97794728	Psmb3	0.0765352	0.266315	0.0203825	0.0203825	2.03211	1	0.245634	0.499155	0.499155	Dmrt1_+_+
Dmrt1_+_(5164r)	Dmrt1_+_(1774g)	Dmrt1	FALSE	chr11:97611714-97612668	Psmb3	0.059137	0.302865	0.0179105	0.0179105	2.03211	1	0.245634	0.499155	0.499155	Dmrt1_+_+
Dmrt1_+_(5164r)	Dmrt1_+_(1774g)	Dmrt1	FALSE	chr11:97568387-97569345	Psmb3	0.0137291	0.232506	0.00319209	0.00319209	2.03211	1	0.245634	0.499155	0.499155	Dmrt1_+_+
Dmrt1_+_(5164r)	Dmrt1_+_(1774g)	Dmrt1	FALSE	chr11:97593810-97594749	Psmb3	0.0701983	0.277259	0.0194631	0.0194631	2.03211	1	0.245634	0.499155	0.499155	Dmrt1_+_+
Dmrt1_+_(5164r)	Dmrt1_+_(1774g)	Dmrt1	FALSE	chr11:97793052-97793864	Psmb3	0.0788554	0.285021	0.0224755	0.0224755	2.03211	1	0.245634	0.499155	0.499155	Dmrt1_+_+
Dmrt1_+_(5164r)	Dmrt1_+_(1774g)	Dmrt1	FALSE	chr11:97800743-97801602	Psmb3	0.0502244	0.273638	0.0137433	0.0137433	2.03211	1	0.245634	0.499155	0.499155	Dmrt1_+_+
Dmrt1_+_(5164r)	Dmrt1_+_(1774g)	Dmrt1	FALSE	chr11:97796865-97797720	Psmb3	0.0304323	0.24566	0.007476	0.007476	2.03211	1	0.245634	0.499155	0.499155	Dmrt1_+_+
Dmrt1_+_(5164r)	Dmrt1_+_(1774g)	Dmrt1	FALSE	chr1:180847989-180849010	Sde2	0.0230601	0.0779143	0.00179671	0.00179671	1.41427	1	0.139883	0.197832	0.197832	Dmrt1_+_+
Dmrt1_+_(5164r)	Dmrt1_+_(1774g)	Dmrt1	FALSE	chr1:180777566-180778472	Sde2	0.0465322	0.155276	0.00722534	0.00722534	1.41427	1	0.139883	0.197832	0.197832	Dmrt1_+_+
Dmrt1_+_(5164r)	Dmrt1_+_(1774g)	Dmrt1	FALSE	chr1:180795084-180795990	Sde2	0.0685214	0.165307	0.0113271	0.0113271	1.41427	1	0.139883	0.197832	0.197832	Dmrt1_+_+
Dmrt1_+_(5164r)	Dmrt1_+_(1774g)	Dmrt1	FALSE	chr1:181008856-181009668	Sde2	0.0284867	0.157277	0.0044803	0.0044803	1.41427	1	0.139883	0.197832	0.197832	Dmrt1_+_+
Dmrt1_+_(5164r)	Dmrt1_+_(1774g)	Dmrt1	FALSE	chr1:180703226-180704161	Sde2	0.0354168	0.112001	0.00396673	0.00396673	1.41427	1	0.139883	0.197832	0.197832	Dmrt1_+_+
Dmrt1_+_(5164r)	Dmrt1_+_(1774g)	Dmrt1	FALSE	chr1:180924775-180925773	Sde2	0.0333957	0.144224	0.00481645	0.00481645	1.41427	1	0.139883	0.197832	0.197832	Dmrt1_+_+
Dmrt1_+_(5164r)	Dmrt1_+_(1774g)	Dmrt1	FALSE	chr1:181001816-181002731	Sde2	0.0858358	0.166972	0.0143322	0.0143322	1.41427	1	0.139883	0.197832	0.197832	Dmrt1_+_+
Dmrt1_+_(5164r)	Dmrt1_+_(1774g)	Dmrt1	FALSE	chr1:180894035-180895147	Sde2	0.0236823	0.160012	0.00378944	0.00378944	1.41427	1	0.139883	0.197832	0.197832	Dmrt1_+_+
Dmrt1_+_(5164r)	Dmrt1_+_(1774g)	Dmrt1	FALSE	chr1:180775728-180776568	Sde2	0.0874891	0.157671	0.0137945	0.0137945	1.41427	1	0.139883	0.197832	0.197832	Dmrt1_+_+
Dmrt1_+_(5164r)	Dmrt1_+_(1774g)	Dmrt1	FALSE	chr1:181005505-181006380	Sde2	0.0216642	0.141207	0.00305914	0.00305914	1.41427	1	0.139883	0.197832	0.197832	Dmrt1_+_+
Dmrt1_+_(5164r)	Dmrt1_+_(1774g)	Dmrt1	FALSE	chr1:180941816-180943000	Sde2	0.0950845	0.178597	0.0169818	0.0169818	1.41427	1	0.139883	0.197832	0.197832	Dmrt1_+_+
Dmrt1_+_(5164r)	Dmrt1_+_(1774g)	Dmrt1	FALSE	chr2:154505381-154506346	Pxmp4	0.0573132	0.175573	0.0100627	0.0100627	1.84161	1	0.150064	0.276359	0.276359	Dmrt1_+_+
Dmrt1_+_(5164r)	Dmrt1_+_(1774g)	Dmrt1	FALSE	chr2:154645393-154647292	Pxmp4	0.0622197	0.181726	0.011307	0.011307	1.84161	1	0.150064	0.276359	0.276359	Dmrt1_+_+
Dmrt1_+_(5164r)	Dmrt1_+_(1774g)	Dmrt1	FALSE	chr2:154493442-154494449	Pxmp4	0.087987	0.200108	0.0176069	0.0176069	1.84161	1	0.150064	0.276359	0.276359	Dmrt1_+_+
Dmrt1_+_(5164r)	Dmrt1_+_(1774g)	Dmrt1	FALSE	chr2:154512061-154512988	Pxmp4	0.029926	0.141506	0.0042347	0.0042347	1.84161	1	0.150064	0.276359	0.276359	Dmrt1_+_+
Dmrt1_+_(5164r)	Dmrt1_+_(1774g)	Dmrt1	FALSE	chr2:154490660-154491595	Pxmp4	0.0644921	0.111047	0.00716167	0.00716167	1.84161	1	0.150064	0.276359	0.276359	Dmrt1_+_+
Dmrt1_+_(5164r)	Dmrt1_+_(1774g)	Dmrt1	FALSE	chr2:154461912-154463018	Pxmp4	0.0922657	0.196433	0.0181241	0.0181241	1.84161	1	0.150064	0.276359	0.276359	Dmrt1_+_+
Dmrt1_+_(5164r)	Dmrt1_+_(1774g)	Dmrt1	FALSE	chr4:45016506-45017466	Grhpr	0.0845576	0.136645	0.0115544	0.0115544	1.11122	1	0.102702	0.114125	0.114125	Dmrt1_+_+
Dmrt1_+_(5164r)	Dmrt1_+_(1774g)	Dmrt1	FALSE	chr4:45064879-45065808	Grhpr	0.0770475	0.147222	0.0113431	0.0113431	1.11122	1	0.102702	0.114125	0.114125	Dmrt1_+_+
Dmrt1_+_(5164r)	Dmrt1_+_(1774g)	Dmrt1	FALSE	chr4:45108866-45109573	Grhpr	0.0586275	0.154131	0.00903633	0.00903633	1.11122	1	0.102702	0.114125	0.114125	Dmrt1_+_+
Dmrt1_+_(5164r)	Dmrt1_+_(1774g)	Dmrt1	FALSE	chr4:45110341-45111322	Grhpr	0.101038	0.149129	0.0150677	0.0150677	1.11122	1	0.102702	0.114125	0.114125	Dmrt1_+_+
Dmrt1_+_(5164r)	Dmrt1_+_(1774g)	Dmrt1	FALSE	chr7:114128522-114129002	Rras2	0.0572423	0.242132	0.0138602	0.0138602	2.52024	1	0.245178	0.617908	0.617908	Dmrt1_+_+
Dmrt1_+_(5164r)	Dmrt1_+_(1774g)	Dmrt1	FALSE	chr7:114098192-114099300	Rras2	0.136289	0.302808	0.0412694	0.0412694	2.52024	1	0.245178	0.617908	0.617908	Dmrt1_+_+
Dmrt1_+_(5164r)	Dmrt1_+_(1774g)	Dmrt1	FALSE	chr7:114030437-114031332	Rras2	0.0792561	0.280087	0.0221986	0.0221986	2.52024	1	0.245178	0.617908	0.617908	Dmrt1_+_+
Dmrt1_+_(5164r)	Dmrt1_+_(1774g)	Dmrt1	FALSE	chr7:113906585-113907528	Rras2	0.0672089	0.236417	0.0158893	0.0158893	2.52024	1	0.245178	0.617908	0.617908	Dmrt1_+_+
Dmrt1_+_(5164r)	Dmrt1_+_(1774g)	Dmrt1	FALSE	chr15:89236022-89236924	Ncaph2	0.0409758	0.13513	0.00553708	0.00553708	1.36245	1	0.117725	0.160394	0.160394	Dmrt1_+_+
Dmrt1_+_(5164r)	Dmrt1_+_(1774g)	Dmrt1	FALSE	chr15:89499663-89500696	Ncaph2	0.0414477	0.179701	0.00744821	0.00744821	1.36245	1	0.117725	0.160394	0.160394	Dmrt1_+_+
Dmrt1_+_(5164r)	Dmrt1_+_(1774g)	Dmrt1	FALSE	chr15:89221978-89222939	Ncaph2	0.0430249	0.110499	0.00475419	0.00475419	1.36245	1	0.117725	0.160394	0.160394	Dmrt1_+_+
Dmrt1_+_(5164r)	Dmrt1_+_(1774g)	Dmrt1	FALSE	chr15:89212439-89213096	Ncaph2	0.00950019	0.0950498	0.000902991	0.000902991	1.36245	1	0.117725	0.160394	0.160394	Dmrt1_+_+
Dmrt1_+_(5164r)	Dmrt1_+_(1774g)	Dmrt1	FALSE	chr15:89255042-89255923	Ncaph2	0.016804	0.137158	0.00230479	0.00230479	1.36245	1	0.117725	0.160394	0.160394	Dmrt1_+_+
Dmrt1_+_(5164r)	Dmrt1_+_(1774g)	Dmrt1	FALSE	chr15:89396716-89397673	Ncaph2	0.0144195	0.103316	0.00148977	0.00148977	1.36245	1	0.117725	0.160394	0.160394	Dmrt1_+_+
Dmrt1_+_(5164r)	Dmrt1_+_(1774g)	Dmrt1	FALSE	chr15:89331617-89332539	Ncaph2	0.0862014	0.147847	0.0127446	0.0127446	1.36245	1	0.117725	0.160394	0.160394	Dmrt1_+_+
Dmrt1_+_(5164r)	Dmrt1_+_(1774g)	Dmrt1	FALSE	chr15:89487780-89489100	Ncaph2	0.0196435	0.151053	0.00296721	0.00296721	1.36245	1	0.117725	0.160394	0.160394	Dmrt1_+_+
Dmrt1_+_(5164r)	Dmrt1_+_(1774g)	Dmrt1	FALSE	chr15:89521632-89522543	Ncaph2	0.0520464	0.151248	0.0078719	0.0078719	1.36245	1	0.117725	0.160394	0.160394	Dmrt1_+_+
Dmrt1_+_(5164r)	Dmrt1_+_(1774g)	Dmrt1	FALSE	chr17:26110613-26111742	Nme4	0.0586839	0.238847	0.0140165	0.0140165	1.6634	1	0.17551	0.291944	0.291944	Dmrt1_+_+
Dmrt1_+_(5164r)	Dmrt1_+_(1774g)	Dmrt1	FALSE	chr17:26089884-26090828	Nme4	0.127292	0.24578	0.0312859	0.0312859	1.6634	1	0.17551	0.291944	0.291944	Dmrt1_+_+
Dmrt1_+_(5164r)	Dmrt1_+_(1774g)	Dmrt1	FALSE	chr17:25975776-25976694	Nme4	0.0435818	0.222191	0.00968348	0.00968348	1.6634	1	0.17551	0.291944	0.291944	Dmrt1_+_+
Dmrt1_+_(5164r)	Dmrt1_+_(1774g)	Dmrt1	FALSE	chr17:25951301-25952397	Nme4	0.099302	0.23102	0.0229408	0.0229408	1.6634	1	0.17551	0.291944	0.291944	Dmrt1_+_+
Dmrt1_+_(5164r)	Dmrt1_+_(1774g)	Dmrt1	FALSE	chr17:26094913-26095834	Nme4	0.0716017	0.252056	0.0180476	0.0180476	1.6634	1	0.17551	0.291944	0.291944	Dmrt1_+_+
Dmrt1_+_(5164r)	Dmrt1_+_(1774g)	Dmrt1	FALSE	chr17:26103688-26104593	Nme4	0.128067	0.24791	0.0317489	0.0317489	1.6634	1	0.17551	0.291944	0.291944	Dmrt1_+_+
Dmrt1_+_(5164r)	Dmrt1_+_(1774g)	Dmrt1	FALSE	chr4:107306764-107307782	Glis1	0.11308	0.423791	0.0479224	0.0479224	4.31881	1	0.336683	1.45407	1.45407	Dmrt1_+_+
Dmrt1_+_(5164r)	Dmrt1_+_(1774g)	Dmrt1	FALSE	chr4:107717994-107718954	Glis1	0.190393	0.468153	0.0891332	0.0891332	4.31881	1	0.336683	1.45407	1.45407	Dmrt1_+_+
Dmrt1_+_(5164r)	Dmrt1_+_(1774g)	Dmrt1	FALSE	chr4:107434172-107435073	Glis1	0.0331379	0.241797	0.00801264	0.00801264	4.31881	1	0.336683	1.45407	1.45407	Dmrt1_+_+
Dmrt1_+_(5164r)	Dmrt1_+_(1774g)	Dmrt1	FALSE	chr3:88944114-88944951	Fdps	0.0532211	0.251514	0.0133858	0.0133858	1.77776	1	0.222477	0.395511	0.395511	Dmrt1_+_+
Dmrt1_+_(5164r)	Dmrt1_+_(1774g)	Dmrt1	FALSE	chr3:89092898-89093816	Fdps	0.0751241	0.27719	0.0208237	0.0208237	1.77776	1	0.222477	0.395511	0.395511	Dmrt1_+_+
Dmrt1_+_(5164r)	Dmrt1_+_(1774g)	Dmrt1	FALSE	chr3:89089700-89090475	Fdps	0.0264799	0.195666	0.00518122	0.00518122	1.77776	1	0.222477	0.395511	0.395511	Dmrt1_+_+
Dmrt1_+_(5164r)	Dmrt1_+_(1774g)	Dmrt1	FALSE	chr4:116065903-116066849	Uqcrh	0.0845969	0.293866	0.0248601	0.0248601	3.31423	1	0.238415	0.790162	0.790162	Dmrt1_+_+
Dmrt1_+_(5164r)	Dmrt1_+_(1774g)	Dmrt1	FALSE	chr4:116058863-116060015	Uqcrh	0.0193964	0.111778	0.00216809	0.00216809	3.31423	1	0.238415	0.790162	0.790162	Dmrt1_+_+
Dmrt1_+_(5164r)	Dmrt1_+_(1774g)	Dmrt1	FALSE	chr4:116035278-116036292	Uqcrh	0.052686	0.229468	0.0120898	0.0120898	3.31423	1	0.238415	0.790162	0.790162	Dmrt1_+_+
Dmrt1_+_(5164r)	Dmrt1_+_(1774g)	Dmrt1	FALSE	chr12:72085273-72086200	Jkamp	0.0270764	0.0980153	0.0026539	0.0026539	1.94202	1	0.192523	0.373883	0.373883	Dmrt1_+_+
Dmrt1_+_(5164r)	Dmrt1_+_(1774g)	Dmrt1	FALSE	chr12:72079410-72080352	Jkamp	0.0589829	0.241378	0.0142372	0.0142372	1.94202	1	0.192523	0.373883	0.373883	Dmrt1_+_+
Dmrt1_+_(5164r)	Dmrt1_+_(1774g)	Dmrt1	FALSE	chr15:79821439-79822336	Josd1	0.0679192	0.176559	0.0119917	0.0119917	1.06278	1	0.117217	0.124575	0.124575	Dmrt1_+_+
Dmrt1_+_(5164r)	Dmrt1_+_(1774g)	Dmrt1	FALSE	chr15:79778633-79779600	Josd1	0.0680932	0.11835	0.00805885	0.00805885	1.06278	1	0.117217	0.124575	0.124575	Dmrt1_+_+
Dmrt1_+_(5164r)	Dmrt1_+_(1774g)	Dmrt1	FALSE	chr10:115265554-115266586	Tmem19	0.0537364	0.137253	0.00737547	0.00737547	1.08846	1	0.105135	0.114435	0.114435	Dmrt1_+_+
Dmrt1_+_(5164r)	Dmrt1_+_(1774g)	Dmrt1	FALSE	chr10:115473250-115474368	Tmem19	0.0492166	0.127664	0.00628318	0.00628318	1.08846	1	0.105135	0.114435	0.114435	Dmrt1_+_+
Dmrt1_+_(5164r)	Dmrt1_+_(1774g)	Dmrt1	FALSE	chr10:115338288-115339232	Tmem19	0.066901	0.127367	0.00852095	0.00852095	1.08846	1	0.105135	0.114435	0.114435	Dmrt1_+_+
Dmrt1_+_(5164r)	Dmrt1_+_(1774g)	Dmrt1	FALSE	chr8:121716331-121717132	Fbxo31	0.0245808	0.17648	0.00433801	0.00433801	3.11254	1	0.224892	0.699983	0.699983	Dmrt1_+_+
Dmrt1_+_(5164r)	Dmrt1_+_(1774g)	Dmrt1	FALSE	chr8:121459330-121460368	Fbxo31	0.0644335	0.26629	0.017158	0.017158	3.11254	1	0.224892	0.699983	0.699983	Dmrt1_+_+
Dmrt1_+_(5164r)	Dmrt1_+_(1774g)	Dmrt1	FALSE	chr8:121509939-121510945	Fbxo31	0.100756	0.290821	0.029302	0.029302	3.11254	1	0.224892	0.699983	0.699983	Dmrt1_+_+
Dmrt1_+_(5164r)	Dmrt1_+_(1774g)	Dmrt1	FALSE	chr8:121726990-121727941	Fbxo31	0.0746601	0.260248	0.0194301	0.0194301	3.11254	1	0.224892	0.699983	0.699983	Dmrt1_+_+
Dmrt1_+_(5164r)	Dmrt1_+_(1774g)	Dmrt1	FALSE	chr8:121478348-121479252	Fbxo31	0.0150444	0.192642	0.00289818	0.00289818	3.11254	1	0.224892	0.699983	0.699983	Dmrt1_+_+
Dmrt1_+_(5164r)	Dmrt1_+_(1774g)	Dmrt1	FALSE	chr8:121436360-121437321	Fbxo31	0.0581976	0.2262	0.0131643	0.0131643	3.11254	1	0.224892	0.699983	0.699983	Dmrt1_+_+
Dmrt1_+_(5164r)	Dmrt1_+_(1774g)	Dmrt1	FALSE	chr8:121694224-121696363	Fbxo31	0.0584196	0.237349	0.0138658	0.0138658	3.11254	1	0.224892	0.699983	0.699983	Dmrt1_+_+
Dmrt1_+_(5164r)	Dmrt1_+_(1774g)	Dmrt1	FALSE	chr8:121706799-121707703	Fbxo31	0.0772723	0.262758	0.0203039	0.0203039	3.11254	1	0.224892	0.699983	0.699983	Dmrt1_+_+
Dmrt1_+_(5164r)	Dmrt1_+_(1774g)	Dmrt1	FALSE	chr8:121685337-121686339	Fbxo31	0.0417174	0.225571	0.00941023	0.00941023	3.11254	1	0.224892	0.699983	0.699983	Dmrt1_+_+
Dmrt1_+_(5164r)	Dmrt1_+_(1774g)	Dmrt1	FALSE	chr13:58281796-58282668	2210016F16Rik	0.0168796	0.0863996	0.00145839	0.00145839	1.83265	1	0.159694	0.292663	0.292663	Dmrt1_+_+
Dmrt1_+_(5164r)	Dmrt1_+_(1774g)	Dmrt1	FALSE	chr13:58425486-58426423	2210016F16Rik	0.0165669	0.117273	0.00194285	0.00194285	1.83265	1	0.159694	0.292663	0.292663	Dmrt1_+_+
Dmrt1_+_(5164r)	Dmrt1_+_(1774g)	Dmrt1	FALSE	chr13:58288953-58289743	2210016F16Rik	0.0323801	0.0932388	0.00301908	0.00301908	1.83265	1	0.159694	0.292663	0.292663	Dmrt1_+_+
Dmrt1_+_(5164r)	Dmrt1_+_(1774g)	Dmrt1	FALSE	chr13:58510758-58511750	2210016F16Rik	0.0765576	0.177244	0.0135694	0.0135694	1.83265	1	0.159694	0.292663	0.292663	Dmrt1_+_+
Dmrt1_+_(5164r)	Dmrt1_+_(1774g)	Dmrt1	FALSE	chr13:58473916-58474883	2210016F16Rik	0.0957988	0.201161	0.019271	0.019271	1.83265	1	0.159694	0.292663	0.292663	Dmrt1_+_+
Dmrt1_+_(5164r)	Dmrt1_+_(1774g)	Dmrt1	FALSE	chr8:69813630-69814903	Zfp869	0.0361438	0.129054	0.00466451	0.00466451	2.92049	1	0.111972	0.327014	0.327014	Dmrt1_+_+
Dmrt1_+_(5164r)	Dmrt1_+_(1774g)	Dmrt1	FALSE	chr8:69634134-69635177	Zfp869	0.0764838	0.144255	0.0110331	0.0110331	2.92049	1	0.111972	0.327014	0.327014	Dmrt1_+_+
Dmrt1_+_(5164r)	Dmrt1_+_(1774g)	Dmrt1	FALSE	chr8:69846637-69847535	Zfp869	0.050156	0.142069	0.00712563	0.00712563	2.92049	1	0.111972	0.327014	0.327014	Dmrt1_+_+
Dmrt1_+_(5164r)	Dmrt1_+_(1774g)	Dmrt1	FALSE	chr8:69764771-69765675	Zfp869	0.136495	0.137586	0.0187797	0.0187797	2.92049	1	0.111972	0.327014	0.327014	Dmrt1_+_+
Dmrt1_+_(5164r)	Dmrt1_+_(1774g)	Dmrt1	FALSE	chr8:69705898-69706868	Zfp869	0.113047	0.16651	0.0188235	0.0188235	2.92049	1	0.111972	0.327014	0.327014	Dmrt1_+_+
Dmrt1_+_(5164r)	Dmrt1_+_(1774g)	Dmrt1	FALSE	chr4:43019588-43020564	Stoml2	0.082226	0.168205	0.0138308	0.0138308	1.08777	1	0.142287	0.154776	0.154776	Dmrt1_+_+
Dmrt1_+_(5164r)	Dmrt1_+_(1774g)	Dmrt1	FALSE	chr4:43045485-43046430	Stoml2	0.101945	0.210374	0.0214465	0.0214465	1.08777	1	0.142287	0.154776	0.154776	Dmrt1_+_+
Dmrt1_+_(5164r)	Dmrt1_+_(1774g)	Dmrt1	FALSE	chr4:43104628-43105730	Stoml2	0.071503	0.198217	0.0141731	0.0141731	1.08777	1	0.142287	0.154776	0.154776	Dmrt1_+_+
Dmrt1_+_(5164r)	Dmrt1_+_(1774g)	Dmrt1	FALSE	chr11:102216206-102217187	Hdac5	0.0715316	0.193791	0.0138621	0.0138621	1.32048	1	0.104344	0.137784	0.137784	Dmrt1_+_+
Dmrt1_+_(5164r)	Dmrt1_+_(1774g)	Dmrt1	FALSE	chr11:102282059-102282992	Hdac5	0.0157013	0.136213	0.00213871	0.00213871	1.32048	1	0.104344	0.137784	0.137784	Dmrt1_+_+
Dmrt1_+_(5164r)	Dmrt1_+_(1774g)	Dmrt1	FALSE	chr11:102196355-102198090	Hdac5	0.0247746	0.13683	0.00338991	0.00338991	1.32048	1	0.104344	0.137784	0.137784	Dmrt1_+_+
Dmrt1_+_(5164r)	Dmrt1_+_(1774g)	Dmrt1	FALSE	chr11:102378482-102379242	Hdac5	0.0259268	0.130416	0.00338128	0.00338128	1.32048	1	0.104344	0.137784	0.137784	Dmrt1_+_+
Dmrt1_+_(5164r)	Dmrt1_+_(1774g)	Dmrt1	FALSE	chr11:102068217-102069225	Hdac5	0.0142023	0.11764	0.00167076	0.00167076	1.32048	1	0.104344	0.137784	0.137784	Dmrt1_+_+
Dmrt1_+_(5164r)	Dmrt1_+_(1774g)	Dmrt1	FALSE	chr11:102334694-102335856	Hdac5	0.0352215	0.142896	0.00503302	0.00503302	1.32048	1	0.104344	0.137784	0.137784	Dmrt1_+_+
Dmrt1_+_(5164r)	Dmrt1_+_(1774g)	Dmrt1	FALSE	chr11:102083812-102084584	Hdac5	0.0484279	0.193214	0.00935695	0.00935695	1.32048	1	0.104344	0.137784	0.137784	Dmrt1_+_+
Dmrt1_+_(5164r)	Dmrt1_+_(1774g)	Dmrt1	FALSE	chr11:102318642-102319646	Hdac5	0.0141553	0.0590445	0.000835791	0.000835791	1.32048	1	0.104344	0.137784	0.137784	Dmrt1_+_+
Dmrt1_+_(5164r)	Dmrt1_+_(1774g)	Dmrt1	FALSE	chr5:113984908-113985837	Ung	0.0582578	0.235474	0.0137182	0.0137182	2.31769	1	0.203166	0.470876	0.470876	Dmrt1_+_+
Dmrt1_+_(5164r)	Dmrt1_+_(1774g)	Dmrt1	FALSE	chr5:113990502-113991426	Ung	0.0788399	0.305592	0.0240929	0.0240929	2.31769	1	0.203166	0.470876	0.470876	Dmrt1_+_+
Dmrt1_+_(5164r)	Dmrt1_+_(1774g)	Dmrt1	FALSE	chr5:114015970-114016879	Ung	0.0556781	0.253107	0.0140925	0.0140925	2.31769	1	0.203166	0.470876	0.470876	Dmrt1_+_+
Dmrt1_+_(5164r)	Dmrt1_+_(1774g)	Dmrt1	FALSE	chr5:114005933-114006983	Ung	0.0741826	0.248321	0.0184211	0.0184211	2.31769	1	0.203166	0.470876	0.470876	Dmrt1_+_+
Dmrt1_+_(5164r)	Dmrt1_+_(1774g)	Dmrt1	FALSE	chr5:114082332-114083295	Ung	0.0421599	0.227336	0.00958445	0.00958445	2.31769	1	0.203166	0.470876	0.470876	Dmrt1_+_+
Dmrt1_+_(5164r)	Dmrt1_+_(1774g)	Dmrt1	FALSE	chr5:114049169-114050132	Ung	0.104349	0.276327	0.0288344	0.0288344	2.31769	1	0.203166	0.470876	0.470876	Dmrt1_+_+
Dmrt1_+_(5164r)	Dmrt1_+_(1774g)	Dmrt1	FALSE	chr5:114153173-114154182	Ung	0.025009	0.246156	0.00615613	0.00615613	2.31769	1	0.203166	0.470876	0.470876	Dmrt1_+_+
Dmrt1_+_(5164r)	Dmrt1_+_(1774g)	Dmrt1	FALSE	chr5:114284797-114285664	Ung	0.0726165	0.287803	0.0208992	0.0208992	2.31769	1	0.203166	0.470876	0.470876	Dmrt1_+_+
Dmrt1_+_(5164r)	Dmrt1_+_(1774g)	Dmrt1	FALSE	chr5:114280978-114282077	Ung	0.0644438	0.253795	0.0163555	0.0163555	2.31769	1	0.203166	0.470876	0.470876	Dmrt1_+_+
Dmrt1_+_(5164r)	Dmrt1_+_(1774g)	Dmrt1	FALSE	chr5:114113210-114114152	Ung	0.0377022	0.252216	0.00950913	0.00950913	2.31769	1	0.203166	0.470876	0.470876	Dmrt1_+_+
Dmrt1_+_(5164r)	Dmrt1_+_(1774g)	Dmrt1	FALSE	chr5:114036447-114037339	Ung	0.0226669	0.137076	0.0031071	0.0031071	2.31769	1	0.203166	0.470876	0.470876	Dmrt1_+_+
Dmrt1_+_(5164r)	Dmrt1_+_(1774g)	Dmrt1	FALSE	chr17:27673758-27674678	Hmga1	0.037583	0.143222	0.00538271	0.00538271	3.48431	1	0.128527	0.447828	0.447828	Dmrt1_+_+
Dmrt1_+_(5164r)	Dmrt1_+_(1774g)	Dmrt1	FALSE	chr17:27571151-27572077	Hmga1	0.0675431	0.153436	0.0103636	0.0103636	3.48431	1	0.128527	0.447828	0.447828	Dmrt1_+_+
Dmrt1_+_(5164r)	Dmrt1_+_(1774g)	Dmrt1	FALSE	chr17:27644399-27645347	Hmga1	0.0426056	0.109214	0.00465312	0.00465312	3.48431	1	0.128527	0.447828	0.447828	Dmrt1_+_+
Dmrt1_+_(5164r)	Dmrt1_+_(1774g)	Dmrt1	FALSE	chr17:27488159-27489146	Hmga1	0.029415	0.145897	0.00429156	0.00429156	3.48431	1	0.128527	0.447828	0.447828	Dmrt1_+_+
Dmrt1_+_(5164r)	Dmrt1_+_(1774g)	Dmrt1	FALSE	chr17:26110613-26111742	Mrpl28	0.0701713	0.250433	0.0175732	0.0175732	1.35886	1	0.217158	0.295088	0.295088	Dmrt1_+_+
Dmrt1_+_(5164r)	Dmrt1_+_(1774g)	Dmrt1	FALSE	chr17:25975776-25976694	Mrpl28	0.0777581	0.232812	0.018103	0.018103	1.35886	1	0.217158	0.295088	0.295088	Dmrt1_+_+
Dmrt1_+_(5164r)	Dmrt1_+_(1774g)	Dmrt1	FALSE	chr17:26089884-26090828	Mrpl28	0.0866647	0.263524	0.0228382	0.0228382	1.35886	1	0.217158	0.295088	0.295088	Dmrt1_+_+
Dmrt1_+_(5164r)	Dmrt1_+_(1774g)	Dmrt1	FALSE	chr17:26103688-26104593	Mrpl28	0.110652	0.279952	0.0309773	0.0309773	1.35886	1	0.217158	0.295088	0.295088	Dmrt1_+_+
Dmrt1_+_(5164r)	Dmrt1_+_(1774g)	Dmrt1	FALSE	chr17:26094913-26095834	Mrpl28	0.0803088	0.293956	0.0236072	0.0236072	1.35886	1	0.217158	0.295088	0.295088	Dmrt1_+_+
Dmrt1_+_(5164r)	Dmrt1_+_(1774g)	Dmrt1	FALSE	chr4:152043410-152044399	Nol9	0.0460812	0.179888	0.00828946	0.00828946	3.07828	1	0.138629	0.426738	0.426738	Dmrt1_+_+
Dmrt1_+_(5164r)	Dmrt1_+_(1774g)	Dmrt1	FALSE	chr4:151918405-151919562	Nol9	0.0829842	0.159041	0.0131979	0.0131979	3.07828	1	0.138629	0.426738	0.426738	Dmrt1_+_+
Dmrt1_+_(5164r)	Dmrt1_+_(1774g)	Dmrt1	FALSE	chr4:152112271-152113259	Nol9	0.0350199	0.143906	0.00503957	0.00503957	3.07828	1	0.138629	0.426738	0.426738	Dmrt1_+_+
Dmrt1_+_(5164r)	Dmrt1_+_(1774g)	Dmrt1	FALSE	chr4:152067111-152067981	Nol9	0.0264448	0.123431	0.00326412	0.00326412	3.07828	1	0.138629	0.426738	0.426738	Dmrt1_+_+
Dmrt1_+_(5164r)	Dmrt1_+_(1774g)	Dmrt1	FALSE	chr4:152084455-152085357	Nol9	0.0155515	0.109243	0.00169888	0.00169888	3.07828	1	0.138629	0.426738	0.426738	Dmrt1_+_+
Dmrt1_+_(5164r)	Dmrt1_+_(1774g)	Dmrt1	FALSE	chr4:152086283-152087261	Nol9	0.0268634	0.16747	0.0044988	0.0044988	3.07828	1	0.138629	0.426738	0.426738	Dmrt1_+_+
Dmrt1_+_(5164r)	Dmrt1_+_(1774g)	Dmrt1	FALSE	chr4:151925797-151926699	Nol9	0.0893087	0.171677	0.0153322	0.0153322	3.07828	1	0.138629	0.426738	0.426738	Dmrt1_+_+
Dmrt1_+_(5164r)	Dmrt1_+_(1774g)	Dmrt1	FALSE	chr9:95612852-95613767	U2surp	0.00987565	0.129283	0.00127675	0.00127675	1.45866	1	0.173747	0.253438	0.253438	Dmrt1_+_+
Dmrt1_+_(5164r)	Dmrt1_+_(1774g)	Dmrt1	FALSE	chr9:95476337-95477307	U2surp	0.0111308	0.119479	0.0013299	0.0013299	1.45866	1	0.173747	0.253438	0.253438	Dmrt1_+_+
Dmrt1_+_(5164r)	Dmrt1_+_(1774g)	Dmrt1	FALSE	chr9:95456376-95457436	U2surp	0.0357142	0.193065	0.00689517	0.00689517	1.45866	1	0.173747	0.253438	0.253438	Dmrt1_+_+
Dmrt1_+_(5164r)	Dmrt1_+_(1774g)	Dmrt1	FALSE	chr9:95520970-95521927	U2surp	0.0292703	0.214937	0.00629127	0.00629127	1.45866	1	0.173747	0.253438	0.253438	Dmrt1_+_+
Dmrt1_+_(5164r)	Dmrt1_+_(1774g)	Dmrt1	FALSE	chr9:95581156-95582872	U2surp	0.0359307	0.227544	0.00817581	0.00817581	1.45866	1	0.173747	0.253438	0.253438	Dmrt1_+_+
Dmrt1_+_(5164r)	Dmrt1_+_(1774g)	Dmrt1	FALSE	chr9:95504316-95505279	U2surp	0.0214481	0.13697	0.00293773	0.00293773	1.45866	1	0.173747	0.253438	0.253438	Dmrt1_+_+
Dmrt1_+_(5164r)	Dmrt1_+_(1774g)	Dmrt1	FALSE	chr9:95327428-95328361	U2surp	0.00988863	0.154704	0.00152981	0.00152981	1.45866	1	0.173747	0.253438	0.253438	Dmrt1_+_+
Dmrt1_+_(5164r)	Dmrt1_+_(1774g)	Dmrt1	FALSE	chr3:28745955-28746931	Eif5a2	0.0528637	0.0966109	0.00510721	0.00510721	3.04176	1	0.186226	0.566453	0.566453	Dmrt1_+_+
Dmrt1_+_(5164r)	Dmrt1_+_(1774g)	Dmrt1	FALSE	chr3:28686969-28687897	Eif5a2	0.130548	0.263344	0.0343789	0.0343789	3.04176	1	0.186226	0.566453	0.566453	Dmrt1_+_+
Dmrt1_+_(5164r)	Dmrt1_+_(1774g)	Dmrt1	FALSE	chr3:28795379-28796344	Eif5a2	0.0896466	0.165552	0.0148412	0.0148412	3.04176	1	0.186226	0.566453	0.566453	Dmrt1_+_+
Dmrt1_+_(5164r)	Dmrt1_+_(1774g)	Dmrt1	FALSE	chr3:28710908-28711827	Eif5a2	0.143802	0.257077	0.0369682	0.0369682	3.04176	1	0.186226	0.566453	0.566453	Dmrt1_+_+
Dmrt1_+_(5164r)	Dmrt1_+_(1774g)	Dmrt1	FALSE	chr11:59290415-59291403	Snap47	0.0426493	0.179169	0.00764142	0.00764142	1.60561	1	0.158031	0.253736	0.253736	Dmrt1_+_+
Dmrt1_+_(5164r)	Dmrt1_+_(1774g)	Dmrt1	FALSE	chr11:59415270-59416204	Snap47	0.0765657	0.194669	0.014905	0.014905	1.60561	1	0.158031	0.253736	0.253736	Dmrt1_+_+
Dmrt1_+_(5164r)	Dmrt1_+_(1774g)	Dmrt1	FALSE	chr11:59579089-59580064	Snap47	0.0249439	0.137881	0.00343929	0.00343929	1.60561	1	0.158031	0.253736	0.253736	Dmrt1_+_+
Dmrt1_+_(5164r)	Dmrt1_+_(1774g)	Dmrt1	FALSE	chr10:4423555-4424466	Zbtb2	0.0801151	0.0850404	0.00681302	0.00681302	1.64111	1	0.0801209	0.131488	0.131488	Dmrt1_+_+
Dmrt1_+_(5164r)	Dmrt1_+_(1774g)	Dmrt1	FALSE	chr10:4487192-4488201	Zbtb2	0.0422178	0.107573	0.0045415	0.0045415	1.64111	1	0.0801209	0.131488	0.131488	Dmrt1_+_+
Dmrt1_+_(5164r)	Dmrt1_+_(1774g)	Dmrt1	FALSE	chr10:4255028-4255993	Zbtb2	0.0184923	0.0907844	0.00167881	0.00167881	1.64111	1	0.0801209	0.131488	0.131488	Dmrt1_+_+
Dmrt1_+_(5164r)	Dmrt1_+_(1774g)	Dmrt1	FALSE	chr10:4531622-4532548	Zbtb2	0.0176482	0.0764317	0.00134888	0.00134888	1.64111	1	0.0801209	0.131488	0.131488	Dmrt1_+_+
Dmrt1_+_(5164r)	Dmrt1_+_(1774g)	Dmrt1	FALSE	chr10:4219921-4220847	Zbtb2	0.0221143	0.0982299	0.00217229	0.00217229	1.64111	1	0.0801209	0.131488	0.131488	Dmrt1_+_+
Dmrt1_+_(5164r)	Dmrt1_+_(1774g)	Dmrt1	FALSE	chr10:4276955-4277816	Zbtb2	0.0318799	0.0733086	0.00233707	0.00233707	1.64111	1	0.0801209	0.131488	0.131488	Dmrt1_+_+
Dmrt1_+_(5164r)	Dmrt1_+_(1774g)	Dmrt1	FALSE	chr7:112888337-112889128	Tead1	0.0434182	0.307544	0.013353	0.013353	2.83106	1	0.236328	0.669059	0.669059	Dmrt1_+_+
Dmrt1_+_(5164r)	Dmrt1_+_(1774g)	Dmrt1	FALSE	chr7:112916986-112917971	Tead1	0.0940546	0.325	0.0305677	0.0305677	2.83106	1	0.236328	0.669059	0.669059	Dmrt1_+_+
Dmrt1_+_(5164r)	Dmrt1_+_(1774g)	Dmrt1	FALSE	chr7:112702336-112703416	Tead1	0.0430621	0.311148	0.0133987	0.0133987	2.83106	1	0.236328	0.669059	0.669059	Dmrt1_+_+
Dmrt1_+_(5164r)	Dmrt1_+_(1774g)	Dmrt1	FALSE	chr7:112889215-112889749	Tead1	0.0323525	0.305208	0.00987427	0.00987427	2.83106	1	0.236328	0.669059	0.669059	Dmrt1_+_+
Dmrt1_+_(5164r)	Dmrt1_+_(1774g)	Dmrt1	FALSE	chr7:112832422-112833426	Tead1	0.0593626	0.323293	0.0191915	0.0191915	2.83106	1	0.236328	0.669059	0.669059	Dmrt1_+_+
Dmrt1_+_(5164r)	Dmrt1_+_(1774g)	Dmrt1	FALSE	chr7:112719123-112719960	Tead1	0.0403356	0.291622	0.0117628	0.0117628	2.83106	1	0.236328	0.669059	0.669059	Dmrt1_+_+
Dmrt1_+_(5164r)	Dmrt1_+_(1774g)	Dmrt1	FALSE	chr7:112822961-112824228	Tead1	0.0341813	0.211027	0.00721318	0.00721318	2.83106	1	0.236328	0.669059	0.669059	Dmrt1_+_+
Dmrt1_+_(5164r)	Dmrt1_+_(1774g)	Dmrt1	FALSE	chr7:112906334-112907503	Tead1	0.081212	0.316437	0.0256985	0.0256985	2.83106	1	0.236328	0.669059	0.669059	Dmrt1_+_+
Dmrt1_+_(5164r)	Dmrt1_+_(1774g)	Dmrt1	FALSE	chr7:112675628-112676750	Tead1	0.0669011	0.324776	0.0217279	0.0217279	2.83106	1	0.236328	0.669059	0.669059	Dmrt1_+_+
Dmrt1_+_(5164r)	Dmrt1_+_(1774g)	Dmrt1	FALSE	chr16:96289876-96290820	Wrb	0.0315555	0.108187	0.00341389	0.00341389	1.75246	1	0.103495	0.181371	0.181371	Dmrt1_+_+
Dmrt1_+_(5164r)	Dmrt1_+_(1774g)	Dmrt1	FALSE	chr16:96235239-96236194	Wrb	0.0360349	0.10516	0.00378944	0.00378944	1.75246	1	0.103495	0.181371	0.181371	Dmrt1_+_+
Dmrt1_+_(5164r)	Dmrt1_+_(1774g)	Dmrt1	FALSE	chr16:96275630-96276816	Wrb	0.0479257	0.127361	0.00610387	0.00610387	1.75246	1	0.103495	0.181371	0.181371	Dmrt1_+_+
Dmrt1_+_(5164r)	Dmrt1_+_(1774g)	Dmrt1	FALSE	chr16:96218149-96219400	Wrb	0.0554391	0.105589	0.00585377	0.00585377	1.75246	1	0.103495	0.181371	0.181371	Dmrt1_+_+
Dmrt1_+_(5164r)	Dmrt1_+_(1774g)	Dmrt1	FALSE	chr9:54687333-54688305	Wdr61	0.025862	0.179758	0.00464889	0.00464889	1.18775	1	0.173134	0.205639	0.205639	Dmrt1_+_+
Dmrt1_+_(5164r)	Dmrt1_+_(1774g)	Dmrt1	FALSE	chr9:54799518-54800442	Wdr61	0.0268543	0.141277	0.00379388	0.00379388	1.18775	1	0.173134	0.205639	0.205639	Dmrt1_+_+
Dmrt1_+_(5164r)	Dmrt1_+_(1774g)	Dmrt1	FALSE	chr9:54584350-54585134	Wdr61	0.0421768	0.18479	0.00779384	0.00779384	1.18775	1	0.173134	0.205639	0.205639	Dmrt1_+_+
Dmrt1_+_(5164r)	Dmrt1_+_(1774g)	Dmrt1	FALSE	chr9:54837470-54838397	Wdr61	0.125765	0.235587	0.0296287	0.0296287	1.18775	1	0.173134	0.205639	0.205639	Dmrt1_+_+
Dmrt1_+_(5164r)	Dmrt1_+_(1774g)	Dmrt1	FALSE	chr9:54685853-54686824	Wdr61	0.0414326	0.189421	0.00784822	0.00784822	1.18775	1	0.173134	0.205639	0.205639	Dmrt1_+_+
Dmrt1_+_(5164r)	Dmrt1_+_(1774g)	Dmrt1	FALSE	chr9:54635901-54636857	Wdr61	0.0510761	0.203326	0.0103851	0.0103851	1.18775	1	0.173134	0.205639	0.205639	Dmrt1_+_+
Dmrt1_+_(5164r)	Dmrt1_+_(1774g)	Dmrt1	FALSE	chr9:54702380-54703341	Wdr61	0.0646967	0.149197	0.00965259	0.00965259	1.18775	1	0.173134	0.205639	0.205639	Dmrt1_+_+
Dmrt1_+_(5164r)	Dmrt1_+_(1774g)	Dmrt1	FALSE	chr9:54664230-54665351	Wdr61	0.0173251	0.110595	0.00191607	0.00191607	1.18775	1	0.173134	0.205639	0.205639	Dmrt1_+_+
Dmrt1_+_(5164r)	Dmrt1_+_(1774g)	Dmrt1	FALSE	chr9:54764286-54765230	Wdr61	0.08883	0.20952	0.0186116	0.0186116	1.18775	1	0.173134	0.205639	0.205639	Dmrt1_+_+
Dmrt1_+_(5164r)	Dmrt1_+_(1774g)	Dmrt1	FALSE	chr8:116886692-116887168	Gcsh	0.11318	0.219983	0.0248976	0.0248976	2.53334	1	0.198045	0.501716	0.501716	Dmrt1_+_+
Dmrt1_+_(5164r)	Dmrt1_+_(1774g)	Dmrt1	FALSE	chr8:117127774-117128730	Gcsh	0.119375	0.257926	0.0307898	0.0307898	2.53334	1	0.198045	0.501716	0.501716	Dmrt1_+_+
Dmrt1_+_(5164r)	Dmrt1_+_(1774g)	Dmrt1	FALSE	chr8:117067171-117068753	Gcsh	0.036449	0.143265	0.00522186	0.00522186	2.53334	1	0.198045	0.501716	0.501716	Dmrt1_+_+
Dmrt1_+_(5164r)	Dmrt1_+_(1774g)	Dmrt1	FALSE	chr8:117043204-117044142	Gcsh	0.0698933	0.225022	0.0157275	0.0157275	2.53334	1	0.198045	0.501716	0.501716	Dmrt1_+_+
Dmrt1_+_(5164r)	Dmrt1_+_(1774g)	Dmrt1	FALSE	chr8:117125905-117126838	Gcsh	0.107805	0.22802	0.0245818	0.0245818	2.53334	1	0.198045	0.501716	0.501716	Dmrt1_+_+
Dmrt1_+_(5164r)	Dmrt1_+_(1774g)	Dmrt1	FALSE	chr8:117119063-117119984	Gcsh	0.0398795	0.179936	0.00717575	0.00717575	2.53334	1	0.198045	0.501716	0.501716	Dmrt1_+_+
Dmrt1_+_(5164r)	Dmrt1_+_(1774g)	Dmrt1	FALSE	chr8:116885471-116886664	Gcsh	0.0136155	0.128125	0.00174449	0.00174449	2.53334	1	0.198045	0.501716	0.501716	Dmrt1_+_+
Dmrt1_+_(5164r)	Dmrt1_+_(1774g)	Dmrt1	FALSE	chr7:105685551-105686579	Trim3	0.103048	0.11432	0.0117804	0.0117804	1.12221	1	0.127679	0.143282	0.143282	Dmrt1_+_+
Dmrt1_+_(5164r)	Dmrt1_+_(1774g)	Dmrt1	FALSE	chr7:105615040-105616024	Trim3	0.0617527	0.14345	0.00885843	0.00885843	1.12221	1	0.127679	0.143282	0.143282	Dmrt1_+_+
Dmrt1_+_(5164r)	Dmrt1_+_(1774g)	Dmrt1	FALSE	chr11:119087354-119088207	Cbx8	0.0879366	0.210831	0.0185398	0.0185398	1.87415	1	0.155629	0.291672	0.291672	Dmrt1_+_+
Dmrt1_+_(5164r)	Dmrt1_+_(1774g)	Dmrt1	FALSE	chr11:119183881-119184991	Cbx8	0.113846	0.213887	0.0243503	0.0243503	1.87415	1	0.155629	0.291672	0.291672	Dmrt1_+_+
Dmrt1_+_(5164r)	Dmrt1_+_(1774g)	Dmrt1	FALSE	chr11:119082452-119083390	Cbx8	0.0859952	0.194995	0.0167686	0.0167686	1.87415	1	0.155629	0.291672	0.291672	Dmrt1_+_+
Dmrt1_+_(5164r)	Dmrt1_+_(1774g)	Dmrt1	FALSE	chr11:118941161-118942069	Cbx8	0.0169309	0.140495	0.0023787	0.0023787	1.87415	1	0.155629	0.291672	0.291672	Dmrt1_+_+
Dmrt1_+_(5164r)	Dmrt1_+_(1774g)	Dmrt1	FALSE	chr11:118903933-118904947	Cbx8	0.0795493	0.209194	0.0166412	0.0166412	1.87415	1	0.155629	0.291672	0.291672	Dmrt1_+_+
Dmrt1_+_(5164r)	Dmrt1_+_(1774g)	Dmrt1	FALSE	chr11:119090800-119092055	Cbx8	0.0414208	0.194653	0.0080627	0.0080627	1.87415	1	0.155629	0.291672	0.291672	Dmrt1_+_+
Dmrt1_+_(5164r)	Dmrt1_+_(1774g)	Dmrt1	FALSE	chr6:83267792-83268913	Tet3	0.0396809	0.432022	0.017143	0.017143	3.31458	1	0.372013	1.23307	1.23307	Dmrt1_+_+
Dmrt1_+_(5164r)	Dmrt1_+_(1774g)	Dmrt1	FALSE	chr6:83259942-83261007	Tet3	0.0192453	0.350601	0.00674741	0.00674741	3.31458	1	0.372013	1.23307	1.23307	Dmrt1_+_+
Dmrt1_+_(5164r)	Dmrt1_+_(1774g)	Dmrt1	FALSE	chr6:83467421-83468329	Tet3	0.0685058	0.458426	0.0314049	0.0314049	3.31458	1	0.372013	1.23307	1.23307	Dmrt1_+_+
Dmrt1_+_(5164r)	Dmrt1_+_(1774g)	Dmrt1	FALSE	chr6:83381355-83382621	Tet3	0.0518272	0.474169	0.0245749	0.0245749	3.31458	1	0.372013	1.23307	1.23307	Dmrt1_+_+
Dmrt1_+_(5164r)	Dmrt1_+_(1774g)	Dmrt1	FALSE	chr6:83430253-83431181	Tet3	0.105531	0.482713	0.050941	0.050941	3.31458	1	0.372013	1.23307	1.23307	Dmrt1_+_+
Dmrt1_+_(5164r)	Dmrt1_+_(1774g)	Dmrt1	FALSE	chr6:83232184-83233076	Tet3	0.0361714	0.39716	0.0143658	0.0143658	3.31458	1	0.372013	1.23307	1.23307	Dmrt1_+_+
Dmrt1_+_(5164r)	Dmrt1_+_(1774g)	Dmrt1	FALSE	chr6:83580040-83581048	Tet3	0.138217	0.499713	0.0690687	0.0690687	3.31458	1	0.372013	1.23307	1.23307	Dmrt1_+_+
Dmrt1_+_(5164r)	Dmrt1_+_(1774g)	Dmrt1	FALSE	chr6:83416284-83417252	Tet3	0.0982836	0.518308	0.0509412	0.0509412	3.31458	1	0.372013	1.23307	1.23307	Dmrt1_+_+
Dmrt1_+_(5164r)	Dmrt1_+_(1774g)	Dmrt1	FALSE	chr6:83269319-83270164	Tet3	0.08159	0.503446	0.0410761	0.0410761	3.31458	1	0.372013	1.23307	1.23307	Dmrt1_+_+
Dmrt1_+_(5164r)	Dmrt1_+_(1774g)	Dmrt1	FALSE	chr6:83278566-83279454	Tet3	0.0568027	0.44776	0.025434	0.025434	3.31458	1	0.372013	1.23307	1.23307	Dmrt1_+_+
Dmrt1_+_(5164r)	Dmrt1_+_(1774g)	Dmrt1	FALSE	chr17:25314096-25315017	Unkl	0.12064	0.188297	0.0227162	0.0227162	1.69818	1	0.131621	0.223515	0.223515	Dmrt1_+_+
Dmrt1_+_(5164r)	Dmrt1_+_(1774g)	Dmrt1	FALSE	chr17:25063552-25064706	Unkl	0.0358743	0.160316	0.00575121	0.00575121	1.69818	1	0.131621	0.223515	0.223515	Dmrt1_+_+
Dmrt1_+_(5164r)	Dmrt1_+_(1774g)	Dmrt1	FALSE	chr17:25117110-25117954	Unkl	0.154085	0.180204	0.0277667	0.0277667	1.69818	1	0.131621	0.223515	0.223515	Dmrt1_+_+
Dmrt1_+_(5164r)	Dmrt1_+_(1774g)	Dmrt1	FALSE	chr1:176031200-176032314	Exo1	0.0843615	0.139729	0.0117877	0.0117877	1.4162	1	0.182051	0.25782	0.25782	Dmrt1_+_+
Dmrt1_+_(5164r)	Dmrt1_+_(1774g)	Dmrt1	FALSE	chr1:175886679-175887664	Exo1	0.179284	0.234249	0.0419971	0.0419971	1.4162	1	0.182051	0.25782	0.25782	Dmrt1_+_+
Dmrt1_+_(5164r)	Dmrt1_+_(1774g)	Dmrt1	FALSE	chr1:175880286-175881215	Exo1	0.0464271	0.0958767	0.00445127	0.00445127	1.4162	1	0.182051	0.25782	0.25782	Dmrt1_+_+
Dmrt1_+_(5164r)	Dmrt1_+_(1774g)	Dmrt1	FALSE	chr1:175983945-175984938	Exo1	0.00857026	0.0524769	0.000449741	0.000449741	1.4162	1	0.182051	0.25782	0.25782	Dmrt1_+_+
Dmrt1_+_(5164r)	Dmrt1_+_(1774g)	Dmrt1	FALSE	chr1:175866953-175867982	Exo1	0.0972355	0.219342	0.0213279	0.0213279	1.4162	1	0.182051	0.25782	0.25782	Dmrt1_+_+
Dmrt1_+_(5164r)	Dmrt1_+_(1774g)	Dmrt1	FALSE	chr7:45098368-45099539	Rps11	0.130882	0.590739	0.0773171	0.0773171	9.22098	1	0.392487	3.61911	3.61911	Dmrt1_+_+
Dmrt1_+_(5164r)	Dmrt1_+_(1774g)	Dmrt1	FALSE	chr7:45052738-45053642	Rps11	0.054898	0.472131	0.025919	0.025919	9.22098	1	0.392487	3.61911	3.61911	Dmrt1_+_+
Dmrt1_+_(5164r)	Dmrt1_+_(1774g)	Dmrt1	FALSE	chr7:45172755-45173655	Rps11	0.00716956	0.370571	0.00265683	0.00265683	9.22098	1	0.392487	3.61911	3.61911	Dmrt1_+_+
Dmrt1_+_(5164r)	Dmrt1_+_(1774g)	Dmrt1	FALSE	chr7:45017321-45018258	Rps11	0.0179765	0.500641	0.00899979	0.00899979	9.22098	1	0.392487	3.61911	3.61911	Dmrt1_+_+
Dmrt1_+_(5164r)	Dmrt1_+_(1774g)	Dmrt1	FALSE	chr7:45134211-45135154	Rps11	0.116199	0.491357	0.0570954	0.0570954	9.22098	1	0.392487	3.61911	3.61911	Dmrt1_+_+
Dmrt1_+_(5164r)	Dmrt1_+_(1774g)	Dmrt1	FALSE	chr15:81744972-81746134	Aco2	0.0430171	0.111975	0.00481682	0.00481682	1.53203	1	0.144024	0.220648	0.220648	Dmrt1_+_+
Dmrt1_+_(5164r)	Dmrt1_+_(1774g)	Dmrt1	FALSE	chr15:81969953-81971336	Aco2	0.0438156	0.133008	0.00582781	0.00582781	1.53203	1	0.144024	0.220648	0.220648	Dmrt1_+_+
Dmrt1_+_(5164r)	Dmrt1_+_(1774g)	Dmrt1	FALSE	chr15:81802159-81803102	Aco2	0.0743412	0.14744	0.0109609	0.0109609	1.53203	1	0.144024	0.220648	0.220648	Dmrt1_+_+
Dmrt1_+_(5164r)	Dmrt1_+_(1774g)	Dmrt1	FALSE	chr15:81836009-81837030	Aco2	0.0564263	0.19369	0.0109292	0.0109292	1.53203	1	0.144024	0.220648	0.220648	Dmrt1_+_+
Dmrt1_+_(5164r)	Dmrt1_+_(1774g)	Dmrt1	FALSE	chr15:81964623-81965591	Aco2	0.0675766	0.161217	0.0108945	0.0108945	1.53203	1	0.144024	0.220648	0.220648	Dmrt1_+_+
Dmrt1_+_(5164r)	Dmrt1_+_(1774g)	Dmrt1	FALSE	chr15:81734879-81735815	Aco2	0.0657904	0.182393	0.0119997	0.0119997	1.53203	1	0.144024	0.220648	0.220648	Dmrt1_+_+
Dmrt1_+_(5164r)	Dmrt1_+_(1774g)	Dmrt1	FALSE	chr15:81768672-81769618	Aco2	0.0110634	0.0785094	0.000868578	0.000868578	1.53203	1	0.144024	0.220648	0.220648	Dmrt1_+_+
Dmrt1_+_(5164r)	Dmrt1_+_(1774g)	Dmrt1	FALSE	chr1:106759258-106760163	Vps4b	0.170564	0.187629	0.0320028	0.0320028	1.19318	1	0.109014	0.130072	0.130072	Dmrt1_+_+
Dmrt1_+_(5164r)	Dmrt1_+_(1774g)	Dmrt1	FALSE	chr1:106713856-106714821	Vps4b	0.144146	0.16539	0.0238403	0.0238403	1.19318	1	0.109014	0.130072	0.130072	Dmrt1_+_+
Dmrt1_+_(5164r)	Dmrt1_+_(1774g)	Dmrt1	FALSE	chr1:106775279-106776183	Vps4b	0.076985	0.130263	0.0100283	0.0100283	1.19318	1	0.109014	0.130072	0.130072	Dmrt1_+_+
Dmrt1_+_(5164r)	Dmrt1_+_(1774g)	Dmrt1	FALSE	chr12:83878207-83879222	Riox1	0.115491	0.170135	0.0196491	0.0196491	1.05015	1	0.121628	0.127728	0.127728	Dmrt1_+_+
Dmrt1_+_(5164r)	Dmrt1_+_(1774g)	Dmrt1	FALSE	chr12:83881388-83882238	Riox1	0.0530717	0.159375	0.0084583	0.0084583	1.05015	1	0.121628	0.127728	0.127728	Dmrt1_+_+
Dmrt1_+_(5164r)	Dmrt1_+_(1774g)	Dmrt1	FALSE	chr12:84026597-84027565	Riox1	0.0399993	0.111382	0.00445521	0.00445521	1.05015	1	0.121628	0.127728	0.127728	Dmrt1_+_+
Dmrt1_+_(5164r)	Dmrt1_+_(1774g)	Dmrt1	FALSE	chr13:74462400-74463383	Pdcd6	0.107092	0.21787	0.0233321	0.0233321	1.28768	1	0.113678	0.14638	0.14638	Dmrt1_+_+
Dmrt1_+_(5164r)	Dmrt1_+_(1774g)	Dmrt1	FALSE	chr13:74291913-74292831	Pdcd6	0.0942677	0.146774	0.013836	0.013836	1.28768	1	0.113678	0.14638	0.14638	Dmrt1_+_+
Dmrt1_+_(5164r)	Dmrt1_+_(1774g)	Dmrt1	FALSE	chr4:136054354-136055081	E2f2	0.0290263	0.206162	0.00598411	0.00598411	3.15395	1	0.160674	0.506759	0.506759	Dmrt1_+_+
Dmrt1_+_(5164r)	Dmrt1_+_(1774g)	Dmrt1	FALSE	chr4:136114415-136115649	E2f2	0.0372834	0.187737	0.00699946	0.00699946	3.15395	1	0.160674	0.506759	0.506759	Dmrt1_+_+
Dmrt1_+_(5164r)	Dmrt1_+_(1774g)	Dmrt1	FALSE	chr4:136280468-136281444	E2f2	0.0663699	0.217303	0.0144224	0.0144224	3.15395	1	0.160674	0.506759	0.506759	Dmrt1_+_+
Dmrt1_+_(5164r)	Dmrt1_+_(1774g)	Dmrt1	FALSE	chr4:136061697-136062697	E2f2	0.0275204	0.118793	0.00326924	0.00326924	3.15395	1	0.160674	0.506759	0.506759	Dmrt1_+_+
Dmrt1_+_(5164r)	Dmrt1_+_(1774g)	Dmrt1	FALSE	chr4:136237978-136240239	E2f2	0.0673816	0.213814	0.0144071	0.0144071	3.15395	1	0.160674	0.506759	0.506759	Dmrt1_+_+
Dmrt1_+_(5164r)	Dmrt1_+_(1774g)	Dmrt1	FALSE	chr4:136291553-136292401	E2f2	0.0896361	0.236324	0.0211832	0.0211832	3.15395	1	0.160674	0.506759	0.506759	Dmrt1_+_+
Dmrt1_+_(5164r)	Dmrt1_+_(1774g)	Dmrt1	FALSE	chr4:136172102-136173091	E2f2	0.0740109	0.209304	0.0154908	0.0154908	3.15395	1	0.160674	0.506759	0.506759	Dmrt1_+_+
Dmrt1_+_(5164r)	Dmrt1_+_(1774g)	Dmrt1	FALSE	chr4:136248590-136249527	E2f2	0.041755	0.216946	0.00905859	0.00905859	3.15395	1	0.160674	0.506759	0.506759	Dmrt1_+_+
Dmrt1_+_(5164r)	Dmrt1_+_(1774g)	Dmrt1	FALSE	chr4:136037552-136038470	E2f2	0.0261752	0.185371	0.00485212	0.00485212	3.15395	1	0.160674	0.506759	0.506759	Dmrt1_+_+
Dmrt1_+_(5164r)	Dmrt1_+_(1774g)	Dmrt1	FALSE	chr5:138113334-138114233	Cnpy4	0.0207923	0.123406	0.00256589	0.00256589	2.02664	1	0.148107	0.30016	0.30016	Dmrt1_+_+
Dmrt1_+_(5164r)	Dmrt1_+_(1774g)	Dmrt1	FALSE	chr18:80175995-80176906	Rbfa	0.0213292	0.156955	0.00334773	0.00334773	1.4691	1	0.181021	0.265938	0.265938	Dmrt1_+_+
Dmrt1_+_(5164r)	Dmrt1_+_(1774g)	Dmrt1	FALSE	chr18:80317160-80317936	Rbfa	0.113234	0.232793	0.0263602	0.0263602	1.4691	1	0.181021	0.265938	0.265938	Dmrt1_+_+
Dmrt1_+_(5164r)	Dmrt1_+_(1774g)	Dmrt1	FALSE	chr18:80275084-80276025	Rbfa	0.0341731	0.171597	0.005864	0.005864	1.4691	1	0.181021	0.265938	0.265938	Dmrt1_+_+
Dmrt1_+_(5164r)	Dmrt1_+_(1774g)	Dmrt1	FALSE	chr18:80259814-80260749	Rbfa	0.108987	0.197498	0.0215247	0.0215247	1.4691	1	0.181021	0.265938	0.265938	Dmrt1_+_+
Dmrt1_+_(5164r)	Dmrt1_+_(1774g)	Dmrt1	FALSE	chr18:80337584-80338475	Rbfa	0.0765231	0.197926	0.0151459	0.0151459	1.4691	1	0.181021	0.265938	0.265938	Dmrt1_+_+
Dmrt1_+_(5164r)	Dmrt1_+_(1774g)	Dmrt1	FALSE	chr18:80041562-80042347	Rbfa	0.109961	0.249965	0.0274865	0.0274865	1.4691	1	0.181021	0.265938	0.265938	Dmrt1_+_+
Dmrt1_+_(5164r)	Dmrt1_+_(1774g)	Dmrt1	FALSE	chr18:80065892-80066873	Rbfa	0.0280476	0.200406	0.00562091	0.00562091	1.4691	1	0.181021	0.265938	0.265938	Dmrt1_+_+
Dmrt1_+_(5164r)	Dmrt1_+_(1774g)	Dmrt1	FALSE	chr18:80227165-80228136	Rbfa	0.046238	0.152182	0.00703658	0.00703658	1.4691	1	0.181021	0.265938	0.265938	Dmrt1_+_+
Dmrt1_+_(5164r)	Dmrt1_+_(1774g)	Dmrt1	FALSE	chr18:80207689-80208371	Rbfa	0.0427627	0.113268	0.00484366	0.00484366	1.4691	1	0.181021	0.265938	0.265938	Dmrt1_+_+
Dmrt1_+_(5164r)	Dmrt1_+_(1774g)	Dmrt1	FALSE	chr6:125513409-125514380	Cd9	0.0826488	0.300633	0.0248469	0.0248469	2.59552	1	0.231001	0.599567	0.599567	Dmrt1_+_+
Dmrt1_+_(5164r)	Dmrt1_+_(1774g)	Dmrt1	FALSE	chr6:125521910-125522962	Cd9	0.0487647	0.275074	0.0134139	0.0134139	2.59552	1	0.231001	0.599567	0.599567	Dmrt1_+_+
Dmrt1_+_(5164r)	Dmrt1_+_(1774g)	Dmrt1	FALSE	chr6:125525847-125526737	Cd9	0.0481875	0.300826	0.014496	0.014496	2.59552	1	0.231001	0.599567	0.599567	Dmrt1_+_+
Dmrt1_+_(5164r)	Dmrt1_+_(1774g)	Dmrt1	FALSE	chr6:125528436-125529312	Cd9	0.0390984	0.193309	0.00755807	0.00755807	2.59552	1	0.231001	0.599567	0.599567	Dmrt1_+_+
Dmrt1_+_(5164r)	Dmrt1_+_(1774g)	Dmrt1	FALSE	chr6:125501883-125502844	Cd9	0.080309	0.306583	0.0246214	0.0246214	2.59552	1	0.231001	0.599567	0.599567	Dmrt1_+_+
Dmrt1_+_(5164r)	Dmrt1_+_(1774g)	Dmrt1	FALSE	chr6:125341737-125342681	Cd9	0.0887586	0.3222	0.028598	0.028598	2.59552	1	0.231001	0.599567	0.599567	Dmrt1_+_+
Dmrt1_+_(5164r)	Dmrt1_+_(1774g)	Dmrt1	FALSE	chr6:125480405-125482371	Cd9	0.0424427	0.273876	0.0116241	0.0116241	2.59552	1	0.231001	0.599567	0.599567	Dmrt1_+_+
Dmrt1_+_(5164r)	Dmrt1_+_(1774g)	Dmrt1	FALSE	chr6:125602955-125603824	Cd9	0.0708797	0.273498	0.0193855	0.0193855	2.59552	1	0.231001	0.599567	0.599567	Dmrt1_+_+
Dmrt1_+_(5164r)	Dmrt1_+_(1774g)	Dmrt1	FALSE	chr6:125410493-125411562	Cd9	0.0490798	0.26018	0.0127696	0.0127696	2.59552	1	0.231001	0.599567	0.599567	Dmrt1_+_+
Dmrt1_+_(5164r)	Dmrt1_+_(1774g)	Dmrt1	FALSE	chr19:7164648-7166381	Flrt1	0.137364	0.178512	0.0245211	0.0245211	1.07892	1	0.136373	0.147135	0.147135	Dmrt1_+_+
Dmrt1_+_(5164r)	Dmrt1_+_(1774g)	Dmrt1	FALSE	chr19:7168424-7169378	Flrt1	0.135775	0.167247	0.0227078	0.0227078	1.07892	1	0.136373	0.147135	0.147135	Dmrt1_+_+
Dmrt1_+_(5164r)	Dmrt1_+_(1774g)	Dmrt1	FALSE	chr7:30167800-30168626	Zfp566	0.078563	0.203211	0.0159649	0.0159649	2.59727	1	0.136966	0.355738	0.355738	Dmrt1_+_+
Dmrt1_+_(5164r)	Dmrt1_+_(1774g)	Dmrt1	FALSE	chr7:30197589-30199129	Zfp566	0.0954923	0.19321	0.0184501	0.0184501	2.59727	1	0.136966	0.355738	0.355738	Dmrt1_+_+
Dmrt1_+_(5164r)	Dmrt1_+_(1774g)	Dmrt1	FALSE	chr7:30199877-30200891	Zfp566	0.0948094	0.203069	0.0192529	0.0192529	2.59727	1	0.136966	0.355738	0.355738	Dmrt1_+_+
Dmrt1_+_(5164r)	Dmrt1_+_(1774g)	Dmrt1	FALSE	chr7:30214976-30215845	Zfp566	0.0331116	0.153976	0.0050984	0.0050984	2.59727	1	0.136966	0.355738	0.355738	Dmrt1_+_+
Dmrt1_+_(5164r)	Dmrt1_+_(1774g)	Dmrt1	FALSE	chr7:30094427-30095405	Zfp566	0.0216672	0.0773064	0.00167501	0.00167501	2.59727	1	0.136966	0.355738	0.355738	Dmrt1_+_+
Dmrt1_+_(5164r)	Dmrt1_+_(1774g)	Dmrt1	FALSE	chr1:132908401-132909314	Pik3c2b	0.125721	0.235421	0.0295974	0.0295974	2.17499	1	0.177072	0.38513	0.38513	Dmrt1_+_+
Dmrt1_+_(5164r)	Dmrt1_+_(1774g)	Dmrt1	FALSE	chr1:132946457-132947412	Pik3c2b	0.0551757	0.181095	0.00999207	0.00999207	2.17499	1	0.177072	0.38513	0.38513	Dmrt1_+_+
Dmrt1_+_(5164r)	Dmrt1_+_(1774g)	Dmrt1	FALSE	chr1:133019043-133019947	Pik3c2b	0.0390597	0.17485	0.00682958	0.00682958	2.17499	1	0.177072	0.38513	0.38513	Dmrt1_+_+
Dmrt1_+_(5164r)	Dmrt1_+_(1774g)	Dmrt1	FALSE	chr1:133209577-133210546	Pik3c2b	0.0699794	0.172189	0.0120497	0.0120497	2.17499	1	0.177072	0.38513	0.38513	Dmrt1_+_+
Dmrt1_+_(5164r)	Dmrt1_+_(1774g)	Dmrt1	FALSE	chr1:133133883-133134798	Pik3c2b	0.0369466	0.173754	0.0064196	0.0064196	2.17499	1	0.177072	0.38513	0.38513	Dmrt1_+_+
Dmrt1_+_(5164r)	Dmrt1_+_(1774g)	Dmrt1	FALSE	chr19:5304772-5305639	Ccdc85b	0.0441521	0.257559	0.0113718	0.0113718	1.71385	1	0.219214	0.3757	0.3757	Dmrt1_+_+
Dmrt1_+_(5164r)	Dmrt1_+_(1774g)	Dmrt1	FALSE	chr19:5303044-5303816	Ccdc85b	0.05776	0.254316	0.0146893	0.0146893	1.71385	1	0.219214	0.3757	0.3757	Dmrt1_+_+
Dmrt1_+_(5164r)	Dmrt1_+_(1774g)	Dmrt1	FALSE	chr19:5378794-5379774	Ccdc85b	0.111938	0.232984	0.0260798	0.0260798	1.71385	1	0.219214	0.3757	0.3757	Dmrt1_+_+
Dmrt1_+_(5164r)	Dmrt1_+_(1774g)	Dmrt1	FALSE	chr19:5348824-5349805	Ccdc85b	0.0851189	0.253772	0.0216008	0.0216008	1.71385	1	0.219214	0.3757	0.3757	Dmrt1_+_+
Dmrt1_+_(5164r)	Dmrt1_+_(1774g)	Dmrt1	FALSE	chr16:14241402-14242299	Abcc1	0.155689	0.282924	0.0440482	0.0440482	2.57045	1	0.221905	0.570396	0.570396	Dmrt1_+_+
Dmrt1_+_(5164r)	Dmrt1_+_(1774g)	Dmrt1	FALSE	chr16:14245109-14246029	Abcc1	0.0829639	0.271752	0.0225456	0.0225456	2.57045	1	0.221905	0.570396	0.570396	Dmrt1_+_+
Dmrt1_+_(5164r)	Dmrt1_+_(1774g)	Dmrt1	FALSE	chr16:14293152-14294262	Abcc1	0.121692	0.294125	0.0357928	0.0357928	2.57045	1	0.221905	0.570396	0.570396	Dmrt1_+_+
Dmrt1_+_(5164r)	Dmrt1_+_(1774g)	Dmrt1	FALSE	chr11:114675064-114676021	Ttyh2	0.0275971	0.159566	0.00440355	0.00440355	1.70159	1	0.148986	0.253512	0.253512	Dmrt1_+_+
Dmrt1_+_(5164r)	Dmrt1_+_(1774g)	Dmrt1	FALSE	chr11:114588478-114589293	Ttyh2	0.0256451	0.166668	0.00427422	0.00427422	1.70159	1	0.148986	0.253512	0.253512	Dmrt1_+_+
Dmrt1_+_(5164r)	Dmrt1_+_(1774g)	Dmrt1	FALSE	chr11:114858162-114859235	Ttyh2	0.0768624	0.195704	0.0150422	0.0150422	1.70159	1	0.148986	0.253512	0.253512	Dmrt1_+_+
Dmrt1_+_(5164r)	Dmrt1_+_(1774g)	Dmrt1	FALSE	chr11:114799086-114800032	Ttyh2	0.0787643	0.191365	0.0150727	0.0150727	1.70159	1	0.148986	0.253512	0.253512	Dmrt1_+_+
Dmrt1_+_(5164r)	Dmrt1_+_(1774g)	Dmrt1	FALSE	chr11:114592937-114593873	Ttyh2	0.0320198	0.169882	0.00543959	0.00543959	1.70159	1	0.148986	0.253512	0.253512	Dmrt1_+_+
Dmrt1_+_(5164r)	Dmrt1_+_(1774g)	Dmrt1	FALSE	chr11:114818816-114819727	Ttyh2	0.0606978	0.202398	0.0122851	0.0122851	1.70159	1	0.148986	0.253512	0.253512	Dmrt1_+_+
Dmrt1_+_(5164r)	Dmrt1_+_(1774g)	Dmrt1	FALSE	chr11:114763389-114764330	Ttyh2	0.0810801	0.207363	0.016813	0.016813	1.70159	1	0.148986	0.253512	0.253512	Dmrt1_+_+
Dmrt1_+_(5164r)	Dmrt1_+_(1774g)	Dmrt1	FALSE	chr11:114747699-114748730	Ttyh2	0.0403725	0.175859	0.00709986	0.00709986	1.70159	1	0.148986	0.253512	0.253512	Dmrt1_+_+
Dmrt1_+_(5164r)	Dmrt1_+_(1774g)	Dmrt1	FALSE	chr1:7125684-7126744	Pcmtd1	0.137062	0.350945	0.0481013	0.0481013	2.75124	1	0.31091	0.855389	0.855389	Dmrt1_+_+
Dmrt1_+_(5164r)	Dmrt1_+_(1774g)	Dmrt1	FALSE	chr1:7102226-7103237	Pcmtd1	0.251498	0.371487	0.0934283	0.0934283	2.75124	1	0.31091	0.855389	0.855389	Dmrt1_+_+
Dmrt1_+_(5164r)	Dmrt1_+_(1774g)	Dmrt1	FALSE	chr11:102694749-102695638	Gjc1	0.0177991	0.120007	0.00213601	0.00213601	1.37815	1	0.188041	0.259148	0.259148	Dmrt1_+_+
Dmrt1_+_(5164r)	Dmrt1_+_(1774g)	Dmrt1	FALSE	chr11:102675471-102676365	Gjc1	0.0142492	0.0955333	0.00136127	0.00136127	1.37815	1	0.188041	0.259148	0.259148	Dmrt1_+_+
Dmrt1_+_(5164r)	Dmrt1_+_(1774g)	Dmrt1	FALSE	chr11:102939820-102940824	Gjc1	0.024304	0.193104	0.0046932	0.0046932	1.37815	1	0.188041	0.259148	0.259148	Dmrt1_+_+
Dmrt1_+_(5164r)	Dmrt1_+_(1774g)	Dmrt1	FALSE	chr11:102918099-102919034	Gjc1	0.0263542	0.233961	0.00616584	0.00616584	1.37815	1	0.188041	0.259148	0.259148	Dmrt1_+_+
Dmrt1_+_(5164r)	Dmrt1_+_(1774g)	Dmrt1	FALSE	chr11:102773690-102774526	Gjc1	0.0290763	0.201463	0.00585779	0.00585779	1.37815	1	0.188041	0.259148	0.259148	Dmrt1_+_+
Dmrt1_+_(5164r)	Dmrt1_+_(1774g)	Dmrt1	FALSE	chr11:102933052-102933959	Gjc1	0.0594854	0.231689	0.0137821	0.0137821	1.37815	1	0.188041	0.259148	0.259148	Dmrt1_+_+
Dmrt1_+_(5164r)	Dmrt1_+_(1774g)	Dmrt1	FALSE	chr5:135851963-135853523	Ywhag	0.082715	0.230496	0.0190655	0.0190655	2.44204	1	0.206704	0.504779	0.504779	Dmrt1_+_+
Dmrt1_+_(5164r)	Dmrt1_+_(1774g)	Dmrt1	FALSE	chr5:135817937-135818816	Ywhag	0.0775041	0.274389	0.0212662	0.0212662	2.44204	1	0.206704	0.504779	0.504779	Dmrt1_+_+
Dmrt1_+_(5164r)	Dmrt1_+_(1774g)	Dmrt1	FALSE	chr5:135943425-135944427	Ywhag	0.0572547	0.290946	0.016658	0.016658	2.44204	1	0.206704	0.504779	0.504779	Dmrt1_+_+
Dmrt1_+_(5164r)	Dmrt1_+_(1774g)	Dmrt1	FALSE	chr5:136062922-136063567	Ywhag	0.062309	0.292298	0.0182128	0.0182128	2.44204	1	0.206704	0.504779	0.504779	Dmrt1_+_+
Dmrt1_+_(5164r)	Dmrt1_+_(1774g)	Dmrt1	FALSE	chr5:135792582-135793515	Ywhag	0.0589673	0.283129	0.0166953	0.0166953	2.44204	1	0.206704	0.504779	0.504779	Dmrt1_+_+
Dmrt1_+_(5164r)	Dmrt1_+_(1774g)	Dmrt1	FALSE	chr5:135858335-135859192	Ywhag	0.0260455	0.276301	0.0071964	0.0071964	2.44204	1	0.206704	0.504779	0.504779	Dmrt1_+_+
Dmrt1_+_(5164r)	Dmrt1_+_(1774g)	Dmrt1	FALSE	chr5:135866094-135866923	Ywhag	0.021738	0.236503	0.0051411	0.0051411	2.44204	1	0.206704	0.504779	0.504779	Dmrt1_+_+
Dmrt1_+_(5164r)	Dmrt1_+_(1774g)	Dmrt1	FALSE	chrX:7781865-7782825	Gpkow	0.0277772	0.190812	0.00530024	0.00530024	1.93552	1	0.146568	0.283684	0.283684	Dmrt1_+_+
Dmrt1_+_(5164r)	Dmrt1_+_(1774g)	Dmrt1	FALSE	chrX:7648484-7649423	Gpkow	0.0825617	0.230376	0.0190202	0.0190202	1.93552	1	0.146568	0.283684	0.283684	Dmrt1_+_+
Dmrt1_+_(5164r)	Dmrt1_+_(1774g)	Dmrt1	FALSE	chrX:7744708-7745668	Gpkow	0.0688358	0.208488	0.0143514	0.0143514	1.93552	1	0.146568	0.283684	0.283684	Dmrt1_+_+
Dmrt1_+_(5164r)	Dmrt1_+_(1774g)	Dmrt1	FALSE	chr7:45313589-45314294	Ftl1	0.0247675	0.397973	0.00985678	0.00985678	3.00531	1	0.334425	1.00505	1.00505	Dmrt1_+_+
Dmrt1_+_(5164r)	Dmrt1_+_(1774g)	Dmrt1	FALSE	chr7:45604660-45605562	Ftl1	0.0576017	0.356022	0.0205075	0.0205075	3.00531	1	0.334425	1.00505	1.00505	Dmrt1_+_+
Dmrt1_+_(5164r)	Dmrt1_+_(1774g)	Dmrt1	FALSE	chr7:45533209-45534122	Ftl1	0.0519553	0.377859	0.0196318	0.0196318	3.00531	1	0.334425	1.00505	1.00505	Dmrt1_+_+
Dmrt1_+_(5164r)	Dmrt1_+_(1774g)	Dmrt1	FALSE	chr7:45571514-45572442	Ftl1	0.0271553	0.295129	0.00801432	0.00801432	3.00531	1	0.334425	1.00505	1.00505	Dmrt1_+_+
Dmrt1_+_(5164r)	Dmrt1_+_(1774g)	Dmrt1	FALSE	chr7:45609504-45610392	Ftl1	0.0496856	0.418501	0.0207935	0.0207935	3.00531	1	0.334425	1.00505	1.00505	Dmrt1_+_+
Dmrt1_+_(5164r)	Dmrt1_+_(1774g)	Dmrt1	FALSE	chr7:45598760-45599725	Ftl1	0.169853	0.45374	0.0770692	0.0770692	3.00531	1	0.334425	1.00505	1.00505	Dmrt1_+_+
Dmrt1_+_(5164r)	Dmrt1_+_(1774g)	Dmrt1	FALSE	chr17:29766575-29767496	Ccdc167	0.0529793	0.115057	0.00609562	0.00609562	1.26337	1	0.093012	0.117509	0.117509	Dmrt1_+_+
Dmrt1_+_(5164r)	Dmrt1_+_(1774g)	Dmrt1	FALSE	chr17:29802665-29803601	Ccdc167	0.0284346	0.110499	0.003142	0.003142	1.26337	1	0.093012	0.117509	0.117509	Dmrt1_+_+
Dmrt1_+_(5164r)	Dmrt1_+_(1774g)	Dmrt1	FALSE	chr17:29643437-29644407	Ccdc167	0.0706201	0.125204	0.00884193	0.00884193	1.26337	1	0.093012	0.117509	0.117509	Dmrt1_+_+
Dmrt1_+_(5164r)	Dmrt1_+_(1774g)	Dmrt1	FALSE	chr17:29760152-29761028	Ccdc167	0.0312203	0.138174	0.00431383	0.00431383	1.26337	1	0.093012	0.117509	0.117509	Dmrt1_+_+
Dmrt1_+_(5164r)	Dmrt1_+_(1774g)	Dmrt1	FALSE	chr17:29854620-29855565	Ccdc167	0.0568993	0.124122	0.00706244	0.00706244	1.26337	1	0.093012	0.117509	0.117509	Dmrt1_+_+
Dmrt1_+_(5164r)	Dmrt1_+_(1774g)	Dmrt1	FALSE	chr17:29562387-29563649	Ccdc167	0.0476784	0.121834	0.00580883	0.00580883	1.26337	1	0.093012	0.117509	0.117509	Dmrt1_+_+
Dmrt1_+_(5164r)	Dmrt1_+_(1774g)	Dmrt1	FALSE	chr17:29807835-29808827	Ccdc167	0.0637273	0.121616	0.00775027	0.00775027	1.26337	1	0.093012	0.117509	0.117509	Dmrt1_+_+
Dmrt1_+_(5164r)	Dmrt1_+_(1774g)	Dmrt1	FALSE	chr17:29738421-29739418	Ccdc167	0.0521936	0.126183	0.00658596	0.00658596	1.26337	1	0.093012	0.117509	0.117509	Dmrt1_+_+
Dmrt1_+_(5164r)	Dmrt1_+_(1774g)	Dmrt1	FALSE	chr16:78214888-78216002	Btg3	0.0205857	0.111467	0.00229463	0.00229463	1.2739	1	0.186353	0.237396	0.237396	Dmrt1_+_+
Dmrt1_+_(5164r)	Dmrt1_+_(1774g)	Dmrt1	FALSE	chr16:78264510-78265553	Btg3	0.0368626	0.224252	0.00826653	0.00826653	1.2739	1	0.186353	0.237396	0.237396	Dmrt1_+_+
Dmrt1_+_(5164r)	Dmrt1_+_(1774g)	Dmrt1	FALSE	chr16:78416333-78418606	Btg3	0.036356	0.102955	0.00374304	0.00374304	1.2739	1	0.186353	0.237396	0.237396	Dmrt1_+_+
Dmrt1_+_(5164r)	Dmrt1_+_(1774g)	Dmrt1	FALSE	chr16:78242374-78243267	Btg3	0.0528627	0.245315	0.012968	0.012968	1.2739	1	0.186353	0.237396	0.237396	Dmrt1_+_+
Dmrt1_+_(5164r)	Dmrt1_+_(1774g)	Dmrt1	FALSE	chr16:78412157-78413029	Btg3	0.0112199	0.0709361	0.000795892	0.000795892	1.2739	1	0.186353	0.237396	0.237396	Dmrt1_+_+
Dmrt1_+_(5164r)	Dmrt1_+_(1774g)	Dmrt1	FALSE	chr2:152395954-152396896	Zcchc3	0.0906756	0.155939	0.0141399	0.0141399	1.63294	1	0.139162	0.227243	0.227243	Dmrt1_+_+
Dmrt1_+_(5164r)	Dmrt1_+_(1774g)	Dmrt1	FALSE	chr2:152390784-152391798	Zcchc3	0.0170788	0.0651585	0.00111283	0.00111283	1.63294	1	0.139162	0.227243	0.227243	Dmrt1_+_+
Dmrt1_+_(5164r)	Dmrt1_+_(1774g)	Dmrt1	FALSE	chr2:152363316-152364298	Zcchc3	0.0294636	0.071845	0.00211681	0.00211681	1.63294	1	0.139162	0.227243	0.227243	Dmrt1_+_+
Dmrt1_+_(5164r)	Dmrt1_+_(1774g)	Dmrt1	FALSE	chr2:152502537-152503523	Zcchc3	0.104004	0.171704	0.0178579	0.0178579	1.63294	1	0.139162	0.227243	0.227243	Dmrt1_+_+
Dmrt1_+_(5164r)	Dmrt1_+_(1774g)	Dmrt1	FALSE	chr2:152397582-152398427	Zcchc3	0.0275644	0.113663	0.00313304	0.00313304	1.63294	1	0.139162	0.227243	0.227243	Dmrt1_+_+
Dmrt1_+_(5164r)	Dmrt1_+_(1774g)	Dmrt1	FALSE	chr2:152508893-152509851	Zcchc3	0.0306658	0.150615	0.00461872	0.00461872	1.63294	1	0.139162	0.227243	0.227243	Dmrt1_+_+
Dmrt1_+_(5164r)	Dmrt1_+_(1774g)	Dmrt1	FALSE	chr2:152340861-152341730	Zcchc3	0.0769751	0.184011	0.0141643	0.0141643	1.63294	1	0.139162	0.227243	0.227243	Dmrt1_+_+
Dmrt1_+_(5164r)	Dmrt1_+_(1774g)	Dmrt1	FALSE	chr6:37433627-37435035	Creb3l2	0.1272	0.153982	0.0195865	0.0195865	1.7855	1	0.111927	0.199846	0.199846	Dmrt1_+_+
Dmrt1_+_(5164r)	Dmrt1_+_(1774g)	Dmrt1	FALSE	chr6:37354000-37355239	Creb3l2	0.0511573	0.108142	0.00553225	0.00553225	1.7855	1	0.111927	0.199846	0.199846	Dmrt1_+_+
Dmrt1_+_(5164r)	Dmrt1_+_(1774g)	Dmrt1	FALSE	chr19:6017984-6019172	Fau	0.10987	0.330438	0.0363053	0.0363053	1.96363	1	0.270897	0.53194	0.53194	Dmrt1_+_+
Dmrt1_+_(5164r)	Dmrt1_+_(1774g)	Dmrt1	FALSE	chr19:6009867-6010670	Fau	0.0207686	0.251567	0.00522469	0.00522469	1.96363	1	0.270897	0.53194	0.53194	Dmrt1_+_+
Dmrt1_+_(5164r)	Dmrt1_+_(1774g)	Dmrt1	FALSE	chr19:6174074-6175128	Fau	0.0725132	0.314332	0.0227932	0.0227932	1.96363	1	0.270897	0.53194	0.53194	Dmrt1_+_+
Dmrt1_+_(5164r)	Dmrt1_+_(1774g)	Dmrt1	FALSE	chr19:6105720-6106659	Fau	0.0451663	0.278302	0.0125699	0.0125699	1.96363	1	0.270897	0.53194	0.53194	Dmrt1_+_+
Dmrt1_+_(5164r)	Dmrt1_+_(1774g)	Dmrt1	FALSE	chr19:6000867-6001966	Fau	0.141205	0.338155	0.0477492	0.0477492	1.96363	1	0.270897	0.53194	0.53194	Dmrt1_+_+
Dmrt1_+_(5164r)	Dmrt1_+_(1774g)	Dmrt1	FALSE	chr19:6066760-6067595	Fau	0.0941551	0.284777	0.0268132	0.0268132	1.96363	1	0.270897	0.53194	0.53194	Dmrt1_+_+
Dmrt1_+_(5164r)	Dmrt1_+_(1774g)	Dmrt1	FALSE	chr8:84223058-84224040	D8Ertd738e	0.110219	0.219732	0.0242187	0.0242187	1.91289	1	0.168634	0.322578	0.322578	Dmrt1_+_+
Dmrt1_+_(5164r)	Dmrt1_+_(1774g)	Dmrt1	FALSE	chr8:84296821-84297757	D8Ertd738e	0.0813216	0.195863	0.0159279	0.0159279	1.91289	1	0.168634	0.322578	0.322578	Dmrt1_+_+
Dmrt1_+_(5164r)	Dmrt1_+_(1774g)	Dmrt1	FALSE	chr8:84389275-84390276	D8Ertd738e	0.0881896	0.207622	0.0183101	0.0183101	1.91289	1	0.168634	0.322578	0.322578	Dmrt1_+_+
Dmrt1_+_(5164r)	Dmrt1_+_(1774g)	Dmrt1	FALSE	chr8:84179113-84180126	D8Ertd738e	0.026037	0.124751	0.00324814	0.00324814	1.91289	1	0.168634	0.322578	0.322578	Dmrt1_+_+
Dmrt1_+_(5164r)	Dmrt1_+_(1774g)	Dmrt1	FALSE	chr8:84323722-84324639	D8Ertd738e	0.0222594	0.165812	0.00369087	0.00369087	1.91289	1	0.168634	0.322578	0.322578	Dmrt1_+_+
[truncated: 45,346 more rows]

## Sheet: Rat
Region_signature_name	Gene_signature_name	TF	is_extended	Region	Gene	R2G_importance	R2G_rho	R2G_importance_x_rho	R2G_importance_x_abs_rho	TF2G_importance	TF2G_regulation	TF2G_rho	TF2G_importance_x_abs_rho	TF2G_importance_x_rho	Consensus_name
Alx1_+_(21r)	Alx1_+_(16g)	Alx1	FALSE	chr2:250743007-250744858	Clca4	0.068948	0.0827631	0.00570635	0.00570635	2.20091	1	0.086848	0.191145	0.191145	Alx1_+_+
Alx1_+_(21r)	Alx1_+_(16g)	Alx1	FALSE	chr2:250763939-250765322	Clca4l	0.0729553	0.164612	0.0120094	0.0120094	1.37394	1	0.0555244	0.0762871	0.0762871	Alx1_+_+
Alx1_+_(21r)	Alx1_+_(16g)	Alx1	FALSE	chr15:28917418-28918702	AABR07017599.1	0.0854241	0.107627	0.00919394	0.00919394	1.84581	1	0.110553	0.20406	0.20406	Alx1_+_+
Alx1_+_(21r)	Alx1_+_(16g)	Alx1	FALSE	chr3:161211094-161212990	Wfdc3	0.0412761	0.127019	0.00524287	0.00524287	0.77154	1	0.0505833	0.0390271	0.0390271	Alx1_+_+
Alx1_+_(21r)	Alx1_+_(16g)	Alx1	FALSE	chr3:161344205-161345985	Wfdc3	0.0449781	0.082081	0.00369185	0.00369185	0.77154	1	0.0505833	0.0390271	0.0390271	Alx1_+_+
Alx1_+_(21r)	Alx1_+_(16g)	Alx1	FALSE	chr3:161236176-161237549	Wfdc3	0.0528743	0.127079	0.00671919	0.00671919	0.77154	1	0.0505833	0.0390271	0.0390271	Alx1_+_+
Alx1_+_(21r)	Alx1_+_(16g)	Alx1	FALSE	chr8:23140535-23141894	Rgl3	0.1409	0.161228	0.022717	0.022717	1.55295	1	0.086076	0.133671	0.133671	Alx1_+_+
Alx1_+_(21r)	Alx1_+_(16g)	Alx1	FALSE	chr8:22972341-22974549	Rgl3	0.0388808	0.121097	0.00470837	0.00470837	1.55295	1	0.086076	0.133671	0.133671	Alx1_+_+
Alx1_+_(21r)	Alx1_+_(16g)	Alx1	FALSE	chr8:23108123-23109003	Rgl3	0.0806534	0.130148	0.0104969	0.0104969	1.55295	1	0.086076	0.133671	0.133671	Alx1_+_+
Alx1_+_(21r)	Alx1_+_(16g)	Alx1	FALSE	chr20:4872928-4874269	Atp6v1g2	0.0427828	0.0747739	0.00319904	0.00319904	2.0201	1	0.060113	0.121434	0.121434	Alx1_+_+
Alx1_+_(21r)	Alx1_+_(16g)	Alx1	FALSE	chr20:4920121-4922465	Atp6v1g2	0.0476821	0.0699148	0.00333368	0.00333368	2.0201	1	0.060113	0.121434	0.121434	Alx1_+_+
Alx1_+_(21r)	Alx1_+_(16g)	Alx1	FALSE	chr1:64432477-64435499	Prkcg	0.0988516	0.10427	0.0103072	0.0103072	0.899612	1	0.068588	0.0617026	0.0617026	Alx1_+_+
Alx1_+_(21r)	Alx1_+_(16g)	Alx1	FALSE	chr20:43654818-43656346	AABR07045337.1	0.151794	0.172025	0.0261124	0.0261124	0.83045	1	0.0692018	0.0574687	0.0574687	Alx1_+_+
Alx1_+_(21r)	Alx1_+_(16g)	Alx1	FALSE	chr2:250763939-250765322	Clca1	0.0563347	0.107999	0.00608407	0.00608407	1.92181	1	0.0696742	0.1339	0.1339	Alx1_+_+
Alx1_+_(21r)	Alx1_+_(16g)	Alx1	FALSE	chr10:55150046-55150810	Pik3r6	0.0478738	0.0824833	0.00394879	0.00394879	1.58443	1	0.0500895	0.0793635	0.0793635	Alx1_+_+
Alx1_+_(21r)	Alx1_+_(16g)	Alx1	FALSE	chr4:9860993-9862111	Slc26a5	0.0926466	0.167177	0.0154884	0.0154884	0.954075	1	0.0770092	0.0734725	0.0734725	Alx1_+_+
Alx1_+_(21r)	Alx1_+_(16g)	Alx1	FALSE	chr4:9882504-9883721	Slc26a5	0.0538688	0.0789227	0.00425147	0.00425147	0.954075	1	0.0770092	0.0734725	0.0734725	Alx1_+_+
Alx1_+_(21r)	Alx1_+_(16g)	Alx1	FALSE	chr18:30250742-30252221	Pcdha13	0.0878561	0.141514	0.0124329	0.0124329	0.991167	1	0.121397	0.120325	0.120325	Alx1_+_+
Alx1_+_(21r)	Alx1_+_(16g)	Alx1	FALSE	chr7:57680351-57681939	Trhde	0.0522036	0.116352	0.00607398	0.00607398	0.794657	1	0.0613115	0.0487217	0.0487217	Alx1_+_+
Alx1_+_(21r)	Alx1_+_(16g)	Alx1	FALSE	chr4:86241201-86242600	Pde1c	0.128153	0.161231	0.0206622	0.0206622	2.38679	1	0.138262	0.330003	0.330003	Alx1_+_+
Alx1_+_(21r)	Alx1_+_(16g)	Alx1	FALSE	chr5:75558652-75559510	Lpar1	0.0750486	0.137974	0.0103547	0.0103547	2.45666	1	0.0883517	0.21705	0.21705	Alx1_+_+
Alx1_+_(21r)	Alx1_+_(16g)	Alx1	FALSE	chr13:84526996-84529297	Ildr2	0.0597104	0.14785	0.00882816	0.00882816	0.748547	1	0.0551528	0.0412845	0.0412845	Alx1_+_+
Atf1_+_(116r)	Atf1_+_(91g)	Atf1	FALSE	chr8:28074390-28076492	Vps26b	0.0348152	0.0777622	0.00270731	0.00270731	0.145709	1	0.10107	0.0147269	0.0147269	Atf1_+_+
Atf1_+_(116r)	Atf1_+_(91g)	Atf1	FALSE	chr7:11006847-11008326	Sirt6	0.0409755	0.121319	0.0049711	0.0049711	0.403127	1	0.0688339	0.0277488	0.0277488	Atf1_+_+
Atf1_+_(116r)	Atf1_+_(91g)	Atf1	FALSE	chr7:135828987-135830685	Twf1	0.041924	0.0883418	0.00370364	0.00370364	0.329697	1	0.0616347	0.0203207	0.0203207	Atf1_+_+
Atf1_+_(116r)	Atf1_+_(91g)	Atf1	FALSE	chr9:100658824-100661021	Septin2	0.0515086	0.0665458	0.00342768	0.00342768	0.339329	1	0.0703801	0.023882	0.023882	Atf1_+_+
Atf1_+_(116r)	Atf1_+_(91g)	Atf1	FALSE	chr9:100778628-100780507	Septin2	0.0560005	0.0577589	0.00323453	0.00323453	0.339329	1	0.0703801	0.023882	0.023882	Atf1_+_+
Atf1_+_(116r)	Atf1_+_(91g)	Atf1	FALSE	chr7:2434800-2436032	Baz2a	0.060794	0.0994524	0.00604611	0.00604611	0.137512	1	0.0500499	0.00688244	0.00688244	Atf1_+_+
Atf1_+_(116r)	Atf1_+_(91g)	Atf1	FALSE	chr7:2605109-2606619	Baz2a	0.0598132	0.115116	0.00688546	0.00688546	0.137512	1	0.0500499	0.00688244	0.00688244	Atf1_+_+
Atf1_+_(116r)	Atf1_+_(91g)	Atf1	FALSE	chr7:2587523-2589038	Baz2a	0.0666482	0.0754026	0.00502544	0.00502544	0.137512	1	0.0500499	0.00688244	0.00688244	Atf1_+_+
Atf1_+_(116r)	Atf1_+_(91g)	Atf1	FALSE	chr13:98538432-98539664	Coq8a	0.0960025	0.214794	0.0206207	0.0206207	0.109015	1	0.093662	0.0102105	0.0102105	Atf1_+_+
Atf1_+_(116r)	Atf1_+_(91g)	Atf1	FALSE	chr1:222233824-222235449	Flrt1	0.0429408	0.0584839	0.00251134	0.00251134	0.168121	1	0.0632258	0.0106296	0.0106296	Atf1_+_+
Atf1_+_(116r)	Atf1_+_(91g)	Atf1	FALSE	chr1:222449127-222451016	Flrt1	0.041733	0.0917328	0.00382829	0.00382829	0.168121	1	0.0632258	0.0106296	0.0106296	Atf1_+_+
Atf1_+_(116r)	Atf1_+_(91g)	Atf1	FALSE	chr8:122619509-122620785	Dync1li1	0.0403122	0.0925871	0.00373239	0.00373239	0.143766	1	0.0658063	0.00946073	0.00946073	Atf1_+_+
Atf1_+_(116r)	Atf1_+_(91g)	Atf1	FALSE	chr8:122603803-122605925	Dync1li1	0.0430384	0.107311	0.00461848	0.00461848	0.143766	1	0.0658063	0.00946073	0.00946073	Atf1_+_+
Atf1_+_(116r)	Atf1_+_(91g)	Atf1	FALSE	chr19:11302181-11303599	Nudt21	0.0462135	0.0850394	0.00392997	0.00392997	1.31996	1	0.0855627	0.112939	0.112939	Atf1_+_+
Atf1_+_(116r)	Atf1_+_(91g)	Atf1	FALSE	chr19:11450165-11451738	Nudt21	0.0581018	0.0724658	0.0042104	0.0042104	1.31996	1	0.0855627	0.112939	0.112939	Atf1_+_+
Atf1_+_(116r)	Atf1_+_(91g)	Atf1	FALSE	chr6:55000834-55003146	Ahr	0.173006	0.131607	0.0227689	0.0227689	0.211308	1	0.0546904	0.0115565	0.0115565	Atf1_+_+
Atf1_+_(116r)	Atf1_+_(91g)	Atf1	FALSE	chr15:34545956-34546211	Rabggta	0.0782928	0.180465	0.0141291	0.0141291	0.257396	1	0.0588053	0.0151362	0.0151362	Atf1_+_+
Atf1_+_(116r)	Atf1_+_(91g)	Atf1	FALSE	chr1:72901737-72903792	Ppp1r12c	0.0772518	0.0638039	0.00492897	0.00492897	0.284371	1	0.0658492	0.0187256	0.0187256	Atf1_+_+
Atf1_+_(116r)	Atf1_+_(91g)	Atf1	FALSE	chr2:164747117-164748435	Gfm1	0.11009	0.133666	0.0147152	0.0147152	0.152462	1	0.0869457	0.0132559	0.0132559	Atf1_+_+
Atf1_+_(116r)	Atf1_+_(91g)	Atf1	FALSE	chr1:198213272-198214630	Ppp4c	0.06296	0.151522	0.00953983	0.00953983	0.161981	1	0.0940227	0.0152299	0.0152299	Atf1_+_+
Atf1_+_(116r)	Atf1_+_(91g)	Atf1	FALSE	chr8:48599218-48600822	Vps11	0.036161	0.103609	0.00374663	0.00374663	0.446962	1	0.0739263	0.0330422	0.0330422	Atf1_+_+
Atf1_+_(116r)	Atf1_+_(91g)	Atf1	FALSE	chr8:48761792-48762879	Vps11	0.0422325	0.0719204	0.00303738	0.00303738	0.446962	1	0.0739263	0.0330422	0.0330422	Atf1_+_+
Atf1_+_(116r)	Atf1_+_(91g)	Atf1	FALSE	chr8:48716178-48717586	Vps11	0.0563302	0.113657	0.0064023	0.0064023	0.446962	1	0.0739263	0.0330422	0.0330422	Atf1_+_+
Atf1_+_(116r)	Atf1_+_(91g)	Atf1	FALSE	chr20:45429406-45430610	Rpf2	0.0364146	0.178793	0.00651066	0.00651066	0.192137	1	0.0829643	0.0159405	0.0159405	Atf1_+_+
Atf1_+_(116r)	Atf1_+_(91g)	Atf1	FALSE	chr20:45355958-45358021	Rpf2	0.0547511	0.113116	0.00619322	0.00619322	0.192137	1	0.0829643	0.0159405	0.0159405	Atf1_+_+
Atf1_+_(116r)	Atf1_+_(91g)	Atf1	FALSE	chr4:168665553-168667319	Ddx47	0.077592	0.0767701	0.00595674	0.00595674	0.331399	1	0.0672788	0.0222961	0.0222961	Atf1_+_+
Atf1_+_(116r)	Atf1_+_(91g)	Atf1	FALSE	chr4:77709385-77711726	Zfp746	0.0396701	0.127209	0.00504639	0.00504639	0.144704	1	0.1022	0.0147887	0.0147887	Atf1_+_+
Atf1_+_(116r)	Atf1_+_(91g)	Atf1	FALSE	chr4:77576890-77579153	Zfp746	0.0553704	0.167069	0.00925069	0.00925069	0.144704	1	0.1022	0.0147887	0.0147887	Atf1_+_+
Atf1_+_(116r)	Atf1_+_(91g)	Atf1	FALSE	chr20:14000976-14002933	Cabin1	0.0350451	0.193031	0.0067648	0.0067648	0.121822	1	0.114544	0.0139541	0.0139541	Atf1_+_+
Atf1_+_(116r)	Atf1_+_(91g)	Atf1	FALSE	chr20:14072227-14073116	Cabin1	0.0553847	0.220931	0.0122362	0.0122362	0.121822	1	0.114544	0.0139541	0.0139541	Atf1_+_+
Atf1_+_(116r)	Atf1_+_(91g)	Atf1	FALSE	chr16:20574107-20575618	Fkbp8	0.0282079	0.0741005	0.00209022	0.00209022	0.11743	1	0.0549262	0.00644997	0.00644997	Atf1_+_+
Atf1_+_(116r)	Atf1_+_(91g)	Atf1	FALSE	chr1:83976716-83978231	Rab4b	0.0530616	0.0959628	0.00509194	0.00509194	0.760042	1	0.0614195	0.0466814	0.0466814	Atf1_+_+
Atf1_+_(116r)	Atf1_+_(91g)	Atf1	FALSE	chr1:84039332-84040908	Rab4b	0.049327	0.10843	0.00534855	0.00534855	0.760042	1	0.0614195	0.0466814	0.0466814	Atf1_+_+
Atf1_+_(116r)	Atf1_+_(91g)	Atf1	FALSE	chr13:89667466-89668655	Pfdn2	0.0748857	0.159207	0.0119223	0.0119223	0.134563	1	0.0941853	0.0126738	0.0126738	Atf1_+_+
Atf1_+_(116r)	Atf1_+_(91g)	Atf1	FALSE	chr13:78851483-78853008	Cenpl	0.0670271	0.0938991	0.00629379	0.00629379	0.115817	1	0.0837214	0.00969639	0.00969639	Atf1_+_+
Atf1_+_(116r)	Atf1_+_(91g)	Atf1	FALSE	chr13:78999395-79001506	Cenpl	0.0488216	0.0665979	0.00325141	0.00325141	0.115817	1	0.0837214	0.00969639	0.00969639	Atf1_+_+
Atf1_+_(116r)	Atf1_+_(91g)	Atf1	FALSE	chr16:73682950-73684222	Golga7	0.019083	0.13148	0.00250904	0.00250904	0.389104	1	0.0860791	0.0334937	0.0334937	Atf1_+_+
Atf1_+_(116r)	Atf1_+_(91g)	Atf1	FALSE	chr7:119070065-119072311	Txn2	0.06012	0.0968707	0.00582386	0.00582386	0.124359	1	0.0647562	0.00805303	0.00805303	Atf1_+_+
Atf1_+_(116r)	Atf1_+_(91g)	Atf1	FALSE	chr12:47438092-47439354	Ankrd13a	0.0491476	0.10104	0.00496588	0.00496588	0.119333	1	0.0796202	0.00950131	0.00950131	Atf1_+_+
Atf1_+_(116r)	Atf1_+_(91g)	Atf1	FALSE	chr3:155296493-155298131	Fam83d	0.077678	0.0898614	0.00698025	0.00698025	0.417294	1	0.0815522	0.0340313	0.0340313	Atf1_+_+
Atf1_+_(116r)	Atf1_+_(91g)	Atf1	FALSE	chr10:85517326-85518232	Pcgf2	0.0323466	0.141956	0.00459179	0.00459179	0.402091	1	0.0511176	0.020554	0.020554	Atf1_+_+
Atf1_+_(116r)	Atf1_+_(91g)	Atf1	FALSE	chr10:85555338-85556459	Pcgf2	0.0441184	0.145444	0.00641678	0.00641678	0.402091	1	0.0511176	0.020554	0.020554	Atf1_+_+
Atf1_+_(116r)	Atf1_+_(91g)	Atf1	FALSE	chr20:45429406-45430610	Amd1	0.0770298	0.317408	0.0244499	0.0244499	0.929201	1	0.158304	0.147097	0.147097	Atf1_+_+
Atf1_+_(116r)	Atf1_+_(91g)	Atf1	FALSE	chr20:45355958-45358021	Amd1	0.0353587	0.207157	0.00732479	0.00732479	0.929201	1	0.158304	0.147097	0.147097	Atf1_+_+
Atf1_+_(116r)	Atf1_+_(91g)	Atf1	FALSE	chr5:151148550-151149604	Ahdc1	0.0337442	0.106256	0.00358551	0.00358551	0.353527	1	0.0957679	0.0338565	0.0338565	Atf1_+_+
Atf1_+_(116r)	Atf1_+_(91g)	Atf1	FALSE	chr7:140805804-140807392	Kcnh3	0.0536703	0.114704	0.00615621	0.00615621	0.194462	1	0.113053	0.0219846	0.0219846	Atf1_+_+
Atf1_+_(116r)	Atf1_+_(91g)	Atf1	FALSE	chr4:159584476-159585457	Rad51ap1	0.0490914	0.0988276	0.00485158	0.00485158	0.322438	1	0.0877391	0.0282904	0.0282904	Atf1_+_+
Atf1_+_(116r)	Atf1_+_(91g)	Atf1	FALSE	chr4:159539512-159541734	Rad51ap1	0.0412173	0.157943	0.00650997	0.00650997	0.322438	1	0.0877391	0.0282904	0.0282904	Atf1_+_+
Atf1_+_(116r)	Atf1_+_(91g)	Atf1	FALSE	chr1:80278582-80278882	Ercc2	0.0505874	0.13271	0.00671346	0.00671346	0.216829	1	0.0921253	0.0199754	0.0199754	Atf1_+_+
Atf1_+_(116r)	Atf1_+_(91g)	Atf1	FALSE	chrX:156427887-156429792	Lage3	0.0489128	0.190666	0.00932603	0.00932603	0.111419	1	0.055581	0.0061928	0.0061928	Atf1_+_+
Atf1_+_(116r)	Atf1_+_(91g)	Atf1	FALSE	chrX:156399376-156400334	Lage3	0.119162	0.204427	0.0243599	0.0243599	0.111419	1	0.055581	0.0061928	0.0061928	Atf1_+_+
Atf1_+_(116r)	Atf1_+_(91g)	Atf1	FALSE	chr20:18413042-18413702	Ipmk	0.0652669	0.17869	0.0116625	0.0116625	0.351112	1	0.0999196	0.035083	0.035083	Atf1_+_+
Atf1_+_(116r)	Atf1_+_(91g)	Atf1	FALSE	chr10:65733818-65735304	Tmem199	0.0728483	0.162931	0.0118692	0.0118692	0.145173	1	0.0759018	0.0110189	0.0110189	Atf1_+_+
Atf1_+_(116r)	Atf1_+_(91g)	Atf1	FALSE	chr10:65764251-65764700	Tmem199	0.0519843	0.145618	0.00756984	0.00756984	0.145173	1	0.0759018	0.0110189	0.0110189	Atf1_+_+
Atf1_+_(116r)	Atf1_+_(91g)	Atf1	FALSE	chr10:65804881-65806767	Tmem199	0.0516977	0.105392	0.00544855	0.00544855	0.145173	1	0.0759018	0.0110189	0.0110189	Atf1_+_+
Atf1_+_(116r)	Atf1_+_(91g)	Atf1	FALSE	chr3:72060400-72061625	Zdhhc5	0.0791086	0.0548809	0.00434155	0.00434155	0.365264	1	0.0676047	0.0246936	0.0246936	Atf1_+_+
Atf1_+_(116r)	Atf1_+_(91g)	Atf1	FALSE	chr3:72141944-72144322	Zdhhc5	0.0505243	0.0813883	0.00411209	0.00411209	0.365264	1	0.0676047	0.0246936	0.0246936	Atf1_+_+
Atf1_+_(116r)	Atf1_+_(91g)	Atf1	FALSE	chr6:107459734-107461499	Acot2	0.102811	0.0676164	0.0069517	0.0069517	2.03525	1	0.0537455	0.109386	0.109386	Atf1_+_+
Atf1_+_(116r)	Atf1_+_(91g)	Atf1	FALSE	chr10:56444680-56446430	Polr2a	0.0378636	0.15655	0.00592755	0.00592755	0.132188	1	0.11477	0.0151711	0.0151711	Atf1_+_+
Atf1_+_(116r)	Atf1_+_(91g)	Atf1	FALSE	chr10:56236289-56238133	Polr2a	0.0261032	0.169967	0.00443667	0.00443667	0.132188	1	0.11477	0.0151711	0.0151711	Atf1_+_+
Atf1_+_(116r)	Atf1_+_(91g)	Atf1	FALSE	chr5:155223898-155225145	Epha8	0.0436764	0.137725	0.00601532	0.00601532	0.604113	1	0.0655808	0.0396182	0.0396182	Atf1_+_+
Atf1_+_(116r)	Atf1_+_(91g)	Atf1	FALSE	chr9:10948787-10950247	Sh3gl1	0.0312056	0.151358	0.00472322	0.00472322	0.35292	1	0.104091	0.0367357	0.0367357	Atf1_+_+
Atf1_+_(116r)	Atf1_+_(91g)	Atf1	FALSE	chr11:47121138-47123142	Zbtb11	0.0424121	0.065032	0.00275814	0.00275814	0.30074	1	0.0733879	0.0220707	0.0220707	Atf1_+_+
Atf1_+_(116r)	Atf1_+_(91g)	Atf1	FALSE	chr14:17615364-17616789	Thap6	0.0664275	0.102606	0.0068159	0.0068159	0.229084	1	0.0646573	0.014812	0.014812	Atf1_+_+
Atf1_+_(116r)	Atf1_+_(91g)	Atf1	FALSE	chr1:143750452-143752812	Hdgfl3	0.029146	0.189591	0.00552583	0.00552583	0.536415	1	0.161676	0.0867253	0.0867253	Atf1_+_+
Atf1_+_(116r)	Atf1_+_(91g)	Atf1	FALSE	chr1:143645897-143647803	Hdgfl3	0.024216	0.137809	0.00333719	0.00333719	0.536415	1	0.161676	0.0867253	0.0867253	Atf1_+_+
Atf1_+_(116r)	Atf1_+_(91g)	Atf1	FALSE	chr4:159539512-159541734	Ndufa9	0.0492568	0.129879	0.00639744	0.00639744	0.279825	1	0.0557667	0.0156049	0.0156049	Atf1_+_+
Atf1_+_(116r)	Atf1_+_(91g)	Atf1	FALSE	chr15:25931838-25934019	Naa30	0.0567591	0.0788206	0.00447379	0.00447379	0.611859	1	0.0894546	0.0547336	0.0547336	Atf1_+_+
Atf1_+_(116r)	Atf1_+_(91g)	Atf1	FALSE	chr18:27519276-27520606	Kif20a	0.0878385	0.171583	0.0150716	0.0150716	1.05349	1	0.108332	0.114127	0.114127	Atf1_+_+
Atf1_+_(116r)	Atf1_+_(91g)	Atf1	FALSE	chr13:88989368-88990665	Atf6	0.0948563	0.191732	0.018187	0.018187	0.297695	1	0.109816	0.0326918	0.0326918	Atf1_+_+
Atf1_+_(116r)	Atf1_+_(91g)	Atf1	FALSE	chr11:33727944-33729372	Setd4	0.0417535	0.0961431	0.00401431	0.00401431	0.138313	1	0.0754085	0.0104299	0.0104299	Atf1_+_+
Atf1_+_(116r)	Atf1_+_(91g)	Atf1	FALSE	chr4:152834149-152835735	B4galnt3	0.0507811	0.17806	0.00904207	0.00904207	0.239842	1	0.0589568	0.0141403	0.0141403	Atf1_+_+
Atf1_+_(116r)	Atf1_+_(91g)	Atf1	FALSE	chr5:173371730-173373442	Mrpl20	0.0224475	0.0780271	0.00175151	0.00175151	0.203169	1	0.103065	0.0209397	0.0209397	Atf1_+_+
Atf1_+_(116r)	Atf1_+_(91g)	Atf1	FALSE	chr5:173255994-173257571	Mrpl20	0.0196139	0.0715119	0.00140263	0.00140263	0.203169	1	0.103065	0.0209397	0.0209397	Atf1_+_+
Atf1_+_(116r)	Atf1_+_(91g)	Atf1	FALSE	chr14:86867955-86869548	Tbrg4	0.0743768	0.13474	0.0100215	0.0100215	0.108721	1	0.0556228	0.00604734	0.00604734	Atf1_+_+
Atf1_+_(116r)	Atf1_+_(91g)	Atf1	FALSE	chr14:82195849-82198566	Nsd2	0.092012	0.0879526	0.00809269	0.00809269	0.359212	1	0.117382	0.042165	0.042165	Atf1_+_+
Atf1_+_(116r)	Atf1_+_(91g)	Atf1	FALSE	chr14:82092907-82094613	Nsd2	0.0542713	0.0681793	0.00370018	0.00370018	0.359212	1	0.117382	0.042165	0.042165	Atf1_+_+
Atf1_+_(116r)	Atf1_+_(91g)	Atf1	FALSE	chr7:30343575-30345148	Uhrf1bp1l	0.0934771	0.148031	0.0138375	0.0138375	0.297784	1	0.065799	0.0195939	0.0195939	Atf1_+_+
Atf1_+_(116r)	Atf1_+_(91g)	Atf1	FALSE	chr2:30632914-30634281	Rad17	0.0355152	0.0668835	0.00237538	0.00237538	0.107294	1	0.0703486	0.00754796	0.00754796	Atf1_+_+
Atf1_+_(116r)	Atf1_+_(91g)	Atf1	FALSE	chr7:141156957-141158492	Bcdin3d	0.0777153	0.114033	0.00886214	0.00886214	0.133807	1	0.0845542	0.011314	0.011314	Atf1_+_+
Atf1_+_(116r)	Atf1_+_(91g)	Atf1	FALSE	chr3:125016066-125017429	Cds2	0.114903	0.139855	0.0160698	0.0160698	0.184857	1	0.0687622	0.0127112	0.0127112	Atf1_+_+
Atf1_+_(116r)	Atf1_+_(91g)	Atf1	FALSE	chr3:124895799-124897405	Cds2	0.0709589	0.101344	0.00719128	0.00719128	0.184857	1	0.0687622	0.0127112	0.0127112	Atf1_+_+
Atf1_+_(116r)	Atf1_+_(91g)	Atf1	FALSE	chr1:78810122-78811884	Ap2s1	0.0788822	0.161029	0.0127024	0.0127024	0.388354	1	0.0766686	0.0297745	0.0297745	Atf1_+_+
Atf1_+_(116r)	Atf1_+_(91g)	Atf1	FALSE	chr1:78767463-78768604	Ap2s1	0.100431	0.161813	0.016251	0.016251	0.388354	1	0.0766686	0.0297745	0.0297745	Atf1_+_+
Atf1_+_(116r)	Atf1_+_(91g)	Atf1	FALSE	chr8:117250901-117251758	Ccdc71	0.058229	0.101324	0.00589996	0.00589996	0.113183	1	0.058919	0.00666862	0.00666862	Atf1_+_+
Atf1_+_(116r)	Atf1_+_(91g)	Atf1	FALSE	chr5:154588562-154590168	Hnrnpr	0.050561	0.294593	0.0148949	0.0148949	0.213961	1	0.19809	0.0423834	0.0423834	Atf1_+_+
Atf1_+_(116r)	Atf1_+_(91g)	Atf1	FALSE	chr5:154524450-154526092	Hnrnpr	0.0436637	0.281041	0.0122713	0.0122713	0.213961	1	0.19809	0.0423834	0.0423834	Atf1_+_+
Atf1_+_(116r)	Atf1_+_(91g)	Atf1	FALSE	chr16:20574107-20575618	Pgpep1	0.0217827	0.130514	0.00284295	0.00284295	0.119684	1	0.0585218	0.00700415	0.00700415	Atf1_+_+
Atf1_+_(116r)	Atf1_+_(91g)	Atf1	FALSE	chr16:20438635-20439596	Pgpep1	0.0283387	0.131551	0.00372798	0.00372798	0.119684	1	0.0585218	0.00700415	0.00700415	Atf1_+_+
Atf1_+_(116r)	Atf1_+_(91g)	Atf1	FALSE	chr1:265797911-265799430	Pprc1	0.0646569	0.317816	0.020549	0.020549	0.169077	1	0.148397	0.0250904	0.0250904	Atf1_+_+
Atf1_+_(116r)	Atf1_+_(91g)	Atf1	FALSE	chr8:36396923-36398865	St3gal4	0.071062	0.134441	0.00955362	0.00955362	0.107693	1	0.0600384	0.00646571	0.00646571	Atf1_+_+
Atf1_+_(116r)	Atf1_+_(91g)	Atf1	FALSE	chr20:41099691-41101377	Nt5dc1	0.0473411	0.059354	0.00280988	0.00280988	0.191892	1	0.0903983	0.0173468	0.0173468	Atf1_+_+
Atf1_+_(116r)	Atf1_+_(91g)	Atf1	FALSE	chrX:156399376-156400334	Taz	0.0910211	0.174063	0.0158434	0.0158434	0.15301	1	0.0604535	0.00924998	0.00924998	Atf1_+_+
Atf1_+_(116r)	Atf1_+_(91g)	Atf1	FALSE	chrX:156427887-156429792	Taz	0.122492	0.170449	0.0208786	0.0208786	0.15301	1	0.0604535	0.00924998	0.00924998	Atf1_+_+
Atf1_+_(116r)	Atf1_+_(91g)	Atf1	FALSE	chr6:26357628-26358629	Gpn1	0.0435638	0.127733	0.00556451	0.00556451	0.536401	1	0.101442	0.0544136	0.0544136	Atf1_+_+
Atf1_+_(116r)	Atf1_+_(91g)	Atf1	FALSE	chr1:44473840-44475201	Tfb1m	0.118173	0.133243	0.0157458	0.0157458	0.116468	1	0.0566088	0.00659312	0.00659312	Atf1_+_+
Atf1_+_(116r)	Atf1_+_(91g)	Atf1	FALSE	chr10:88607772-88609197	Rab5c	0.036255	0.104554	0.00379059	0.00379059	0.120933	1	0.0621785	0.00751944	0.00751944	Atf1_+_+
Atf1_+_(116r)	Atf1_+_(91g)	Atf1	FALSE	chr10:88489458-88490069	Rab5c	0.0290718	0.106846	0.00310622	0.00310622	0.120933	1	0.0621785	0.00751944	0.00751944	Atf1_+_+
Atf1_+_(116r)	Atf1_+_(91g)	Atf1	FALSE	chr7:141071912-141072721	Prpf40b	0.015475	0.0767222	0.00118727	0.00118727	0.130955	1	0.0654436	0.00857018	0.00857018	Atf1_+_+
Atf1_+_(116r)	Atf1_+_(91g)	Atf1	FALSE	chr7:99676425-99677780	AABR07058091.2	0.0345184	0.0520346	0.00179615	0.00179615	0.130648	1	0.0533105	0.00696493	0.00696493	Atf1_+_+
Atf1_+_(116r)	Atf1_+_(91g)	Atf1	FALSE	chr14:33619032-33620716	Aasdh	0.0499448	0.0937758	0.00468362	0.00468362	0.211452	1	0.0678009	0.0143366	0.0143366	Atf1_+_+
Atf1_+_(116r)	Atf1_+_(91g)	Atf1	FALSE	chr9:42941769-42943814	Kansl3	0.0690402	0.0644228	0.00444776	0.00444776	0.421103	1	0.0691616	0.0291242	0.0291242	Atf1_+_+
Atf1_+_(116r)	Atf1_+_(91g)	Atf1	FALSE	chr1:78810122-78811884	Strn4	0.0393342	0.14706	0.0057845	0.0057845	0.625315	1	0.099954	0.0625028	0.0625028	Atf1_+_+
Atf1_+_(116r)	Atf1_+_(91g)	Atf1	FALSE	chr1:224911470-224913014	Taf6l	0.0242395	0.0798391	0.00193526	0.00193526	0.113907	1	0.0532459	0.00606511	0.00606511	Atf1_+_+
Atf1_+_(116r)	Atf1_+_(91g)	Atf1	FALSE	chr6:91455778-91457515	Lrr1	0.0333064	0.0527674	0.00175749	0.00175749	0.128443	1	0.0528218	0.00678458	0.00678458	Atf1_+_+
Atf1_+_(116r)	Atf1_+_(91g)	Atf1	FALSE	chr3:3825334-3826629	Qsox2	0.0341384	0.105653	0.00360684	0.00360684	0.259576	1	0.0846884	0.0219831	0.0219831	Atf1_+_+
Atf1_+_(116r)	Atf1_+_(91g)	Atf1	FALSE	chr3:3593407-3595088	Qsox2	0.0232268	0.103277	0.00239879	0.00239879	0.259576	1	0.0846884	0.0219831	0.0219831	Atf1_+_+
Atf1_+_(116r)	Atf1_+_(91g)	Atf1	FALSE	chr2:174011646-174013912	Pdcd10	0.195396	0.152243	0.0297476	0.0297476	0.127713	1	0.0943164	0.0120454	0.0120454	Atf1_+_+
Atf1_+_(116r)	Atf1_+_(91g)	Atf1	FALSE	chr1:185327934-185329296	Pik3c2a	0.0275104	0.179194	0.0049297	0.0049297	0.181739	1	0.122291	0.022225	0.022225	Atf1_+_+
Atf1_+_(116r)	Atf1_+_(91g)	Atf1	FALSE	chr10:72141039-72142908	Mrm1	0.0376722	0.0773228	0.00291292	0.00291292	0.23277	1	0.0507564	0.0118145	0.0118145	Atf1_+_+
Atf1_+_(116r)	Atf1_+_(91g)	Atf1	FALSE	chr5:147581691-147582267	Rbbp4	0.0151844	0.0618194	0.000938693	0.000938693	0.137235	1	0.0781684	0.0107274	0.0107274	Atf1_+_+
Atf1_+_(116r)	Atf1_+_(91g)	Atf1	FALSE	chr5:147634391-147635690	Rbbp4	0.0211233	0.0811343	0.00171382	0.00171382	0.137235	1	0.0781684	0.0107274	0.0107274	Atf1_+_+
Atf1_+_(116r)	Atf1_+_(91g)	Atf1	FALSE	chr5:147565553-147567139	Rbbp4	0.0300955	0.0515105	0.00155023	0.00155023	0.137235	1	0.0781684	0.0107274	0.0107274	Atf1_+_+
Atf1_+_(116r)	Atf1_+_(91g)	Atf1	FALSE	chr4:159539512-159541734	Tigar	0.0765768	0.151247	0.011582	0.011582	0.292708	1	0.060308	0.0176527	0.0176527	Atf1_+_+
Atf1_+_(116r)	Atf1_+_(91g)	Atf1	FALSE	chr15:24078183-24079179	Dlgap5	0.0270429	0.120114	0.00324823	0.00324823	0.282674	1	0.113711	0.0321432	0.0321432	Atf1_+_+
Atf1_+_(116r)	Atf1_+_(91g)	Atf1	FALSE	chr1:142231771-142232738	Blm	0.032938	0.17565	0.00578556	0.00578556	0.179987	1	0.0996113	0.0179287	0.0179287	Atf1_+_+
Atf1_+_(116r)	Atf1_+_(91g)	Atf1	FALSE	chr11:36512103-36514071	Get1	0.0455433	0.0960505	0.00437446	0.00437446	0.178578	1	0.0796935	0.0142315	0.0142315	Atf1_+_+
Atf1_+_(116r)	Atf1_+_(91g)	Atf1	FALSE	chr5:138185575-138187206	Ybx1	0.0468468	0.0883217	0.00413759	0.00413759	0.266332	1	0.0622212	0.0165715	0.0165715	Atf1_+_+
Atf1_+_(116r)	Atf1_+_(91g)	Atf1	FALSE	chr10:46475972-46478555	AC128154.1	0.0782566	0.124408	0.00973578	0.00973578	0.702526	1	0.0602573	0.0423323	0.0423323	Atf1_+_+
Atf1_+_(116r)	Atf1_+_(91g)	Atf1	FALSE	chr1:162306805-162308601	Ints4	0.09294	0.0862907	0.00801986	0.00801986	0.119855	1	0.0557247	0.00667886	0.00667886	Atf1_+_+
Atf1_+_(116r)	Atf1_+_(91g)	Atf1	FALSE	chr16:82098991-82100799	Atp11a	0.141808	0.212738	0.0301678	0.0301678	0.118083	1	0.116549	0.0137625	0.0137625	Atf1_+_+
Atf1_+_(116r)	Atf1_+_(91g)	Atf1	FALSE	chr2:119138655-119140483	Actl6a	0.0431178	0.0710866	0.0030651	0.0030651	0.352799	1	0.0735575	0.025951	0.025951	Atf1_+_+
Atf1_+_(116r)	Atf1_+_(91g)	Atf1	FALSE	chr2:148721290-148722773	Eif2a	0.0544277	0.137358	0.00747609	0.00747609	0.1949	1	0.0991503	0.0193243	0.0193243	Atf1_+_+
Atf1_+_(116r)	Atf1_+_(91g)	Atf1	FALSE	chr17:47661926-47663197	Stard3nl	0.131508	0.143497	0.018871	0.018871	0.123945	1	0.0613646	0.00760583	0.00760583	Atf1_+_+
Atf4_+_(35r)	Atf4_+_(29g)	Atf4	FALSE	chr1:219439255-219440605	Tmem134	0.0437976	0.074404	0.00325872	0.00325872	0.250826	1	0.0539834	0.0135405	0.0135405	Atf4_+_+
Atf4_+_(35r)	Atf4_+_(29g)	Atf4	FALSE	chr9:119817260-119819246	Ndc80	0.0605787	0.108744	0.00658757	0.00658757	0.0925662	1	0.0760697	0.00704149	0.00704149	Atf4_+_+
Atf4_+_(35r)	Atf4_+_(29g)	Atf4	FALSE	chr20:45355958-45358021	Gtf3c6	0.0636515	0.0986451	0.00627891	0.00627891	0.0615277	1	0.0697362	0.00429071	0.00429071	Atf4_+_+
Atf4_+_(35r)	Atf4_+_(29g)	Atf4	FALSE	chr16:61758265-61759646	Leprotl1	0.0687782	0.077723	0.00534565	0.00534565	0.101966	1	0.0545905	0.00556639	0.00556639	Atf4_+_+
Atf4_+_(35r)	Atf4_+_(29g)	Atf4	FALSE	chr7:140616441-140618148	Lmbr1l	0.0402489	0.164382	0.00661617	0.00661617	0.0627036	1	0.0677224	0.00424643	0.00424643	Atf4_+_+
Atf4_+_(35r)	Atf4_+_(29g)	Atf4	FALSE	chr20:27082432-27084038	Hnrnph3	0.115469	0.186654	0.0215528	0.0215528	0.138561	1	0.0849701	0.0117736	0.0117736	Atf4_+_+
Atf4_+_(35r)	Atf4_+_(29g)	Atf4	FALSE	chr19:10722096-10725292	Coq9	0.0609797	0.123144	0.00750925	0.00750925	0.0544789	1	0.0588989	0.00320875	0.00320875	Atf4_+_+
Atf4_+_(35r)	Atf4_+_(29g)	Atf4	FALSE	chr19:10523024-10523872	Coq9	0.0804438	0.191585	0.0154118	0.0154118	0.0544789	1	0.0588989	0.00320875	0.00320875	Atf4_+_+
Atf4_+_(35r)	Atf4_+_(29g)	Atf4	FALSE	chr2:198005620-198007015	Tars2	0.104781	0.166501	0.0174461	0.0174461	0.0812876	1	0.0633008	0.00514557	0.00514557	Atf4_+_+
Atf4_+_(35r)	Atf4_+_(29g)	Atf4	FALSE	chr15:27738596-27739823	Parp2	0.10895	0.160954	0.017536	0.017536	0.0799129	1	0.0750713	0.00599917	0.00599917	Atf4_+_+
Atf4_+_(35r)	Atf4_+_(29g)	Atf4	FALSE	chr15:27855232-27856946	Parp2	0.0790383	0.147535	0.0116609	0.0116609	0.0799129	1	0.0750713	0.00599917	0.00599917	Atf4_+_+
Atf4_+_(35r)	Atf4_+_(29g)	Atf4	FALSE	chr8:22020745-22021900	Raver1	0.0351119	0.074304	0.00260895	0.00260895	0.233986	1	0.0625695	0.0146404	0.0146404	Atf4_+_+
Atf4_+_(35r)	Atf4_+_(29g)	Atf4	FALSE	chr12:37575572-37576522	Atp6v0a2	0.0281339	0.102457	0.00288252	0.00288252	0.0683065	1	0.0603596	0.00412295	0.00412295	Atf4_+_+
Atf4_+_(35r)	Atf4_+_(29g)	Atf4	FALSE	chr6:54417188-54419283	Snx13	0.167619	0.14534	0.0243617	0.0243617	0.0477638	1	0.058214	0.00278052	0.00278052	Atf4_+_+
Atf4_+_(35r)	Atf4_+_(29g)	Atf4	FALSE	chr10:65804881-65806767	Tmem199	0.0516977	0.105392	0.00544855	0.00544855	0.0742409	1	0.0800494	0.00594294	0.00594294	Atf4_+_+
Atf4_+_(35r)	Atf4_+_(29g)	Atf4	FALSE	chr10:65733818-65735304	Tmem199	0.0728483	0.162931	0.0118692	0.0118692	0.0742409	1	0.0800494	0.00594294	0.00594294	Atf4_+_+
Atf4_+_(35r)	Atf4_+_(29g)	Atf4	FALSE	chr20:3815237-3816342	Hsd17b8	0.0729273	0.141859	0.0103454	0.0103454	0.291805	1	0.0548178	0.0159961	0.0159961	Atf4_+_+
Atf4_+_(35r)	Atf4_+_(29g)	Atf4	FALSE	chr1:221233188-221234116	Pola2	0.0243272	0.0975938	0.00237418	0.00237418	0.0574186	1	0.0568868	0.00326636	0.00326636	Atf4_+_+
Atf4_+_(35r)	Atf4_+_(29g)	Atf4	FALSE	chr14:104374333-104376408	Rab1a	0.116061	0.168528	0.0195596	0.0195596	0.0604419	1	0.0826995	0.00499851	0.00499851	Atf4_+_+
Atf4_+_(35r)	Atf4_+_(29g)	Atf4	FALSE	chr9:10380468-10381821	Ranbp3	0.0339823	0.0917365	0.00311742	0.00311742	0.0890908	1	0.0511692	0.0045587	0.0045587	Atf4_+_+
Atf4_+_(35r)	Atf4_+_(29g)	Atf4	FALSE	chr7:119070065-119072311	Txn2	0.06012	0.0968707	0.00582386	0.00582386	0.172045	1	0.0739568	0.0127239	0.0127239	Atf4_+_+
Atf4_+_(35r)	Atf4_+_(29g)	Atf4	FALSE	chr10:15282248-15284258	Pigq	0.0497803	0.0555387	0.00276473	0.00276473	0.107031	1	0.0508962	0.00544749	0.00544749	Atf4_+_+
Atf4_+_(35r)	Atf4_+_(29g)	Atf4	FALSE	chr10:15210661-15211753	Pigq	0.0491803	0.089558	0.00440449	0.00440449	0.107031	1	0.0508962	0.00544749	0.00544749	Atf4_+_+
Atf4_+_(35r)	Atf4_+_(29g)	Atf4	FALSE	chr1:261370739-261372591	Avpi1	0.063415	0.123079	0.00780507	0.00780507	0.0873163	1	0.0521438	0.004553	0.004553	Atf4_+_+
Atf4_+_(35r)	Atf4_+_(29g)	Atf4	FALSE	chr10:35917883-35919715	Rufy1	0.0949276	0.152487	0.0144752	0.0144752	0.0937543	1	0.059484	0.00557687	0.00557687	Atf4_+_+
Atf4_+_(35r)	Atf4_+_(29g)	Atf4	FALSE	chr4:145281974-145283337	Cpne9	0.0349205	0.199514	0.00696712	0.00696712	0.0593213	1	0.0749961	0.00444887	0.00444887	Atf4_+_+
Atf4_+_(35r)	Atf4_+_(29g)	Atf4	FALSE	chr10:37209050-37210419	Sar1b	0.107958	0.115623	0.0124824	0.0124824	0.0674938	1	0.0539	0.00363791	0.00363791	Atf4_+_+
Atf4_+_(35r)	Atf4_+_(29g)	Atf4	FALSE	chr10:37311921-37315790	Sar1b	0.0964665	0.0814754	0.00785965	0.00785965	0.0674938	1	0.0539	0.00363791	0.00363791	Atf4_+_+
Atf4_+_(35r)	Atf4_+_(29g)	Atf4	FALSE	chr16:49561603-49563422	Sorbs2	0.0471539	0.128489	0.00605874	0.00605874	0.18547	1	0.0513564	0.00952505	0.00952505	Atf4_+_+
Atf4_+_(35r)	Atf4_+_(29g)	Atf4	FALSE	chr7:2785985-2787591	Myl6	0.0922074	0.215515	0.0198721	0.0198721	0.0493082	1	0.0784099	0.00386625	0.00386625	Atf4_+_+
Atf4_+_(35r)	Atf4_+_(29g)	Atf4	FALSE	chr1:61313155-61314920	LOC108348215	0.10495	0.0879149	0.00922669	0.00922669	0.0709152	1	0.0790039	0.00560258	0.00560258	Atf4_+_+
Atf4_+_(35r)	Atf4_+_(29g)	Atf4	FALSE	chr1:142499375-142500935	Crtc3	0.0574222	0.105499	0.00605797	0.00605797	0.0686559	1	0.101723	0.00698388	0.00698388	Atf4_+_+
Atf4_+_(35r)	Atf4_+_(29g)	Atf4	FALSE	chr19:37872761-37874287	Edc4	0.0217079	0.0530858	0.00115238	0.00115238	0.0581102	1	0.0621847	0.00361357	0.00361357	Atf4_+_+
Atf4_+_(35r)	Atf4_+_(29g)	Atf4	FALSE	chr19:37989185-37990959	Edc4	0.0441751	0.145838	0.0064424	0.0064424	0.0581102	1	0.0621847	0.00361357	0.00361357	Atf4_+_+
Atf4_+_(35r)	Atf4_+_(29g)	Atf4	FALSE	chr1:224911470-224913014	Hnrnpul2	0.0607058	0.144435	0.00876805	0.00876805	0.0542434	1	0.056702	0.00307571	0.00307571	Atf4_+_+
Atf6_+_(95r)	Atf6_+_(59g)	Atf6	FALSE	chr8:67731891-67733948	Pias1	0.0623755	0.148261	0.00924784	0.00924784	0.56509	1	0.0814045	0.0460009	0.0460009	Atf6_+_+
Atf6_+_(95r)	Atf6_+_(59g)	Atf6	FALSE	chr3:110917628-110918974	Knl1	0.0870987	0.159756	0.0139146	0.0139146	0.210044	1	0.0906958	0.0190501	0.0190501	Atf6_+_+
Atf6_+_(95r)	Atf6_+_(59g)	Atf6	FALSE	chr3:110708847-110711653	Knl1	0.0465155	0.126996	0.00590726	0.00590726	0.210044	1	0.0906958	0.0190501	0.0190501	Atf6_+_+
Atf6_+_(95r)	Atf6_+_(59g)	Atf6	FALSE	chr1:218567898-218569096	Ighmbp2	0.0355259	0.0850661	0.00302205	0.00302205	0.266797	1	0.0537706	0.0143458	0.0143458	Atf6_+_+
Atf6_+_(95r)	Atf6_+_(59g)	Atf6	FALSE	chr5:140934299-140934738	Ppie	0.0665463	0.126824	0.00843966	0.00843966	0.147185	1	0.0553613	0.00814834	0.00814834	Atf6_+_+
Atf6_+_(95r)	Atf6_+_(59g)	Atf6	FALSE	chr5:140691446-140693660	Ppie	0.0578042	0.141466	0.00817734	0.00817734	0.147185	1	0.0553613	0.00814834	0.00814834	Atf6_+_+
Atf6_+_(95r)	Atf6_+_(59g)	Atf6	FALSE	chr15:19654683-19656025	Styx	0.0473713	0.147785	0.00700078	0.00700078	0.344425	1	0.146477	0.0504504	0.0504504	Atf6_+_+
Atf6_+_(95r)	Atf6_+_(59g)	Atf6	FALSE	chr15:19705614-19706202	Styx	0.0609777	0.137928	0.00841054	0.00841054	0.344425	1	0.146477	0.0504504	0.0504504	Atf6_+_+
Atf6_+_(95r)	Atf6_+_(59g)	Atf6	FALSE	chr10:73806777-73808157	Med13	0.0206141	0.0561157	0.00115677	0.00115677	0.266189	1	0.107481	0.0286102	0.0286102	Atf6_+_+
Atf6_+_(95r)	Atf6_+_(59g)	Atf6	FALSE	chr1:142019000-142021209	Prc1	0.0816981	0.194535	0.0158932	0.0158932	0.176313	1	0.111089	0.0195865	0.0195865	Atf6_+_+
Atf6_+_(95r)	Atf6_+_(59g)	Atf6	FALSE	chr1:142060564-142061882	Prc1	0.0319016	0.127476	0.00406668	0.00406668	0.176313	1	0.111089	0.0195865	0.0195865	Atf6_+_+
Atf6_+_(95r)	Atf6_+_(59g)	Atf6	FALSE	chr1:142197208-142198785	Prc1	0.0552886	0.163048	0.00901468	0.00901468	0.176313	1	0.111089	0.0195865	0.0195865	Atf6_+_+
Atf6_+_(95r)	Atf6_+_(59g)	Atf6	FALSE	chr5:79380202-79382803	Whrn	0.0211689	0.0805561	0.00170528	0.00170528	0.351787	1	0.0804367	0.0282966	0.0282966	Atf6_+_+
Atf6_+_(95r)	Atf6_+_(59g)	Atf6	FALSE	chr8:48599218-48600822	Vps11	0.036161	0.103609	0.00374663	0.00374663	0.314894	1	0.0628591	0.019794	0.019794	Atf6_+_+
Atf6_+_(95r)	Atf6_+_(59g)	Atf6	FALSE	chr8:48838737-48839826	Vps11	0.0229163	0.110667	0.00253608	0.00253608	0.314894	1	0.0628591	0.019794	0.019794	Atf6_+_+
Atf6_+_(95r)	Atf6_+_(59g)	Atf6	FALSE	chr8:48833814-48834544	Vps11	0.0137832	0.0686925	0.0009468	0.0009468	0.314894	1	0.0628591	0.019794	0.019794	Atf6_+_+
Atf6_+_(95r)	Atf6_+_(59g)	Atf6	FALSE	chr8:48735901-48738578	Vps11	0.0237131	0.0963588	0.00228496	0.00228496	0.314894	1	0.0628591	0.019794	0.019794	Atf6_+_+
Atf6_+_(95r)	Atf6_+_(59g)	Atf6	FALSE	chr8:48761792-48762879	Vps11	0.0422325	0.0719204	0.00303738	0.00303738	0.314894	1	0.0628591	0.019794	0.019794	Atf6_+_+
Atf6_+_(95r)	Atf6_+_(59g)	Atf6	FALSE	chr8:48716178-48717586	Vps11	0.0563302	0.113657	0.0064023	0.0064023	0.314894	1	0.0628591	0.019794	0.019794	Atf6_+_+
Atf6_+_(95r)	Atf6_+_(59g)	Atf6	FALSE	chr18:24848585-24850296	Iws1	0.0286221	0.0664582	0.00190217	0.00190217	0.192782	1	0.0871793	0.0168066	0.0168066	Atf6_+_+
Atf6_+_(95r)	Atf6_+_(59g)	Atf6	FALSE	chr1:265828381-265829793	Gbf1	0.0179529	0.234024	0.00420142	0.00420142	0.444409	1	0.124853	0.0554856	0.0554856	Atf6_+_+
Atf6_+_(95r)	Atf6_+_(59g)	Atf6	FALSE	chr1:265903991-265905136	Gbf1	0.0386578	0.258593	0.00999666	0.00999666	0.444409	1	0.124853	0.0554856	0.0554856	Atf6_+_+
Atf6_+_(95r)	Atf6_+_(59g)	Atf6	FALSE	chr6:28514033-28515733	Cenpo	0.155309	0.0782936	0.0121597	0.0121597	0.157625	1	0.0649454	0.010237	0.010237	Atf6_+_+
Atf6_+_(95r)	Atf6_+_(59g)	Atf6	FALSE	chr10:35737342-35738559	Rufy1	0.0268525	0.107672	0.00289125	0.00289125	0.799187	1	0.0911514	0.072847	0.072847	Atf6_+_+
Atf6_+_(95r)	Atf6_+_(59g)	Atf6	FALSE	chr10:35926298-35928081	Rufy1	0.0409487	0.131056	0.00536656	0.00536656	0.799187	1	0.0911514	0.072847	0.072847	Atf6_+_+
Atf6_+_(95r)	Atf6_+_(59g)	Atf6	FALSE	chr4:67519285-67520945	Braf	0.0405991	0.100146	0.00406582	0.00406582	0.171555	1	0.101089	0.0173423	0.0173423	Atf6_+_+
Atf6_+_(95r)	Atf6_+_(59g)	Atf6	FALSE	chr4:67377437-67378969	Braf	0.0225355	0.0987716	0.00222587	0.00222587	0.171555	1	0.101089	0.0173423	0.0173423	Atf6_+_+
Atf6_+_(95r)	Atf6_+_(59g)	Atf6	FALSE	chr4:67359142-67360548	Braf	0.0609221	0.20037	0.012207	0.012207	0.171555	1	0.101089	0.0173423	0.0173423	Atf6_+_+
Atf6_+_(95r)	Atf6_+_(59g)	Atf6	FALSE	chr16:3190143-3191269	Ccdc66	0.118996	0.168685	0.0200729	0.0200729	0.153848	1	0.0662044	0.0101854	0.0101854	Atf6_+_+
Atf6_+_(95r)	Atf6_+_(59g)	Atf6	FALSE	chr16:3149881-3150997	Ccdc66	0.0266	0.0838514	0.00223045	0.00223045	0.153848	1	0.0662044	0.0101854	0.0101854	Atf6_+_+
Atf6_+_(95r)	Atf6_+_(59g)	Atf6	FALSE	chr8:61183283-61183889	Hmg20a	0.00535247	0.0524141	0.000280545	0.000280545	0.162418	1	0.0644674	0.0104707	0.0104707	Atf6_+_+
Atf6_+_(95r)	Atf6_+_(59g)	Atf6	FALSE	chr6:26559847-26561474	Mpv17	0.0309718	0.0699605	0.0021668	0.0021668	0.454247	1	0.0733244	0.0333074	0.0333074	Atf6_+_+
Atf6_+_(95r)	Atf6_+_(59g)	Atf6	FALSE	chr6:26629087-26629878	Mpv17	0.0959533	0.107336	0.0102992	0.0102992	0.454247	1	0.0733244	0.0333074	0.0333074	Atf6_+_+
Atf6_+_(95r)	Atf6_+_(59g)	Atf6	FALSE	chr3:119345873-119347601	Usp8	0.0292644	0.0868943	0.00254291	0.00254291	0.153489	1	0.0754877	0.0115865	0.0115865	Atf6_+_+
Atf6_+_(95r)	Atf6_+_(59g)	Atf6	FALSE	chr1:47148504-47150039	Tmem181	0.110587	0.141118	0.0156058	0.0156058	0.210218	1	0.071896	0.0151138	0.0151138	Atf6_+_+
Atf6_+_(95r)	Atf6_+_(59g)	Atf6	FALSE	chr1:47161605-47163259	Tmem181	0.062141	0.153477	0.00953719	0.00953719	0.210218	1	0.071896	0.0151138	0.0151138	Atf6_+_+
Atf6_+_(95r)	Atf6_+_(59g)	Atf6	FALSE	chr7:70344760-70346222	Os9	0.0312582	0.122029	0.00381439	0.00381439	0.296707	1	0.0569973	0.0169115	0.0169115	Atf6_+_+
Atf6_+_(95r)	Atf6_+_(59g)	Atf6	FALSE	chr7:70406254-70407471	Os9	0.0726976	0.139294	0.0101263	0.0101263	0.296707	1	0.0569973	0.0169115	0.0169115	Atf6_+_+
Atf6_+_(95r)	Atf6_+_(59g)	Atf6	FALSE	chr7:70480949-70482699	Os9	0.0193368	0.0609138	0.00117788	0.00117788	0.296707	1	0.0569973	0.0169115	0.0169115	Atf6_+_+
Atf6_+_(95r)	Atf6_+_(59g)	Atf6	FALSE	chr16:18974155-18976241	Med26	0.0220994	0.0944606	0.00208752	0.00208752	0.363567	1	0.0907874	0.0330073	0.0330073	Atf6_+_+
Atf6_+_(95r)	Atf6_+_(59g)	Atf6	FALSE	chr16:19068062-19069462	Med26	0.0114527	0.0678643	0.000777229	0.000777229	0.363567	1	0.0907874	0.0330073	0.0330073	Atf6_+_+
Atf6_+_(95r)	Atf6_+_(59g)	Atf6	FALSE	chr1:56848202-56849650	Wdr27	0.0696667	0.217866	0.015178	0.015178	0.17314	1	0.0656908	0.0113737	0.0113737	Atf6_+_+
Atf6_+_(95r)	Atf6_+_(59g)	Atf6	FALSE	chr11:47121138-47123142	Zbtb11	0.0424121	0.065032	0.00275814	0.00275814	0.282792	1	0.0693078	0.0195997	0.0195997	Atf6_+_+
Atf6_+_(95r)	Atf6_+_(59g)	Atf6	FALSE	chr1:4853807-4855658	Grm1	0.0558399	0.231101	0.0129046	0.0129046	0.401287	1	0.0597668	0.0239837	0.0239837	Atf6_+_+
Atf6_+_(95r)	Atf6_+_(59g)	Atf6	FALSE	chr10:11204841-11207655	Coro7	0.0254282	0.0509441	0.00129542	0.00129542	0.538347	1	0.0601578	0.0323857	0.0323857	Atf6_+_+
Atf6_+_(95r)	Atf6_+_(59g)	Atf6	FALSE	chr10:11265190-11266701	Coro7	0.0324734	0.0510239	0.00165692	0.00165692	0.538347	1	0.0601578	0.0323857	0.0323857	Atf6_+_+
Atf6_+_(95r)	Atf6_+_(59g)	Atf6	FALSE	chr5:152721735-152722514	Pafah2	0.0170367	0.0600641	0.0010233	0.0010233	0.218505	1	0.0500415	0.0109343	0.0109343	Atf6_+_+
Atf6_+_(95r)	Atf6_+_(59g)	Atf6	FALSE	chr13:89275123-89275869	Atf6	0.018558	0.0974381	0.00180826	0.00180826	3.51784	1	1	3.51784	3.51784	Atf6_+_+
Atf6_+_(95r)	Atf6_+_(59g)	Atf6	FALSE	chr13:88989368-88990665	Atf6	0.0948563	0.191732	0.018187	0.018187	3.51784	1	1	3.51784	3.51784	Atf6_+_+
Atf6_+_(95r)	Atf6_+_(59g)	Atf6	FALSE	chr13:89385780-89388181	Atf6	0.151588	0.245016	0.0371414	0.0371414	3.51784	1	1	3.51784	3.51784	Atf6_+_+
Atf6_+_(95r)	Atf6_+_(59g)	Atf6	FALSE	chr8:65685901-65687389	Lrrc49	0.0479268	0.135728	0.00650502	0.00650502	0.454121	1	0.0875743	0.0397694	0.0397694	Atf6_+_+
Atf6_+_(95r)	Atf6_+_(59g)	Atf6	FALSE	chr9:8420913-8422598	AABR07066379.1	0.0524835	0.152336	0.00799514	0.00799514	0.38268	1	0.112799	0.0431661	0.0431661	Atf6_+_+
Atf6_+_(95r)	Atf6_+_(59g)	Atf6	FALSE	chr5:173371730-173373442	Mrpl20	0.0224475	0.0780271	0.00175151	0.00175151	0.253675	1	0.0545734	0.0138439	0.0138439	Atf6_+_+
Atf6_+_(95r)	Atf6_+_(59g)	Atf6	FALSE	chr5:173317596-173318872	Mrpl20	0.0116549	0.0986669	0.00114995	0.00114995	0.253675	1	0.0545734	0.0138439	0.0138439	Atf6_+_+
Atf6_+_(95r)	Atf6_+_(59g)	Atf6	FALSE	chr7:141149746-141151131	Racgap1	0.0477278	0.15044	0.00718019	0.00718019	0.149967	1	0.0744866	0.0111705	0.0111705	Atf6_+_+
Atf6_+_(95r)	Atf6_+_(59g)	Atf6	FALSE	chr7:141156957-141158492	Racgap1	0.0414423	0.110621	0.00458438	0.00458438	0.149967	1	0.0744866	0.0111705	0.0111705	Atf6_+_+
Atf6_+_(95r)	Atf6_+_(59g)	Atf6	FALSE	chr7:141248178-141249504	Racgap1	0.0219206	0.0665347	0.00145848	0.00145848	0.149967	1	0.0744866	0.0111705	0.0111705	Atf6_+_+
Atf6_+_(95r)	Atf6_+_(59g)	Atf6	FALSE	chr6:96170645-96172775	Slc38a6	0.0154088	0.0882555	0.00135991	0.00135991	0.17673	1	0.0754803	0.0133396	0.0133396	Atf6_+_+
Atf6_+_(95r)	Atf6_+_(59g)	Atf6	FALSE	chr10:65522457-65523830	Sdf2	0.00925338	0.0804864	0.000744771	0.000744771	0.405329	1	0.0537852	0.0218007	0.0218007	Atf6_+_+
Atf6_+_(95r)	Atf6_+_(59g)	Atf6	FALSE	chr10:65453984-65455202	Sdf2	0.0512046	0.106639	0.0054604	0.0054604	0.405329	1	0.0537852	0.0218007	0.0218007	Atf6_+_+
Atf6_+_(95r)	Atf6_+_(59g)	Atf6	FALSE	chr17:44746550-44746965	LOC103690190	0.0456088	0.22606	0.0103103	0.0103103	0.161191	1	0.0600212	0.00967487	0.00967487	Atf6_+_+
Atf6_+_(95r)	Atf6_+_(59g)	Atf6	FALSE	chr14:82195849-82198566	Nsd2	0.092012	0.0879526	0.00809269	0.00809269	0.345214	1	0.106312	0.0367005	0.0367005	Atf6_+_+
Atf6_+_(95r)	Atf6_+_(59g)	Atf6	FALSE	chr14:82092907-82094613	Nsd2	0.0542713	0.0681793	0.00370018	0.00370018	0.345214	1	0.106312	0.0367005	0.0367005	Atf6_+_+
Atf6_+_(95r)	Atf6_+_(59g)	Atf6	FALSE	chr13:100671811-100673394	Fbxo28	0.0489115	0.1231	0.00602101	0.00602101	0.175918	1	0.0894438	0.0157347	0.0157347	Atf6_+_+
Atf6_+_(95r)	Atf6_+_(59g)	Atf6	FALSE	chr13:100636286-100638363	Fbxo28	0.0266406	0.176671	0.00470661	0.00470661	0.175918	1	0.0894438	0.0157347	0.0157347	Atf6_+_+
Atf6_+_(95r)	Atf6_+_(59g)	Atf6	FALSE	chr8:55152392-55154092	Dixdc1	0.0275425	0.0835802	0.002302	0.002302	0.729643	1	0.0793748	0.0579152	0.0579152	Atf6_+_+
Atf6_+_(95r)	Atf6_+_(59g)	Atf6	FALSE	chr6:26050402-26052061	Babam2	0.0518798	0.109085	0.00565931	0.00565931	0.193191	1	0.131586	0.0254211	0.0254211	Atf6_+_+
Atf6_+_(95r)	Atf6_+_(59g)	Atf6	FALSE	chr2:223188322-223189951	Ptbp2	0.0780344	0.286033	0.0223204	0.0223204	0.282613	1	0.163748	0.0462772	0.0462772	Atf6_+_+
Atf6_+_(95r)	Atf6_+_(59g)	Atf6	FALSE	chr8:132910089-132911770	Fyco1	0.061284	0.126351	0.00774329	0.00774329	0.138363	1	0.091854	0.0127092	0.0127092	Atf6_+_+
Atf6_+_(95r)	Atf6_+_(59g)	Atf6	FALSE	chr16:60924258-60926013	Tnks	0.0201104	0.0570429	0.00114715	0.00114715	0.583632	1	0.0935418	0.054594	0.054594	Atf6_+_+
Atf6_+_(95r)	Atf6_+_(59g)	Atf6	FALSE	chr16:60910043-60910626	Tnks	0.0146156	0.0880642	0.00128711	0.00128711	0.583632	1	0.0935418	0.054594	0.054594	Atf6_+_+
Atf6_+_(95r)	Atf6_+_(59g)	Atf6	FALSE	chr16:61098522-61099549	Tnks	0.0227298	0.126398	0.00287301	0.00287301	0.583632	1	0.0935418	0.054594	0.054594	Atf6_+_+
Atf6_+_(95r)	Atf6_+_(59g)	Atf6	FALSE	chr9:105647041-105648105	RGD1560925	0.0999717	0.185255	0.0185203	0.0185203	0.27609	1	0.0695842	0.0192115	0.0192115	Atf6_+_+
Atf6_+_(95r)	Atf6_+_(59g)	Atf6	FALSE	chr9:105456523-105457169	RGD1560925	0.100928	0.0938564	0.00947273	0.00947273	0.27609	1	0.0695842	0.0192115	0.0192115	Atf6_+_+
Atf6_+_(95r)	Atf6_+_(59g)	Atf6	FALSE	chr16:66322958-66323965	LOC302192	0.021713	0.0911414	0.00197895	0.00197895	0.185355	1	0.064347	0.011927	0.011927	Atf6_+_+
Atf6_+_(95r)	Atf6_+_(59g)	Atf6	FALSE	chr4:117548861-117549922	Alms1	0.049774	0.0522019	0.0025983	0.0025983	0.749662	1	0.0946814	0.0709791	0.0709791	Atf6_+_+
Atf6_+_(95r)	Atf6_+_(59g)	Atf6	FALSE	chr4:117293710-117296450	Alms1	0.0844432	0.142019	0.0119925	0.0119925	0.749662	1	0.0946814	0.0709791	0.0709791	Atf6_+_+
Atf6_+_(95r)	Atf6_+_(59g)	Atf6	FALSE	chr17:78719088-78720088	Dclre1c	0.0473666	0.0871515	0.00412807	0.00412807	1.19386	1	0.060551	0.0722894	0.0722894	Atf6_+_+
Atf6_+_(95r)	Atf6_+_(59g)	Atf6	FALSE	chr7:62161184-62163528	Cand1	0.073906	0.141535	0.0104603	0.0104603	0.558968	1	0.0946454	0.0529037	0.0529037	Atf6_+_+
Atf6_+_(95r)	Atf6_+_(59g)	Atf6	FALSE	chr1:78014877-78016403	Napa	0.013714	0.0737947	0.00101202	0.00101202	0.158022	1	0.0696369	0.0110041	0.0110041	Atf6_+_+
Atf6_+_(95r)	Atf6_+_(59g)	Atf6	FALSE	chr1:77947121-77947911	Napa	0.0159105	0.0724364	0.0011525	0.0011525	0.158022	1	0.0696369	0.0110041	0.0110041	Atf6_+_+
Atf6_+_(95r)	Atf6_+_(59g)	Atf6	FALSE	chr16:79837679-79839964	Arhgef10	0.0353034	0.112992	0.00398899	0.00398899	0.15417	1	0.0739447	0.0114001	0.0114001	Atf6_+_+
Atf6_+_(95r)	Atf6_+_(59g)	Atf6	FALSE	chr6:29011288-29013111	Atad2b	0.0116351	0.0804214	0.00093571	0.00093571	0.19008	1	0.0910627	0.0173092	0.0173092	Atf6_+_+
Atf6_+_(95r)	Atf6_+_(59g)	Atf6	FALSE	chr16:19960277-19961043	Niban3	0.0543524	0.204868	0.0111351	0.0111351	1.01568	1	0.0577734	0.0586794	0.0586794	Atf6_+_+
Atf6_+_(95r)	Atf6_+_(59g)	Atf6	FALSE	chr16:19906467-19906961	Niban3	0.0709295	0.208902	0.0148173	0.0148173	1.01568	1	0.0577734	0.0586794	0.0586794	Atf6_+_+
Atf6_+_(95r)	Atf6_+_(59g)	Atf6	FALSE	chr7:123919016-123920214	Rrp7a	0.0138272	0.0729762	0.00100906	0.00100906	0.272747	1	0.0532692	0.014529	0.014529	Atf6_+_+
Atf6_+_(95r)	Atf6_+_(59g)	Atf6	FALSE	chr7:140616441-140618148	Troap	0.0656275	0.109409	0.00718024	0.00718024	0.230013	1	0.0694197	0.0159674	0.0159674	Atf6_+_+
Atf6_+_(95r)	Atf6_+_(59g)	Atf6	FALSE	chr7:140805804-140807392	Troap	0.0589322	0.127283	0.00750106	0.00750106	0.230013	1	0.0694197	0.0159674	0.0159674	Atf6_+_+
Atf6_+_(95r)	Atf6_+_(59g)	Atf6	FALSE	chr9:93543472-93545719	Dis3l2	0.0461446	0.13894	0.00641134	0.00641134	0.479228	1	0.133847	0.0641431	0.0641431	Atf6_+_+
Atf6_+_(95r)	Atf6_+_(59g)	Atf6	FALSE	chr5:128063442-128065256	Prpf38a	0.116276	0.0913862	0.010626	0.010626	0.572209	1	0.0558437	0.0319542	0.0319542	Atf6_+_+
Atf6_+_(95r)	Atf6_+_(59g)	Atf6	FALSE	chr4:123379634-123381661	Iqsec1	0.0342121	0.0856978	0.00293191	0.00293191	0.336607	1	0.0662185	0.0222896	0.0222896	Atf6_+_+
Atf6_+_(95r)	Atf6_+_(59g)	Atf6	FALSE	chr4:9855819-9857283	Slc26a5	0.0299806	0.087265	0.00261626	0.00261626	0.155088	1	0.0506494	0.0078551	0.0078551	Atf6_+_+
Atf6_+_(95r)	Atf6_+_(59g)	Atf6	FALSE	chr3:138597065-138598389	Sec23b	0.0140479	0.0752837	0.00105758	0.00105758	0.328269	1	0.0773575	0.0253941	0.0253941	Atf6_+_+
Atf6_+_(95r)	Atf6_+_(59g)	Atf6	FALSE	chr7:143809208-143810717	Espl1	0.039016	0.0675254	0.00263457	0.00263457	0.173776	1	0.0545248	0.00947512	0.00947512	Atf6_+_+
Atf6_+_(95r)	Atf6_+_(59g)	Atf6	FALSE	chr3:9806340-9807542	Tor1b	0.0390909	0.104935	0.004102	0.004102	0.147673	1	0.0708775	0.0104667	0.0104667	Atf6_+_+
Cdc5l_+_(148r)	Cdc5l_+_(116g)	Cdc5l	FALSE	chr19:25120713-25121225	Prkaca	0.0502356	0.146347	0.00735183	0.00735183	0.277015	1	0.0868046	0.0240462	0.0240462	Cdc5l_+_+
Cdc5l_+_(148r)	Cdc5l_+_(116g)	Cdc5l	FALSE	chr19:24989575-24991536	Prkaca	0.0617039	0.144221	0.00889903	0.00889903	0.277015	1	0.0868046	0.0240462	0.0240462	Cdc5l_+_+
Cdc5l_+_(148r)	Cdc5l_+_(116g)	Cdc5l	FALSE	chr19:25002683-25005093	Prkaca	0.039071	0.116447	0.0045497	0.0045497	0.277015	1	0.0868046	0.0240462	0.0240462	Cdc5l_+_+
Cdc5l_+_(148r)	Cdc5l_+_(116g)	Cdc5l	FALSE	chr19:25118662-25119807	Prkaca	0.0452505	0.135144	0.00611533	0.00611533	0.277015	1	0.0868046	0.0240462	0.0240462	Cdc5l_+_+
Cdc5l_+_(148r)	Cdc5l_+_(116g)	Cdc5l	FALSE	chr10:63185914-63187989	Nsrp1	0.0666121	0.190436	0.0126854	0.0126854	0.420851	1	0.142147	0.0598228	0.0598228	Cdc5l_+_+
Cdc5l_+_(148r)	Cdc5l_+_(116g)	Cdc5l	FALSE	chr10:63081591-63082585	Nsrp1	0.0377201	0.178333	0.00672675	0.00672675	0.420851	1	0.142147	0.0598228	0.0598228	Cdc5l_+_+
Cdc5l_+_(148r)	Cdc5l_+_(116g)	Cdc5l	FALSE	chr10:35926298-35928081	Canx	0.0361094	0.209101	0.0075505	0.0075505	1.48644	1	0.156938	0.233278	0.233278	Cdc5l_+_+
Cdc5l_+_(148r)	Cdc5l_+_(116g)	Cdc5l	FALSE	chr10:35715397-35716730	Canx	0.0607014	0.230801	0.0140099	0.0140099	1.48644	1	0.156938	0.233278	0.233278	Cdc5l_+_+
Cdc5l_+_(148r)	Cdc5l_+_(116g)	Cdc5l	FALSE	chr6:22281055-22283364	Spast	0.0675315	0.0825766	0.00557652	0.00557652	1.15259	1	0.0685521	0.0790121	0.0790121	Cdc5l_+_+
Cdc5l_+_(148r)	Cdc5l_+_(116g)	Cdc5l	FALSE	chr6:22091213-22093606	Spast	0.0481076	0.0669357	0.00322011	0.00322011	1.15259	1	0.0685521	0.0790121	0.0790121	Cdc5l_+_+
Cdc5l_+_(148r)	Cdc5l_+_(116g)	Cdc5l	FALSE	chr3:95006893-95008835	Eif3m	0.0730445	0.131627	0.00961465	0.00961465	1.09307	1	0.0788867	0.0862285	0.0862285	Cdc5l_+_+
Cdc5l_+_(148r)	Cdc5l_+_(116g)	Cdc5l	FALSE	chr19:25982370-25983898	Calr	0.0510921	0.343716	0.0175612	0.0175612	1.13957	1	0.199339	0.227161	0.227161	Cdc5l_+_+
Cdc5l_+_(148r)	Cdc5l_+_(116g)	Cdc5l	FALSE	chr19:25960639-25962765	Calr	0.0342585	0.225617	0.00772932	0.00772932	1.13957	1	0.199339	0.227161	0.227161	Cdc5l_+_+
Cdc5l_+_(148r)	Cdc5l_+_(116g)	Cdc5l	FALSE	chr10:95514191-95515061	Nol11	0.135798	0.338632	0.0459855	0.0459855	0.179018	1	0.190371	0.0340798	0.0340798	Cdc5l_+_+
Cdc5l_+_(148r)	Cdc5l_+_(116g)	Cdc5l	FALSE	chr10:95501661-95502547	Nol11	0.0369435	0.310082	0.0114555	0.0114555	0.179018	1	0.190371	0.0340798	0.0340798	Cdc5l_+_+
Cdc5l_+_(148r)	Cdc5l_+_(116g)	Cdc5l	FALSE	chr10:95483916-95484774	Nol11	0.0351204	0.319515	0.0112215	0.0112215	0.179018	1	0.190371	0.0340798	0.0340798	Cdc5l_+_+
Cdc5l_+_(148r)	Cdc5l_+_(116g)	Cdc5l	FALSE	chr6:93279831-93282108	Psma3l	0.0993299	0.0594519	0.00590535	0.00590535	0.284838	1	0.0508904	0.0144955	0.0144955	Cdc5l_+_+
Cdc5l_+_(148r)	Cdc5l_+_(116g)	Cdc5l	FALSE	chr6:93561715-93563128	Psma3l	0.0736385	0.0871585	0.00641823	0.00641823	0.284838	1	0.0508904	0.0144955	0.0144955	Cdc5l_+_+
Cdc5l_+_(148r)	Cdc5l_+_(116g)	Cdc5l	FALSE	chr10:16258862-16260546	Bod1	0.0373766	0.0777889	0.00290748	0.00290748	0.347439	1	0.0787817	0.0273719	0.0273719	Cdc5l_+_+
Cdc5l_+_(148r)	Cdc5l_+_(116g)	Cdc5l	FALSE	chr4:99752035-99754193	Mrpl35	0.0769696	0.110536	0.00850794	0.00850794	0.216226	1	0.11461	0.0247817	0.0247817	Cdc5l_+_+
Cdc5l_+_(148r)	Cdc5l_+_(116g)	Cdc5l	FALSE	chr7:12170178-12171510	Uqcr11	0.0345158	0.226635	0.00782247	0.00782247	0.543557	1	0.152209	0.0827344	0.0827344	Cdc5l_+_+
Cdc5l_+_(148r)	Cdc5l_+_(116g)	Cdc5l	FALSE	chr1:142019000-142021209	Prc1	0.0816981	0.194535	0.0158932	0.0158932	0.855287	1	0.131567	0.112528	0.112528	Cdc5l_+_+
Cdc5l_+_(148r)	Cdc5l_+_(116g)	Cdc5l	FALSE	chr13:51351115-51351905	Tmem183a	0.0878485	0.099631	0.00875243	0.00875243	1.71022	1	0.0901159	0.154118	0.154118	Cdc5l_+_+
Cdc5l_+_(148r)	Cdc5l_+_(116g)	Cdc5l	FALSE	chr5:173339003-173340909	Sdf4	0.0691987	0.159602	0.0110442	0.0110442	0.494615	1	0.090471	0.0447484	0.0447484	Cdc5l_+_+
Cdc5l_+_(148r)	Cdc5l_+_(116g)	Cdc5l	FALSE	chr3:123234885-123236995	Slc4a11	0.0781276	0.152253	0.0118951	0.0118951	0.557307	1	0.0779877	0.0434631	0.0434631	Cdc5l_+_+
Cdc5l_+_(148r)	Cdc5l_+_(116g)	Cdc5l	FALSE	chr7:120258983-120261292	Nol12	0.0743958	0.109363	0.00813614	0.00813614	0.168749	1	0.0814819	0.01375	0.01375	Cdc5l_+_+
Cdc5l_+_(148r)	Cdc5l_+_(116g)	Cdc5l	FALSE	chr7:120062696-120064503	Nol12	0.0535713	0.13071	0.00700232	0.00700232	0.168749	1	0.0814819	0.01375	0.01375	Cdc5l_+_+
Cdc5l_+_(148r)	Cdc5l_+_(116g)	Cdc5l	FALSE	chr7:120047139-120047985	Nol12	0.067714	0.161438	0.0109316	0.0109316	0.168749	1	0.0814819	0.01375	0.01375	Cdc5l_+_+
Cdc5l_+_(148r)	Cdc5l_+_(116g)	Cdc5l	FALSE	chr7:120262684-120263291	Nol12	0.0412049	0.117434	0.00483885	0.00483885	0.168749	1	0.0814819	0.01375	0.01375	Cdc5l_+_+
Cdc5l_+_(148r)	Cdc5l_+_(116g)	Cdc5l	FALSE	chr5:154493184-154495009	E2f2	0.0357954	0.147569	0.00528228	0.00528228	0.507695	1	0.0995035	0.0505174	0.0505174	Cdc5l_+_+
Cdc5l_+_(148r)	Cdc5l_+_(116g)	Cdc5l	FALSE	chr5:154598235-154599794	E2f2	0.0620166	0.194803	0.012081	0.012081	0.507695	1	0.0995035	0.0505174	0.0505174	Cdc5l_+_+
Cdc5l_+_(148r)	Cdc5l_+_(116g)	Cdc5l	FALSE	chr5:154516081-154517724	E2f2	0.0616565	0.184041	0.0113473	0.0113473	0.507695	1	0.0995035	0.0505174	0.0505174	Cdc5l_+_+
Cdc5l_+_(148r)	Cdc5l_+_(116g)	Cdc5l	FALSE	chr10:91045826-91047956	Eftud2	0.0316805	0.194878	0.00617382	0.00617382	0.208361	1	0.129702	0.0270248	0.0270248	Cdc5l_+_+
Cdc5l_+_(148r)	Cdc5l_+_(116g)	Cdc5l	FALSE	chr10:14546543-14548489	Tsr3	0.079158	0.139075	0.0110089	0.0110089	0.16454	1	0.103271	0.0169922	0.0169922	Cdc5l_+_+
Cdc5l_+_(148r)	Cdc5l_+_(116g)	Cdc5l	FALSE	chr1:78733863-78736044	Ap2s1	0.07053	0.150748	0.0106323	0.0106323	0.907993	1	0.0895013	0.0812666	0.0812666	Cdc5l_+_+
Cdc5l_+_(148r)	Cdc5l_+_(116g)	Cdc5l	FALSE	chr1:78810122-78811884	Ap2s1	0.0788822	0.161029	0.0127024	0.0127024	0.907993	1	0.0895013	0.0812666	0.0812666	Cdc5l_+_+
Cdc5l_+_(148r)	Cdc5l_+_(116g)	Cdc5l	FALSE	chr19:30793086-30795318	Smarca5	0.0677272	0.340842	0.0230843	0.0230843	0.840668	1	0.231102	0.19428	0.19428	Cdc5l_+_+
Cdc5l_+_(148r)	Cdc5l_+_(116g)	Cdc5l	FALSE	chr5:155918288-155920115	Rap1gap	0.111972	0.149315	0.0167191	0.0167191	0.263384	1	0.0616308	0.0162325	0.0162325	Cdc5l_+_+
Cdc5l_+_(148r)	Cdc5l_+_(116g)	Cdc5l	FALSE	chr5:156177307-156177999	Rap1gap	0.0741153	0.162236	0.0120242	0.0120242	0.263384	1	0.0616308	0.0162325	0.0162325	Cdc5l_+_+
Cdc5l_+_(148r)	Cdc5l_+_(116g)	Cdc5l	FALSE	chr19:25297278-25298645	LOC288913	0.0351567	0.122536	0.00430796	0.00430796	0.702169	1	0.099569	0.0699143	0.0699143	Cdc5l_+_+
Cdc5l_+_(148r)	Cdc5l_+_(116g)	Cdc5l	FALSE	chr19:25218729-25220365	LOC288913	0.0442625	0.0795701	0.00352197	0.00352197	0.702169	1	0.099569	0.0699143	0.0699143	Cdc5l_+_+
Cdc5l_+_(148r)	Cdc5l_+_(116g)	Cdc5l	FALSE	chr7:117518733-117519948	Adck5	0.0257685	0.071927	0.00185345	0.00185345	0.254792	1	0.0500364	0.0127489	0.0127489	Cdc5l_+_+
Cdc5l_+_(148r)	Cdc5l_+_(116g)	Cdc5l	FALSE	chr2:197830293-197831596	Mrps21	0.0365335	0.121774	0.00444885	0.00444885	0.169319	1	0.0885134	0.014987	0.014987	Cdc5l_+_+
Cdc5l_+_(148r)	Cdc5l_+_(116g)	Cdc5l	FALSE	chr5:147713262-147714634	Hdac1	0.0265429	0.0684656	0.00181727	0.00181727	0.681406	1	0.0845896	0.0576399	0.0576399	Cdc5l_+_+
Cdc5l_+_(148r)	Cdc5l_+_(116g)	Cdc5l	FALSE	chr4:67341591-67343563	Ndufb2	0.0422406	0.0923952	0.00390283	0.00390283	1.02089	1	0.0793452	0.0810024	0.0810024	Cdc5l_+_+
Cdc5l_+_(148r)	Cdc5l_+_(116g)	Cdc5l	FALSE	chr4:119996483-119998053	Rpn1	0.0335096	0.0655442	0.00219636	0.00219636	1.06168	1	0.103837	0.110242	0.110242	Cdc5l_+_+
Cdc5l_+_(148r)	Cdc5l_+_(116g)	Cdc5l	FALSE	chr4:119863455-119865126	Rpn1	0.0311118	0.0902979	0.00280933	0.00280933	1.06168	1	0.103837	0.110242	0.110242	Cdc5l_+_+
Cdc5l_+_(148r)	Cdc5l_+_(116g)	Cdc5l	FALSE	chr10:109802021-109803307	Anapc11	0.0464552	0.121391	0.00563923	0.00563923	0.910633	1	0.130306	0.118661	0.118661	Cdc5l_+_+
Cdc5l_+_(148r)	Cdc5l_+_(116g)	Cdc5l	FALSE	chr7:139317518-139319557	Rpap3	0.048116	0.176984	0.00851577	0.00851577	0.243912	1	0.0648859	0.0158264	0.0158264	Cdc5l_+_+
Cdc5l_+_(148r)	Cdc5l_+_(116g)	Cdc5l	FALSE	chr2:185302540-185304397	Rps3a	0.0320897	0.127627	0.00409552	0.00409552	0.395145	1	0.143331	0.0566366	0.0566366	Cdc5l_+_+
Cdc5l_+_(148r)	Cdc5l_+_(116g)	Cdc5l	FALSE	chr2:185523526-185525619	Rps3a	0.0599692	0.229171	0.0137432	0.0137432	0.395145	1	0.143331	0.0566366	0.0566366	Cdc5l_+_+
Cdc5l_+_(148r)	Cdc5l_+_(116g)	Cdc5l	FALSE	chr17:10758428-10759892	Thoc3	0.0700374	0.159369	0.0111618	0.0111618	0.613176	1	0.115377	0.0707463	0.0707463	Cdc5l_+_+
Cdc5l_+_(148r)	Cdc5l_+_(116g)	Cdc5l	FALSE	chr1:85436400-85438423	Paf1	0.0408161	0.050969	0.00208035	0.00208035	1.03689	1	0.0775748	0.0804364	0.0804364	Cdc5l_+_+
Cdc5l_+_(148r)	Cdc5l_+_(116g)	Cdc5l	FALSE	chr1:85385561-85387547	Paf1	0.0408158	0.0622545	0.00254097	0.00254097	1.03689	1	0.0775748	0.0804364	0.0804364	Cdc5l_+_+
Cdc5l_+_(148r)	Cdc5l_+_(116g)	Cdc5l	FALSE	chr5:173339003-173340909	Mrpl20	0.094738	0.17507	0.0165858	0.0165858	0.161637	1	0.112198	0.0181353	0.0181353	Cdc5l_+_+
Cdc5l_+_(148r)	Cdc5l_+_(116g)	Cdc5l	FALSE	chr10:86367076-86369240	Ppp1r1b	0.053843	0.192456	0.0103624	0.0103624	0.30641	1	0.087688	0.0268684	0.0268684	Cdc5l_+_+
Cdc5l_+_(148r)	Cdc5l_+_(116g)	Cdc5l	FALSE	chr10:86297689-86298178	Ppp1r1b	0.044254	0.181982	0.00805342	0.00805342	0.30641	1	0.087688	0.0268684	0.0268684	Cdc5l_+_+
Cdc5l_+_(148r)	Cdc5l_+_(116g)	Cdc5l	FALSE	chr6:132670927-132672873	Wars1	0.0876146	0.105247	0.0092212	0.0092212	0.242119	1	0.092169	0.0223159	0.0223159	Cdc5l_+_+
Cdc5l_+_(148r)	Cdc5l_+_(116g)	Cdc5l	FALSE	chr14:78972649-78974129	Mrfap1	0.0660373	0.191323	0.0126344	0.0126344	0.396272	1	0.118457	0.0469413	0.0469413	Cdc5l_+_+
Cdc5l_+_(148r)	Cdc5l_+_(116g)	Cdc5l	FALSE	chr16:74531163-74532701	Mrps31	0.0526726	0.0883042	0.00465122	0.00465122	0.495265	1	0.0687117	0.0340305	0.0340305	Cdc5l_+_+
Cdc5l_+_(148r)	Cdc5l_+_(116g)	Cdc5l	FALSE	chr10:104053057-104053867	Hid1	0.0594246	0.148024	0.00879625	0.00879625	0.610491	1	0.0808536	0.0493604	0.0493604	Cdc5l_+_+
Cdc5l_+_(148r)	Cdc5l_+_(116g)	Cdc5l	FALSE	chr10:103800589-103801439	Hid1	0.0753298	0.15423	0.0116181	0.0116181	0.610491	1	0.0808536	0.0493604	0.0493604	Cdc5l_+_+
Cdc5l_+_(148r)	Cdc5l_+_(116g)	Cdc5l	FALSE	chr12:38344517-38346456	Rsrc2	0.0559435	0.0633869	0.00354609	0.00354609	1.61572	1	0.0734848	0.118731	0.118731	Cdc5l_+_+
Cdc5l_+_(148r)	Cdc5l_+_(116g)	Cdc5l	FALSE	chr12:38302655-38304447	Rsrc2	0.0381919	0.0531002	0.002028	0.002028	1.61572	1	0.0734848	0.118731	0.118731	Cdc5l_+_+
Cdc5l_+_(148r)	Cdc5l_+_(116g)	Cdc5l	FALSE	chr1:101046600-101047642	Rpl13a	0.0652216	0.180187	0.0117521	0.0117521	0.16486	1	0.108145	0.0178287	0.0178287	Cdc5l_+_+
Cdc5l_+_(148r)	Cdc5l_+_(116g)	Cdc5l	FALSE	chr10:64201467-64202969	Rpl37	0.0453731	0.0769316	0.00349063	0.00349063	0.360738	1	0.0658172	0.0237428	0.0237428	Cdc5l_+_+
Cdc5l_+_(148r)	Cdc5l_+_(116g)	Cdc5l	FALSE	chr12:22081479-22083267	Gnb2	0.0569503	0.177023	0.0100815	0.0100815	0.201253	1	0.102357	0.0205997	0.0205997	Cdc5l_+_+
Cdc5l_+_(148r)	Cdc5l_+_(116g)	Cdc5l	FALSE	chr5:172912793-172915209	Cdk11b	0.0386039	0.157934	0.00609685	0.00609685	0.253949	1	0.121875	0.0309501	0.0309501	Cdc5l_+_+
Cdc5l_+_(148r)	Cdc5l_+_(116g)	Cdc5l	FALSE	chr15:52210072-52211785	Polr3d	0.0662231	0.207031	0.0137102	0.0137102	0.292983	1	0.158756	0.0465127	0.0465127	Cdc5l_+_+
Cdc5l_+_(148r)	Cdc5l_+_(116g)	Cdc5l	FALSE	chr18:27890216-27892185	Hspa9	0.0554838	0.165647	0.00919074	0.00919074	0.863514	1	0.135672	0.117154	0.117154	Cdc5l_+_+
Cdc5l_+_(148r)	Cdc5l_+_(116g)	Cdc5l	FALSE	chr3:175492893-175494377	Rps21	0.0393368	0.0821426	0.00323123	0.00323123	1.05721	1	0.14478	0.153064	0.153064	Cdc5l_+_+
Cdc5l_+_(148r)	Cdc5l_+_(116g)	Cdc5l	FALSE	chr6:42567303-42568889	Pdia6	0.08721	0.104776	0.00913754	0.00913754	0.343037	1	0.0883247	0.0302987	0.0302987	Cdc5l_+_+
Cdc5l_+_(148r)	Cdc5l_+_(116g)	Cdc5l	FALSE	chr10:45288824-45290814	Rnf187	0.0863284	0.197622	0.0170604	0.0170604	1.03541	1	0.138112	0.143003	0.143003	Cdc5l_+_+
Cdc5l_+_(148r)	Cdc5l_+_(116g)	Cdc5l	FALSE	chr4:120567041-120568052	Ruvbl1	0.0641942	0.112024	0.00719132	0.00719132	0.165153	1	0.0624152	0.0103081	0.0103081	Cdc5l_+_+
Cdc5l_+_(148r)	Cdc5l_+_(116g)	Cdc5l	FALSE	chr7:12170178-12171510	Mbd3	0.036825	0.137577	0.00506627	0.00506627	0.170418	1	0.067929	0.0115763	0.0115763	Cdc5l_+_+
Cdc5l_+_(148r)	Cdc5l_+_(116g)	Cdc5l	FALSE	chr18:27158515-27160710	Srp19	0.0777908	0.159805	0.0124314	0.0124314	0.17002	1	0.111642	0.0189814	0.0189814	Cdc5l_+_+
Cdc5l_+_(148r)	Cdc5l_+_(116g)	Cdc5l	FALSE	chr18:27190600-27191301	Srp19	0.0651812	0.168494	0.0109826	0.0109826	0.17002	1	0.111642	0.0189814	0.0189814	Cdc5l_+_+
Cdc5l_+_(148r)	Cdc5l_+_(116g)	Cdc5l	FALSE	chr9:66434093-66434926	Nop58	0.0402945	0.0606427	0.00244357	0.00244357	0.622416	1	0.182877	0.113826	0.113826	Cdc5l_+_+
Cdc5l_+_(148r)	Cdc5l_+_(116g)	Cdc5l	FALSE	chr4:148114536-148115773	Washc2c	0.0337206	0.107399	0.00362155	0.00362155	0.1642	1	0.0988104	0.0162247	0.0162247	Cdc5l_+_+
Cdc5l_+_(148r)	Cdc5l_+_(116g)	Cdc5l	FALSE	chr1:165169948-165171894	Pgm2l1	0.0410897	0.227762	0.00935868	0.00935868	0.3666	1	0.159935	0.058632	0.058632	Cdc5l_+_+
Cdc5l_+_(148r)	Cdc5l_+_(116g)	Cdc5l	FALSE	chr10:14104598-14106472	Msrb1	0.0511623	0.131724	0.00673929	0.00673929	0.269357	1	0.0848252	0.0228483	0.0228483	Cdc5l_+_+
Cdc5l_+_(148r)	Cdc5l_+_(116g)	Cdc5l	FALSE	chr10:14201726-14202291	Msrb1	0.0357691	0.114535	0.00409681	0.00409681	0.269357	1	0.0848252	0.0228483	0.0228483	Cdc5l_+_+
Cdc5l_+_(148r)	Cdc5l_+_(116g)	Cdc5l	FALSE	chr7:143703277-143705088	Spryd3	0.0217626	0.0942801	0.00205178	0.00205178	0.165577	1	0.0571397	0.00946103	0.00946103	Cdc5l_+_+
Cdc5l_+_(148r)	Cdc5l_+_(116g)	Cdc5l	FALSE	chr7:143851126-143853760	Spryd3	0.0413649	0.132719	0.0054899	0.0054899	0.165577	1	0.0571397	0.00946103	0.00946103	Cdc5l_+_+
Cdc5l_+_(148r)	Cdc5l_+_(116g)	Cdc5l	FALSE	chr19:39645612-39646912	Psmd7	0.106522	0.0905335	0.00964385	0.00964385	0.160449	1	0.0503741	0.00808245	0.00808245	Cdc5l_+_+
Cdc5l_+_(148r)	Cdc5l_+_(116g)	Cdc5l	FALSE	chr11:27100369-27101890	Cct8	0.0453778	0.111101	0.00504151	0.00504151	0.57896	1	0.141459	0.0818992	0.0818992	Cdc5l_+_+
Cdc5l_+_(148r)	Cdc5l_+_(116g)	Cdc5l	FALSE	chr15:25931838-25934019	Naa30	0.0567591	0.0788206	0.00447379	0.00447379	0.569045	1	0.0835961	0.0475699	0.0475699	Cdc5l_+_+
Cdc5l_+_(148r)	Cdc5l_+_(116g)	Cdc5l	FALSE	chr10:90262442-90265743	Lsm12	0.0375004	0.234835	0.00880641	0.00880641	0.734078	1	0.163789	0.120234	0.120234	Cdc5l_+_+
Cdc5l_+_(148r)	Cdc5l_+_(116g)	Cdc5l	FALSE	chr8:69466365-69467204	Tmem185a	0.0715312	0.0723949	0.0051785	0.0051785	0.252144	1	0.0559972	0.0141194	0.0141194	Cdc5l_+_+
Cdc5l_+_(148r)	Cdc5l_+_(116g)	Cdc5l	FALSE	chr8:122002815-122004371	Pdcd6ip	0.0425806	0.0620228	0.00264097	0.00264097	0.160947	1	0.0643925	0.0103638	0.0103638	Cdc5l_+_+
Cdc5l_+_(148r)	Cdc5l_+_(116g)	Cdc5l	FALSE	chr10:90262442-90265743	Hdac5	0.0609559	0.24023	0.0146435	0.0146435	0.346555	1	0.133285	0.0461905	0.0461905	Cdc5l_+_+
Cdc5l_+_(148r)	Cdc5l_+_(116g)	Cdc5l	FALSE	chr4:98026598-98028828	Serbp1	0.113945	0.301478	0.0343518	0.0343518	0.229579	1	0.250771	0.0575717	0.0575717	Cdc5l_+_+
Cdc5l_+_(148r)	Cdc5l_+_(116g)	Cdc5l	FALSE	chr7:27220404-27221653	Hsp90b1	0.0484238	0.272524	0.0131966	0.0131966	0.173838	1	0.106751	0.0185573	0.0185573	Cdc5l_+_+
Cdc5l_+_(148r)	Cdc5l_+_(116g)	Cdc5l	FALSE	chr7:27135682-27137317	Hsp90b1	0.0563109	0.223188	0.0125679	0.0125679	0.173838	1	0.106751	0.0185573	0.0185573	Cdc5l_+_+
Cdc5l_+_(148r)	Cdc5l_+_(116g)	Cdc5l	FALSE	chr7:27239470-27241699	Hsp90b1	0.0658133	0.125236	0.00824217	0.00824217	0.173838	1	0.106751	0.0185573	0.0185573	Cdc5l_+_+
Cdc5l_+_(148r)	Cdc5l_+_(116g)	Cdc5l	FALSE	chr5:147374013-147375854	Rbbp4	0.0328726	0.0629446	0.00206915	0.00206915	0.558371	1	0.0759629	0.0424155	0.0424155	Cdc5l_+_+
Cdc5l_+_(148r)	Cdc5l_+_(116g)	Cdc5l	FALSE	chr6:21050497-21052353	Fam98a	0.16526	0.0537508	0.00888288	0.00888288	1.1948	1	0.102617	0.122607	0.122607	Cdc5l_+_+
Cdc5l_+_(148r)	Cdc5l_+_(116g)	Cdc5l	FALSE	chr2:38207642-38209910	Kif2a	0.0717414	0.16461	0.0118093	0.0118093	0.423303	1	0.100699	0.0426261	0.0426261	Cdc5l_+_+
Cdc5l_+_(148r)	Cdc5l_+_(116g)	Cdc5l	FALSE	chr10:14104598-14106472	Spsb3	0.0853477	0.0855556	0.00730197	0.00730197	0.631737	1	0.0625934	0.0395426	0.0395426	Cdc5l_+_+
Cdc5l_+_(148r)	Cdc5l_+_(116g)	Cdc5l	FALSE	chr10:73864543-73866168	Cltc	0.148088	0.218341	0.0323337	0.0323337	0.466887	1	0.165052	0.0770607	0.0770607	Cdc5l_+_+
Cdc5l_+_(148r)	Cdc5l_+_(116g)	Cdc5l	FALSE	chr1:79781291-79783190	Irf2bp1	0.106629	0.334055	0.0356201	0.0356201	0.241205	1	0.177214	0.0427449	0.0427449	Cdc5l_+_+
Cdc5l_+_(148r)	Cdc5l_+_(116g)	Cdc5l	FALSE	chr3:79876017-79877632	Ndufs3	0.0392787	0.0595556	0.00233927	0.00233927	0.353389	1	0.0648253	0.0229085	0.0229085	Cdc5l_+_+
Cdc5l_+_(148r)	Cdc5l_+_(116g)	Cdc5l	FALSE	chr2:30632914-30634281	Rad17	0.0355152	0.0668835	0.00237538	0.00237538	0.677681	1	0.0631571	0.0428004	0.0428004	Cdc5l_+_+
Cdc5l_+_(148r)	Cdc5l_+_(116g)	Cdc5l	FALSE	chr4:120567041-120568052	Sec61a1	0.0453118	0.0559413	0.0025348	0.0025348	0.900481	1	0.106845	0.0962123	0.0962123	Cdc5l_+_+
Cdc5l_+_(148r)	Cdc5l_+_(116g)	Cdc5l	FALSE	chr20:3429765-3431353	Abcf1	0.0847399	0.428966	0.0363506	0.0363506	0.203265	1	0.234335	0.0476321	0.0476321	Cdc5l_+_+
Cdc5l_+_(148r)	Cdc5l_+_(116g)	Cdc5l	FALSE	chr9:81564912-81566476	Arpc2	0.0730978	0.190702	0.0139399	0.0139399	0.909137	1	0.146622	0.1333	0.1333	Cdc5l_+_+
Cdc5l_+_(148r)	Cdc5l_+_(116g)	Cdc5l	FALSE	chr9:81672095-81673360	Arpc2	0.0877142	0.208272	0.0182684	0.0182684	0.909137	1	0.146622	0.1333	0.1333	Cdc5l_+_+
Cdc5l_+_(148r)	Cdc5l_+_(116g)	Cdc5l	FALSE	chr8:21967075-21968858	Eif3g	0.0346714	0.0504433	0.00174894	0.00174894	1.03104	1	0.0829652	0.0855406	0.0855406	Cdc5l_+_+
Cdc5l_+_(148r)	Cdc5l_+_(116g)	Cdc5l	FALSE	chr9:100778628-100780507	Septin2	0.0560005	0.0577589	0.00323453	0.00323453	0.720017	1	0.0666666	0.0480011	0.0480011	Cdc5l_+_+
Cdc5l_+_(148r)	Cdc5l_+_(116g)	Cdc5l	FALSE	chr10:57617856-57618847	Mis12	0.0591046	0.0732483	0.00432931	0.00432931	0.195216	1	0.0569084	0.0111094	0.0111094	Cdc5l_+_+
Cdc5l_+_(148r)	Cdc5l_+_(116g)	Cdc5l	FALSE	chr10:57637614-57638849	Mis12	0.0843534	0.0759933	0.00641029	0.00641029	0.195216	1	0.0569084	0.0111094	0.0111094	Cdc5l_+_+
Cdc5l_+_(148r)	Cdc5l_+_(116g)	Cdc5l	FALSE	chr5:57167080-57169416	Dnaja1	0.0815203	0.114922	0.00936844	0.00936844	0.206258	1	0.101351	0.0209044	0.0209044	Cdc5l_+_+
Cdc5l_+_(148r)	Cdc5l_+_(116g)	Cdc5l	FALSE	chr3:111544204-111547544	Nusap1	0.063987	0.11423	0.00730922	0.00730922	0.203052	1	0.0789705	0.0160351	0.0160351	Cdc5l_+_+
Cdc5l_+_(148r)	Cdc5l_+_(116g)	Cdc5l	FALSE	chr3:111396369-111397739	Nusap1	0.0381052	0.113721	0.00433334	0.00433334	0.203052	1	0.0789705	0.0160351	0.0160351	Cdc5l_+_+
Cdc5l_+_(148r)	Cdc5l_+_(116g)	Cdc5l	FALSE	chr7:12421214-12424734	Atp5f1d	0.0523359	0.281045	0.0147087	0.0147087	0.270529	1	0.168131	0.0454842	0.0454842	Cdc5l_+_+
Cdc5l_+_(148r)	Cdc5l_+_(116g)	Cdc5l	FALSE	chr7:12430737-12431044	Atp5f1d	0.0619516	0.31308	0.0193958	0.0193958	0.270529	1	0.168131	0.0454842	0.0454842	Cdc5l_+_+
Cdc5l_+_(148r)	Cdc5l_+_(116g)	Cdc5l	FALSE	chr3:23300929-23302059	Arpc5l	0.0360623	0.172567	0.00622314	0.00622314	0.449667	1	0.1769	0.0795459	0.0795459	Cdc5l_+_+
Cdc5l_+_(148r)	Cdc5l_+_(116g)	Cdc5l	FALSE	chr18:56869599-56871789	Csnk1a1	0.124726	0.0915795	0.0114224	0.0114224	1.07836	1	0.0769528	0.0829828	0.0829828	Cdc5l_+_+
Cdc5l_+_(148r)	Cdc5l_+_(116g)	Cdc5l	FALSE	chr14:85189846-85191648	Thoc5	0.0586878	0.100565	0.00590196	0.00590196	0.860997	1	0.0572716	0.0493106	0.0493106	Cdc5l_+_+
Cdc5l_+_(148r)	Cdc5l_+_(116g)	Cdc5l	FALSE	chr1:222415658-222418230	Flrt1	0.111609	0.16135	0.0180081	0.0180081	0.160829	1	0.0531711	0.00855147	0.00855147	Cdc5l_+_+
Cdc5l_+_(148r)	Cdc5l_+_(116g)	Cdc5l	FALSE	chr7:141117022-141119018	Prpf40b	0.105837	0.0874898	0.00925962	0.00925962	0.552292	1	0.0691359	0.0381832	0.0381832	Cdc5l_+_+
Cdc5l_+_(148r)	Cdc5l_+_(116g)	Cdc5l	FALSE	chr9:93079690-93081184	Psmd1	0.0163526	0.0672726	0.00110008	0.00110008	0.752042	1	0.145702	0.109574	0.109574	Cdc5l_+_+
Cdc5l_+_(148r)	Cdc5l_+_(116g)	Cdc5l	FALSE	chr2:196487009-196488493	Gabpb2	0.0690235	0.119467	0.008246	0.008246	0.418116	1	0.0521635	0.0218104	0.0218104	Cdc5l_+_+
Cdc5l_+_(148r)	Cdc5l_+_(116g)	Cdc5l	FALSE	chr2:196294764-196295228	Gabpb2	0.0298689	0.09302	0.00277841	0.00277841	0.418116	1	0.0521635	0.0218104	0.0218104	Cdc5l_+_+
Cdc5l_+_(148r)	Cdc5l_+_(116g)	Cdc5l	FALSE	chr2:198718471-198719634	Rbm8a	0.0817312	0.123657	0.0101066	0.0101066	0.581053	1	0.113436	0.0659124	0.0659124	Cdc5l_+_+
Cdc5l_+_(148r)	Cdc5l_+_(116g)	Cdc5l	FALSE	chr7:119070065-119072311	Eif3d	0.0382205	0.0657984	0.00251485	0.00251485	1.41721	1	0.152198	0.215696	0.215696	Cdc5l_+_+
Cdc5l_+_(148r)	Cdc5l_+_(116g)	Cdc5l	FALSE	chr2:187567132-187568626	Smg5	0.036224	0.139592	0.00505658	0.00505658	0.388059	1	0.103565	0.0401894	0.0401894	Cdc5l_+_+
Cdc5l_+_(148r)	Cdc5l_+_(116g)	Cdc5l	FALSE	chr14:82312203-82313458	Tacc3	0.046971	0.0771921	0.00362579	0.00362579	1.10243	1	0.0801688	0.0883803	0.0883803	Cdc5l_+_+
Cdc5l_+_(148r)	Cdc5l_+_(116g)	Cdc5l	FALSE	chr11:86749319-86750787	Trmt2a	0.0683028	0.137815	0.00941318	0.00941318	0.207827	1	0.05509	0.0114492	0.0114492	Cdc5l_+_+
Cdc5l_+_(148r)	Cdc5l_+_(116g)	Cdc5l	FALSE	chr6:6841799-6844148	Cox7a2l	0.0415188	0.186557	0.00774564	0.00774564	0.274725	1	0.0937868	0.0257656	0.0257656	Cdc5l_+_+
Cdc5l_+_(148r)	Cdc5l_+_(116g)	Cdc5l	FALSE	chr6:6749638-6751382	Cox7a2l	0.053157	0.200526	0.0106593	0.0106593	0.274725	1	0.0937868	0.0257656	0.0257656	Cdc5l_+_+
Cdc5l_+_(148r)	Cdc5l_+_(116g)	Cdc5l	FALSE	chr2:225826408-225828298	Gclm	0.130027	0.106159	0.0138035	0.0138035	0.853116	1	0.0730124	0.062288	0.062288	Cdc5l_+_+
Cdc5l_+_(148r)	Cdc5l_+_(116g)	Cdc5l	FALSE	chr7:120966379-120967921	Tomm22	0.0848466	0.159644	0.0135453	0.0135453	0.272496	1	0.102345	0.0278886	0.0278886	Cdc5l_+_+
Cdc5l_+_(148r)	Cdc5l_+_(116g)	Cdc5l	FALSE	chr7:120922474-120923865	Tomm22	0.0725056	0.176036	0.0127636	0.0127636	0.272496	1	0.102345	0.0278886	0.0278886	Cdc5l_+_+
Cdc5l_+_(148r)	Cdc5l_+_(116g)	Cdc5l	FALSE	chr7:2605109-2606619	Ptges3	0.0432621	0.25236	0.0109176	0.0109176	0.204118	1	0.182228	0.037196	0.037196	Cdc5l_+_+
Cdc5l_+_(148r)	Cdc5l_+_(116g)	Cdc5l	FALSE	chr20:7538832-7540592	Snrpc	0.0360255	0.120754	0.00435021	0.00435021	0.304324	1	0.0742694	0.022602	0.022602	Cdc5l_+_+
Cdc5l_+_(148r)	Cdc5l_+_(116g)	Cdc5l	FALSE	chr20:7430515-7432192	Snrpc	0.0553345	0.0679229	0.00375848	0.00375848	0.304324	1	0.0742694	0.022602	0.022602	Cdc5l_+_+
Cdc5l_+_(148r)	Cdc5l_+_(116g)	Cdc5l	FALSE	chr18:15856238-15857383	Zfp35	0.0633183	0.0736647	0.00466432	0.00466432	0.239981	1	0.0552215	0.0132521	0.0132521	Cdc5l_+_+
Cdc5l_+_(148r)	Cdc5l_+_(116g)	Cdc5l	FALSE	chr10:57039244-57040899	Pelp1	0.0396311	0.126042	0.00499519	0.00499519	0.540097	1	0.10218	0.055187	0.055187	Cdc5l_+_+
Cdc5l_+_(148r)	Cdc5l_+_(116g)	Cdc5l	FALSE	chr10:56934002-56935300	Pelp1	0.0546439	0.132594	0.00724543	0.00724543	0.540097	1	0.10218	0.055187	0.055187	Cdc5l_+_+
Cdc5l_+_(148r)	Cdc5l_+_(116g)	Cdc5l	FALSE	chr19:11325586-11326348	Mt2A	0.0978123	0.287784	0.0281488	0.0281488	2.38273	1	0.200138	0.476874	0.476874	Cdc5l_+_+
Cdc5l_+_(148r)	Cdc5l_+_(116g)	Cdc5l	FALSE	chr7:10936457-10938524	Ncln	0.0562261	0.126311	0.00710196	0.00710196	0.656716	1	0.0790609	0.0519205	0.0519205	Cdc5l_+_+
Cdc5l_+_(148r)	Cdc5l_+_(116g)	Cdc5l	FALSE	chr8:62368419-62369711	Scamp5	0.0487324	0.0783091	0.00381619	0.00381619	0.183679	1	0.0538452	0.00989025	0.00989025	Cdc5l_+_+
Cdc5l_+_(148r)	Cdc5l_+_(116g)	Cdc5l	FALSE	chr4:182744649-182746285	Rps4y2	0.0651945	0.130049	0.00847845	0.00847845	0.328905	1	0.136625	0.0449366	0.0449366	Cdc5l_+_+
Cdc5l_+_(148r)	Cdc5l_+_(116g)	Cdc5l	FALSE	chr20:5644506-5646643	Kifc1	0.0417367	0.174803	0.00729571	0.00729571	0.275773	1	0.110951	0.0305973	0.0305973	Cdc5l_+_+
Cdc5l_+_(148r)	Cdc5l_+_(116g)	Cdc5l	FALSE	chr3:119134259-119136044	Usp8	0.0223792	0.0751573	0.00168196	0.00168196	0.352267	1	0.083413	0.0293837	0.0293837	Cdc5l_+_+
Cdc5l_+_(148r)	Cdc5l_+_(116g)	Cdc5l	FALSE	chr10:65591067-65592503	Pigs	0.0666441	0.1463	0.00975005	0.00975005	0.229989	1	0.0581497	0.0133738	0.0133738	Cdc5l_+_+
Cdc5l_+_(148r)	Cdc5l_+_(116g)	Cdc5l	FALSE	chr8:48716178-48717586	Vps11	0.0563302	0.113657	0.0064023	0.0064023	0.206172	1	0.0769803	0.0158711	0.0158711	Cdc5l_+_+
Cdc5l_+_(148r)	Cdc5l_+_(116g)	Cdc5l	FALSE	chr3:8741262-8742734	Spout1	0.0810156	0.167215	0.013547	0.013547	0.22812	1	0.0822445	0.0187616	0.0187616	Cdc5l_+_+
Cdc5l_+_(148r)	Cdc5l_+_(116g)	Cdc5l	FALSE	chr1:222206029-222207980	Trmt112	0.0318281	0.106232	0.00338116	0.00338116	0.473771	1	0.136348	0.0645978	0.0645978	Cdc5l_+_+
Cdc5l_+_(148r)	Cdc5l_+_(116g)	Cdc5l	FALSE	chr20:5644506-5646643	Cuta	0.118947	0.472371	0.0561871	0.0561871	0.190625	1	0.222876	0.0424858	0.0424858	Cdc5l_+_+
Cdc5l_+_(148r)	Cdc5l_+_(116g)	Cdc5l	FALSE	chr10:86513171-86513725	Gsdma	0.0714287	0.233224	0.0166589	0.0166589	0.291671	1	0.116886	0.0340921	0.0340921	Cdc5l_+_+
Cdc5l_+_(148r)	Cdc5l_+_(116g)	Cdc5l	FALSE	chr4:77345779-77347981	Ezh2	0.0618832	0.125853	0.00778818	0.00778818	0.342841	1	0.0750287	0.0257229	0.0257229	Cdc5l_+_+
Cdc5l_+_(148r)	Cdc5l_+_(116g)	Cdc5l	FALSE	chr5:134791000-134793110	Uqcrh	0.0769727	0.442589	0.0340673	0.0340673	0.159727	1	0.216606	0.0345977	0.0345977	Cdc5l_+_+
Creb3l1_+_(22r)	Creb3l1_+_(20g)	Creb3l1	FALSE	chr20:4958799-4959377	RT1-CE5	0.0232278	0.0516468	0.00119964	0.00119964	0.568601	1	0.0688709	0.0391601	0.0391601	Creb3l1_+_+
Creb3l1_+_(22r)	Creb3l1_+_(20g)	Creb3l1	FALSE	chr2:187837984-187839123	Rab25	0.0205212	0.052277	0.00107279	0.00107279	0.698859	1	0.0647152	0.0452268	0.0452268	Creb3l1_+_+
Creb3l1_+_(22r)	Creb3l1_+_(20g)	Creb3l1	FALSE	chr20:156224-157973	RT1-CE10	0.0804653	0.113327	0.00911885	0.00911885	0.417362	1	0.0688096	0.0287185	0.0287185	Creb3l1_+_+
Creb3l1_+_(22r)	Creb3l1_+_(20g)	Creb3l1	FALSE	chr14:10824929-10825909	Plac8	0.0225982	0.10478	0.00236783	0.00236783	0.555955	1	0.106519	0.05922	0.05922	Creb3l1_+_+
Creb3l1_+_(22r)	Creb3l1_+_(20g)	Creb3l1	FALSE	chr12:29536663-29537848	Caln1	0.0794729	0.181452	0.0144205	0.0144205	0.651492	1	0.184145	0.119969	0.119969	Creb3l1_+_+
Creb3l1_+_(22r)	Creb3l1_+_(20g)	Creb3l1	FALSE	chr16:20032112-20033490	Bst2	0.0828524	0.227893	0.0188815	0.0188815	0.62099	1	0.104038	0.0646064	0.0646064	Creb3l1_+_+
Creb3l1_+_(22r)	Creb3l1_+_(20g)	Creb3l1	FALSE	chr3:148556485-148557265	Hck	0.0649366	0.138977	0.00902467	0.00902467	0.367309	1	0.090034	0.0330703	0.0330703	Creb3l1_+_+
Creb3l1_+_(22r)	Creb3l1_+_(20g)	Creb3l1	FALSE	chr7:144755734-144757163	Hoxc4	0.0235948	0.0752623	0.0017758	0.0017758	0.417126	1	0.127186	0.0530527	0.0530527	Creb3l1_+_+
Creb3l1_+_(22r)	Creb3l1_+_(20g)	Creb3l1	FALSE	chr7:144530841-144532814	Hoxc4	0.0471772	0.0733755	0.00346165	0.00346165	0.417126	1	0.127186	0.0530527	0.0530527	Creb3l1_+_+
Creb3l1_+_(22r)	Creb3l1_+_(20g)	Creb3l1	FALSE	chr15:52457761-52458797	Gfra2	0.121216	0.188167	0.0228089	0.0228089	0.87288	1	0.198869	0.173589	0.173589	Creb3l1_+_+
Creb3l1_+_(22r)	Creb3l1_+_(20g)	Creb3l1	FALSE	chr17:12602329-12604181	Syk	0.0236923	0.0875049	0.0020732	0.0020732	1.02973	1	0.121826	0.125448	0.125448	Creb3l1_+_+
Creb3l1_+_(22r)	Creb3l1_+_(20g)	Creb3l1	FALSE	chr15:5035519-5038174	Nid2	0.0189231	0.159519	0.00301859	0.00301859	0.398401	1	0.193069	0.0769189	0.0769189	Creb3l1_+_+
Creb3l1_+_(22r)	Creb3l1_+_(20g)	Creb3l1	FALSE	chr20:4697516-4699140	RT1-CE4	0.0258052	0.184371	0.00475773	0.00475773	0.565387	1	0.0866358	0.0489827	0.0489827	Creb3l1_+_+
Creb3l1_+_(22r)	Creb3l1_+_(20g)	Creb3l1	FALSE	chr20:4958799-4959377	RT1-CE4	0.0217901	0.0882357	0.00192267	0.00192267	0.565387	1	0.0866358	0.0489827	0.0489827	Creb3l1_+_+
Creb3l1_+_(22r)	Creb3l1_+_(20g)	Creb3l1	FALSE	chr12:24724298-24726124	Cldn4	0.0271336	0.0505218	0.00137084	0.00137084	1.04131	1	0.175681	0.182939	0.182939	Creb3l1_+_+
Creb3l1_+_(22r)	Creb3l1_+_(20g)	Creb3l1	FALSE	chr7:99953335-99956317	Trib1	0.118955	0.0729001	0.00867183	0.00867183	0.383932	1	0.0510874	0.0196141	0.0196141	Creb3l1_+_+
Creb3l1_+_(22r)	Creb3l1_+_(20g)	Creb3l1	FALSE	chr10:87381035-87382149	Krt12	0.0217762	0.114542	0.00249428	0.00249428	0.368752	1	0.101583	0.0374589	0.0374589	Creb3l1_+_+
Creb3l1_+_(22r)	Creb3l1_+_(20g)	Creb3l1	FALSE	chr11:65895890-65897475	Fstl1	0.0180403	0.11742	0.00211829	0.00211829	1.86192	1	0.202311	0.376688	0.376688	Creb3l1_+_+
Creb3l1_+_(22r)	Creb3l1_+_(20g)	Creb3l1	FALSE	chr11:65959717-65960853	Fstl1	0.0187482	0.074108	0.00138939	0.00138939	1.86192	1	0.202311	0.376688	0.376688	Creb3l1_+_+
Creb3l1_+_(22r)	Creb3l1_+_(20g)	Creb3l1	FALSE	chr1:221689699-221691141	Rasgrp2	0.0206972	0.183935	0.00380694	0.00380694	0.3637	1	0.19365	0.0704304	0.0704304	Creb3l1_+_+
Creb3l1_+_(22r)	Creb3l1_+_(20g)	Creb3l1	FALSE	chr3:147596486-147597845	Tcf15	0.0598548	0.198013	0.011852	0.011852	0.399333	1	0.128302	0.0512351	0.0512351	Creb3l1_+_+
Creb3l1_+_(22r)	Creb3l1_+_(20g)	Creb3l1	FALSE	chr8:48599218-48600822	Mcam	0.0448336	0.07345	0.00329303	0.00329303	0.34844	1	0.095786	0.0333757	0.0333757	Creb3l1_+_+
Creb3l1_+_(22r)	Creb3l1_+_(20g)	Creb3l1	FALSE	chr5:156178460-156178705	Alpl	0.0265818	0.0905729	0.00240759	0.00240759	0.425167	1	0.129344	0.0549926	0.0549926	Creb3l1_+_+
Crem_+_(881r)	Crem_+_(540g)	Crem	FALSE	chr13:105561932-105562659	Spata17	0.070595	0.604755	0.0426926	0.0426926	0.381221	1	0.369479	0.140853	0.140853	Crem_+_+
Crem_+_(881r)	Crem_+_(540g)	Crem	FALSE	chr5:156506891-156507598	Kif17	0.0672238	0.321085	0.0215846	0.0215846	0.517448	1	0.211896	0.109645	0.109645	Crem_+_+
Crem_+_(881r)	Crem_+_(540g)	Crem	FALSE	chr5:156488287-156488701	Kif17	0.185188	0.354366	0.0656244	0.0656244	0.517448	1	0.211896	0.109645	0.109645	Crem_+_+
Crem_+_(881r)	Crem_+_(540g)	Crem	FALSE	chr5:156561952-156562798	Kif17	0.0527435	0.266665	0.0140648	0.0140648	0.517448	1	0.211896	0.109645	0.109645	Crem_+_+
Crem_+_(881r)	Crem_+_(540g)	Crem	FALSE	chr14:33716965-33718768	Cracd	0.0356338	0.38449	0.0137009	0.0137009	0.373811	1	0.296144	0.110702	0.110702	Crem_+_+
Crem_+_(881r)	Crem_+_(540g)	Crem	FALSE	chr17:45641774-45643389	Trim27	0.0801377	0.169708	0.0136	0.0136	0.774464	1	0.134215	0.103945	0.103945	Crem_+_+
Crem_+_(881r)	Crem_+_(540g)	Crem	FALSE	chr17:45643656-45645311	Trim27	0.0856202	0.0648015	0.00554831	0.00554831	0.774464	1	0.134215	0.103945	0.103945	Crem_+_+
Crem_+_(881r)	Crem_+_(540g)	Crem	FALSE	chr4:21375508-21375742	Grm3	0.114964	0.595161	0.0684221	0.0684221	0.526211	1	0.329337	0.173301	0.173301	Crem_+_+
Crem_+_(881r)	Crem_+_(540g)	Crem	FALSE	chr4:21491608-21492625	Grm3	0.0573018	0.548188	0.0314122	0.0314122	0.526211	1	0.329337	0.173301	0.173301	Crem_+_+
Crem_+_(881r)	Crem_+_(540g)	Crem	FALSE	chr1:201980081-201981722	RGD1560958	0.0193822	0.181149	0.00351107	0.00351107	0.55536	1	0.402869	0.223737	0.223737	Crem_+_+
Crem_+_(881r)	Crem_+_(540g)	Crem	FALSE	chr2:252756774-252757421	Ttll7	0.118573	0.37532	0.0445029	0.0445029	0.418049	1	0.221802	0.0927241	0.0927241	Crem_+_+
Crem_+_(881r)	Crem_+_(540g)	Crem	FALSE	chr2:240625553-240627688	Ube2d3	0.0420841	0.0991249	0.00417158	0.00417158	1.03778	1	0.111511	0.115724	0.115724	Crem_+_+
Crem_+_(881r)	Crem_+_(540g)	Crem	FALSE	chr2:240674381-240675238	Ube2d3	0.0420306	0.126866	0.00533227	0.00533227	1.03778	1	0.111511	0.115724	0.115724	Crem_+_+
Crem_+_(881r)	Crem_+_(540g)	Crem	FALSE	chr2:240610798-240612627	Ube2d3	0.0503124	0.123026	0.00618972	0.00618972	1.03778	1	0.111511	0.115724	0.115724	Crem_+_+
Crem_+_(881r)	Crem_+_(540g)	Crem	FALSE	chr2:240507875-240508923	Ube2d3	0.0338303	0.104313	0.00352893	0.00352893	1.03778	1	0.111511	0.115724	0.115724	Crem_+_+
Crem_+_(881r)	Crem_+_(540g)	Crem	FALSE	chr20:19524006-19525383	Fam13c	0.0107893	0.142125	0.00153343	0.00153343	1.05128	1	0.178025	0.187155	0.187155	Crem_+_+
Crem_+_(881r)	Crem_+_(540g)	Crem	FALSE	chr20:19216011-19217151	Fam13c	0.031801	0.0909583	0.00289256	0.00289256	1.05128	1	0.178025	0.187155	0.187155	Crem_+_+
Crem_+_(881r)	Crem_+_(540g)	Crem	FALSE	chr1:101503528-101503920	Izumo1	0.137306	0.602508	0.0827281	0.0827281	0.354433	1	0.390566	0.138429	0.138429	Crem_+_+
Crem_+_(881r)	Crem_+_(540g)	Crem	FALSE	chr1:101602602-101603252	Izumo1	0.015358	0.401016	0.00615881	0.00615881	0.354433	1	0.390566	0.138429	0.138429	Crem_+_+
Crem_+_(881r)	Crem_+_(540g)	Crem	FALSE	chr1:101700128-101701356	Izumo1	0.00976599	0.119778	0.00116975	0.00116975	0.354433	1	0.390566	0.138429	0.138429	Crem_+_+
Crem_+_(881r)	Crem_+_(540g)	Crem	FALSE	chr4:179539543-179540633	Lrmp	0.0290979	0.0708159	0.0020606	0.0020606	0.556961	1	0.110262	0.0614116	0.0614116	Crem_+_+
Crem_+_(881r)	Crem_+_(540g)	Crem	FALSE	chr4:179542314-179542973	Lrmp	0.152942	0.163216	0.0249624	0.0249624	0.556961	1	0.110262	0.0614116	0.0614116	Crem_+_+
Crem_+_(881r)	Crem_+_(540g)	Crem	FALSE	chr4:179334559-179335757	Lrmp	0.0223249	0.0567308	0.00126651	0.00126651	0.556961	1	0.110262	0.0614116	0.0614116	Crem_+_+
Crem_+_(881r)	Crem_+_(540g)	Crem	FALSE	chr14:48763060-48763283	Arap2	0.293331	0.442677	0.129851	0.129851	0.44197	1	0.237237	0.104851	0.104851	Crem_+_+
Crem_+_(881r)	Crem_+_(540g)	Crem	FALSE	chr3:11811315-11812712	Eng	0.0463764	0.244407	0.0113347	0.0113347	0.405208	1	0.157262	0.0637239	0.0637239	Crem_+_+
Crem_+_(881r)	Crem_+_(540g)	Crem	FALSE	chr3:11687870-11689229	Eng	0.101307	0.29083	0.0294631	0.0294631	0.405208	1	0.157262	0.0637239	0.0637239	Crem_+_+
Crem_+_(881r)	Crem_+_(540g)	Crem	FALSE	chr4:101391670-101393555	RGD1562515	0.111741	0.367567	0.0410722	0.0410722	0.444874	1	0.325247	0.144694	0.144694	Crem_+_+
Crem_+_(881r)	Crem_+_(540g)	Crem	FALSE	chr7:134551397-134551953	Pphln1	0.0460512	0.279334	0.0128636	0.0128636	1.31383	1	0.270243	0.355052	0.355052	Crem_+_+
Crem_+_(881r)	Crem_+_(540g)	Crem	FALSE	chr10:85683400-85684929	LOC691189	0.0167754	0.179047	0.00300358	0.00300358	0.352585	1	0.310746	0.109564	0.109564	Crem_+_+
Crem_+_(881r)	Crem_+_(540g)	Crem	FALSE	chr10:85716163-85717377	LOC691189	0.136995	0.432912	0.0593066	0.0593066	0.352585	1	0.310746	0.109564	0.109564	Crem_+_+
Crem_+_(881r)	Crem_+_(540g)	Crem	FALSE	chr10:85709080-85709898	LOC691189	0.02335	0.119923	0.00280021	0.00280021	0.352585	1	0.310746	0.109564	0.109564	Crem_+_+
Crem_+_(881r)	Crem_+_(540g)	Crem	FALSE	chr19:345449-345835	LOC102547811	0.0680547	0.12903	0.00878109	0.00878109	0.49552	1	0.0886214	0.0439136	0.0439136	Crem_+_+
Crem_+_(881r)	Crem_+_(540g)	Crem	FALSE	chr19:414369-416189	LOC102547811	0.0682591	0.0884821	0.00603971	0.00603971	0.49552	1	0.0886214	0.0439136	0.0439136	Crem_+_+
Crem_+_(881r)	Crem_+_(540g)	Crem	FALSE	chr19:460671-461604	LOC102547811	0.0692136	0.123245	0.00853021	0.00853021	0.49552	1	0.0886214	0.0439136	0.0439136	Crem_+_+
Crem_+_(881r)	Crem_+_(540g)	Crem	FALSE	chr19:462319-462919	LOC102547811	0.120418	0.12184	0.0146718	0.0146718	0.49552	1	0.0886214	0.0439136	0.0439136	Crem_+_+
Crem_+_(881r)	Crem_+_(540g)	Crem	FALSE	chr3:13837419-13839028	Hspa5	0.0253507	0.474717	0.0120344	0.0120344	1.19798	1	0.202567	0.242671	0.242671	Crem_+_+
Crem_+_(881r)	Crem_+_(540g)	Crem	FALSE	chr3:13896279-13897832	Hspa5	0.0444182	0.413627	0.0183726	0.0183726	1.19798	1	0.202567	0.242671	0.242671	Crem_+_+
Crem_+_(881r)	Crem_+_(540g)	Crem	FALSE	chr3:13867564-13868863	Hspa5	0.038613	0.436558	0.0168568	0.0168568	1.19798	1	0.202567	0.242671	0.242671	Crem_+_+
Crem_+_(881r)	Crem_+_(540g)	Crem	FALSE	chr14:13705135-13706722	Gk2	0.133024	0.542275	0.0721356	0.0721356	0.485005	1	0.412161	0.1999	0.1999	Crem_+_+
Crem_+_(881r)	Crem_+_(540g)	Crem	FALSE	chr14:13827052-13828513	Gk2	0.0332465	0.324843	0.0107999	0.0107999	0.485005	1	0.412161	0.1999	0.1999	Crem_+_+
Crem_+_(881r)	Crem_+_(540g)	Crem	FALSE	chr10:91576027-91577005	AABR07030520.1	0.0893037	0.647195	0.0577969	0.0577969	1.16412	1	0.404011	0.470316	0.470316	Crem_+_+
Crem_+_(881r)	Crem_+_(540g)	Crem	FALSE	chr10:91698944-91699734	AABR07030520.1	0.0750144	0.64114	0.0480947	0.0480947	1.16412	1	0.404011	0.470316	0.470316	Crem_+_+
Crem_+_(881r)	Crem_+_(540g)	Crem	FALSE	chr10:91512847-91515202	AABR07030520.1	0.0130366	0.501632	0.00653955	0.00653955	1.16412	1	0.404011	0.470316	0.470316	Crem_+_+
Crem_+_(881r)	Crem_+_(540g)	Crem	FALSE	chr4:6449208-6450674	Galntl5	0.0213446	0.466033	0.00994732	0.00994732	0.46884	1	0.285342	0.13378	0.13378	Crem_+_+
Crem_+_(881r)	Crem_+_(540g)	Crem	FALSE	chr12:39419508-39420886	Ift81	0.01569	0.0710238	0.00111436	0.00111436	1.4331	1	0.190595	0.273141	0.273141	Crem_+_+
Crem_+_(881r)	Crem_+_(540g)	Crem	FALSE	chr12:39367483-39367913	Ift81	0.0469886	0.222304	0.0104457	0.0104457	1.4331	1	0.190595	0.273141	0.273141	Crem_+_+
Crem_+_(881r)	Crem_+_(540g)	Crem	FALSE	chr12:39634933-39635355	Ift81	0.0177007	0.197734	0.00350002	0.00350002	1.4331	1	0.190595	0.273141	0.273141	Crem_+_+
[truncated: 92,530 more rows]
